# Supplementary material for: Phenanthroline-Mediated Photoelectrical Enhancement in Calix[4]arene-Functionalized Titanium-Oxo Clusters
Source: Molecules. 2024 May 30;29(11):2566. doi: 10.3390/molecules29112566 (PMC11173645; doi:10.3390/molecules29112566)
Supplement: Supplementary file 1 [file molecules-29-02566-s001.zip]

Archive with 9 entries (7 files):
- molecules-3002188-supplementary/
- molecules-3002188-supplementary/Supplementary Files-molecules-3002188-R2/
- molecules-3002188-supplementary/Supplementary Files-molecules-3002188-R2/SI-molecules-3002188-R2.pdf
- molecules-3002188-supplementary/Supplementary Files-molecules-3002188-R2/Ti2-Bphen-checkcif.pdf
- molecules-3002188-supplementary/Supplementary Files-molecules-3002188-R2/Ti2-Bphen.cif
- molecules-3002188-supplementary/Supplementary Files-molecules-3002188-R2/Ti2-Phen-checkcif.pdf
- molecules-3002188-supplementary/Supplementary Files-molecules-3002188-R2/Ti2-Phen.cif
- molecules-3002188-supplementary/Supplementary Files-molecules-3002188-R2/Ti2-revised.cif
- molecules-3002188-supplementary/Supplementary Files-molecules-3002188-R2/Ti2-revised_cifreport.pdf
