# Supplementary material for: Phenanthroline-Mediated Photoelectrical Enhancement in Calix[4]arene-Functionalized Titanium-Oxo Clusters
Source: Molecules. 2024 May 30;29(11):2566. doi: 10.3390/molecules29112566 (PMC11173645; doi:10.3390/molecules29112566)
Supplement: Supplementary file 1 [file molecules-29-02566-s001.zip › molecules-3002188-supplementary/Supplementary Files-molecules-3002188-R2/Ti2-Bphen.cif]

data_Ti2-Bphen
_audit_creation_date               2023-05-04
_audit_creation_method
;
Olex2 1.3
(compiled 2020.11.12 svn.r5f609507 for OlexSys, GUI svn.r6408)
;
_shelx_SHELXL_version_number       '2018/3'
_audit_contact_author_address      ?
_audit_contact_author_email        ?
_audit_contact_author_name         ''
_audit_contact_author_phone        ?
_publ_contact_author_id_orcid      ?
_publ_section_references
;
Dolomanov, O.V., Bourhis, L.J., Gildea, R.J, Howard, J.A.K. & Puschmann, H.
 (2009), J. Appl. Cryst. 42, 339-341.

Sheldrick, G.M. (2015). Acta Cryst. C71, 3-8.
;
_chemical_name_common              ?
_chemical_name_systematic          ?
_chemical_formula_moiety           '2(C136 H136 N4 O8 Ti2)'
_chemical_formula_sum              'C272 H272 N8 O16 Ti4'
_chemical_formula_weight           4100.56
_chemical_melting_point            ?
loop_
  _atom_type_symbol
  _atom_type_description
  _atom_type_scat_dispersion_real
  _atom_type_scat_dispersion_imag
  _atom_type_scat_source
 'C' 'C' 0.0181 0.0091 'International Tables Vol C Tables 4.2.6.8 and 6.1.1.4'
 'H' 'H' 0.0000 0.0000 'International Tables Vol C Tables 4.2.6.8 and 6.1.1.4'
 'N' 'N' 0.0311 0.0180 'International Tables Vol C Tables 4.2.6.8 and 6.1.1.4'
 'O' 'O' 0.0492 0.0322 'International Tables Vol C Tables 4.2.6.8 and 6.1.1.4'
 'Ti' 'Ti' 0.2191 1.8069 'International Tables Vol C Tables 4.2.6.8 and 6.1.1.4'

_shelx_space_group_comment
;
The symmetry employed for this shelxl refinement is uniquely defined
by the following loop, which should always be used as a source of
symmetry information in preference to the above space-group names.
They are only intended as comments.
;
_space_group_crystal_system        'monoclinic'
_space_group_IT_number             12
_space_group_name_H-M_alt          'C 1 2/m 1'
_space_group_name_Hall             '-C 2y'
loop_
  _space_group_symop_operation_xyz
 'x, y, z'
 '-x, y, -z'
 'x+1/2, y+1/2, z'
 '-x+1/2, y+1/2, -z'
 '-x, -y, -z'
 'x, -y, z'
 '-x+1/2, -y+1/2, -z'
 'x+1/2, -y+1/2, z'

_cell_length_a                     28.604(7)
_cell_length_b                     21.949(3)
_cell_length_c                     21.140(4)
_cell_angle_alpha                  90
_cell_angle_beta                   92.837(10)
_cell_angle_gamma                  90
_cell_volume                       13256(5)
_cell_formula_units_Z              2
_cell_measurement_reflns_used      9924
_cell_measurement_temperature      173.0
_cell_measurement_theta_max        65.978
_cell_measurement_theta_min        3.342
_shelx_estimated_absorpt_T_max     0.871
_shelx_estimated_absorpt_T_min     0.836
_exptl_absorpt_coefficient_mu      1.425
_exptl_absorpt_correction_T_max    0.7528
_exptl_absorpt_correction_T_min    0.6149
_exptl_absorpt_correction_type     multi-scan
_exptl_absorpt_process_details
;
SADABS-2016/2 (Bruker,2016/2) was used for absorption correction.
wR2(int) was 0.1277 before and 0.0631 after correction.
The Ratio of minimum to maximum transmission is 0.8168.
The \l/2 correction factor is Not present.
;
_exptl_absorpt_special_details     ?
_exptl_crystal_colour              'clear orangish orange'
_exptl_crystal_colour_lustre       clear
_exptl_crystal_colour_modifier     orangish
_exptl_crystal_colour_primary      orange
_exptl_crystal_density_diffrn      1.027
_exptl_crystal_density_meas        ?
_exptl_crystal_density_method      ?
_exptl_crystal_description         block
_exptl_crystal_F_000               4352
_exptl_crystal_size_max            0.13
_exptl_crystal_size_mid            0.12
_exptl_crystal_size_min            0.1
_exptl_transmission_factor_max     ?
_exptl_transmission_factor_min     ?
_diffrn_reflns_av_R_equivalents    0.0664
_diffrn_reflns_av_unetI/netI       0.0505
_diffrn_reflns_Laue_measured_fraction_full  0.989
_diffrn_reflns_Laue_measured_fraction_max  0.989
_diffrn_reflns_limit_h_max         32
_diffrn_reflns_limit_h_min         -34
_diffrn_reflns_limit_k_max         26
_diffrn_reflns_limit_k_min         -26
_diffrn_reflns_limit_l_max         25
_diffrn_reflns_limit_l_min         -24
_diffrn_reflns_number              61763
_diffrn_reflns_point_group_measured_fraction_full  0.989
_diffrn_reflns_point_group_measured_fraction_max  0.989
_diffrn_reflns_theta_full          67.160
_diffrn_reflns_theta_max           67.160
_diffrn_reflns_theta_min           2.539
_diffrn_ambient_temperature        173.0
_diffrn_detector_area_resol_mean   ?
_diffrn_measured_fraction_theta_full  0.989
_diffrn_measured_fraction_theta_max  0.989
_diffrn_measurement_device_type    'Bruker D8 VENTURE PHOTON III'
_diffrn_measurement_method         ?
_diffrn_radiation_type             CuK\a
_diffrn_radiation_wavelength       1.54178
_diffrn_source                     ?
_diffrn_source_current             1.1
_diffrn_source_power               0.055
_diffrn_source_voltage             50.0
_reflns_Friedel_coverage           0.000
_reflns_Friedel_fraction_full      .
_reflns_Friedel_fraction_max       .
_reflns_number_gt                  8670
_reflns_number_total               12080
_reflns_special_details
;
 Reflections were merged by SHELXL according to the crystal
 class for the calculation of statistics and refinement.
 
 Structure factors included contributions from the .fab file.
 
 _reflns_Friedel_fraction is defined as the number of unique
 Friedel pairs measured divided by the number that would be
 possible theoretically, ignoring centric projections and
 systematic absences.
;
_reflns_threshold_expression       'I > 2\s(I)'
_computing_cell_refinement         'SAINT V8.40B (?, 2016)'
_computing_data_collection         ?
_computing_data_reduction          'SAINT V8.40B (?, 2016)'
_computing_molecular_graphics      'Olex2 1.3 (Dolomanov et al., 2009)'
_computing_publication_material    'Olex2 1.3 (Dolomanov et al., 2009)'
_computing_structure_refinement    'SHELXL 2018/3 (Sheldrick, 2015)'
_computing_structure_solution      ?
_refine_diff_density_max           0.948
_refine_diff_density_min           -1.411
_refine_diff_density_rms           0.102
_refine_ls_extinction_coef         .
_refine_ls_extinction_method       none
_refine_ls_goodness_of_fit_ref     1.411
_refine_ls_hydrogen_treatment      constr
_refine_ls_matrix_type             full
_refine_ls_number_parameters       871
_refine_ls_number_reflns           12080
_refine_ls_number_restraints       668
_refine_ls_R_factor_all            0.1329
_refine_ls_R_factor_gt             0.1097
_refine_ls_restrained_S_all        1.477
_refine_ls_shift/su_max            0.000
_refine_ls_shift/su_mean           0.000
_refine_ls_structure_factor_coef   Fsqd
_refine_ls_weighting_details      
 'w=1/[\s^2^(Fo^2^)+(0.2000P)^2^] where P=(Fo^2^+2Fc^2^)/3'
_refine_ls_weighting_scheme        calc
_refine_ls_wR_factor_gt            0.3349
_refine_ls_wR_factor_ref           0.3554
_refine_special_details            ?
_olex2_refinement_description
;
1. Fixed Uiso
 At 1.2 times of:
  All C(H) groups, All C(H,H) groups
 At 1.5 times of:
  All C(H,H,H) groups
2. Restrained distances
 C41-C32
 1.55 with sigma of 0.01
 C42-C41
 2.55 with sigma of 0.01
 C67-C12 = C13-C12 = C46-C12 = C15-C12 = C45-C12 = C14-C12 = C12-C00Z
 1.55 with sigma of 0.01
 C42-C32 = C41-C32 = C32-C00Y
 1.55 with sigma of 0.01
 C43-C32 = C42-C32
 1.55 with sigma of 0.01
 C43-C43_$2
 2.55 with sigma of 0.01
 C45-C67
 2.55 with sigma of 0.01
 C14-C15
 2.55 with sigma of 0.01
 C13-C14
 2.55 with sigma of 0.01
 C67-C46
 2.55 with sigma of 0.01
 C15-C13
 2.55 with sigma of 0.01
 C46-C45
 2.55 with sigma of 0.01
 C22-C21 = C49-C21 = C39-C21
 1.55 with sigma of 0.01
 C49-C49_$1
 2.55 with sigma of 0.01
 C48-C01U = C28-C01U = C31-C01U
 1.55 with sigma of 0.01
 C48-C48_$2
 2.55 with sigma of 0.01
 C5-C4 = C40-C4
 1.55 with sigma of 0.01
 C4-C47
 1.55 with sigma of 0.01
3. Uiso/Uaniso restraints and constraints
C4 \\sim C3 \\sim C2: within 2A with sigma of 0.002 and sigma for terminal
atoms of 0.004 within 2A
C12 \\sim C15 \\sim C14 \\sim C13 \\sim C46 \\sim C45 \\sim C67 \\sim C00Z
\\sim C11 \\sim C10 \\sim C9 \\sim C8 \\sim C7: within 2A with sigma of 0.002
and sigma for terminal atoms of 0.004 within 2A
C21 \\sim C22 \\sim C39 \\sim C49 \\sim C20 \\sim C19 \\sim C17: within 2A with
sigma of 0.002 and sigma for terminal atoms of 0.004 within 2A
C00K \\sim C00Q \\sim C25 \\sim C01U \\sim C28 \\sim C31 \\sim C48: within 2A
with sigma of 0.002 and sigma for terminal atoms of 0.004 within 2A
C32 \\sim C41 \\sim C42 \\sim C43 \\sim C00Y \\sim C24 \\sim C00H \\sim C010
\\sim C00D: within 2A with sigma of 0.002 and sigma for terminal atoms of 0.004
within 2A
C01B \\sim C01T \\sim C020 \\sim C01Q \\sim C01S \\sim C01M \\sim C51 \\sim C50
\\sim C52 \\sim C53 \\sim C44 \\sim C54: within 2A with sigma of 0.002 and
sigma for terminal atoms of 0.004 within 2A
C01V \\sim C34 \\sim C30 \\sim C36 \\sim C33 \\sim C35 \\sim C57 \\sim C58
\\sim C59 \\sim C60 \\sim C55 \\sim C56: within 2A with sigma of 0.002 and
sigma for terminal atoms of 0.004 within 2A
O004 \\sim C00A \\sim C3 \\sim C4 \\sim C40 \\sim C5 \\sim C47 \\sim C1 \\sim
C2: within 1.7A with sigma of 0.004 and sigma for terminal atoms of 0.008
within 1.7A
4. Others
 Sof(C46)=Sof(H46A)=Sof(H46B)=Sof(H46C)=Sof(C45)=Sof(H45A)=Sof(H45B)=Sof(H45C)=
 Sof(C67)=Sof(H67A)=Sof(H67B)=Sof(H67C)=1-FVAR(1)
 Sof(C15)=Sof(H15A)=Sof(H15B)=Sof(H15C)=Sof(C14)=Sof(H14A)=Sof(H14B)=Sof(H14C)=
 Sof(C13)=Sof(H13A)=Sof(H13B)=Sof(H13C)=FVAR(1)
 Sof(C51)=Sof(H51)=Sof(C50)=Sof(H50)=Sof(C52)=Sof(H52)=Sof(C53)=Sof(H53)=
 Sof(C44)=Sof(H44)=Sof(C54)=1-FVAR(2)
 Sof(C01B)=Sof(C01T)=Sof(H01T)=Sof(C020)=Sof(H020)=Sof(C01Q)=Sof(H01Q)=
 Sof(C01S)=Sof(H01S)=Sof(C01M)=Sof(H01M)=FVAR(2)
 Sof(C57)=Sof(H57)=Sof(C58)=Sof(H58)=Sof(C59)=Sof(H59)=Sof(C60)=Sof(H60)=
 Sof(C55)=Sof(C56)=Sof(H56)=1-FVAR(3)
 Sof(C01V)=Sof(C34)=Sof(H34)=Sof(C30)=Sof(H30)=Sof(C36)=Sof(H36)=Sof(C33)=
 Sof(H33)=Sof(C35)=Sof(H35)=FVAR(3)
 Fixed Sof: C22(0.5) H22A(0.5) H22B(0.5) H22C(0.5) C28(0.5) H28A(0.5)
 H28B(0.5) H28C(0.5) H31A(0.5) H31B(0.5) H31C(0.5) H39A(0.5) H39B(0.5)
 H39C(0.5) C41(0.5) H41A(0.5) H41B(0.5) H41C(0.5) H42A(0.5) H42B(0.5) H42C(0.5)
 C43(0.5) H43A(0.5) H43B(0.5) H43C(0.5) C49(0.5) H49A(0.5) H49B(0.5) H49C(0.5)
 C48(0.5) H48A(0.5) H48B(0.5) H48C(0.5) C40(0.5) H40A(0.5) H40B(0.5) H40C(0.5)
 C5(0.5) H5A(0.5) H5B(0.5) H5C(0.5) C47(0.5) H47A(0.5) H47B(0.5) H47C(0.5)
5.a Secondary CH2 refined with riding coordinates:
 C010(H01A,H01B), C013(H01C,H01D), C18(H18A,H18B), C6(H6A,H6B)
5.b Aromatic/amide H refined with riding coordinates:
 C29(H29), C00I(H00I), C27(H27), C26(H26), C24(H24), C10(H10), C25(H25),
 C2(H2), C19(H19), C11(H11), C01T(H01T), C020(H020), C01Q(H01Q), C01S(H01S),
 C01M(H01M), C01D(H01F), C01E(H01E), C01I(H01I), C23(H23), C34(H34), C30(H30),
 C36(H36), C33(H33), C35(H35), C51(H51), C50(H50), C52(H52), C53(H53), C44(H44),
  C57(H57), C58(H58), C59(H59), C60(H60), C56(H56)
5.c Fitted hexagon refined as free rotating group:
 C01B(C01T,C020,C01Q,C01S,C01M), C01V(C34,C30,C36,C33,C35), C57(C58,C59,C60,
 C55,C56)
5.d Idealised Me refined as rotating group:
 C38(H38A,H38B,H38C), C01N(H01G,H01H,H01J), C01P(H01K,H01L,H01N), C22(H22A,
 H22B,H22C), C15(H15A,H15B,H15C), C28(H28A,H28B,H28C), C14(H14A,H14B,H14C),
 C31(H31A,H31B,H31C), C13(H13A,H13B,H13C), C39(H39A,H39B,H39C), C41(H41A,H41B,
 H41C), C46(H46A,H46B,H46C), C45(H45A,H45B,H45C), C67(H67A,H67B,H67C), C42(H42A,
 H42B,H42C), C43(H43A,H43B,H43C), C49(H49A,H49B,H49C), C48(H48A,H48B,H48C),
 C40(H40A,H40B,H40C), C5(H5A,H5B,H5C), C47(H47A,H47B,H47C)
;
_atom_sites_solution_hydrogens     geom
_atom_sites_solution_primary       ?
_atom_sites_solution_secondary     ?
loop_
  _atom_site_label
  _atom_site_type_symbol
  _atom_site_fract_x
  _atom_site_fract_y
  _atom_site_fract_z
  _atom_site_U_iso_or_equiv
  _atom_site_adp_type
  _atom_site_occupancy
  _atom_site_site_symmetry_order
  _atom_site_calc_flag
  _atom_site_refinement_flags_posn
  _atom_site_refinement_flags_adp
  _atom_site_refinement_flags_occupancy
  _atom_site_disorder_assembly
  _atom_site_disorder_group
 Ti01 Ti 0.47685(4) 0.500000 0.87966(5) 0.0391(3) Uani 1 2 d S T P . .
 Ti02 Ti 0.57873(3) 0.000000 0.56648(5) 0.0337(3) Uani 1 2 d S T P . .
 O003 O 0.51319(13) 0.000000 0.56705(17) 0.0352(9) Uani 1 2 d S T P . .
 O004 O 0.47614(13) 0.500000 1.05610(18) 0.0351(8) Uani 1 2 d S TU P . .
 O005 O 0.35792(13) 0.000000 0.39808(18) 0.0401(9) Uani 1 2 d S T P . .
 O006 O 0.41370(9) 0.06743(14) 0.48388(13) 0.0408(7) Uani 1 1 d . . . . .
 O007 O 0.44411(11) 0.43304(13) 0.90495(14) 0.0440(7) Uani 1 1 d . . . . .
 O008 O 0.44810(17) 0.500000 0.7937(2) 0.0535(11) Uani 1 2 d S T P . .
 N1 N 0.57110(11) 0.06097(15) 0.65173(15) 0.0338(7) Uani 1 1 d . . . . .
 C00A C 0.42673(19) 0.500000 1.0475(3) 0.0317(10) Uani 1 2 d S TU P . .
 C00B C 0.56024(13) 0.03273(17) 0.70672(18) 0.0320(8) Uani 1 1 d . . . . .
 C00C C 0.3220(2) 0.000000 0.4381(3) 0.0408(14) Uani 1 2 d S T P . .
 C00D C 0.4754(2) 0.000000 0.6031(3) 0.0426(10) Uani 1 2 d S TU P . .
 C29 C 0.53524(18) 0.0297(2) 0.8154(2) 0.0497(11) Uani 1 1 d . . . . .
 H29 H 0.526106 0.050655 0.852074 0.060 Uiso 1 1 calc R U . . .
 N2 N 0.52776(15) 0.56035(18) 0.83103(17) 0.0490(9) Uani 1 1 d . . . . .
 C00G C 0.54872(15) 0.06472(19) 0.7612(2) 0.0391(9) Uani 1 1 d . . . . .
 C00H C 0.45475(15) 0.0556(2) 0.6204(2) 0.0462(7) Uani 1 1 d . U . . .
 C00I C 0.40571(16) 0.1975(2) 0.5897(2) 0.0499(11) Uani 1 1 d . . . . .
 H00I H 0.423681 0.216035 0.623440 0.060 Uiso 1 1 calc R U . . .
 C27 C 0.56207(16) 0.1564(2) 0.7038(2) 0.0439(10) Uani 1 1 d . . . . .
 H27 H 0.564293 0.199539 0.701509 0.053 Uiso 1 1 calc R U . . .
 C00K C 0.30291(15) 0.0553(2) 0.4569(2) 0.0494(9) Uani 1 1 d . U . . .
 C26 C 0.57207(14) 0.12091(17) 0.6511(2) 0.0357(9) Uani 1 1 d . . . . .
 H26 H 0.579919 0.140982 0.613277 0.043 Uiso 1 1 calc R U . . .
 C7 C 0.4087(2) 0.3577(2) 0.9671(3) 0.0595(9) Uani 1 1 d . U . . .
 C1 C 0.40372(16) 0.4446(2) 1.0400(2) 0.0438(9) Uani 1 1 d . U . . .
 C37 C 0.54910(15) 0.12930(19) 0.7585(2) 0.0417(10) Uani 1 1 d . . . . .
 C24 C 0.41913(17) 0.0544(3) 0.6626(2) 0.0554(9) Uani 1 1 d . U . . .
 H24 H 0.406730 0.091925 0.676605 0.066 Uiso 1 1 calc R U . . .
 C00Q C 0.2435(2) 0.000000 0.5140(3) 0.0602(11) Uani 1 2 d S TU P E .
 C9 C 0.3956(2) 0.3576(2) 0.8525(3) 0.0632(9) Uani 1 1 d . U . . .
 C10 C 0.3652(2) 0.3083(3) 0.8588(3) 0.0703(9) Uani 1 1 d . U . . .
 H10 H 0.348786 0.293217 0.821864 0.084 Uiso 1 1 calc R U . . .
 C25 C 0.26394(15) 0.0541(3) 0.4952(2) 0.0544(9) Uani 1 1 d . U . . .
 H25 H 0.251183 0.091642 0.508591 0.065 Uiso 1 1 calc R U . . .
 C00U C 0.36265(17) 0.2235(2) 0.5697(2) 0.0540(13) Uani 1 1 d . . . . .
 C3 C 0.3300(3) 0.500000 1.0430(4) 0.0649(11) Uani 1 2 d S TU P J .
 C8 C 0.41628(19) 0.3832(2) 0.9083(3) 0.0571(9) Uani 1 1 d . U . . .
 C00X C 0.39683(14) 0.1176(2) 0.51090(19) 0.0409(10) Uani 1 1 d . . . . .
 C00Y C 0.4008(3) 0.000000 0.6855(4) 0.0670(11) Uani 1 2 d DS TU P H .
 C00Z C 0.3579(2) 0.2805(3) 0.9158(3) 0.0757(9) Uani 1 1 d D U . . .
 C010 C 0.46667(15) 0.1143(2) 0.5884(2) 0.0455(9) Uani 1 1 d . U . . .
 H01A H 0.487966 0.105960 0.553954 0.055 Uiso 1 1 calc R U . . .
 H01B H 0.483090 0.141680 0.619421 0.055 Uiso 1 1 calc R U . . .
 C011 C 0.35403(14) 0.1444(2) 0.4888(2) 0.0433(10) Uani 1 1 d . . . . .
 C012 C 0.56502(17) 0.5338(2) 0.8044(2) 0.0504(11) Uani 1 1 d . . . . .
 C013 C 0.32363(15) 0.1147(2) 0.4369(2) 0.0441(10) Uani 1 1 d . . . . .
 H01C H 0.297958 0.142998 0.423827 0.053 Uiso 1 1 calc R U . . .
 H01D H 0.342612 0.107621 0.399713 0.053 Uiso 1 1 calc R U . . .
 C014 C 0.42285(14) 0.1452(2) 0.5615(2) 0.0430(10) Uani 1 1 d . . . . .
 C2 C 0.35549(18) 0.4460(2) 1.0402(3) 0.0589(10) Uani 1 1 d . U . . .
 H2 H 0.338906 0.408534 1.038295 0.071 Uiso 1 1 calc R U . . .
 C19 C 0.3276(2) 0.4458(3) 0.7676(3) 0.0758(12) Uani 1 1 d . U . . .
 H19 H 0.311372 0.408169 0.763327 0.091 Uiso 1 1 calc R U . . .
 C18 C 0.4017(2) 0.3858(3) 0.7886(3) 0.0639(14) Uani 1 1 d . . . . .
 H18A H 0.435481 0.392427 0.783072 0.077 Uiso 1 1 calc R U . . .
 H18B H 0.390062 0.357012 0.755386 0.077 Uiso 1 1 calc R U . . .
 C21 C 0.2483(3) 0.500000 0.7482(4) 0.0872(14) Uani 1 2 d DS TU P . .
 C11 C 0.3808(2) 0.3055(2) 0.9698(3) 0.0680(9) Uani 1 1 d . U . . .
 H11 H 0.377208 0.286482 1.009675 0.082 Uiso 1 1 calc R U . . .
 C16 C 0.4014(3) 0.500000 0.7861(3) 0.0539(17) Uani 1 2 d S T P . .
 C01B C 0.5346(4) 0.1671(6) 0.8159(4) 0.0699(12) Uani 0.510(10) 1 d G U P A 1
 C01T C 0.4918(4) 0.1972(5) 0.8152(5) 0.0705(12) Uani 0.510(10) 1 d G U P A 1
 H01T H 0.470858 0.194589 0.779069 0.085 Uiso 0.510(10) 1 calc R U P A 1
 C020 C 0.4798(3) 0.2311(4) 0.8675(6) 0.0711(12) Uani 0.510(10) 1 d G U P A 1
 H020 H 0.450533 0.251652 0.867081 0.085 Uiso 0.510(10) 1 calc R U P A 1
 C01Q C 0.5105(4) 0.2349(4) 0.9204(4) 0.0715(13) Uani 0.510(10) 1 d G U P A 1
 H01Q H 0.502220 0.258049 0.956153 0.086 Uiso 0.510(10) 1 calc R U P A 1
 C01S C 0.5532(4) 0.2048(4) 0.9211(4) 0.0718(13) Uani 0.510(10) 1 d G U P A 1
 H01S H 0.574232 0.207382 0.957213 0.086 Uiso 0.510(10) 1 calc R U P A 1
 C01M C 0.5653(4) 0.1709(5) 0.8688(5) 0.0709(12) Uani 0.510(10) 1 d G U P A 1
 H01M H 0.594557 0.150319 0.869202 0.085 Uiso 0.510(10) 1 calc R U P A 1
 C6 C 0.42958(17) 0.3857(2) 1.0272(2) 0.0472(11) Uani 1 1 d . . . . .
 H6A H 0.463241 0.394244 1.022702 0.057 Uiso 1 1 calc R U . . .
 H6B H 0.426584 0.357184 1.063044 0.057 Uiso 1 1 calc R U . . .
 C01D C 0.33811(15) 0.1960(2) 0.5192(2) 0.0492(11) Uani 1 1 d . . . . .
 H01F H 0.309059 0.213274 0.504713 0.059 Uiso 1 1 calc R U . . .
 C01E C 0.5259(2) 0.6206(2) 0.8300(2) 0.0578(13) Uani 1 1 d . . . . .
 H01E H 0.500255 0.640126 0.848487 0.069 Uiso 1 1 calc R U . . .
 C01F C 0.34378(19) 0.2789(3) 0.6057(3) 0.0639(15) Uani 1 1 d . . . . .
 C01G C 0.6015(2) 0.5654(3) 0.7776(2) 0.0682(16) Uani 1 1 d . . . . .
 C20 C 0.3025(3) 0.500000 0.7612(4) 0.0808(13) Uani 1 2 d S TU P C .
 C01I C 0.5602(2) 0.6574(3) 0.8026(3) 0.0763(18) Uani 1 1 d . . . . .
 H01I H 0.556840 0.700427 0.801873 0.092 Uiso 1 1 calc R U . . .
 C01J C 0.5991(2) 0.6300(3) 0.7767(3) 0.0819(19) Uani 1 1 d . . . . .
 C38 C 0.3331(2) 0.2585(3) 0.6719(3) 0.0789(18) Uani 1 1 d . . . . .
 H38A H 0.308341 0.227676 0.669488 0.118 Uiso 1 1 calc R U . . .
 H38B H 0.322802 0.293582 0.696271 0.118 Uiso 1 1 calc R U . . .
 H38C H 0.361419 0.241084 0.692837 0.118 Uiso 1 1 calc R U . . .
 C17 C 0.3763(2) 0.4453(3) 0.7801(3) 0.0728(12) Uani 1 1 d . U . . .
 C01N C 0.3790(2) 0.3306(3) 0.6097(4) 0.0848(19) Uani 1 1 d . . . . .
 H01G H 0.408466 0.315926 0.629912 0.127 Uiso 1 1 calc R U . . .
 H01H H 0.366687 0.363925 0.634818 0.127 Uiso 1 1 calc R U . . .
 H01J H 0.384632 0.345291 0.566967 0.127 Uiso 1 1 calc R U . . .
 C23 C 0.6394(2) 0.5313(4) 0.7529(3) 0.089(2) Uani 1 1 d . . . . .
 H23 H 0.664977 0.552548 0.736231 0.107 Uiso 1 1 calc R U . . .
 C01P C 0.2979(2) 0.3037(3) 0.5741(4) 0.089(2) Uani 1 1 d . . . . .
 H01K H 0.303431 0.316418 0.530695 0.134 Uiso 1 1 calc R U . . .
 H01L H 0.287215 0.338700 0.598277 0.134 Uiso 1 1 calc R U . . .
 H01N H 0.273988 0.271729 0.573385 0.134 Uiso 1 1 calc R U . . .
 C01U C 0.1985(2) 0.000000 0.5516(3) 0.0681(12) Uani 1 2 d DS TU P . .
 C01V C 0.6315(3) 0.6822(3) 0.7564(4) 0.1009(16) Uani 0.627(5) 1 d G U P B 1
 C34 C 0.6423(3) 0.6804(4) 0.6931(4) 0.1014(15) Uani 0.627(5) 1 d G U P B 1
 H34 H 0.628906 0.649932 0.665899 0.122 Uiso 0.627(5) 1 calc R U P B 1
 C30 C 0.6728(3) 0.7231(4) 0.6695(3) 0.1020(15) Uani 0.627(5) 1 d G U P B 1
 H30 H 0.680275 0.721864 0.626264 0.122 Uiso 0.627(5) 1 calc R U P B 1
 C36 C 0.6925(3) 0.7676(4) 0.7093(4) 0.1024(16) Uani 0.627(5) 1 d G U P B 1
 H36 H 0.713341 0.796844 0.693248 0.123 Uiso 0.627(5) 1 calc R U P B 1
 C33 C 0.6816(3) 0.7695(3) 0.7727(4) 0.1023(17) Uani 0.627(5) 1 d G U P B 1
 H33 H 0.695039 0.799892 0.799867 0.123 Uiso 0.627(5) 1 calc R U P B 1
 C35 C 0.6511(3) 0.7267(4) 0.7962(3) 0.1014(16) Uani 0.627(5) 1 d G U P B 1
 H35 H 0.643670 0.727961 0.839503 0.122 Uiso 0.627(5) 1 calc R U P B 1
 C4 C 0.2763(3) 0.500000 1.0443(4) 0.0728(13) Uani 1 2 d DS TU P . .
 C22 C 0.2246(6) 0.4418(6) 0.7252(8) 0.091(2) Uani 0.5 1 d D U P C 1
 H22A H 0.242636 0.423334 0.692043 0.137 Uiso 0.5 1 calc R U P C 1
 H22B H 0.192895 0.451151 0.708155 0.137 Uiso 0.5 1 calc R U P C 1
 H22C H 0.222758 0.413282 0.760713 0.137 Uiso 0.5 1 calc R U P C 1
 C12 C 0.3249(2) 0.2241(3) 0.9201(3) 0.0891(11) Uani 1 1 d D U . . .
 C15 C 0.3148(5) 0.2085(6) 0.9902(4) 0.093(2) Uani 0.545(12) 1 d D U P D 1
 H15A H 0.295113 0.171967 0.991230 0.140 Uiso 0.545(12) 1 calc R U P D 1
 H15B H 0.298469 0.242729 1.009129 0.140 Uiso 0.545(12) 1 calc R U P D 1
 H15C H 0.344373 0.200990 1.014302 0.140 Uiso 0.545(12) 1 calc R U P D 1
 C28 C 0.1852(4) -0.0622(5) 0.5783(7) 0.0746(19) Uani 0.5 1 d D U P E 1
 H28A H 0.175357 -0.089448 0.543389 0.112 Uiso 0.5 1 calc R U P E 1
 H28B H 0.159432 -0.057198 0.606715 0.112 Uiso 0.5 1 calc R U P E 1
 H28C H 0.212326 -0.079796 0.601849 0.112 Uiso 0.5 1 calc R U P E 1
 C14 C 0.3498(4) 0.1701(5) 0.8896(7) 0.0947(19) Uani 0.545(12) 1 d D U P D 1
 H14A H 0.327903 0.136075 0.883657 0.142 Uiso 0.545(12) 1 calc R U P D 1
 H14B H 0.376523 0.157321 0.917359 0.142 Uiso 0.545(12) 1 calc R U P D 1
 H14C H 0.360986 0.182612 0.848493 0.142 Uiso 0.545(12) 1 calc R U P D 1
 C32 C 0.3603(3) 0.000000 0.7321(3) 0.0801(13) Uani 1 2 d DS TU P . .
 C31 C 0.1569(3) 0.000000 0.5014(4) 0.0851(19) Uani 1 2 d DS TU P E .
 H31A H 0.153220 -0.040821 0.483001 0.128 Uiso 0.5 1 calc R U P F -1
 H31B H 0.163092 0.029313 0.467842 0.128 Uiso 0.5 1 calc R U P F -1
 H31C H 0.128072 0.011508 0.521614 0.128 Uiso 0.5 1 calc R U P F -1
 C13 C 0.2774(4) 0.2379(6) 0.8841(7) 0.0948(17) Uani 0.545(12) 1 d D U P D 1
 H13A H 0.281694 0.238213 0.838402 0.142 Uiso 0.545(12) 1 calc R U P D 1
 H13B H 0.265847 0.277753 0.897231 0.142 Uiso 0.545(12) 1 calc R U P D 1
 H13C H 0.254566 0.206376 0.893978 0.142 Uiso 0.545(12) 1 calc R U P D 1
 C39 C 0.2270(4) 0.500000 0.8138(5) 0.106(2) Uani 1 2 d DS TU P C .
 H39A H 0.217169 0.541420 0.824222 0.159 Uiso 0.5 1 calc R U P G -1
 H39B H 0.250435 0.485796 0.845798 0.159 Uiso 0.5 1 calc R U P G -1
 H39C H 0.199808 0.472784 0.812962 0.159 Uiso 0.5 1 calc R U P G -1
 C41 C 0.3298(5) 0.0593(5) 0.7321(6) 0.091(2) Uani 0.5 1 d D U P H 1
 H41A H 0.302012 0.053784 0.703576 0.136 Uiso 0.5 1 calc R U P H 1
 H41B H 0.348161 0.093773 0.717497 0.136 Uiso 0.5 1 calc R U P H 1
 H41C H 0.320032 0.067366 0.775059 0.136 Uiso 0.5 1 calc R U P H 1
 C46 C 0.3304(6) 0.1847(7) 0.8606(6) 0.0944(18) Uani 0.455(12) 1 d D U P D 2
 H46A H 0.330317 0.210976 0.823119 0.142 Uiso 0.455(12) 1 calc R U P D 2
 H46B H 0.304287 0.155804 0.856187 0.142 Uiso 0.455(12) 1 calc R U P D 2
 H46C H 0.359976 0.162226 0.864630 0.142 Uiso 0.455(12) 1 calc R U P D 2
 C45 C 0.3351(6) 0.1881(7) 0.9818(6) 0.093(2) Uani 0.455(12) 1 d D U P D 2
 H45A H 0.313801 0.153187 0.983069 0.140 Uiso 0.455(12) 1 calc R U P D 2
 H45B H 0.330357 0.214653 1.018199 0.140 Uiso 0.455(12) 1 calc R U P D 2
 H45C H 0.367513 0.173634 0.983331 0.140 Uiso 0.455(12) 1 calc R U P D 2
 C67 C 0.2745(4) 0.2516(6) 0.9186(9) 0.096(2) Uani 0.455(12) 1 d D U P D 2
 H67A H 0.267967 0.272341 0.878056 0.143 Uiso 0.455(12) 1 calc R U P D 2
 H67B H 0.272257 0.280898 0.953297 0.143 Uiso 0.455(12) 1 calc R U P D 2
 H67C H 0.251680 0.218863 0.923477 0.143 Uiso 0.455(12) 1 calc R U P D 2
 C42 C 0.3865(4) 0.000000 0.7994(4) 0.107(2) Uani 1 2 d DS TU P H .
 H42A H 0.372018 0.030084 0.826586 0.160 Uiso 0.5 1 calc R U P I -1
 H42B H 0.419504 0.010458 0.795164 0.160 Uiso 0.5 1 calc R U P I -1
 H42C H 0.384267 -0.040542 0.818481 0.160 Uiso 0.5 1 calc R U P I -1
 C43 C 0.3310(5) 0.0575(2) 0.7067(6) 0.094(2) Uani 0.5 1 d D U P H 2
 H43A H 0.300042 0.044144 0.690290 0.141 Uiso 0.5 1 calc R U P H 2
 H43B H 0.347509 0.077309 0.672728 0.141 Uiso 0.5 1 calc R U P H 2
 H43C H 0.327428 0.086478 0.741410 0.141 Uiso 0.5 1 calc R U P H 2
 C49 C 0.2373(6) 0.4426(2) 0.7032(6) 0.089(2) Uani 0.5 1 d D U P C 2
 H49A H 0.252480 0.448235 0.663006 0.133 Uiso 0.5 1 calc R U P C 2
 H49B H 0.203436 0.438912 0.694995 0.133 Uiso 0.5 1 calc R U P C 2
 H49C H 0.249379 0.405479 0.723974 0.133 Uiso 0.5 1 calc R U P C 2
 C48 C 0.2010(4) -0.0571(2) 0.5988(5) 0.0730(19) Uani 0.5 1 d D U P E 2
 H48A H 0.201626 -0.094901 0.574127 0.110 Uiso 0.5 1 calc R U P E 2
 H48B H 0.173539 -0.057032 0.624630 0.110 Uiso 0.5 1 calc R U P E 2
 H48C H 0.229498 -0.054339 0.626376 0.110 Uiso 0.5 1 calc R U P E 2
 C51 C 0.4877(6) 0.2345(6) 0.8999(7) 0.0713(13) Uani 0.490(10) 1 d . U P A 2
 H51 H 0.472779 0.257442 0.931231 0.086 Uiso 0.490(10) 1 calc R U P A 2
 C50 C 0.5479(5) 0.1711(6) 0.8706(7) 0.0708(12) Uani 0.490(10) 1 d . U P A 2
 H50 H 0.573695 0.146209 0.883876 0.085 Uiso 0.490(10) 1 calc R U P A 2
 C52 C 0.5292(6) 0.2100(6) 0.9156(7) 0.0713(12) Uani 0.490(10) 1 d . U P A 2
 H52 H 0.545321 0.218313 0.955096 0.086 Uiso 0.490(10) 1 calc R U P A 2
 C53 C 0.4644(6) 0.2287(6) 0.8399(7) 0.0714(13) Uani 0.490(10) 1 d . U P A 2
 H53 H 0.434773 0.246962 0.830523 0.086 Uiso 0.490(10) 1 calc R U P A 2
 C44 C 0.4876(6) 0.1944(7) 0.7946(7) 0.0705(12) Uani 0.490(10) 1 d . U P A 2
 H44 H 0.473469 0.189704 0.753292 0.085 Uiso 0.490(10) 1 calc R U P A 2
 C54 C 0.5317(7) 0.1667(8) 0.8098(7) 0.0699(12) Uani 0.490(10) 1 d . U P A 2
 C57 C 0.7124(4) 0.6977(7) 0.7283(7) 0.1022(16) Uani 0.373(5) 1 d G U P B 2
 H57 H 0.744067 0.700883 0.743794 0.123 Uiso 0.373(5) 1 calc R U P B 2
 C58 C 0.6974(4) 0.7287(6) 0.6736(7) 0.1021(16) Uani 0.373(5) 1 d G U P B 2
 H58 H 0.718853 0.753030 0.651774 0.123 Uiso 0.373(5) 1 calc R U P B 2
 C59 C 0.6511(5) 0.7241(7) 0.6510(6) 0.1018(16) Uani 0.373(5) 1 d G U P B 2
 H59 H 0.640885 0.745221 0.613621 0.122 Uiso 0.373(5) 1 calc R U P B 2
 C60 C 0.6198(4) 0.6884(7) 0.6830(7) 0.1012(16) Uani 0.373(5) 1 d G U P B 2
 H60 H 0.588131 0.685266 0.667488 0.121 Uiso 0.373(5) 1 calc R U P B 2
 C55 C 0.6348(4) 0.6575(7) 0.7376(7) 0.1010(16) Uani 0.373(5) 1 d G U P B 2
 C56 C 0.6811(5) 0.6621(6) 0.7603(6) 0.1014(16) Uani 0.373(5) 1 d G U P B 2
 H56 H 0.691312 0.640926 0.797662 0.122 Uiso 0.373(5) 1 calc R U P B 2
 C40 C 0.2635(5) 0.4613(7) 1.1024(6) 0.094(3) Uani 0.5 1 d D U P J -1
 H40A H 0.283717 0.472861 1.139185 0.141 Uiso 0.5 1 calc R U P J -1
 H40B H 0.267952 0.418022 1.093018 0.141 Uiso 0.5 1 calc R U P J -1
 H40C H 0.230718 0.468598 1.111529 0.141 Uiso 0.5 1 calc R U P J -1
 C5 C 0.2574(5) 0.4535(6) 0.9926(7) 0.085(3) Uani 0.5 1 d D U P J -1
 H5A H 0.275185 0.415360 0.996703 0.127 Uiso 0.5 1 calc R U P J -1
 H5B H 0.261078 0.470742 0.950361 0.127 Uiso 0.5 1 calc R U P J -1
 H5C H 0.224237 0.445262 0.998411 0.127 Uiso 0.5 1 calc R U P J -1
 C47 C 0.2501(6) 0.5604(5) 1.0351(10) 0.103(4) Uani 0.5 1 d D U P J -1
 H47A H 0.216473 0.552482 1.029177 0.155 Uiso 0.5 1 calc R U P J -1
 H47B H 0.261140 0.581356 0.997698 0.155 Uiso 0.5 1 calc R U P J -1
 H47C H 0.255964 0.586159 1.072563 0.155 Uiso 0.5 1 calc R U P J -1

loop_
  _atom_site_aniso_label
  _atom_site_aniso_U_11
  _atom_site_aniso_U_22
  _atom_site_aniso_U_33
  _atom_site_aniso_U_23
  _atom_site_aniso_U_13
  _atom_site_aniso_U_12
 Ti01 0.0493(7) 0.0361(6) 0.0321(6) 0.000 0.0030(5) 0.000
 Ti02 0.0295(5) 0.0448(6) 0.0276(5) 0.000 0.0084(4) 0.000
 O003 0.0338(19) 0.043(2) 0.0299(19) 0.000 0.0115(15) 0.000
 O004 0.0413(19) 0.0306(18) 0.0341(19) 0.000 0.0083(15) 0.000
 O005 0.0288(19) 0.059(3) 0.033(2) 0.000 0.0061(15) 0.000
 O006 0.0339(14) 0.0561(18) 0.0331(15) -0.0076(12) 0.0077(11) 0.0086(13)
 O007 0.0534(18) 0.0335(15) 0.0446(17) -0.0071(12) -0.0012(14) -0.0043(13)
 O008 0.065(3) 0.058(3) 0.037(2) 0.000 -0.002(2) 0.000
 N1 0.0325(16) 0.0380(19) 0.0313(17) 0.0017(14) 0.0073(13) -0.0028(14)
 C00A 0.041(2) 0.024(2) 0.032(2) 0.000 0.0111(18) 0.000
 C00B 0.0356(19) 0.0300(19) 0.031(2) 0.0007(16) 0.0083(15) -0.0025(16)
 C00C 0.035(3) 0.062(4) 0.026(3) 0.000 0.003(2) 0.000
 C00D 0.0346(19) 0.065(2) 0.0289(19) 0.000 0.0104(17) 0.000
 C29 0.076(3) 0.042(2) 0.033(2) -0.0027(18) 0.016(2) -0.003(2)
 N2 0.063(2) 0.051(2) 0.0338(19) 0.0057(16) 0.0083(17) -0.0043(19)
 C00G 0.045(2) 0.037(2) 0.036(2) -0.0009(17) 0.0096(17) -0.0006(18)
 C00H 0.0372(14) 0.0696(18) 0.0326(14) -0.0035(11) 0.0106(12) 0.0040(12)
 C00I 0.045(2) 0.065(3) 0.040(2) -0.014(2) 0.0035(19) 0.009(2)
 C27 0.050(2) 0.033(2) 0.049(3) 0.0042(19) 0.006(2) -0.0003(19)
 C00K 0.0317(17) 0.083(3) 0.0333(18) -0.0012(17) 0.0039(15) 0.0042(17)
 C26 0.037(2) 0.029(2) 0.041(2) 0.0072(17) 0.0082(17) -0.0030(16)
 C7 0.0670(18) 0.0470(17) 0.0647(19) -0.0094(15) 0.0065(16) -0.0166(15)
 C1 0.0486(19) 0.0401(19) 0.043(2) 0.0003(16) 0.0071(16) -0.0050(16)
 C37 0.046(2) 0.031(2) 0.049(2) -0.0055(18) 0.0082(19) 0.0016(18)
 C24 0.0469(17) 0.083(2) 0.0375(16) -0.0039(13) 0.0183(14) 0.0034(13)
 C00Q 0.0399(19) 0.097(3) 0.045(2) 0.000 0.0100(17) 0.000
 C9 0.0699(19) 0.0523(17) 0.0673(19) -0.0127(15) 0.0012(16) -0.0140(16)
 C10 0.0779(19) 0.0581(18) 0.075(2) -0.0135(16) 0.0024(17) -0.0201(16)
 C25 0.0361(16) 0.090(2) 0.0382(17) -0.0011(14) 0.0074(14) 0.0046(14)
 C00U 0.048(3) 0.067(3) 0.047(3) -0.015(2) 0.001(2) 0.024(2)
 C3 0.055(2) 0.066(2) 0.074(3) 0.000 0.011(2) 0.000
 C8 0.0641(18) 0.0459(17) 0.0615(19) -0.0112(15) 0.0046(16) -0.0142(15)
 C00X 0.034(2) 0.057(3) 0.033(2) -0.0028(19) 0.0122(16) 0.0104(19)
 C00Y 0.060(2) 0.097(2) 0.046(2) 0.000 0.0254(18) 0.000
 C00Z 0.0846(18) 0.0605(17) 0.0822(19) -0.0124(15) 0.0057(16) -0.0269(15)
 C010 0.0369(17) 0.066(2) 0.0344(17) -0.0055(15) 0.0085(14) 0.0060(16)
 C011 0.032(2) 0.062(3) 0.037(2) -0.003(2) 0.0093(17) 0.0058(19)
 C012 0.061(3) 0.063(3) 0.028(2) 0.007(2) 0.0095(19) -0.003(2)
 C013 0.036(2) 0.061(3) 0.036(2) 0.001(2) 0.0037(17) 0.008(2)
 C014 0.033(2) 0.061(3) 0.035(2) -0.0075(19) 0.0091(17) 0.0101(19)
 C2 0.054(2) 0.058(2) 0.066(2) 0.0012(15) 0.0088(18) -0.0045(15)
 C19 0.070(2) 0.097(3) 0.058(2) -0.0027(16) -0.0210(19) -0.0013(16)
 C18 0.079(4) 0.065(3) 0.047(3) -0.014(2) -0.011(3) -0.004(3)
 C21 0.076(3) 0.111(3) 0.072(3) 0.000 -0.020(2) 0.000
 C11 0.0768(19) 0.0540(17) 0.0735(19) -0.0090(16) 0.0078(17) -0.0214(16)
 C16 0.068(5) 0.054(4) 0.038(4) 0.000 -0.010(3) 0.000
 C01B 0.093(3) 0.0518(17) 0.067(2) -0.0189(19) 0.024(3) 0.006(2)
 C01T 0.093(3) 0.0527(17) 0.067(2) -0.0195(19) 0.024(3) 0.0066(19)
 C020 0.094(3) 0.0535(17) 0.068(2) -0.019(2) 0.023(3) 0.007(2)
 C01Q 0.095(3) 0.0538(19) 0.068(2) -0.019(2) 0.023(3) 0.007(2)
 C01S 0.095(3) 0.0547(18) 0.068(2) -0.0191(19) 0.023(3) 0.007(2)
 C01M 0.094(3) 0.0532(18) 0.067(2) -0.0193(18) 0.023(3) 0.006(2)
 C6 0.058(3) 0.038(2) 0.047(3) 0.0044(19) 0.006(2) -0.005(2)
 C01D 0.038(2) 0.065(3) 0.045(3) -0.004(2) 0.0090(19) 0.018(2)
 C01E 0.072(3) 0.054(3) 0.048(3) 0.021(2) 0.004(2) -0.010(3)
 C01F 0.056(3) 0.080(4) 0.056(3) -0.024(3) 0.000(2) 0.024(3)
 C01G 0.069(3) 0.098(5) 0.039(3) 0.020(3) 0.011(2) -0.012(3)
 C20 0.073(3) 0.103(3) 0.064(2) 0.000 -0.022(2) 0.000
 C01I 0.095(5) 0.062(4) 0.073(4) 0.031(3) 0.007(3) -0.016(3)
 C01J 0.079(4) 0.097(5) 0.072(4) 0.040(4) 0.016(3) -0.017(4)
 C38 0.078(4) 0.093(5) 0.067(4) -0.029(3) 0.018(3) 0.018(3)
 C17 0.069(2) 0.094(3) 0.053(2) -0.003(2) -0.021(2) -0.002(2)
 C01N 0.086(4) 0.069(4) 0.099(5) -0.019(4) 0.000(4) 0.018(3)
 C23 0.073(4) 0.149(7) 0.047(3) 0.010(3) 0.021(3) -0.010(4)
 C01P 0.078(4) 0.099(5) 0.090(5) -0.040(4) -0.014(3) 0.042(4)
 C01U 0.046(2) 0.106(3) 0.054(2) 0.000 0.0143(19) 0.000
 C01V 0.102(3) 0.098(3) 0.106(3) 0.025(2) 0.036(3) -0.030(3)
 C34 0.103(3) 0.098(3) 0.106(3) 0.025(2) 0.037(3) -0.030(3)
 C30 0.103(3) 0.099(3) 0.107(3) 0.025(2) 0.036(3) -0.030(3)
 C36 0.104(3) 0.099(3) 0.108(3) 0.025(2) 0.036(3) -0.029(3)
 C33 0.103(3) 0.098(3) 0.108(4) 0.024(3) 0.034(3) -0.029(3)
 C35 0.103(3) 0.098(3) 0.107(4) 0.024(3) 0.035(3) -0.029(3)
 C4 0.059(3) 0.076(3) 0.083(3) 0.000 0.009(2) 0.000
 C22 0.076(4) 0.115(4) 0.080(4) -0.002(3) -0.016(4) -0.005(3)
 C12 0.099(2) 0.071(2) 0.097(2) -0.0132(18) 0.006(2) -0.0345(19)
 C15 0.102(4) 0.072(4) 0.107(4) -0.011(3) 0.014(3) -0.039(3)
 C28 0.050(4) 0.114(4) 0.061(4) 0.008(3) 0.015(3) -0.003(3)
 C14 0.108(4) 0.072(3) 0.104(4) -0.014(3) 0.003(3) -0.036(3)
 C32 0.074(2) 0.112(3) 0.057(2) 0.000 0.033(2) 0.000
 C31 0.056(3) 0.125(4) 0.076(4) 0.000 0.016(3) 0.000
 C13 0.105(3) 0.078(3) 0.102(4) -0.016(3) 0.005(3) -0.039(3)
 C39 0.088(4) 0.135(5) 0.092(4) 0.000 -0.016(4) 0.000
 C41 0.088(4) 0.126(4) 0.063(4) 0.000(3) 0.048(4) 0.006(3)
 C46 0.106(3) 0.074(3) 0.103(4) -0.016(3) 0.003(3) -0.037(3)
 C45 0.103(4) 0.072(4) 0.106(4) -0.012(3) 0.011(4) -0.035(3)
 C67 0.104(4) 0.080(4) 0.103(4) -0.014(3) 0.008(4) -0.038(3)
 C42 0.103(4) 0.141(5) 0.080(4) 0.000 0.032(4) 0.000
 C43 0.090(4) 0.128(4) 0.067(4) -0.001(3) 0.042(4) 0.007(3)
 C49 0.074(4) 0.114(4) 0.077(4) -0.001(3) -0.017(3) -0.007(3)
 C48 0.049(4) 0.114(4) 0.058(4) 0.007(3) 0.017(3) -0.004(3)
 C51 0.094(3) 0.0536(18) 0.068(2) -0.019(2) 0.023(3) 0.006(2)
 C50 0.094(3) 0.0532(18) 0.067(2) -0.0194(18) 0.023(3) 0.006(2)
 C52 0.094(3) 0.0541(18) 0.068(2) -0.0193(19) 0.023(3) 0.007(2)
 C53 0.094(3) 0.0538(18) 0.068(2) -0.019(2) 0.024(3) 0.007(2)
 C44 0.093(3) 0.0527(18) 0.067(2) -0.019(2) 0.024(3) 0.0066(19)
 C54 0.093(3) 0.0518(17) 0.067(2) -0.0190(19) 0.024(3) 0.006(2)
 C57 0.103(3) 0.099(3) 0.107(3) 0.024(3) 0.036(3) -0.030(3)
 C58 0.103(3) 0.099(3) 0.107(3) 0.025(2) 0.036(3) -0.030(3)
 C59 0.103(3) 0.099(3) 0.107(3) 0.025(2) 0.036(3) -0.029(3)
 C60 0.103(3) 0.098(3) 0.106(3) 0.025(2) 0.037(3) -0.030(3)
 C55 0.102(3) 0.098(3) 0.106(3) 0.025(3) 0.036(3) -0.030(3)
 C56 0.103(3) 0.098(3) 0.107(3) 0.025(2) 0.036(3) -0.030(3)
 C40 0.058(5) 0.112(7) 0.113(7) 0.000(6) 0.020(5) 0.002(5)
 C5 0.062(6) 0.095(6) 0.097(7) 0.007(6) 0.001(6) -0.003(5)
 C47 0.086(7) 0.109(7) 0.115(7) -0.011(6) 0.009(7) -0.001(6)

_geom_special_details
;
 All esds (except the esd in the dihedral angle between two l.s. planes)
 are estimated using the full covariance matrix.  The cell esds are taken
 into account individually in the estimation of esds in distances, angles
 and torsion angles; correlations between esds in cell parameters are only
 used when they are defined by crystal symmetry.  An approximate (isotropic)
 treatment of cell esds is used for estimating esds involving l.s. planes.
;
loop_
  _geom_bond_atom_site_label_1
  _geom_bond_atom_site_label_2
  _geom_bond_distance
  _geom_bond_site_symmetry_2
  _geom_bond_publ_flag
 Ti01 O004 1.863(4) 5_667 ?
 Ti01 O007 1.836(3) . ?
 Ti01 O007 1.836(3) 6_565 ?
 Ti01 O008 1.957(5) . ?
 Ti01 N2 2.254(4) . ?
 Ti01 N2 2.254(4) 6_565 ?
 Ti02 O003 1.875(4) . ?
 Ti02 O005 1.926(4) 5_656 ?
 Ti02 O006 1.842(3) 5_656 ?
 Ti02 O006 1.842(3) 2_656 ?
 Ti02 N1 2.264(3) 6 ?
 Ti02 N1 2.264(3) . ?
 O003 C00D 1.353(6) . ?
 O004 C00A 1.416(7) . ?
 O005 C00C 1.362(7) . ?
 O006 C00X 1.341(5) . ?
 O007 C8 1.356(6) . ?
 O008 C16 1.338(9) . ?
 N1 C00B 1.367(5) . ?
 N1 C26 1.316(5) . ?
 C00A C1 1.389(5) . ?
 C00A C1 1.389(5) 6_565 ?
 C00B C00B 1.437(8) 6 ?
 C00B C00G 1.402(6) . ?
 C00C C00K 1.396(6) . ?
 C00C C00K 1.396(6) 6 ?
 C00D C00H 1.411(5) 6 ?
 C00D C00H 1.411(5) . ?
 C29 C29 1.304(9) 6 ?
 C29 H29 0.9500 . ?
 C29 C00G 1.447(6) . ?
 N2 C012 1.361(6) . ?
 N2 C01E 1.324(6) . ?
 C00G C37 1.419(6) . ?
 C00H C24 1.388(6) . ?
 C00H C010 1.502(7) . ?
 C00I H00I 0.9500 . ?
 C00I C00U 1.404(7) . ?
 C00I C014 1.393(6) . ?
 C27 H27 0.9500 . ?
 C27 C26 1.400(6) . ?
 C27 C37 1.368(6) . ?
 C00K C25 1.410(6) . ?
 C00K C013 1.503(7) . ?
 C26 H26 0.9500 . ?
 C7 C8 1.389(8) . ?
 C7 C11 1.400(7) . ?
 C7 C6 1.509(7) . ?
 C1 C2 1.380(7) . ?
 C1 C6 1.519(6) . ?
 C37 C01B 1.542(7) . ?
 C37 C54 1.466(13) . ?
 C24 H24 0.9500 . ?
 C24 C00Y 1.399(6) . ?
 C00Q C25 1.391(6) 6 ?
 C00Q C25 1.391(6) . ?
 C00Q C01U 1.546(9) . ?
 C9 C10 1.399(8) . ?
 C9 C8 1.411(7) . ?
 C9 C18 1.502(8) . ?
 C10 H10 0.9500 . ?
 C10 C00Z 1.377(9) . ?
 C25 H25 0.9500 . ?
 C00U C01D 1.387(7) . ?
 C00U C01F 1.545(7) . ?
 C3 C2 1.394(7) . ?
 C3 C2 1.394(7) 6_565 ?
 C3 C4 1.537(11) . ?
 C00X C011 1.416(6) . ?
 C00X C014 1.409(6) . ?
 C00Y C32 1.557(7) . ?
 C00Z C11 1.401(8) . ?
 C00Z C12 1.561(6) . ?
 C010 H01A 0.9900 . ?
 C010 H01B 0.9900 . ?
 C010 C014 1.512(6) . ?
 C011 C013 1.512(6) . ?
 C011 C01D 1.392(6) . ?
 C012 C012 1.482(10) 6_565 ?
 C012 C01G 1.396(7) . ?
 C013 H01C 0.9900 . ?
 C013 H01D 0.9900 . ?
 C2 H2 0.9500 . ?
 C19 H19 0.9500 . ?
 C19 C20 1.392(8) . ?
 C19 C17 1.405(8) . ?
 C18 H18A 0.9900 . ?
 C18 H18B 0.9900 . ?
 C18 C17 1.502(8) . ?
 C21 C20 1.562(13) . ?
 C21 C22 1.516(9) 6_565 ?
 C21 C22 1.516(9) . ?
 C21 C39 1.542(9) . ?
 C21 C49 1.601(8) 6_565 ?
 C21 C49 1.601(8) . ?
 C11 H11 0.9500 . ?
 C16 C17 1.401(7) . ?
 C16 C17 1.401(7) 6_565 ?
 C01B C01T 1.3900 . ?
 C01B C01M 1.3900 . ?
 C01T H01T 0.9500 . ?
 C01T C020 1.3900 . ?
 C020 H020 0.9500 . ?
 C020 C01Q 1.3900 . ?
 C01Q H01Q 0.9500 . ?
 C01Q C01S 1.3900 . ?
 C01S H01S 0.9500 . ?
 C01S C01M 1.3900 . ?
 C01M H01M 0.9500 . ?
 C6 H6A 0.9900 . ?
 C6 H6B 0.9900 . ?
 C01D H01F 0.9500 . ?
 C01E H01E 0.9500 . ?
 C01E C01I 1.416(8) . ?
 C01F C38 1.516(9) . ?
 C01F C01N 1.517(9) . ?
 C01F C01P 1.541(8) . ?
 C01G C01J 1.420(10) . ?
 C01G C23 1.436(9) . ?
 C01I H01I 0.9500 . ?
 C01I C01J 1.401(10) . ?
 C01J C01V 1.546(8) . ?
 C01J C55 1.472(10) . ?
 C38 H38A 0.9800 . ?
 C38 H38B 0.9800 . ?
 C38 H38C 0.9800 . ?
 C01N H01G 0.9800 . ?
 C01N H01H 0.9800 . ?
 C01N H01J 0.9800 . ?
 C23 C23 1.376(15) 6_565 ?
 C23 H23 0.9500 . ?
 C01P H01K 0.9800 . ?
 C01P H01L 0.9800 . ?
 C01P H01N 0.9800 . ?
 C01U C28 1.533(8) . ?
 C01U C28 1.533(8) 6 ?
 C01U C31 1.556(8) . ?
 C01U C48 1.601(7) 6 ?
 C01U C48 1.601(7) . ?
 C01V C34 1.3900 . ?
 C01V C35 1.3900 . ?
 C34 H34 0.9500 . ?
 C34 C30 1.3900 . ?
 C30 H30 0.9500 . ?
 C30 C36 1.3900 . ?
 C36 H36 0.9500 . ?
 C36 C33 1.3900 . ?
 C33 H33 0.9500 . ?
 C33 C35 1.3900 . ?
 C35 H35 0.9500 . ?
 C4 C40 1.551(9) . ?
 C4 C5 1.573(9) . ?
 C4 C47 1.531(9) . ?
 C22 H22A 0.9800 . ?
 C22 H22B 0.9800 . ?
 C22 H22C 0.9800 . ?
 C12 C15 1.563(8) . ?
 C12 C14 1.540(8) . ?
 C12 C13 1.555(8) . ?
 C12 C46 1.540(8) . ?
 C12 C45 1.540(8) . ?
 C12 C67 1.562(8) . ?
 C15 H15A 0.9800 . ?
 C15 H15B 0.9800 . ?
 C15 H15C 0.9800 . ?
 C28 H28A 0.9800 . ?
 C28 H28B 0.9800 . ?
 C28 H28C 0.9800 . ?
 C14 H14A 0.9800 . ?
 C14 H14B 0.9800 . ?
 C14 H14C 0.9800 . ?
 C32 C41 1.568(6) 6 ?
 C32 C41 1.568(6) . ?
 C32 C42 1.574(6) . ?
 C32 C43 1.595(8) 6 ?
 C32 C43 1.595(8) . ?
 C31 H31A 0.9800 . ?
 C31 H31B 0.9800 . ?
 C31 H31C 0.9800 . ?
 C13 H13A 0.9800 . ?
 C13 H13B 0.9800 . ?
 C13 H13C 0.9800 . ?
 C39 H39A 0.9800 . ?
 C39 H39B 0.9800 . ?
 C39 H39C 0.9800 . ?
 C41 H41A 0.9800 . ?
 C41 H41B 0.9800 . ?
 C41 H41C 0.9800 . ?
 C46 H46A 0.9800 . ?
 C46 H46B 0.9800 . ?
 C46 H46C 0.9800 . ?
 C45 H45A 0.9800 . ?
 C45 H45B 0.9800 . ?
 C45 H45C 0.9800 . ?
 C67 H67A 0.9800 . ?
 C67 H67B 0.9800 . ?
 C67 H67C 0.9800 . ?
 C42 H42A 0.9800 . ?
 C42 H42B 0.9800 . ?
 C42 H42C 0.9800 . ?
 C43 H43A 0.9800 . ?
 C43 H43B 0.9800 . ?
 C43 H43C 0.9800 . ?
 C49 H49A 0.9800 . ?
 C49 H49B 0.9800 . ?
 C49 H49C 0.9800 . ?
 C48 H48A 0.9800 . ?
 C48 H48B 0.9800 . ?
 C48 H48C 0.9800 . ?
 C51 H51 0.9500 . ?
 C51 C52 1.33(2) . ?
 C51 C53 1.41(2) . ?
 C50 H50 0.9500 . ?
 C50 C52 1.403(16) . ?
 C50 C54 1.348(18) . ?
 C52 H52 0.9500 . ?
 C53 H53 0.9500 . ?
 C53 C44 1.408(16) . ?
 C44 H44 0.9500 . ?
 C44 C54 1.423(19) . ?
 C57 H57 0.9500 . ?
 C57 C58 1.3900 . ?
 C57 C56 1.3900 . ?
 C58 H58 0.9500 . ?
 C58 C59 1.3900 . ?
 C59 H59 0.9500 . ?
 C59 C60 1.3900 . ?
 C60 H60 0.9500 . ?
 C60 C55 1.3900 . ?
 C55 C56 1.3900 . ?
 C56 H56 0.9500 . ?
 C40 H40A 0.9800 . ?
 C40 H40B 0.9800 . ?
 C40 H40C 0.9800 . ?
 C5 H5A 0.9800 . ?
 C5 H5B 0.9800 . ?
 C5 H5C 0.9800 . ?
 C47 H47A 0.9800 . ?
 C47 H47B 0.9800 . ?
 C47 H47C 0.9800 . ?

loop_
  _geom_angle_atom_site_label_1
  _geom_angle_atom_site_label_2
  _geom_angle_atom_site_label_3
  _geom_angle
  _geom_angle_site_symmetry_1
  _geom_angle_site_symmetry_3
  _geom_angle_publ_flag
 O004 Ti01 O008 158.69(19) 5_667 . ?
 O004 Ti01 N2 82.71(14) 5_667 . ?
 O004 Ti01 N2 82.71(14) 5_667 6_565 ?
 O007 Ti01 O004 98.50(12) 6_565 5_667 ?
 O007 Ti01 O004 98.50(12) . 5_667 ?
 O007 Ti01 O007 106.3(2) 6_565 . ?
 O007 Ti01 O008 94.21(13) 6_565 . ?
 O007 Ti01 O008 94.22(13) . . ?
 O007 Ti01 N2 162.43(14) 6_565 6_565 ?
 O007 Ti01 N2 162.44(14) . . ?
 O007 Ti01 N2 90.73(14) . 6_565 ?
 O007 Ti01 N2 90.73(14) 6_565 . ?
 O008 Ti01 N2 80.08(16) . 6_565 ?
 O008 Ti01 N2 80.08(16) . . ?
 N2 Ti01 N2 72.0(2) . 6_565 ?
 O003 Ti02 O005 156.77(17) . 5_656 ?
 O003 Ti02 N1 81.90(12) . . ?
 O003 Ti02 N1 81.90(12) . 6 ?
 O005 Ti02 N1 79.42(13) 5_656 . ?
 O005 Ti02 N1 79.42(13) 5_656 6 ?
 O006 Ti02 O003 98.62(11) 5_656 . ?
 O006 Ti02 O003 98.62(11) 2_656 . ?
 O006 Ti02 O005 95.13(11) 2_656 5_656 ?
 O006 Ti02 O005 95.13(11) 5_656 5_656 ?
 O006 Ti02 O006 106.92(19) 5_656 2_656 ?
 O006 Ti02 N1 162.49(13) 5_656 . ?
 O006 Ti02 N1 162.49(13) 2_656 6 ?
 O006 Ti02 N1 90.22(12) 5_656 6 ?
 O006 Ti02 N1 90.22(13) 2_656 . ?
 N1 Ti02 N1 72.47(16) . 6 ?
 C00D O003 Ti02 146.1(4) . . ?
 C00A O004 Ti01 140.7(3) . 5_667 ?
 C00C O005 Ti02 118.8(3) . 5_656 ?
 C00X O006 Ti02 163.9(3) . 5_656 ?
 C8 O007 Ti01 165.8(3) . . ?
 C16 O008 Ti01 118.9(4) . . ?
 C00B N1 Ti02 116.4(2) . . ?
 C26 N1 Ti02 125.5(3) . . ?
 C26 N1 C00B 117.9(3) . . ?
 C1 C00A O004 118.6(3) 6_565 . ?
 C1 C00A O004 118.6(3) . . ?
 C1 C00A C1 122.4(6) . 6_565 ?
 N1 C00B C00B 117.0(2) . 6 ?
 N1 C00B C00G 123.0(4) . . ?
 C00G C00B C00B 120.1(2) . 6 ?
 O005 C00C C00K 119.7(3) . 6 ?
 O005 C00C C00K 119.6(3) . . ?
 C00K C00C C00K 120.6(5) . 6 ?
 O003 C00D C00H 120.1(3) . 6 ?
 O003 C00D C00H 120.1(3) . . ?
 C00H C00D C00H 119.6(5) . 6 ?
 C29 C29 H29 119.0 6 . ?
 C29 C29 C00G 122.1(2) 6 . ?
 C00G C29 H29 119.0 . . ?
 C012 N2 Ti01 118.3(3) . . ?
 C01E N2 Ti01 124.6(4) . . ?
 C01E N2 C012 117.0(4) . . ?
 C00B C00G C29 117.8(4) . . ?
 C00B C00G C37 117.7(4) . . ?
 C37 C00G C29 124.4(4) . . ?
 C00D C00H C010 121.2(4) . . ?
 C24 C00H C00D 118.7(5) . . ?
 C24 C00H C010 119.7(4) . . ?
 C00U C00I H00I 119.1 . . ?
 C014 C00I H00I 119.1 . . ?
 C014 C00I C00U 121.9(4) . . ?
 C26 C27 H27 119.8 . . ?
 C37 C27 H27 119.8 . . ?
 C37 C27 C26 120.3(4) . . ?
 C00C C00K C25 118.7(5) . . ?
 C00C C00K C013 120.6(4) . . ?
 C25 C00K C013 120.7(5) . . ?
 N1 C26 C27 122.9(4) . . ?
 N1 C26 H26 118.5 . . ?
 C27 C26 H26 118.5 . . ?
 C8 C7 C11 118.8(5) . . ?
 C8 C7 C6 121.1(4) . . ?
 C11 C7 C6 120.1(5) . . ?
 C00A C1 C6 122.2(4) . . ?
 C2 C1 C00A 116.6(4) . . ?
 C2 C1 C6 121.1(4) . . ?
 C00G C37 C01B 120.2(6) . . ?
 C00G C37 C54 121.8(9) . . ?
 C27 C37 C00G 118.1(4) . . ?
 C27 C37 C01B 121.7(6) . . ?
 C27 C37 C54 119.8(8) . . ?
 C00H C24 H24 118.7 . . ?
 C00H C24 C00Y 122.5(5) . . ?
 C00Y C24 H24 118.7 . . ?
 C25 C00Q C25 117.3(6) . 6 ?
 C25 C00Q C01U 121.3(3) . . ?
 C25 C00Q C01U 121.3(3) 6 . ?
 C10 C9 C8 117.7(5) . . ?
 C10 C9 C18 120.3(5) . . ?
 C8 C9 C18 121.7(5) . . ?
 C9 C10 H10 118.3 . . ?
 C00Z C10 C9 123.3(5) . . ?
 C00Z C10 H10 118.3 . . ?
 C00K C25 H25 118.8 . . ?
 C00Q C25 C00K 122.4(5) . . ?
 C00Q C25 H25 118.8 . . ?
 C00I C00U C01F 119.7(4) . . ?
 C01D C00U C00I 117.3(4) . . ?
 C01D C00U C01F 123.0(4) . . ?
 C2 C3 C2 116.4(7) . 6_565 ?
 C2 C3 C4 121.7(3) 6_565 . ?
 C2 C3 C4 121.7(4) . . ?
 O007 C8 C7 119.3(4) . . ?
 O007 C8 C9 120.0(5) . . ?
 C7 C8 C9 120.7(5) . . ?
 O006 C00X C011 121.6(4) . . ?
 O006 C00X C014 119.3(4) . . ?
 C014 C00X C011 119.2(4) . . ?
 C24 C00Y C24 117.1(6) . 6 ?
 C24 C00Y C32 121.4(3) . . ?
 C24 C00Y C32 121.4(3) 6 . ?
 C10 C00Z C11 117.1(5) . . ?
 C10 C00Z C12 121.4(5) . . ?
 C11 C00Z C12 121.6(6) . . ?
 C00H C010 H01A 109.5 . . ?
 C00H C010 H01B 109.5 . . ?
 C00H C010 C014 110.6(4) . . ?
 H01A C010 H01B 108.1 . . ?
 C014 C010 H01A 109.5 . . ?
 C014 C010 H01B 109.5 . . ?
 C00X C011 C013 121.2(4) . . ?
 C01D C011 C00X 118.9(4) . . ?
 C01D C011 C013 119.7(4) . . ?
 N2 C012 C012 115.4(3) . 6_565 ?
 N2 C012 C01G 124.8(5) . . ?
 C01G C012 C012 119.8(4) . 6_565 ?
 C00K C013 C011 113.0(4) . . ?
 C00K C013 H01C 109.0 . . ?
 C00K C013 H01D 109.0 . . ?
 C011 C013 H01C 109.0 . . ?
 C011 C013 H01D 109.0 . . ?
 H01C C013 H01D 107.8 . . ?
 C00I C014 C00X 119.7(4) . . ?
 C00I C014 C010 120.7(4) . . ?
 C00X C014 C010 119.3(4) . . ?
 C1 C2 C3 123.0(5) . . ?
 C1 C2 H2 118.5 . . ?
 C3 C2 H2 118.5 . . ?
 C20 C19 H19 119.1 . . ?
 C20 C19 C17 121.7(7) . . ?
 C17 C19 H19 119.1 . . ?
 C9 C18 H18A 109.0 . . ?
 C9 C18 H18B 109.0 . . ?
 H18A C18 H18B 107.8 . . ?
 C17 C18 C9 112.8(5) . . ?
 C17 C18 H18A 109.0 . . ?
 C17 C18 H18B 109.0 . . ?
 C20 C21 C49 105.6(8) . 6_565 ?
 C20 C21 C49 105.6(8) . . ?
 C22 C21 C20 118.9(7) 6_565 . ?
 C22 C21 C20 118.9(7) . . ?
 C22 C21 C22 114.9(14) . 6_565 ?
 C22 C21 C39 95.5(8) . . ?
 C22 C21 C39 95.5(8) 6_565 . ?
 C22 C21 C49 22.3(8) 6_565 6_565 ?
 C22 C21 C49 113.7(8) . 6_565 ?
 C39 C21 C20 105.9(7) . . ?
 C39 C21 C49 117.4(7) . 6_565 ?
 C39 C21 C49 117.4(7) . . ?
 C7 C11 C00Z 122.1(6) . . ?
 C7 C11 H11 118.9 . . ?
 C00Z C11 H11 118.9 . . ?
 O008 C16 C17 121.0(4) . . ?
 O008 C16 C17 121.0(4) . 6_565 ?
 C17 C16 C17 118.0(7) . 6_565 ?
 C01T C01B C37 121.2(7) . . ?
 C01T C01B C01M 120.0 . . ?
 C01M C01B C37 118.8(7) . . ?
 C01B C01T H01T 120.0 . . ?
 C020 C01T C01B 120.0 . . ?
 C020 C01T H01T 120.0 . . ?
 C01T C020 H020 120.0 . . ?
 C01T C020 C01Q 120.0 . . ?
 C01Q C020 H020 120.0 . . ?
 C020 C01Q H01Q 120.0 . . ?
 C01S C01Q C020 120.0 . . ?
 C01S C01Q H01Q 120.0 . . ?
 C01Q C01S H01S 120.0 . . ?
 C01M C01S C01Q 120.0 . . ?
 C01M C01S H01S 120.0 . . ?
 C01B C01M H01M 120.0 . . ?
 C01S C01M C01B 120.0 . . ?
 C01S C01M H01M 120.0 . . ?
 C7 C6 C1 108.7(4) . . ?
 C7 C6 H6A 110.0 . . ?
 C7 C6 H6B 110.0 . . ?
 C1 C6 H6A 110.0 . . ?
 C1 C6 H6B 110.0 . . ?
 H6A C6 H6B 108.3 . . ?
 C00U C01D C011 123.1(4) . . ?
 C00U C01D H01F 118.5 . . ?
 C011 C01D H01F 118.5 . . ?
 N2 C01E H01E 118.4 . . ?
 N2 C01E C01I 123.2(6) . . ?
 C01I C01E H01E 118.4 . . ?
 C38 C01F C00U 108.3(5) . . ?
 C38 C01F C01N 109.4(5) . . ?
 C38 C01F C01P 107.4(5) . . ?
 C01N C01F C00U 111.6(5) . . ?
 C01N C01F C01P 108.0(6) . . ?
 C01P C01F C00U 112.1(4) . . ?
 C012 C01G C01J 117.8(6) . . ?
 C012 C01G C23 118.8(6) . . ?
 C01J C01G C23 123.4(6) . . ?
 C19 C20 C19 117.4(8) 6_565 . ?
 C19 C20 C21 121.3(4) 6_565 . ?
 C19 C20 C21 121.3(4) . . ?
 C01E C01I H01I 120.1 . . ?
 C01J C01I C01E 119.7(6) . . ?
 C01J C01I H01I 120.1 . . ?
 C01G C01J C01V 135.7(7) . . ?
 C01G C01J C55 112.5(8) . . ?
 C01I C01J C01G 117.4(5) . . ?
 C01I C01J C01V 106.8(6) . . ?
 C01I C01J C55 129.0(8) . . ?
 C01F C38 H38A 109.5 . . ?
 C01F C38 H38B 109.5 . . ?
 C01F C38 H38C 109.5 . . ?
 H38A C38 H38B 109.5 . . ?
 H38A C38 H38C 109.5 . . ?
 H38B C38 H38C 109.5 . . ?
 C19 C17 C18 119.9(6) . . ?
 C16 C17 C19 120.6(6) . . ?
 C16 C17 C18 119.5(5) . . ?
 C01F C01N H01G 109.5 . . ?
 C01F C01N H01H 109.5 . . ?
 C01F C01N H01J 109.5 . . ?
 H01G C01N H01H 109.5 . . ?
 H01G C01N H01J 109.5 . . ?
 H01H C01N H01J 109.5 . . ?
 C01G C23 H23 119.3 . . ?
 C23 C23 C01G 121.3(4) 6_565 . ?
 C23 C23 H23 119.3 6_565 . ?
 C01F C01P H01K 109.5 . . ?
 C01F C01P H01L 109.5 . . ?
 C01F C01P H01N 109.5 . . ?
 H01K C01P H01L 109.5 . . ?
 H01K C01P H01N 109.5 . . ?
 H01L C01P H01N 109.5 . . ?
 C00Q C01U C31 106.1(6) . . ?
 C00Q C01U C48 107.9(6) . 6 ?
 C00Q C01U C48 107.9(5) . . ?
 C28 C01U C00Q 114.7(6) 6 . ?
 C28 C01U C00Q 114.7(6) . . ?
 C28 C01U C28 126.0(12) . 6 ?
 C28 C01U C31 93.2(6) . . ?
 C28 C01U C31 93.2(6) 6 . ?
 C28 C01U C48 118.2(7) . 6 ?
 C28 C01U C48 22.7(6) 6 6 ?
 C31 C01U C48 115.8(5) . . ?
 C31 C01U C48 115.8(5) . 6 ?
 C48 C01U C48 103.1(7) 6 . ?
 C34 C01V C01J 114.3(5) . . ?
 C34 C01V C35 120.0 . . ?
 C35 C01V C01J 125.7(5) . . ?
 C01V C34 H34 120.0 . . ?
 C01V C34 C30 120.0 . . ?
 C30 C34 H34 120.0 . . ?
 C34 C30 H30 120.0 . . ?
 C34 C30 C36 120.0 . . ?
 C36 C30 H30 120.0 . . ?
 C30 C36 H36 120.0 . . ?
 C30 C36 C33 120.0 . . ?
 C33 C36 H36 120.0 . . ?
 C36 C33 H33 120.0 . . ?
 C35 C33 C36 120.0 . . ?
 C35 C33 H33 120.0 . . ?
 C01V C35 H35 120.0 . . ?
 C33 C35 C01V 120.0 . . ?
 C33 C35 H35 120.0 . . ?
 C3 C4 C40 106.9(7) . . ?
 C3 C4 C5 107.3(7) . . ?
 C40 C4 C5 96.2(9) . . ?
 C47 C4 C3 118.7(7) . . ?
 C47 C4 C40 116.2(11) . . ?
 C47 C4 C5 109.0(11) . . ?
 C21 C22 H22A 109.5 . . ?
 C21 C22 H22B 109.5 . . ?
 C21 C22 H22C 109.5 . . ?
 H22A C22 H22B 109.5 . . ?
 H22A C22 H22C 109.5 . . ?
 H22B C22 H22C 109.5 . . ?
 C00Z C12 C15 111.7(6) . . ?
 C00Z C12 C67 104.5(7) . . ?
 C14 C12 C00Z 107.0(6) . . ?
 C14 C12 C15 109.9(6) . . ?
 C14 C12 C13 110.9(6) . . ?
 C13 C12 C00Z 109.5(6) . . ?
 C13 C12 C15 107.9(6) . . ?
 C46 C12 C00Z 108.2(7) . . ?
 C46 C12 C67 109.3(6) . . ?
 C45 C12 C00Z 111.5(7) . . ?
 C45 C12 C46 112.4(7) . . ?
 C45 C12 C67 110.5(7) . . ?
 C12 C15 H15A 109.5 . . ?
 C12 C15 H15B 109.5 . . ?
 C12 C15 H15C 109.5 . . ?
 H15A C15 H15B 109.5 . . ?
 H15A C15 H15C 109.5 . . ?
 H15B C15 H15C 109.5 . . ?
 C01U C28 H28A 109.5 . . ?
 C01U C28 H28B 109.5 . . ?
 C01U C28 H28C 109.5 . . ?
 H28A C28 H28B 109.5 . . ?
 H28A C28 H28C 109.5 . . ?
 H28B C28 H28C 109.5 . . ?
 C12 C14 H14A 109.5 . . ?
 C12 C14 H14B 109.5 . . ?
 C12 C14 H14C 109.5 . . ?
 H14A C14 H14B 109.5 . . ?
 H14A C14 H14C 109.5 . . ?
 H14B C14 H14C 109.5 . . ?
 C00Y C32 C41 115.5(5) . 6 ?
 C00Y C32 C41 115.5(5) . . ?
 C00Y C32 C42 103.8(6) . . ?
 C00Y C32 C43 100.4(6) . 6 ?
 C00Y C32 C43 100.4(6) . . ?
 C41 C32 C41 112.2(13) 6 . ?
 C41 C32 C42 103.9(5) 6 . ?
 C41 C32 C42 104.0(5) . . ?
 C41 C32 C43 19.7(6) 6 6 ?
 C41 C32 C43 111.9(7) . 6 ?
 C42 C32 C43 121.6(5) . 6 ?
 C42 C32 C43 121.6(5) . . ?
 C43 C32 C43 104.7(9) 6 . ?
 C01U C31 H31A 109.5 . . ?
 C01U C31 H31B 109.5 . . ?
 C01U C31 H31C 109.5 . . ?
 H31A C31 H31B 109.5 . . ?
 H31A C31 H31C 109.5 . . ?
 H31B C31 H31C 109.5 . . ?
 C12 C13 H13A 109.5 . . ?
 C12 C13 H13B 109.5 . . ?
 C12 C13 H13C 109.5 . . ?
 H13A C13 H13B 109.5 . . ?
 H13A C13 H13C 109.5 . . ?
 H13B C13 H13C 109.5 . . ?
 C21 C39 H39A 109.5 . . ?
 C21 C39 H39B 109.5 . . ?
 C21 C39 H39C 109.5 . . ?
 H39A C39 H39B 109.5 . . ?
 H39A C39 H39C 109.5 . . ?
 H39B C39 H39C 109.5 . . ?
 C32 C41 H41A 109.5 . . ?
 C32 C41 H41B 109.5 . . ?
 C32 C41 H41C 109.5 . . ?
 H41A C41 H41B 109.5 . . ?
 H41A C41 H41C 109.5 . . ?
 H41B C41 H41C 109.5 . . ?
 C12 C46 H46A 109.5 . . ?
 C12 C46 H46B 109.5 . . ?
 C12 C46 H46C 109.5 . . ?
 H46A C46 H46B 109.5 . . ?
 H46A C46 H46C 109.5 . . ?
 H46B C46 H46C 109.5 . . ?
 C12 C45 H45A 109.5 . . ?
 C12 C45 H45B 109.5 . . ?
 C12 C45 H45C 109.5 . . ?
 H45A C45 H45B 109.5 . . ?
 H45A C45 H45C 109.5 . . ?
 H45B C45 H45C 109.5 . . ?
 C12 C67 H67A 109.5 . . ?
 C12 C67 H67B 109.5 . . ?
 C12 C67 H67C 109.5 . . ?
 H67A C67 H67B 109.5 . . ?
 H67A C67 H67C 109.5 . . ?
 H67B C67 H67C 109.5 . . ?
 C32 C42 H42A 109.5 . . ?
 C32 C42 H42B 109.5 . . ?
 C32 C42 H42C 109.5 . . ?
 H42A C42 H42B 109.5 . . ?
 H42A C42 H42C 109.5 . . ?
 H42B C42 H42C 109.5 . . ?
 C32 C43 H43A 109.5 . . ?
 C32 C43 H43B 109.5 . . ?
 C32 C43 H43C 109.5 . . ?
 H43A C43 H43B 109.5 . . ?
 H43A C43 H43C 109.5 . . ?
 H43B C43 H43C 109.5 . . ?
 C21 C49 H49A 109.5 . . ?
 C21 C49 H49B 109.5 . . ?
 C21 C49 H49C 109.5 . . ?
 H49A C49 H49B 109.5 . . ?
 H49A C49 H49C 109.5 . . ?
 H49B C49 H49C 109.5 . . ?
 C01U C48 H48A 109.5 . . ?
 C01U C48 H48B 109.5 . . ?
 C01U C48 H48C 109.5 . . ?
 H48A C48 H48B 109.5 . . ?
 H48A C48 H48C 109.5 . . ?
 H48B C48 H48C 109.5 . . ?
 C52 C51 H51 117.8 . . ?
 C52 C51 C53 124.4(12) . . ?
 C53 C51 H51 117.8 . . ?
 C52 C50 H50 117.7 . . ?
 C54 C50 H50 117.7 . . ?
 C54 C50 C52 124.5(13) . . ?
 C51 C52 C50 116.1(13) . . ?
 C51 C52 H52 121.9 . . ?
 C50 C52 H52 121.9 . . ?
 C51 C53 H53 121.9 . . ?
 C51 C53 C44 116.3(13) . . ?
 C44 C53 H53 121.9 . . ?
 C53 C44 H44 119.4 . . ?
 C53 C44 C54 121.1(13) . . ?
 C54 C44 H44 119.4 . . ?
 C50 C54 C37 129.2(14) . . ?
 C50 C54 C44 116.3(11) . . ?
 C44 C54 C37 113.8(12) . . ?
 C58 C57 H57 120.0 . . ?
 C58 C57 C56 120.0 . . ?
 C56 C57 H57 120.0 . . ?
 C57 C58 H58 120.0 . . ?
 C59 C58 C57 120.0 . . ?
 C59 C58 H58 120.0 . . ?
 C58 C59 H59 120.0 . . ?
 C60 C59 C58 120.0 . . ?
 C60 C59 H59 120.0 . . ?
 C59 C60 H60 120.0 . . ?
 C59 C60 C55 120.0 . . ?
 C55 C60 H60 120.0 . . ?
 C60 C55 C01J 118.2(9) . . ?
 C60 C55 C56 120.0 . . ?
 C56 C55 C01J 120.7(9) . . ?
 C57 C56 H56 120.0 . . ?
 C55 C56 C57 120.0 . . ?
 C55 C56 H56 120.0 . . ?
 C4 C40 H40A 109.5 . . ?
 C4 C40 H40B 109.5 . . ?
 C4 C40 H40C 109.5 . . ?
 H40A C40 H40B 109.5 . . ?
 H40A C40 H40C 109.5 . . ?
 H40B C40 H40C 109.5 . . ?
 C4 C5 H5A 109.5 . . ?
 C4 C5 H5B 109.5 . . ?
 C4 C5 H5C 109.5 . . ?
 H5A C5 H5B 109.5 . . ?
 H5A C5 H5C 109.5 . . ?
 H5B C5 H5C 109.5 . . ?
 C4 C47 H47A 109.5 . . ?
 C4 C47 H47B 109.5 . . ?
 C4 C47 H47C 109.5 . . ?
 H47A C47 H47B 109.5 . . ?
 H47A C47 H47C 109.5 . . ?
 H47B C47 H47C 109.5 . . ?

loop_
  _geom_torsion_atom_site_label_1
  _geom_torsion_atom_site_label_2
  _geom_torsion_atom_site_label_3
  _geom_torsion_atom_site_label_4
  _geom_torsion
  _geom_torsion_site_symmetry_1
  _geom_torsion_site_symmetry_2
  _geom_torsion_site_symmetry_3
  _geom_torsion_site_symmetry_4
  _geom_torsion_publ_flag
 Ti01 O004 C00A C1 -93.5(4) 5_667 . . . ?
 Ti01 O004 C00A C1 93.5(4) 5_667 . . 6_565 ?
 Ti01 O007 C8 C7 -173.5(10) . . . . ?
 Ti01 O007 C8 C9 6.9(17) . . . . ?
 Ti01 O008 C16 C17 -91.9(6) . . . . ?
 Ti01 O008 C16 C17 91.9(6) . . . 6_565 ?
 Ti01 N2 C012 C012 6.5(3) . . . 6_565 ?
 Ti01 N2 C012 C01G -174.2(4) . . . . ?
 Ti01 N2 C01E C01I 175.6(4) . . . . ?
 Ti02 O003 C00D C00H 91.9(5) . . . . ?
 Ti02 O003 C00D C00H -91.9(5) . . . 6 ?
 Ti02 O005 C00C C00K 91.9(5) 5_656 . . . ?
 Ti02 O005 C00C C00K -91.9(5) 5_656 . . 6 ?
 Ti02 O006 C00X C011 -3.6(13) 5_656 . . . ?
 Ti02 O006 C00X C014 178.0(8) 5_656 . . . ?
 Ti02 N1 C00B C00B 7.1(3) . . . 6 ?
 Ti02 N1 C00B C00G -171.9(3) . . . . ?
 Ti02 N1 C26 C27 172.8(3) . . . . ?
 O003 C00D C00H C24 -173.5(5) . . . . ?
 O003 C00D C00H C010 13.6(8) . . . . ?
 O004 Ti01 O007 C8 -156.7(13) 5_667 . . . ?
 O004 C00A C1 C2 171.6(5) . . . . ?
 O004 C00A C1 C6 -12.8(7) . . . . ?
 O005 Ti02 O003 C00D 0.000(2) 5_656 . . . ?
 O005 C00C C00K C25 176.1(4) . . . . ?
 O005 C00C C00K C013 -4.2(7) . . . . ?
 O006 Ti02 O003 C00D -125.65(10) 2_656 . . . ?
 O006 Ti02 O003 C00D 125.65(10) 5_656 . . . ?
 O006 C00X C011 C013 4.8(6) . . . . ?
 O006 C00X C011 C01D 179.3(4) . . . . ?
 O006 C00X C014 C00I 179.7(4) . . . . ?
 O006 C00X C014 C010 -6.1(6) . . . . ?
 O007 Ti01 O007 C8 101.8(13) 6_565 . . . ?
 O008 Ti01 O007 C8 6.2(13) . . . . ?
 O008 C16 C17 C19 -175.4(6) . . . . ?
 O008 C16 C17 C18 6.0(9) . . . . ?
 N1 Ti02 O003 C00D -36.66(8) . . . . ?
 N1 Ti02 O003 C00D 36.66(8) 6 . . . ?
 N1 C00B C00G C29 176.5(4) . . . . ?
 N1 C00B C00G C37 -0.8(6) . . . . ?
 C00A C1 C2 C3 4.6(8) . . . . ?
 C00A C1 C6 C7 -124.0(5) . . . . ?
 C00B N1 C26 C27 -0.7(6) . . . . ?
 C00B C00B C00G C29 -2.4(5) 6 . . . ?
 C00B C00B C00G C37 -179.8(3) 6 . . . ?
 C00B C00G C37 C27 -2.0(6) . . . . ?
 C00B C00G C37 C01B 177.3(7) . . . . ?
 C00B C00G C37 C54 171.8(9) . . . . ?
 C00C C00K C25 C00Q -1.0(8) . . . . ?
 C00C C00K C013 C011 -101.7(5) . . . . ?
 C00D C00H C24 C00Y -4.4(8) . . . . ?
 C00D C00H C010 C014 124.9(5) . . . . ?
 C29 C29 C00G C00B 2.5(5) 6 . . . ?
 C29 C29 C00G C37 179.6(3) 6 . . . ?
 C29 C00G C37 C27 -179.1(4) . . . . ?
 C29 C00G C37 C01B 0.2(9) . . . . ?
 C29 C00G C37 C54 -5.3(11) . . . . ?
 N2 Ti01 O007 C8 -64.0(15) . . . . ?
 N2 Ti01 O007 C8 -73.9(13) 6_565 . . . ?
 N2 C012 C01G C01J -1.4(8) . . . . ?
 N2 C012 C01G C23 178.1(5) . . . . ?
 N2 C01E C01I C01J -1.9(9) . . . . ?
 C00G C37 C01B C01T -106.2(7) . . . . ?
 C00G C37 C01B C01M 74.0(9) . . . . ?
 C00G C37 C54 C50 63(2) . . . . ?
 C00G C37 C54 C44 -106.1(12) . . . . ?
 C00H C00D C00H C24 10.4(9) 6 . . . ?
 C00H C00D C00H C010 -162.5(3) 6 . . . ?
 C00H C24 C00Y C24 -1.5(11) . . . 6 ?
 C00H C24 C00Y C32 -179.2(6) . . . . ?
 C00H C010 C014 C00I 107.4(5) . . . . ?
 C00H C010 C014 C00X -66.6(5) . . . . ?
 C00I C00U C01D C011 0.7(8) . . . . ?
 C00I C00U C01F C38 -65.7(7) . . . . ?
 C00I C00U C01F C01N 54.8(7) . . . . ?
 C00I C00U C01F C01P 176.1(6) . . . . ?
 C27 C37 C01B C01T 73.1(9) . . . . ?
 C27 C37 C01B C01M -106.7(7) . . . . ?
 C27 C37 C54 C50 -123.0(16) . . . . ?
 C27 C37 C54 C44 67.6(14) . . . . ?
 C00K C00C C00K C25 0.1(8) 6 . . . ?
 C00K C00C C00K C013 179.7(3) 6 . . . ?
 C26 N1 C00B C00B -178.9(3) . . . 6 ?
 C26 N1 C00B C00G 2.2(6) . . . . ?
 C26 C27 C37 C00G 3.5(7) . . . . ?
 C26 C27 C37 C01B -175.8(7) . . . . ?
 C26 C27 C37 C54 -170.5(9) . . . . ?
 C1 C00A C1 C2 -15.6(8) 6_565 . . . ?
 C1 C00A C1 C6 160.0(4) 6_565 . . . ?
 C37 C27 C26 N1 -2.2(7) . . . . ?
 C37 C01B C01T C020 -179.8(11) . . . . ?
 C37 C01B C01M C01S 179.8(11) . . . . ?
 C24 C00H C010 C014 -47.9(6) . . . . ?
 C24 C00Y C32 C41 155.7(8) . . . 6 ?
 C24 C00Y C32 C41 -21.9(11) 6 . . 6 ?
 C24 C00Y C32 C41 -155.7(8) 6 . . . ?
 C24 C00Y C32 C41 21.9(11) . . . . ?
 C24 C00Y C32 C42 91.2(7) 6 . . . ?
 C24 C00Y C32 C42 -91.2(7) . . . . ?
 C24 C00Y C32 C43 35.2(9) . . . . ?
 C24 C00Y C32 C43 142.4(7) . . . 6 ?
 C24 C00Y C32 C43 -142.4(7) 6 . . . ?
 C24 C00Y C32 C43 -35.2(9) 6 . . 6 ?
 C9 C10 C00Z C11 3.0(10) . . . . ?
 C9 C10 C00Z C12 -177.8(6) . . . . ?
 C9 C18 C17 C19 -77.0(7) . . . . ?
 C9 C18 C17 C16 101.7(7) . . . . ?
 C10 C9 C8 O007 -176.7(5) . . . . ?
 C10 C9 C8 C7 3.7(9) . . . . ?
 C10 C9 C18 C17 103.8(6) . . . . ?
 C10 C00Z C11 C7 2.1(10) . . . . ?
 C10 C00Z C12 C15 -169.2(8) . . . . ?
 C10 C00Z C12 C14 70.6(10) . . . . ?
 C10 C00Z C12 C13 -49.7(10) . . . . ?
 C10 C00Z C12 C46 36.2(11) . . . . ?
 C10 C00Z C12 C45 160.3(9) . . . . ?
 C10 C00Z C12 C67 -80.3(10) . . . . ?
 C25 C00K C013 C011 77.9(5) . . . . ?
 C25 C00Q C25 C00K 1.9(10) 6 . . . ?
 C25 C00Q C01U C28 170.1(8) 6 . . 6 ?
 C25 C00Q C01U C28 -170.2(8) . . . . ?
 C25 C00Q C01U C28 12.9(11) 6 . . . ?
 C25 C00Q C01U C28 -12.9(11) . . . 6 ?
 C25 C00Q C01U C31 -88.5(6) 6 . . . ?
 C25 C00Q C01U C31 88.5(6) . . . . ?
 C25 C00Q C01U C48 36.2(8) 6 . . . ?
 C25 C00Q C01U C48 146.9(6) 6 . . 6 ?
 C25 C00Q C01U C48 -146.9(6) . . . . ?
 C25 C00Q C01U C48 -36.2(8) . . . 6 ?
 C00U C00I C014 C00X 0.7(7) . . . . ?
 C00U C00I C014 C010 -173.3(5) . . . . ?
 C8 C7 C11 C00Z -4.0(9) . . . . ?
 C8 C7 C6 C1 71.9(6) . . . . ?
 C8 C9 C10 C00Z -5.9(9) . . . . ?
 C8 C9 C18 C17 -69.9(7) . . . . ?
 C00X C011 C013 C00K 66.9(5) . . . . ?
 C00X C011 C01D C00U 1.3(7) . . . . ?
 C010 C00H C24 C00Y 168.6(6) . . . . ?
 C011 C00X C014 C00I 1.3(6) . . . . ?
 C011 C00X C014 C010 175.5(4) . . . . ?
 C012 N2 C01E C01I 0.3(7) . . . . ?
 C012 C012 C01G C01J 177.8(4) 6_565 . . . ?
 C012 C012 C01G C23 -2.7(6) 6_565 . . . ?
 C012 C01G C01J C01I -0.3(9) . . . . ?
 C012 C01G C01J C01V 175.6(7) . . . . ?
 C012 C01G C01J C55 -169.9(8) . . . . ?
 C012 C01G C23 C23 2.7(6) . . . 6_565 ?
 C013 C00K C25 C00Q 179.3(5) . . . . ?
 C013 C011 C01D C00U 175.9(5) . . . . ?
 C014 C00I C00U C01D -1.7(8) . . . . ?
 C014 C00I C00U C01F 175.9(5) . . . . ?
 C014 C00X C011 C013 -176.9(4) . . . . ?
 C014 C00X C011 C01D -2.3(6) . . . . ?
 C2 C1 C6 C7 51.4(6) . . . . ?
 C2 C3 C2 C1 5.4(12) 6_565 . . . ?
 C2 C3 C4 C40 57.4(11) . . . . ?
 C2 C3 C4 C40 -127.2(9) 6_565 . . . ?
 C2 C3 C4 C5 130.6(9) 6_565 . . . ?
 C2 C3 C4 C5 -44.9(11) . . . . ?
 C2 C3 C4 C47 6.6(14) 6_565 . . . ?
 C2 C3 C4 C47 -168.8(11) . . . . ?
 C18 C9 C10 C00Z -179.9(6) . . . . ?
 C18 C9 C8 O007 -2.7(8) . . . . ?
 C18 C9 C8 C7 177.7(5) . . . . ?
 C11 C7 C8 O007 -178.6(5) . . . . ?
 C11 C7 C8 C9 1.0(9) . . . . ?
 C11 C7 C6 C1 -107.2(6) . . . . ?
 C11 C00Z C12 C15 10.0(10) . . . . ?
 C11 C00Z C12 C14 -110.2(9) . . . . ?
 C11 C00Z C12 C13 129.5(9) . . . . ?
 C11 C00Z C12 C46 -144.6(9) . . . . ?
 C11 C00Z C12 C45 -20.5(11) . . . . ?
 C11 C00Z C12 C67 98.9(10) . . . . ?
 C01B C01T C020 C01Q 0.0 . . . . ?
 C01T C01B C01M C01S 0.0 . . . . ?
 C01T C020 C01Q C01S 0.0 . . . . ?
 C020 C01Q C01S C01M 0.0 . . . . ?
 C01Q C01S C01M C01B 0.0 . . . . ?
 C01M C01B C01T C020 0.0 . . . . ?
 C6 C7 C8 O007 2.2(8) . . . . ?
 C6 C7 C8 C9 -178.2(5) . . . . ?
 C6 C7 C11 C00Z 175.2(6) . . . . ?
 C6 C1 C2 C3 -171.0(6) . . . . ?
 C01D C00U C01F C38 111.8(6) . . . . ?
 C01D C00U C01F C01N -127.8(6) . . . . ?
 C01D C00U C01F C01P -6.5(8) . . . . ?
 C01D C011 C013 C00K -107.6(5) . . . . ?
 C01E N2 C012 C012 -177.9(3) . . . 6_565 ?
 C01E N2 C012 C01G 1.4(7) . . . . ?
 C01E C01I C01J C01G 1.8(9) . . . . ?
 C01E C01I C01J C01V -175.2(6) . . . . ?
 C01E C01I C01J C55 169.5(9) . . . . ?
 C01F C00U C01D C011 -176.8(5) . . . . ?
 C01G C01J C01V C34 59.6(10) . . . . ?
 C01G C01J C01V C35 -117.3(9) . . . . ?
 C01G C01J C55 C60 114.0(9) . . . . ?
 C01G C01J C55 C56 -77.6(11) . . . . ?
 C20 C19 C17 C18 178.1(7) . . . . ?
 C20 C19 C17 C16 -0.6(10) . . . . ?
 C01I C01J C01V C34 -124.2(6) . . . . ?
 C01I C01J C01V C35 58.9(8) . . . . ?
 C01I C01J C55 C60 -54.2(14) . . . . ?
 C01I C01J C55 C56 114.2(11) . . . . ?
 C01J C01G C23 C23 -177.8(4) . . . 6_565 ?
 C01J C01V C34 C30 -177.0(7) . . . . ?
 C01J C01V C35 C33 176.7(8) . . . . ?
 C01J C55 C56 C57 -168.2(14) . . . . ?
 C17 C19 C20 C19 0.2(13) . . . 6_565 ?
 C17 C19 C20 C21 -179.2(7) . . . . ?
 C17 C16 C17 C19 0.9(11) 6_565 . . . ?
 C17 C16 C17 C18 -177.7(4) 6_565 . . . ?
 C23 C01G C01J C01I -179.7(6) . . . . ?
 C23 C01G C01J C01V -3.8(12) . . . . ?
 C23 C01G C01J C55 10.6(10) . . . . ?
 C01U C00Q C25 C00K -175.2(5) . . . . ?
 C01V C34 C30 C36 0.0 . . . . ?
 C34 C01V C35 C33 0.0 . . . . ?
 C34 C30 C36 C33 0.0 . . . . ?
 C30 C36 C33 C35 0.0 . . . . ?
 C36 C33 C35 C01V 0.0 . . . . ?
 C35 C01V C34 C30 0.0 . . . . ?
 C4 C3 C2 C1 -178.9(6) . . . . ?
 C22 C21 C20 C19 -16.1(14) . . . . ?
 C22 C21 C20 C19 16.1(14) 6_565 . . 6_565 ?
 C22 C21 C20 C19 -164.5(10) 6_565 . . . ?
 C22 C21 C20 C19 164.5(10) . . . 6_565 ?
 C12 C00Z C11 C7 -177.1(6) . . . . ?
 C39 C21 C20 C19 -89.7(8) . . . 6_565 ?
 C39 C21 C20 C19 89.7(8) . . . . ?
 C49 C21 C20 C19 -35.5(10) . . . . ?
 C49 C21 C20 C19 -145.1(8) 6_565 . . . ?
 C49 C21 C20 C19 35.5(10) 6_565 . . 6_565 ?
 C49 C21 C20 C19 145.1(8) . . . 6_565 ?
 C51 C53 C44 C54 0.9(18) . . . . ?
 C52 C51 C53 C44 0(2) . . . . ?
 C52 C50 C54 C37 178.1(15) . . . . ?
 C52 C50 C54 C44 -13(2) . . . . ?
 C53 C51 C52 C50 -7(2) . . . . ?
 C53 C44 C54 C37 176.0(14) . . . . ?
 C53 C44 C54 C50 5.1(19) . . . . ?
 C54 C50 C52 C51 14(2) . . . . ?
 C57 C58 C59 C60 0.0 . . . . ?
 C58 C57 C56 C55 0.0 . . . . ?
 C58 C59 C60 C55 0.0 . . . . ?
 C59 C60 C55 C01J 168.5(13) . . . . ?
 C59 C60 C55 C56 0.0 . . . . ?
 C60 C55 C56 C57 0.0 . . . . ?
 C56 C57 C58 C59 0.0 . . . . ?

_smtbx_masks_special_details       ?
loop_
  _smtbx_masks_void_nr
  _smtbx_masks_void_average_x
  _smtbx_masks_void_average_y
  _smtbx_masks_void_average_z
  _smtbx_masks_void_volume
  _smtbx_masks_void_count_electrons
  _smtbx_masks_void_content
 1 0.000 0.000 0.500 868.7 72.7 ?
 2 0.000 0.500 0.000 653.3 58.5 ?
 3 0.105 0.334 0.249 10.7 0.0 ?
 4 0.105 0.666 0.249 10.7 0.0 ?
 5 0.500 0.000 0.000 653.3 58.5 ?
 6 0.239 0.153 0.732 69.1 0.0 ?
 7 0.239 0.847 0.732 69.1 0.0 ?
 8 0.261 0.347 0.268 69.1 0.0 ?
 9 0.261 0.653 0.268 69.1 0.0 ?
 10 0.500 0.500 0.500 868.7 72.7 ?
 11 0.395 0.166 0.751 10.7 0.0 ?
 12 0.395 0.834 0.751 10.7 0.0 ?
 13 0.605 0.166 0.249 10.7 0.0 ?
 14 0.605 0.834 0.249 10.7 0.0 ?
 15 0.739 0.347 0.732 69.1 0.0 ?
 16 0.739 0.653 0.732 69.1 0.0 ?
 17 0.761 0.153 0.268 69.1 0.0 ?
 18 0.761 0.847 0.268 69.1 0.0 ?
 19 0.895 0.334 0.751 10.7 0.0 ?
 20 0.895 0.666 0.751 10.7 0.0 ?

_smtbx_masks_void_probe_radius     1.2
_smtbx_masks_void_truncation_radius  1.2
_shelx_res_file
;
TITL cu_230503a_0m_a.res in C2/m
    cu_230503a_0m.res
    created by SHELXL-2018/3 at 12:29:53 on 04-May-2023
REM Old TITL cu_230503A_0m in C2/m
REM SHELXT solution in C2/m: R1 0.256, Rweak 0.019, Alpha 0.090
REM <I/s> 0.000 for 0 systematic absences, Orientation as input
REM Formula found by SHELXT: C89 N23 O14 Ti2
CELL 1.54178 28.604 21.9489 21.1401 90 92.837 90
ZERR 2 0.0072 0.0034 0.0037 0 0.01 0
LATT 7
SYMM -X,+Y,-Z
SFAC C H N O Ti
UNIT 544 544 16 32 8
EQIV $1 +X,1-Y,+Z
EQIV $2 +X,-Y,+Z
DFIX 1.55 0.01 C41 C32
DFIX 2.55 0.01 C42 C41
DFIX 1.55 0.01 C67 C12 C13 C12 C46 C12 C15 C12 C45 C12 C14 C12 C12 C00Z
DFIX 1.55 0.01 C42 C32 C41 C32 C32 C00Y
DFIX 1.55 0.01 C43 C32 C42 C32
DFIX 2.55 0.01 C43 C43_$2
DFIX 2.55 0.01 C45 C67
SIMU 0.002 0.004 2 C4 C3 C2
DFIX 2.55 0.01 C14 C15
DFIX 2.55 0.01 C13 C14
DFIX 2.55 0.01 C67 C46
DFIX 2.55 0.01 C15 C13
DFIX 2.55 0.01 C46 C45
SIMU 0.002 0.004 2 C12 C15 C14 C13 C46 C45 C67 C00Z C11 C10 C9 C8 C7
DFIX 1.55 0.01 C22 C21 C49 C21 C39 C21
SIMU 0.002 0.004 2 C21 C22 C39 C49 C20 C19 C17
DFIX 2.55 0.01 C49 C49_$1
DFIX 1.55 0.01 C48 C01U C28 C01U C31 C01U
DFIX 2.55 0.01 C48 C48_$2
SIMU 0.002 0.004 2 C00K C00Q C25 C01U C28 C31 C48
SIMU 0.002 0.004 2 C32 C41 C42 C43 C00Y C24 C00H C010 C00D
SIMU 0.002 0.004 2 C01B C01T C020 C01Q C01S C01M C51 C50 C52 C53 C44 C54
SIMU 0.002 0.004 2 C01V C34 C30 C36 C33 C35 C57 C58 C59 C60 C55 C56
SIMU 0.004 0.008 1.7 O004 C00A C3 C4 C40 C5 C47 C1 C2
DFIX 1.55 0.01 C5 C4 C40 C4
DFIX 1.55 0.01 C4 C47

L.S. 40 0 0
PLAN  40
SIZE 0.1 0.12 0.13
TEMP -100.15
CONF
list 4
MORE -1
ABIN
BOND $H
fmap 2 53
ACTA
OMIT -4 0 1
OMIT 7 5 2
OMIT 2 6 4
OMIT -5 3 3
OMIT 5 5 2
OMIT -11 7 3
OMIT -4 0 7
OMIT 6 4 1
OMIT -6 4 6
OMIT -5 1 1
OMIT 8 2 2
OMIT 3 5 4
OMIT 1 9 0
OMIT -9 13 3
OMIT -9 3 4
OMIT -6 2 2
REM <olex2.extras>
REM <HklSrc "%.\\cu_230503A_0m.hkl">
REM </olex2.extras>

WGHT    0.200000
FVAR       0.04514   0.54468   0.50973   0.62729
TI01  5    0.476846    0.500000    0.879659    10.50000    0.04928    0.03612 =
         0.03207    0.00000    0.00298    0.00000
TI02  5    0.578729    0.000000    0.566479    10.50000    0.02948    0.04479 =
         0.02755    0.00000    0.00845    0.00000
O003  4    0.513188    0.000000    0.567051    10.50000    0.03384    0.04271 =
         0.02992    0.00000    0.01150    0.00000
O004  4    0.476143    0.500000    1.056105    10.50000    0.04134    0.03061 =
         0.03407    0.00000    0.00829    0.00000
O005  4    0.357919    0.000000    0.398085    10.50000    0.02879    0.05896 =
         0.03296    0.00000    0.00605    0.00000
O006  4    0.413703    0.067431    0.483875    11.00000    0.03389    0.05610 =
         0.03311   -0.00756    0.00768    0.00859
O007  4    0.444114    0.433038    0.904950    11.00000    0.05345    0.03352 =
         0.04460   -0.00705   -0.00124   -0.00433
O008  4    0.448100    0.500000    0.793704    10.50000    0.06479    0.05784 =
         0.03726    0.00000   -0.00232    0.00000
N1    3    0.571096    0.060971    0.651731    11.00000    0.03253    0.03805 =
         0.03127    0.00173    0.00733   -0.00278
C00A  1    0.426733    0.500000    1.047475    10.50000    0.04074    0.02353 =
         0.03174    0.00000    0.01109    0.00000
C00B  1    0.560244    0.032725    0.706717    11.00000    0.03559    0.02996 =
         0.03121    0.00075    0.00830   -0.00253
C00C  1    0.322045    0.000000    0.438110    10.50000    0.03461    0.06183 =
         0.02602    0.00000    0.00285    0.00000
C00D  1    0.475398    0.000000    0.603132    10.50000    0.03459    0.06517 =
         0.02888    0.00000    0.01035    0.00000
C29   1    0.535244    0.029696    0.815357    11.00000    0.07574    0.04209 =
         0.03267   -0.00270    0.01615   -0.00271
AFIX  43
H29   2    0.526106    0.050655    0.852074    11.00000   -1.20000
AFIX   0

N2    3    0.527764    0.560349    0.831030    11.00000    0.06302    0.05073 =
         0.03377    0.00572    0.00832   -0.00431
C00G  1    0.548723    0.064718    0.761181    11.00000    0.04493    0.03732 =
         0.03571   -0.00093    0.00956   -0.00063
C00H  1    0.454746    0.055577    0.620399    11.00000    0.03718    0.06957 =
         0.03264   -0.00348    0.01057    0.00398
C00I  1    0.405708    0.197485    0.589700    11.00000    0.04502    0.06463 =
         0.04022   -0.01438    0.00349    0.00946
AFIX  43
H00I  2    0.423681    0.216035    0.623440    11.00000   -1.20000
AFIX   0
C27   1    0.562068    0.156417    0.703779    11.00000    0.04984    0.03300 =
         0.04935    0.00425    0.00611   -0.00033
AFIX  43
H27   2    0.564293    0.199539    0.701509    11.00000   -1.20000
AFIX   0
C00K  1    0.302906    0.055252    0.456883    11.00000    0.03170    0.08349 =
         0.03328   -0.00117    0.00387    0.00425
C26   1    0.572073    0.120913    0.651129    11.00000    0.03693    0.02931 =
         0.04143    0.00723    0.00815   -0.00297
AFIX  43
H26   2    0.579919    0.140982    0.613277    11.00000   -1.20000
AFIX   0

C7    1    0.408742    0.357711    0.967065    11.00000    0.06704    0.04700 =
         0.06473   -0.00940    0.00646   -0.01658
C1    1    0.403718    0.444575    1.039957    11.00000    0.04860    0.04011 =
         0.04325    0.00027    0.00708   -0.00499
C37   1    0.549097    0.129304    0.758505    11.00000    0.04606    0.03091 =
         0.04879   -0.00548    0.00824    0.00156
C24   1    0.419133    0.054379    0.662642    11.00000    0.04690    0.08323 =
         0.03753   -0.00390    0.01828    0.00337
AFIX  43
H24   2    0.406730    0.091925    0.676605    11.00000   -1.20000
AFIX   0
C00Q  1    0.243507    0.000000    0.514017    10.50000    0.03993    0.09699 =
         0.04458    0.00000    0.01003    0.00000

C9    1    0.395564    0.357640    0.852453    11.00000    0.06990    0.05227 =
         0.06733   -0.01270    0.00117   -0.01401
C10   1    0.365182    0.308297    0.858785    11.00000    0.07790    0.05814 =
         0.07465   -0.01348    0.00241   -0.02012
AFIX  43
H10   2    0.348786    0.293217    0.821864    11.00000   -1.20000
AFIX   0

C25   1    0.263938    0.054107    0.495178    11.00000    0.03606    0.08966 =
         0.03816   -0.00111    0.00739    0.00458
AFIX  43
H25   2    0.251183    0.091642    0.508591    11.00000   -1.20000
AFIX   0
C00U  1    0.362654    0.223513    0.569725    11.00000    0.04773    0.06729 =
         0.04675   -0.01495    0.00056    0.02417

C3    1    0.330000    0.500000    1.043007    10.50000    0.05541    0.06623 =
         0.07383    0.00000    0.01089    0.00000
C8    1    0.416282    0.383231    0.908311    11.00000    0.06409    0.04587 =
         0.06147   -0.01118    0.00463   -0.01423
C00X  1    0.396831    0.117580    0.510897    11.00000    0.03396    0.05722 =
         0.03258   -0.00280    0.01224    0.01042
C00Y  1    0.400793    0.000000    0.685455    10.50000    0.05993    0.09742 =
         0.04576    0.00000    0.02542    0.00000
C00Z  1    0.357851    0.280494    0.915829    11.00000    0.08465    0.06053 =
         0.08216   -0.01236    0.00573   -0.02691
C010  1    0.466671    0.114302    0.588442    11.00000    0.03694    0.06578 =
         0.03438   -0.00553    0.00852    0.00597
AFIX  23
H01A  2    0.487966    0.105960    0.553954    11.00000   -1.20000
H01B  2    0.483090    0.141680    0.619421    11.00000   -1.20000
AFIX   0
C011  1    0.354031    0.144355    0.488765    11.00000    0.03242    0.06153 =
         0.03675   -0.00296    0.00930    0.00579

C012  1    0.565020    0.533761    0.804391    11.00000    0.06060    0.06281 =
         0.02842    0.00651    0.00952   -0.00261
C013  1    0.323627    0.114744    0.436914    11.00000    0.03628    0.06053 =
         0.03559    0.00083    0.00374    0.00829
AFIX  23
H01C  2    0.297958    0.142998    0.423827    11.00000   -1.20000
H01D  2    0.342612    0.107621    0.399713    11.00000   -1.20000
AFIX   0
C014  1    0.422847    0.145233    0.561473    11.00000    0.03335    0.06092 =
         0.03544   -0.00745    0.00914    0.01012

C2    1    0.355493    0.446040    1.040169    11.00000    0.05388    0.05781 =
         0.06574    0.00120    0.00884   -0.00454
AFIX  43
H2    2    0.338906    0.408534    1.038295    11.00000   -1.20000
AFIX   0
C19   1    0.327618    0.445810    0.767588    11.00000    0.07042    0.09678 =
         0.05772   -0.00267   -0.02099   -0.00132
AFIX  43
H19   2    0.311372    0.408169    0.763327    11.00000   -1.20000
AFIX   0
C18   1    0.401703    0.385757    0.788645    11.00000    0.07855    0.06493 =
         0.04695   -0.01416   -0.01081   -0.00422
AFIX  23
H18A  2    0.435481    0.392427    0.783072    11.00000   -1.20000
H18B  2    0.390062    0.357012    0.755386    11.00000   -1.20000
AFIX   0
C21   1    0.248334    0.500000    0.748182    10.50000    0.07642    0.11100 =
         0.07184    0.00000   -0.02032    0.00000
C11   1    0.380764    0.305529    0.969847    11.00000    0.07682    0.05404 =
         0.07347   -0.00903    0.00777   -0.02135
AFIX  43
H11   2    0.377208    0.286482    1.009675    11.00000   -1.20000
AFIX   0
C16   1    0.401392    0.500000    0.786101    10.50000    0.06766    0.05432 =
         0.03843    0.00000   -0.01030    0.00000

PART 1
AFIX  66
C01B  1    0.534618    0.167089    0.815860    31.00000    0.09317    0.05179 =
         0.06683   -0.01894    0.02369    0.00596
C01T  1    0.491842    0.197186    0.815231    31.00000    0.09340    0.05273 =
         0.06729   -0.01951    0.02396    0.00660
AFIX  43
H01T  2    0.470858    0.194589    0.779069    31.00000   -1.20000
AFIX  65
C020  1    0.479769    0.231082    0.867511    31.00000    0.09407    0.05347 =
         0.06767   -0.01936    0.02342    0.00659
AFIX  43
H020  2    0.450533    0.251652    0.867081    31.00000   -1.20000
AFIX  65
C01Q  1    0.510472    0.234882    0.920422    31.00000    0.09459    0.05383 =
         0.06791   -0.01916    0.02309    0.00661
AFIX  43
H01Q  2    0.502220    0.258049    0.956153    31.00000   -1.20000
AFIX  65
C01S  1    0.553248    0.204785    0.921051    31.00000    0.09465    0.05471 =
         0.06796   -0.01908    0.02280    0.00669
AFIX  43
H01S  2    0.574232    0.207382    0.957213    31.00000   -1.20000
AFIX  65
C01M  1    0.565322    0.170888    0.868771    31.00000    0.09383    0.05324 =
         0.06736   -0.01932    0.02293    0.00633
AFIX  43
H01M  2    0.594557    0.150319    0.869202    31.00000   -1.20000
AFIX   0

PART 0
C6    1    0.429581    0.385736    1.027218    11.00000    0.05758    0.03792 =
         0.04654    0.00440    0.00598   -0.00541
AFIX  23
H6A   2    0.463241    0.394244    1.022702    11.00000   -1.20000
H6B   2    0.426584    0.357184    1.063044    11.00000   -1.20000
AFIX   0

C01D  1    0.338108    0.196026    0.519214    11.00000    0.03808    0.06527 =
         0.04487   -0.00425    0.00903    0.01850
AFIX  43
H01F  2    0.309059    0.213274    0.504713    11.00000   -1.20000
AFIX   0

C01E  1    0.525881    0.620594    0.829984    11.00000    0.07165    0.05374 =
         0.04830    0.02071    0.00446   -0.00976
AFIX  43
H01E  2    0.500255    0.640126    0.848487    11.00000   -1.20000
AFIX   0

C01F  1    0.343784    0.278887    0.605657    11.00000    0.05559    0.07991 =
         0.05591   -0.02435    0.00040    0.02367
C01G  1    0.601467    0.565369    0.777569    11.00000    0.06914    0.09759 =
         0.03876    0.02042    0.01052   -0.01179
C20   1    0.302548    0.500000    0.761249    10.50000    0.07317    0.10293 =
         0.06375    0.00000   -0.02157    0.00000
C01I  1    0.560207    0.657370    0.802624    11.00000    0.09483    0.06163 =
         0.07257    0.03138    0.00688   -0.01583
AFIX  43
H01I  2    0.556840    0.700427    0.801873    11.00000   -1.20000
AFIX   0
C01J  1    0.599134    0.630002    0.776681    11.00000    0.07863    0.09668 =
         0.07151    0.03960    0.01577   -0.01682

C38   1    0.333147    0.258507    0.671917    11.00000    0.07784    0.09295 =
         0.06717   -0.02941    0.01778    0.01784
AFIX 137
H38A  2    0.308341    0.227676    0.669488    11.00000   -1.50000
H38B  2    0.322802    0.293582    0.696271    11.00000   -1.50000
H38C  2    0.361419    0.241084    0.692837    11.00000   -1.50000
AFIX   0

C17   1    0.376323    0.445304    0.780124    11.00000    0.06948    0.09410 =
         0.05262   -0.00309   -0.02064   -0.00234
C01N  1    0.379010    0.330582    0.609696    11.00000    0.08624    0.06905 =
         0.09856   -0.01911    0.00043    0.01763
AFIX 137
H01G  2    0.408466    0.315926    0.629912    11.00000   -1.50000
H01H  2    0.366687    0.363925    0.634818    11.00000   -1.50000
H01J  2    0.384632    0.345291    0.566967    11.00000   -1.50000
AFIX   0

C23   1    0.639375    0.531345    0.752896    11.00000    0.07262    0.14900 =
         0.04693    0.00970    0.02139   -0.01017
AFIX  43
H23   2    0.664977    0.552548    0.736231    11.00000   -1.20000
AFIX   0

C01P  1    0.297933    0.303690    0.574136    11.00000    0.07750    0.09885 =
         0.08990   -0.04021   -0.01404    0.04189
AFIX 137
H01K  2    0.303431    0.316418    0.530695    11.00000   -1.50000
H01L  2    0.287215    0.338700    0.598277    11.00000   -1.50000
H01N  2    0.273988    0.271729    0.573385    11.00000   -1.50000
AFIX   0
C01U  1    0.198493    0.000000    0.551594    10.50000    0.04607    0.10575 =
         0.05353    0.00000    0.01430    0.00000

PART 1
AFIX  66
C01V  1    0.631458    0.682183    0.756427    41.00000    0.10223    0.09772 =
         0.10594    0.02518    0.03578   -0.02959
C34   1    0.642331    0.680373    0.693093    41.00000    0.10289    0.09822 =
         0.10626    0.02507    0.03660   -0.03002
AFIX  43
H34   2    0.628906    0.649932    0.665899    41.00000   -1.20000
AFIX  65
C30   1    0.672844    0.723102    0.669550    41.00000    0.10322    0.09886 =
         0.10699    0.02499    0.03628   -0.02967
AFIX  43
H30   2    0.680275    0.721864    0.626264    41.00000   -1.20000
AFIX  65
C36   1    0.692486    0.767641    0.709339    41.00000    0.10378    0.09895 =
         0.10762    0.02464    0.03551   -0.02948
AFIX  43
H36   2    0.713341    0.796844    0.693248    41.00000   -1.20000
AFIX  65
C33   1    0.681614    0.769451    0.772673    41.00000    0.10317    0.09849 =
         0.10812    0.02394    0.03409   -0.02937
AFIX  43
H33   2    0.695039    0.799892    0.799867    41.00000   -1.20000
AFIX  65
C35   1    0.651101    0.726723    0.796217    41.00000    0.10251    0.09766 =
         0.10690    0.02423    0.03466   -0.02946
AFIX  43
H35   2    0.643670    0.727961    0.839503    41.00000   -1.20000
AFIX   0
PART 0
C4    1    0.276328    0.500000    1.044322    10.50000    0.05921    0.07626 =
         0.08338    0.00000    0.00857    0.00000
PART 1
C22   1    0.224555    0.441800    0.725247    10.50000    0.07644    0.11486 =
         0.08015   -0.00235   -0.01597   -0.00511
AFIX 137
H22A  2    0.242636    0.423334    0.692043    10.50000   -1.50000
H22B  2    0.192895    0.451151    0.708155    10.50000   -1.50000
H22C  2    0.222758    0.413282    0.760713    10.50000   -1.50000
AFIX   0
PART 0
C12   1    0.324915    0.224083    0.920083    11.00000    0.09923    0.07095 =
         0.09728   -0.01324    0.00613   -0.03451
PART 1
C15   1    0.314772    0.208488    0.990226    21.00000    0.10233    0.07223 =
         0.10674   -0.01111    0.01358   -0.03861
AFIX 137
H15A  2    0.295113    0.171967    0.991230    21.00000   -1.50000
H15B  2    0.298469    0.242729    1.009129    21.00000   -1.50000
H15C  2    0.344373    0.200990    1.014302    21.00000   -1.50000
AFIX   0

C28   1    0.185204   -0.062220    0.578294    10.50000    0.04970    0.11410 =
         0.06130    0.00849    0.01538   -0.00275
AFIX 137
H28A  2    0.175357   -0.089448    0.543389    10.50000   -1.50000
H28B  2    0.159432   -0.057198    0.606715    10.50000   -1.50000
H28C  2    0.212326   -0.079796    0.601849    10.50000   -1.50000
AFIX   0

C14   1    0.349849    0.170117    0.889629    21.00000    0.10753    0.07207 =
         0.10422   -0.01415    0.00281   -0.03585
AFIX 137
H14A  2    0.327903    0.136075    0.883657    21.00000   -1.50000
H14B  2    0.376523    0.157321    0.917359    21.00000   -1.50000
H14C  2    0.360986    0.182612    0.848493    21.00000   -1.50000
AFIX   0

PART 0
C32   1    0.360348    0.000000    0.732142    10.50000    0.07428    0.11212 =
         0.05685    0.00000    0.03346    0.00000
C31   1    0.156869    0.000000    0.501366    10.50000    0.05588    0.12454 =
         0.07611    0.00000    0.01582    0.00000
PART -1
AFIX 137
H31A  2    0.153220   -0.040821    0.483001    10.50000   -1.50000
H31B  2    0.163092    0.029313    0.467842    10.50000   -1.50000
H31C  2    0.128072    0.011508    0.521614    10.50000   -1.50000
AFIX   0

PART 1
C13   1    0.277359    0.237882    0.884096    21.00000    0.10462    0.07790 =
         0.10179   -0.01577    0.00532   -0.03946
AFIX 137
H13A  2    0.281694    0.238213    0.838402    21.00000   -1.50000
H13B  2    0.265847    0.277753    0.897231    21.00000   -1.50000
H13C  2    0.254566    0.206376    0.893978    21.00000   -1.50000
AFIX   0
PART 0
C39   1    0.226991    0.500000    0.813770    10.50000    0.08839    0.13501 =
         0.09242    0.00000   -0.01638    0.00000
PART -1
AFIX 137
H39A  2    0.217169    0.541420    0.824222    10.50000   -1.50000
H39B  2    0.250435    0.485796    0.845798    10.50000   -1.50000
H39C  2    0.199808    0.472784    0.812962    10.50000   -1.50000
AFIX   0

PART 1
C41   1    0.329772    0.059288    0.732061    10.50000    0.08794    0.12574 =
         0.06319   -0.00035    0.04821    0.00584
AFIX 137
H41A  2    0.302012    0.053784    0.703576    10.50000   -1.50000
H41B  2    0.348161    0.093773    0.717497    10.50000   -1.50000
H41C  2    0.320032    0.067366    0.775059    10.50000   -1.50000
AFIX   0

PART 2
C46   1    0.330370    0.184689    0.860594   -21.00000    0.10573    0.07421 =
         0.10304   -0.01573    0.00289   -0.03726
AFIX 137
H46A  2    0.330317    0.210976    0.823119   -21.00000   -1.50000
H46B  2    0.304287    0.155804    0.856187   -21.00000   -1.50000
H46C  2    0.359976    0.162226    0.864630   -21.00000   -1.50000
AFIX   0
C45   1    0.335070    0.188121    0.981778   -21.00000    0.10304    0.07174 =
         0.10623   -0.01222    0.01109   -0.03543
AFIX 137
H45A  2    0.313801    0.153187    0.983069   -21.00000   -1.50000
H45B  2    0.330357    0.214653    1.018199   -21.00000   -1.50000
H45C  2    0.367513    0.173634    0.983331   -21.00000   -1.50000
AFIX   0
C67   1    0.274509    0.251611    0.918589   -21.00000    0.10410    0.07994 =
         0.10276   -0.01389    0.00755   -0.03836
AFIX 137
H67A  2    0.267967    0.272341    0.878056   -21.00000   -1.50000
H67B  2    0.272257    0.280898    0.953297   -21.00000   -1.50000
H67C  2    0.251680    0.218863    0.923477   -21.00000   -1.50000
AFIX   0

PART 0
C42   1    0.386503    0.000000    0.799446    10.50000    0.10252    0.14129 =
         0.07967    0.00000    0.03175    0.00000
PART -1
AFIX 137
H42A  2    0.372018    0.030084    0.826586    10.50000   -1.50000
H42B  2    0.419504    0.010458    0.795164    10.50000   -1.50000
H42C  2    0.384267   -0.040542    0.818481    10.50000   -1.50000
AFIX   0
PART 2
C43   1    0.331004    0.057528    0.706689    10.50000    0.09036    0.12823 =
         0.06687   -0.00126    0.04177    0.00731
AFIX 137
H43A  2    0.300042    0.044144    0.690290    10.50000   -1.50000
H43B  2    0.347509    0.077309    0.672728    10.50000   -1.50000
H43C  2    0.327428    0.086478    0.741410    10.50000   -1.50000
AFIX   0

C49   1    0.237342    0.442591    0.703176    10.50000    0.07417    0.11378 =
         0.07674   -0.00138   -0.01748   -0.00728
AFIX 137
H49A  2    0.252480    0.448235    0.663006    10.50000   -1.50000
H49B  2    0.203436    0.438912    0.694995    10.50000   -1.50000
H49C  2    0.249379    0.405479    0.723974    10.50000   -1.50000
AFIX   0

C48   1    0.201035   -0.057105    0.598755    10.50000    0.04884    0.11398 =
         0.05765    0.00716    0.01690   -0.00409
AFIX 137
H48A  2    0.201626   -0.094901    0.574127    10.50000   -1.50000
H48B  2    0.173539   -0.057032    0.624630    10.50000   -1.50000
H48C  2    0.229498   -0.054339    0.626376    10.50000   -1.50000
AFIX   0
C51   1    0.487713    0.234506    0.899904   -31.00000    0.09435    0.05361 =
         0.06776   -0.01920    0.02324    0.00647
AFIX  43
H51   2    0.472779    0.257442    0.931231   -31.00000   -1.20000
AFIX   0
C50   1    0.547882    0.171126    0.870606   -31.00000    0.09384    0.05321 =
         0.06724   -0.01939    0.02342    0.00648
AFIX  43
H50   2    0.573695    0.146209    0.883876   -31.00000   -1.20000
AFIX   0
C52   1    0.529240    0.209984    0.915647   -31.00000    0.09402    0.05408 =
         0.06761   -0.01926    0.02350    0.00690
AFIX  43
H52   2    0.545321    0.218313    0.955096   -31.00000   -1.20000
AFIX   0
C53   1    0.464429    0.228731    0.839917   -31.00000    0.09411    0.05382 =
         0.06833   -0.01908    0.02370    0.00688
AFIX  43
H53   2    0.434773    0.246962    0.830523   -31.00000   -1.20000
AFIX   0
C44   1    0.487560    0.194425    0.794644   -31.00000    0.09337    0.05266 =
         0.06750   -0.01939    0.02421    0.00665
AFIX  43
H44   2    0.473469    0.189704    0.753292   -31.00000   -1.20000
AFIX   0
C54   1    0.531689    0.166708    0.809786   -31.00000    0.09313    0.05179 =
         0.06678   -0.01901    0.02376    0.00599

AFIX  66
C57   1    0.712413    0.697713    0.728304   -41.00000    0.10339    0.09904 =
         0.10730    0.02447    0.03574   -0.02957
AFIX  43
H57   2    0.744067    0.700883    0.743794   -41.00000   -1.20000
AFIX  65
C58   1    0.697436    0.728689    0.673643   -41.00000    0.10342    0.09883 =
         0.10714    0.02473    0.03614   -0.02965
AFIX  43
H58   2    0.718853    0.753030    0.651774   -41.00000   -1.20000
AFIX  65
C59   1    0.651121    0.724050    0.650980   -41.00000    0.10325    0.09857 =
         0.10680    0.02529    0.03643   -0.02936
AFIX  43
H59   2    0.640885    0.745221    0.613621   -41.00000   -1.20000
AFIX  65
C60   1    0.619785    0.688436    0.682977   -41.00000    0.10256    0.09801 =
         0.10616    0.02539    0.03658   -0.02957
AFIX  43
H60   2    0.588131    0.685266    0.667488   -41.00000   -1.20000
AFIX  65
C55   1    0.634762    0.657460    0.737639   -41.00000    0.10235    0.09776 =
         0.10587    0.02533    0.03616   -0.02978
C56   1    0.681076    0.662098    0.760303   -41.00000    0.10260    0.09823 =
         0.10651    0.02471    0.03573   -0.02984
AFIX  43
H56   2    0.691312    0.640926    0.797662   -41.00000   -1.20000
AFIX   0
PART -1
C40   1    0.263498    0.461309    1.102355    10.50000    0.05820    0.11171 =
         0.11286   -0.00045    0.02045    0.00168
AFIX 137
H40A  2    0.283717    0.472861    1.139185    10.50000   -1.50000
H40B  2    0.267952    0.418022    1.093018    10.50000   -1.50000
H40C  2    0.230718    0.468598    1.111529    10.50000   -1.50000
AFIX   0
C5    1    0.257426    0.453454    0.992572    10.50000    0.06180    0.09484 =
         0.09734    0.00680    0.00129   -0.00295
AFIX 137
H5A   2    0.275185    0.415360    0.996703    10.50000   -1.50000
H5B   2    0.261078    0.470742    0.950361    10.50000   -1.50000
H5C   2    0.224237    0.445262    0.998411    10.50000   -1.50000
AFIX   0
C47   1    0.250116    0.560440    1.035111    10.50000    0.08630    0.10931 =
         0.11515   -0.01080    0.00943   -0.00131
AFIX 137
H47A  2    0.216473    0.552482    1.029177    10.50000   -1.50000
H47B  2    0.261140    0.581356    0.997698    10.50000   -1.50000
H47C  2    0.255964    0.586159    1.072563    10.50000   -1.50000
AFIX   0
HKLF 4


REM  cu_230503a_0m_a.res in C2/m
REM wR2 = 0.3554, GooF = S = 1.411, Restrained GooF = 1.477 for all data
REM R1 = 0.1097 for 8670 Fo > 4sig(Fo) and 0.1329 for all 12080 data
REM 871 parameters refined using 668 restraints

END

WGHT      0.2000      0.0000

REM Highest difference peak  0.948,  deepest hole -1.411,  1-sigma level  0.102
Q1    1   0.3595  0.0596  0.7684  11.00000  0.05    0.95
Q2    1   0.6031  0.0000  0.5994  10.50000  0.05    0.90
Q3    1   0.4958  0.5000  1.0775  10.50000  0.05    0.69
Q4    1   0.2230  0.5453  0.8036  11.00000  0.05    0.63
Q5    1   0.3183  0.0113  0.6931  11.00000  0.05    0.59
Q6    1   0.3573  0.5000  1.0841  10.50000  0.05    0.55
Q7    1   0.2174 -0.0345  0.6236  11.00000  0.05    0.49
Q8    1   0.2574  0.5000  0.9751  10.50000  0.05    0.47
Q9    1   0.3691  0.0000  0.4048  10.50000  0.05    0.47
Q10   1   0.6029  0.6764  0.6625  11.00000  0.05    0.46
Q11   1   0.2657  0.4441  0.9570  11.00000  0.05    0.44
Q12   1   0.5787  0.5588  0.8675  11.00000  0.05    0.43
Q13   1   0.4394  0.5000  0.8596  10.50000  0.05    0.42
Q14   1   0.5758  0.5618  0.7571  11.00000  0.05    0.41
Q15   1   0.3272  0.0000  0.3643  10.50000  0.05    0.40
Q16   1   0.5433  0.0420  0.8156  11.00000  0.05    0.38
Q17   1   0.1593 -0.0480  0.5185  11.00000  0.05    0.37
Q18   1   0.2968  0.2200  0.9594  11.00000  0.05    0.36
Q19   1   0.5674  0.6229  0.7412  11.00000  0.05    0.36
Q20   1   0.5034  0.0000  0.5376  10.50000  0.05    0.36
Q21   1   0.4771  0.5000  0.6464  10.50000  0.05    0.35
Q22   1   0.2561  0.5000  0.9279  10.50000  0.05    0.35
Q23   1   0.6026  0.1808  0.8509  11.00000  0.05    0.34
Q24   1   0.4204  0.3804  1.1335  11.00000  0.05    0.33
Q25   1   0.5842  0.2184  0.9026  11.00000  0.05    0.33
Q26   1   0.3005  0.2141  0.8521  11.00000  0.05    0.32
Q27   1   0.5586  0.0602  0.7723  11.00000  0.05    0.32
Q28   1   0.5162  0.0000  0.5018  10.50000  0.05    0.32
Q29   1   0.4602  0.4378  0.8565  11.00000  0.05    0.31
Q30   1   0.3580  0.1646  0.9335  11.00000  0.05    0.31
Q31   1   0.5450  0.2371  0.9155  11.00000  0.05    0.31
Q32   1   0.4953  0.5161  0.6763  11.00000  0.05    0.31
Q33   1   0.4016  0.1850  0.5956  11.00000  0.05    0.30
Q34   1   0.1852  0.4672  0.7939  11.00000  0.05    0.30
Q35   1   0.5207  0.1806  0.8375  11.00000  0.05    0.30
Q36   1   0.2376  0.4547  0.6872  11.00000  0.05    0.29
Q37   1   0.3455  0.1345  0.4965  11.00000  0.05    0.29
Q38   1   0.1957  0.5000  0.7719  10.50000  0.05    0.29
Q39   1   0.5765  0.6622  0.7006  11.00000  0.05    0.29
Q40   1   0.2145  0.5000  0.6580  10.50000  0.05    0.28
;
_shelx_res_checksum                78655
_shelx_hkl_file
;
  -4   0   0  155.07    7.86
   4   0   0  158.03    7.83
   4   0   0  158.99    7.82
  -4   0   0  158.37    7.81
   6   0   0   20.36    1.11
  -6   0   0   19.72    1.24
   6   0   0   21.03    1.15
  -6   0   0   20.07    1.07
   8   0   0  179.12    8.61
  -8   0   0  154.19    8.69
  -8   0   0  182.95    8.57
 -10   0   0   71.37    3.52
 -10   0   0   71.84    3.50
  10   0   0   65.97    3.53
 -10   0   0   65.15    3.49
 -10   0   0   72.27    3.48
 -12   0   0   52.70    2.64
 -12   0   0   51.93    2.69
 -12   0   0   52.81    2.66
 -12   0   0   49.68    2.66
  12   0   0   53.12    2.71
 -14   0   0    4.31    0.39
 -16   0   0    6.40    0.46
 -16   0   0    6.05    0.56
 -16   0   0    6.12    0.56
 -16   0   0    7.07    0.52
 -18   0   0   55.03    2.96
  18   0   0   58.87    3.03
 -18   0   0   62.59    3.00
 -18   0   0   54.78    3.01
  18   0   0   62.51    3.00
 -18   0   0   52.98    3.04
 -20   0   0    6.38    0.54
 -20   0   0    4.71    0.52
 -20   0   0    4.97    0.45
  20   0   0    6.06    0.50
 -20   0   0    3.90    0.51
 -22   0   0    0.77    0.37
 -22   0   0    0.93    0.30
  22   0   0    0.96    0.26
 -22   0   0    0.39    0.23
 -22   0   0    0.47    0.34
 -24   0   0    4.67    0.45
 -24   0   0    4.45    0.61
 -24   0   0    4.16    0.48
  24   0   0    4.87    0.44
 -26   0   0    1.40    0.52
 -26   0   0    0.82    0.36
 -26   0   0    0.61    0.25
 -28   0   0   -0.35    0.29
 -28   0   0   -0.05    0.42
 -28   0   0    0.05    0.20
 -30   0   0    0.10    0.42
 -32   0   0    2.07    0.48
  -1  -1   0    9.57    0.51
  -3  -1   0    6.72    0.44
  -3  -1   0    7.32    0.38
   3  -1   0    6.81    0.40
   3   1   0    6.71    0.40
  -3   1   0    7.22    0.38
   3   1   0    6.91    0.44
  -3   1   0    7.27    0.39
   3   1   0    7.78    0.45
  -5  -1   0    5.77    0.57
   5  -1   0    6.44    0.44
  -5  -1   0    6.15    0.38
   5   1   0    6.12    0.57
  -5   1   0    5.83    0.38
   5   1   0    5.94    0.52
   5   1   0    5.38    0.45
  -7  -1   0   94.25    5.45
   7  -1   0  111.65    5.37
  -7  -1   0  112.11    5.35
  -7   1   0  109.40    5.35
   7   1   0  102.83    5.37
   7   1   0  106.33    5.39
  -7   1   0  112.11    5.36
   9  -1   0   65.09    3.39
  -9  -1   0   72.19    3.36
  -9  -1   0   64.40    3.37
   9   1   0   62.76    3.42
   9   1   0   66.27    3.40
  -9   1   0   66.05    3.37
  -9   1   0   69.96    3.39
  -9   1   0   68.08    3.36
  11  -1   0    1.37    0.27
 -11  -1   0    1.21    0.22
 -11  -1   0    0.61    0.14
 -11  -1   0    1.04    0.20
 -11   1   0    0.94    0.20
 -11   1   0    0.53    0.14
 -11   1   0    0.99    0.21
  11   1   0    1.18    0.31
 -11   1   0    0.76    0.22
 -13  -1   0   22.65    1.14
 -13  -1   0   17.27    1.13
  13  -1   0   20.15    1.18
 -13  -1   0   19.76    1.13
 -13   1   0   21.42    1.14
  13   1   0   21.00    1.22
 -13   1   0   21.36    1.13
  15  -1   0    1.58    0.25
  15  -1   0    2.08    0.32
 -15  -1   0    1.80    0.33
 -15  -1   0    2.01    0.24
 -15  -1   0    2.09    0.33
 -15  -1   0    1.43    0.28
 -15   1   0    1.84    0.31
 -15   1   0    2.08    0.24
 -15   1   0    2.31    0.35
 -15   1   0    1.42    0.26
 -17  -1   0    0.26    0.28
  17  -1   0    0.24    0.20
 -17  -1   0    0.04    0.26
 -17  -1   0    0.37    0.24
 -17  -1   0    0.06    0.16
 -17   1   0    0.13    0.26
  17   1   0    0.01    0.30
 -17   1   0   -0.26    0.22
 -17   1   0   -0.01    0.15
 -17   1   0    0.02    0.24
  19  -1   0    4.40    0.42
 -19  -1   0    4.91    0.47
  19  -1   0    5.47    0.54
 -19  -1   0    5.89    0.58
 -19  -1   0    4.76    0.43
 -19  -1   0    4.94    0.50
 -19   1   0    5.60    0.49
  19   1   0    3.72    0.43
  19   1   0    5.12    0.55
 -19   1   0    5.28    0.58
 -19   1   0    5.07    0.44
 -19   1   0    5.52    0.53
 -21  -1   0    0.80    0.32
 -21  -1   0    0.52    0.33
 -21  -1   0    0.95    0.33
 -21  -1   0    0.78    0.23
  21  -1   0    0.93    0.26
 -21   1   0    0.37    0.28
 -21   1   0    1.06    0.35
 -21   1   0    1.09    0.25
  21   1   0    0.64    0.26
 -21   1   0    0.46    0.33
 -23  -1   0    9.99    0.71
 -23  -1   0    9.09    0.88
  23  -1   0   10.16    0.71
 -23  -1   0   11.55    0.78
  23   1   0   10.24    0.73
 -23   1   0   10.08    0.72
 -23   1   0   11.11    0.93
 -23   1   0   11.75    0.90
 -23   1   0   10.72    0.79
 -25  -1   0    9.47    0.69
 -25  -1   0   10.44    0.93
 -25  -1   0   11.14    0.80
 -25   1   0   10.50    0.97
 -25   1   0   11.14    0.79
  25   1   0    9.06    0.69
 -25   1   0    9.01    0.70
 -27  -1   0    7.37    0.58
 -27  -1   0    8.50    0.89
 -27  -1   0    8.30    0.70
 -27   1   0    6.80    0.59
 -27   1   0    6.41    0.79
 -27   1   0    8.03    0.71
 -29  -1   0   -0.42    0.29
 -29  -1   0    0.32    0.40
 -29   1   0    0.17    0.44
 -31  -1   0    3.96    0.58
 -31   1   0    2.56    0.55
 -33   1   0    1.49    0.46
   0   2   0  544.69   26.93
  -2  -2   0  132.03    6.80
   2  -2   0  133.27    6.81
  -2   2   0  137.03    6.81
   2   2   0  151.50    6.86
   2   2   0  140.70    6.82
  -2   2   0  134.87    6.81
   2   2   0  132.93    6.83
   4  -2   0  151.05    7.77
  -4  -2   0  153.42    7.84
  -4  -2   0  167.39    7.77
   4   2   0  147.11    7.80
   4   2   0  168.72    7.84
  -4   2   0  154.92    7.78
  -4   2   0  154.50    7.77
   4   2   0  156.03    7.79
  -6  -2   0  428.24   23.37
   6  -2   0  503.06   23.28
   6   2   0  469.91   23.32
  -6   2   0  483.60   23.29
   6   2   0  455.95   23.29
   6   2   0  481.31   23.36
   8  -2   0   37.64    1.82
  -8  -2   0   34.86    1.82
   8  -2   0   36.18    1.84
  -8  -2   0   37.94    1.81
   8   2   0   35.20    1.90
  -8   2   0   32.60    1.84
   8   2   0   36.12    1.86
   8   2   0   38.20    1.98
  -8   2   0   31.69    1.82
 -10  -2   0    5.63    0.36
  10  -2   0    4.76    0.43
 -10  -2   0    4.50    0.40
  10  -2   0    5.82    0.38
 -10  -2   0    4.89    0.38
  10   2   0    4.41    0.47
 -10   2   0    5.89    0.42
 -10   2   0    5.54    0.40
 -10   2   0    4.56    0.43
 -10   2   0    5.37    0.35
  10   2   0    5.14    0.44
  12  -2   0   15.88    0.91
  12  -2   0   16.38    0.96
 -12  -2   0   16.05    0.89
 -12  -2   0   15.98    0.93
 -12   2   0   17.85    0.95
 -12   2   0   17.21    0.94
  12   2   0   15.20    0.99
 -12   2   0   16.52    0.92
  12   2   0   14.79    1.04
 -14  -2   0    4.20    0.40
 -14  -2   0    4.54    0.37
  14  -2   0    4.29    0.43
 -14   2   0    4.49    0.37
 -14   2   0    4.56    0.45
 -14   2   0    4.63    0.40
 -16  -2   0    0.19    0.16
 -16  -2   0    0.06    0.23
 -16  -2   0    0.08    0.20
  16  -2   0    0.10    0.18
 -16  -2   0    0.10    0.22
 -16   2   0   -0.09    0.26
 -16   2   0    0.07    0.24
 -16   2   0    0.02    0.15
  16   2   0    0.04    0.32
 -16   2   0   -0.11    0.21
 -18  -2   0   24.02    1.36
 -18  -2   0   24.56    1.30
  18  -2   0   23.72    1.31
 -18  -2   0   22.52    1.38
 -18  -2   0   24.91    1.34
 -18   2   0   23.87    1.33
 -18   2   0   23.73    1.41
  18   2   0   23.07    1.41
 -18   2   0   23.31    1.30
 -18   2   0   23.71    1.38
  20  -2   0    5.75    0.46
 -20  -2   0    5.32    0.44
 -20  -2   0    5.47    0.52
 -20  -2   0    4.46    0.43
 -20  -2   0    4.20    0.53
 -20   2   0    5.11    0.53
  20   2   0    5.44    0.58
 -20   2   0    4.97    0.45
 -20   2   0    4.78    0.45
  20   2   0    4.52    0.46
 -20   2   0    4.18    0.53
  22  -2   0    0.97    0.26
 -22  -2   0    0.98    0.37
 -22  -2   0    1.16    0.61
 -22  -2   0    1.17    0.25
 -22  -2   0    1.13    0.34
 -22   2   0    1.03    0.44
 -22   2   0    1.04    0.38
 -22   2   0    0.98    0.31
  22   2   0    1.48    0.31
 -22   2   0    1.21    0.27
 -24  -2   0    0.98    0.41
 -24  -2   0    0.69    0.33
  24  -2   0    1.26    0.44
 -24  -2   0    1.31    0.27
 -24   2   0    1.33    0.36
 -24   2   0    1.50    0.29
  24   2   0    1.15    0.29
 -24   2   0    1.34    0.51
 -26  -2   0   -0.03    0.29
 -26  -2   0   -0.16    0.20
 -26  -2   0    0.15    0.41
 -26   2   0    0.03    0.32
 -26   2   0   -0.02    0.46
 -26   2   0    0.08    0.23
 -28  -2   0    0.45    0.30
 -28  -2   0    0.40    0.42
 -28   2   0    0.47    0.47
 -28   2   0   -0.17    0.21
 -30  -2   0    0.62    0.32
 -30  -2   0    0.26    0.41
 -30   2   0    0.42    0.48
 -32   2   0    2.17    0.51
  -1  -3   0    0.13    0.15
  -1  -3   0    0.39    0.08
   1  -3   0    0.26    0.08
  -1   3   0    0.14    0.14
   1   3   0    0.18    0.14
  -1   3   0    0.08    0.09
  -1   3   0    0.21    0.11
   1   3   0    0.20    0.16
  -3  -3   0   52.48    2.70
  -3  -3   0   54.09    2.80
   3  -3   0   49.05    2.70
   3   3   0   52.71    2.75
   3   3   0   54.35    2.73
  -3   3   0   53.89    2.71
   3   3   0   59.52    2.79
  -3   3   0   56.52    2.71
   5  -3   0  231.45   11.05
  -5  -3   0  220.60   11.16
  -5  -3   0  229.81   11.04
   5   3   0  215.43   11.07
  -5   3   0  221.25   11.05
   5   3   0  236.46   11.15
   5   3   0  207.67   11.09
  -5   3   0  220.06   11.06
  -7  -3   0    9.86    0.91
   7  -3   0    8.72    0.56
  -7  -3   0    8.99    0.52
   7  -3   0    8.33    0.52
  -7  -3   0    8.85    0.54
   7   3   0    9.25    0.77
  -7   3   0    8.54    0.56
   7   3   0    9.07    0.63
  -7   3   0    8.66    0.55
  -7   3   0   10.14    0.52
   7   3   0    9.26    0.72
  -9  -3   0   70.97    3.74
  -9  -3   0   76.15    3.73
   9  -3   0   79.43    3.73
   9  -3   0   74.39    3.74
   9   3   0   69.26    3.80
  -9   3   0   72.96    3.76
   9   3   0   74.03    3.78
  -9   3   0   71.16    3.74
  -9   3   0   76.74    3.72
   9   3   0   76.78    3.89
  11  -3   0    0.74    0.22
 -11  -3   0    0.44    0.14
  11  -3   0    0.45    0.15
 -11  -3   0    0.38    0.18
 -11  -3   0    0.44    0.19
 -11   3   0    0.37    0.12
 -11   3   0    0.20    0.16
 -11   3   0    0.40    0.21
  11   3   0    0.80    0.30
  11   3   0    0.31    0.33
 -11   3   0    0.21    0.19
 -13  -3   0    0.58    0.22
  13  -3   0    0.47    0.24
 -13   3   0    0.13    0.21
  13   3   0    0.01    0.31
 -15  -3   0   12.29    0.80
  15  -3   0   12.85    0.81
 -15  -3   0   12.73    0.82
 -15  -3   0   13.99    0.76
  15  -3   0   14.47    0.78
 -15   3   0   12.12    0.85
 -15   3   0   12.92    0.79
 -15   3   0   12.84    0.77
  15   3   0   13.38    0.92
 -15   3   0   12.35    0.83
  15   3   0   12.72    0.94
  17  -3   0    0.31    0.18
 -17  -3   0    0.37    0.26
 -17  -3   0    0.09    0.24
 -17  -3   0    0.17    0.16
 -17  -3   0    0.45    0.26
  17   3   0    0.10    0.34
 -17   3   0    0.42    0.25
 -17   3   0    0.13    0.28
 -17   3   0   -0.09    0.16
 -17   3   0    0.12    0.25
 -19  -3   0    3.51    0.42
 -19  -3   0    4.32    0.46
 -19  -3   0    3.54    0.34
 -19  -3   0    3.76    0.46
  19  -3   0    3.60    0.35
 -19   3   0    3.34    0.34
 -19   3   0    3.72    0.50
 -19   3   0    3.54    0.46
  19   3   0    4.41    0.53
 -19   3   0    3.45    0.39
 -21  -3   0    0.76    0.34
 -21  -3   0    0.54    0.21
 -21  -3   0    0.82    0.34
 -21  -3   0    1.20    0.31
  21  -3   0    0.88    0.24
  21   3   0    0.93    0.30
  21   3   0    0.13    0.59
 -21   3   0    1.13    0.43
 -21   3   0    1.10    0.31
 -21   3   0    1.14    0.37
 -21   3   0    1.02    0.24
 -23  -3   0    5.03    0.49
 -23  -3   0    4.57    0.49
 -23  -3   0    5.02    0.59
  23  -3   0    4.98    0.46
 -23   3   0    5.43    0.51
  23   3   0    6.14    0.53
 -23   3   0    6.55    0.66
 -23   3   0    5.02    0.52
 -25  -3   0    3.22    0.42
 -25  -3   0    3.23    0.54
 -25  -3   0    2.96    0.35
 -25   3   0    2.25    0.35
  25   3   0    3.25    0.38
 -25   3   0    2.79    0.58
 -25   3   0    3.50    0.46
 -27  -3   0    1.26    0.35
 -27  -3   0    1.32    0.45
 -27  -3   0    0.53    0.33
 -27   3   0    1.09    0.28
 -27   3   0    0.74    0.51
 -29  -3   0    0.55    0.41
 -29  -3   0    0.21    0.30
 -29   3   0    0.13    0.48
 -29   3   0    0.35    0.25
 -31  -3   0    0.74    0.35
 -31   3   0    0.73    0.48
 -33   3   0   -0.17    0.41
   0   4   0  804.62   38.56
   0   4   0  755.42   38.54
  -2  -4   0  102.35    4.85
   2  -4   0   90.86    4.84
  -2   4   0   96.94    4.87
  -2   4   0  100.23    4.86
   2   4   0   93.59    4.89
   2   4   0  103.71    4.95
   2   4   0   95.14    4.88
  -4  -4   0  120.31    6.30
   4  -4   0  119.53    6.16
  -4  -4   0  124.70    6.16
   4   4   0  131.87    6.28
   4   4   0  120.77    6.20
  -4   4   0  121.40    6.17
  -4   4   0  124.95    6.18
   4   4   0  128.28    6.23
  -6  -4   0  264.94   12.65
  -6  -4   0  250.58   12.65
   6  -4   0  241.04   12.65
  -6   4   0  262.58   12.68
   6   4   0  267.45   12.78
   6   4   0  248.82   12.69
  -6   4   0  258.41   12.67
  -6   4   0  263.27   12.66
   6   4   0  241.30   12.71
  -8  -4   0   18.64    0.95
  -8  -4   0   17.74    0.96
   8  -4   0   16.75    0.95
  -8  -4   0   17.16    0.98
   8  -4   0   17.07    0.97
  -8   4   0   18.38    0.99
   8   4   0   17.89    1.03
   8   4   0   17.63    1.16
  -8   4   0   18.44    0.98
   8   4   0   16.51    1.10
  -8   4   0   19.52    0.95
  10  -4   0   15.98    0.88
 -10  -4   0   15.73    0.88
  10  -4   0   15.92    0.85
 -10  -4   0   15.61    0.87
 -10  -4   0   16.06    0.84
  10   4   0   15.27    0.95
  10   4   0   15.12    1.12
 -10   4   0   14.80    0.90
 -10   4   0   15.61    0.84
 -10   4   0   14.24    0.86
 -10   4   0   14.57    0.88
  10   4   0   15.85    1.03
 -12  -4   0    0.33    0.23
  12  -4   0    0.51    0.18
  12  -4   0    0.90    0.25
  12   4   0    0.55    0.34
 -12   4   0    0.91    0.23
 -14  -4   0    7.52    0.49
 -14  -4   0    7.52    0.56
  14  -4   0    6.65    0.56
 -14   4   0    7.19    0.59
  14   4   0    8.78    0.80
 -14   4   0    7.37    0.53
  14   4   0    7.25    0.65
 -14   4   0    7.57    0.50
 -14   4   0    7.02    0.59
 -16  -4   0    0.35    0.22
  16  -4   0    0.50    0.19
  16  -4   0    1.07    0.25
 -16  -4   0    0.29    0.23
 -16  -4   0    0.36    0.17
 -16  -4   0    0.12    0.25
 -16   4   0    0.56    0.24
  16   4   0    0.43    0.35
 -16   4   0    0.30    0.26
 -16   4   0    0.73    0.31
  16   4   0    0.88    0.41
 -16   4   0    0.49    0.18
 -18  -4   0   10.23    0.73
  18  -4   0    9.72    0.64
 -18  -4   0   10.76    0.74
 -18  -4   0    9.82    0.63
 -18  -4   0   10.27    0.70
 -18   4   0    9.15    0.65
 -18   4   0    9.79    0.69
 -18   4   0    9.74    0.76
 -18   4   0    9.83    0.78
  18   4   0    9.69    0.84
 -20  -4   0    4.71    0.45
 -20  -4   0    5.30    0.49
 -20  -4   0    5.68    0.53
  20  -4   0    5.96    0.46
 -20  -4   0    5.35    0.56
 -20   4   0    4.94    0.55
 -20   4   0    4.75    0.46
  20   4   0    5.01    0.59
 -20   4   0    4.23    0.55
 -20   4   0    5.47    0.48
 -22  -4   0    1.69    0.41
 -22  -4   0    1.96    0.36
  22  -4   0    2.17    0.28
 -22  -4   0    1.43    0.26
  22   4   0    1.35    0.33
 -22   4   0    2.02    0.47
 -22   4   0    1.70    0.45
 -22   4   0    1.50    0.30
 -22   4   0    1.57    0.38
 -24  -4   0    0.20    0.34
 -24  -4   0   -0.33    0.28
 -24  -4   0    0.07    0.20
 -24   4   0    0.68    0.51
  24   4   0    0.15    0.26
 -24   4   0    0.06    0.22
 -24   4   0    0.56    0.49
 -24   4   0    0.43    0.53
 -26  -4   0    0.12    0.31
 -26  -4   0    0.31    0.21
 -26  -4   0   -0.09    0.37
  26   4   0    0.32    0.27
 -26   4   0    0.68    0.51
 -26   4   0    0.45    0.26
 -28  -4   0    2.13    0.48
 -28  -4   0    1.12    0.35
 -28   4   0    1.32    0.28
 -28   4   0    2.14    0.58
 -30  -4   0    0.27    0.29
 -30   4   0    0.17    0.46
 -32   4   0    0.89    0.47
  -1  -5   0    4.87    0.52
  -1  -5   0    5.04    0.36
   1  -5   0    5.09    0.35
  -1   5   0    4.57    0.37
  -1   5   0    5.35    0.44
   1   5   0    5.52    0.49
   1   5   0    4.78    0.48
  -1   5   0    5.85    0.51
  -3  -5   0   27.89    1.42
   3  -5   0   26.65    1.41
  -3  -5   0   26.80    1.70
   3   5   0   28.18    1.51
  -3   5   0   27.42    1.45
   3   5   0   28.77    1.59
   3   5   0   28.11    1.48
  -3   5   0   26.73    1.43
   5  -5   0   13.60    0.80
  -5  -5   0   14.15    0.84
  -5  -5   0   13.83    0.80
  -5  -5   0   14.86    0.80
  -5   5   0   15.27    0.84
   5   5   0   15.36    0.85
  -5   5   0   16.10    0.81
   5   5   0   15.33    0.88
   5   5   0   15.00    1.01
  -5   5   0   15.81    0.84
   5   5   0   15.54    0.96
  -7  -5   0   21.41    1.16
  -7  -5   0   23.08    1.13
  -7  -5   0   20.46    1.14
   7  -5   0   21.63    1.13
   7  -5   0   21.21    1.14
  -7   5   0   22.64    1.17
   7   5   0   21.63    1.21
  -7   5   0   21.07    1.17
  -7   5   0   23.26    1.14
   7   5   0   19.76    1.27
   7   5   0   21.71    1.34
  -9  -5   0    2.60    0.25
   9  -5   0    2.60    0.23
   9  -5   0    2.95    0.29
  -9  -5   0    2.55    0.27
  -9  -5   0    2.56    0.28
   9   5   0    2.86    0.38
  -9   5   0    3.14    0.27
   9   5   0    2.56    0.46
  -9   5   0    3.21    0.33
   9   5   0    2.67    0.48
  -9   5   0    2.83    0.30
 -11  -5   0   54.96    2.81
  11  -5   0   54.98    2.81
 -11  -5   0   54.86    2.82
 -11  -5   0   56.82    2.79
  11  -5   0   54.30    2.79
 -11   5   0   49.46    2.80
 -11   5   0   52.99    2.84
  11   5   0   60.81    2.94
  11   5   0   56.92    3.07
  11   5   0   54.88    2.88
 -13  -5   0    6.93    0.54
  13  -5   0    6.63    0.52
  13  -5   0    6.50    0.52
 -13  -5   0    6.52    0.45
 -13   5   0    5.75    0.56
 -13   5   0    6.45    0.50
 -13   5   0    6.36    0.55
  13   5   0    6.87    0.62
  13   5   0    6.59    0.79
 -13   5   0    6.68    0.46
  15  -5   0    0.02    0.22
  15  -5   0    0.73    0.19
 -15  -5   0    0.35    0.16
 -15  -5   0    0.23    0.24
 -15  -5   0    0.42    0.22
 -15   5   0    0.24    0.26
 -15   5   0    0.46    0.23
  15   5   0    0.41    0.35
 -15   5   0    0.42    0.18
 -15   5   0    0.53    0.29
  15   5   0    0.47    0.43
  17  -5   0    0.05    0.17
 -17  -5   0    0.00    0.15
 -17  -5   0    0.31    0.24
 -17  -5   0    0.22    0.24
 -17  -5   0    0.08    0.23
 -17   5   0    0.11    0.18
 -17   5   0    0.01    0.27
  17   5   0    0.14    0.39
  17   5   0   -0.10    0.34
 -17   5   0    0.07    0.23
 -17   5   0    0.28    0.31
  19  -5   0   -0.02    0.18
 -19  -5   0   -0.06    0.26
 -19  -5   0    0.08    0.16
 -19  -5   0   -0.25    0.27
 -19  -5   0    0.29    0.27
 -19   5   0   -0.07    0.31
 -19   5   0   -0.02    0.19
 -19   5   0    0.14    0.31
 -19   5   0    0.69    0.28
  19   5   0   -0.18    0.37
 -21  -5   0    1.87    0.36
 -21  -5   0    0.95    0.34
 -21  -5   0    0.61    0.21
  21  -5   0    0.94    0.24
 -21   5   0    1.30    0.43
 -21   5   0    0.62    0.43
 -21   5   0    1.29    0.36
  21   5   0    0.61    0.47
 -21   5   0    0.94    0.27
 -23  -5   0    1.93    0.29
 -23  -5   0    1.11    0.35
 -23  -5   0    1.95    0.44
 -23   5   0    3.08    0.53
 -23   5   0    2.81    0.57
 -23   5   0    1.60    0.31
  23   5   0    1.62    0.36
 -25  -5   0    0.14    0.21
 -25  -5   0    0.58    0.38
 -25  -5   0    0.41    0.33
 -25   5   0    0.23    0.47
 -25   5   0    0.25    0.25
  25   5   0   -0.06    0.25
 -27  -5   0    0.15    0.30
 -27  -5   0    0.03    0.38
 -27   5   0    0.11    0.24
 -27   5   0    0.43    0.51
 -29  -5   0    0.18    0.30
 -29   5   0   -0.06    0.22
 -29   5   0    0.10    0.46
 -31  -5   0    0.26    0.27
 -31   5   0    0.23    0.44
 -33   5   0    0.10    0.44
   0  -6   0  221.05   10.43
   0  -6   0  205.92   10.46
   0   6   0  209.33   10.45
   0   6   0  206.39   10.44
   0   6   0  211.04   10.47
   0   6   0  208.31   10.55
   2  -6   0  100.67    5.14
  -2  -6   0  101.53    5.15
   2  -6   0  102.42    5.15
  -2  -6   0  101.69    5.14
   2   6   0  104.68    5.17
   2   6   0  102.57    5.27
  -2   6   0  110.35    5.27
  -2   6   0  102.59    5.16
  -2   6   0  101.75    5.18
  -2   6   0   99.95    5.16
   2   6   0  106.18    5.20
   2   6   0  105.96    5.19
   4  -6   0   18.39    0.91
  -4  -6   0   17.70    0.93
   4  -6   0   17.90    0.92
  -4  -6   0   19.61    0.92
  -4  -6   0   16.69    0.92
   4   6   0   17.02    0.99
   4   6   0   16.68    1.10
  -4   6   0   16.93    0.93
   4   6   0   17.31    0.95
   4   6   0   15.56    1.02
  -4   6   0   16.04    0.95
  -4   6   0   16.47    0.95
   6  -6   0    0.20    0.11
  -6  -6   0    0.15    0.11
  -6  -6   0    0.03    0.15
  -6  -6   0    0.12    0.13
   6  -6   0    0.20    0.14
  -6   6   0    0.12    0.12
   6   6   0   -0.21    0.31
  -6   6   0    0.12    0.18
   6   6   0    0.01    0.32
  -6   6   0   -0.08    0.17
   6   6   0    0.09    0.22
   8  -6   0   24.16    1.22
  -8  -6   0   23.16    1.23
  -8  -6   0   23.73    1.25
   8  -6   0   24.12    1.24
  -8   6   0   24.18    1.23
  -8   6   0   23.08    1.27
   8   6   0   22.26    1.31
   8   6   0   22.32    1.46
   8   6   0   21.28    1.38
  -8   6   0   22.69    1.26
  10  -6   0    0.28    0.15
 -10  -6   0    0.24    0.23
  10  -6   0    0.59    0.21
 -10  -6   0    0.21    0.14
 -10  -6   0    0.26    0.19
 -10   6   0    0.55    0.26
  10   6   0    0.44    0.47
  10   6   0    0.42    0.33
 -10   6   0    0.39    0.22
 -12  -6   0    1.67    0.26
  12  -6   0    1.49    0.26
 -12  -6   0    1.55    0.29
  12   6   0    1.26    0.54
  12   6   0    2.07    0.42
 -12   6   0    1.14    0.27
 -12   6   0    1.99    0.36
 -12   6   0    1.39    0.31
 -14  -6   0    7.82    0.51
 -14  -6   0    8.04    0.61
  14  -6   0    7.31    0.52
  14  -6   0    8.68    0.67
 -14   6   0    6.90    0.64
 -14   6   0    8.24    0.59
 -14   6   0    8.78    0.55
  14   6   0    6.92    0.88
 -14   6   0    7.76    0.64
  14   6   0    7.38    0.69
  14   6   0    8.12    0.78
 -16  -6   0    0.12    0.24
 -16  -6   0    0.14    0.16
 -16  -6   0    0.04    0.20
  16  -6   0    0.17    0.17
 -16  -6   0    0.32    0.23
 -16   6   0    0.12    0.18
  16   6   0    0.52    0.43
 -16   6   0    0.28    0.32
 -16   6   0    0.46    0.28
 -16   6   0    0.35    0.28
  16   6   0    0.50    0.38
 -18  -6   0   10.76    0.73
  18  -6   0   10.16    0.65
 -18  -6   0    9.64    0.75
 -18  -6   0   10.87    0.75
 -18  -6   0   10.50    0.65
 -18   6   0   10.88    0.70
 -18   6   0    8.76    0.77
 -18   6   0    9.84    0.82
  18   6   0    8.92    0.90
  18   6   0   11.22    0.92
 -18   6   0   11.15    0.83
 -20  -6   0    6.14    0.59
 -20  -6   0    6.60    0.57
 -20  -6   0    5.13    0.46
  20  -6   0    5.41    0.45
 -20   6   0    6.71    0.65
 -20   6   0    6.11    0.53
  20   6   0    5.35    0.66
 -20   6   0    3.67    0.60
 -22  -6   0    5.31    0.50
 -22  -6   0    8.37    0.68
 -22  -6   0    6.02    0.63
 -22   6   0    7.03    0.59
 -22   6   0    7.44    0.79
 -22   6   0    5.75    0.68
 -24  -6   0    2.40    0.41
 -24  -6   0    1.79    0.42
 -24  -6   0    1.57    0.27
 -24   6   0    0.60    0.52
  24   6   0    1.94    0.36
 -24   6   0    0.75    0.29
 -24   6   0    1.16    0.56
 -26  -6   0   -0.17    0.31
 -26  -6   0    1.19    0.42
  26   6   0    0.48    0.27
 -26   6   0    0.41    0.27
 -26   6   0    0.68    0.51
 -28  -6   0    0.32    0.28
 -28   6   0   -0.11    0.22
 -28   6   0    0.70    0.51
 -30  -6   0   -0.03    0.26
 -30   6   0    0.36    0.51
 -32  -6   0    0.00    0.26
 -32   6   0    0.98    0.41
   1  -7   0   17.02    0.94
  -1  -7   0   17.06    0.95
   1  -7   0   17.68    0.96
  -1  -7   0   17.92    0.94
   1  -7   0   17.09    0.95
  -1  -7   0   18.31    0.97
  -1   7   0   17.38    0.97
   1   7   0   18.04    1.03
   1   7   0   18.32    0.99
  -1   7   0   20.36    1.14
  -1   7   0   18.42    0.98
   1   7   0   18.93    1.14
  -1   7   0   19.72    1.02
  -3  -7   0   57.59    2.85
   3  -7   0   55.23    2.85
  -3  -7   0   54.71    2.86
   3  -7   0   58.26    2.84
  -3  -7   0   55.70    2.84
   3  -7   0   50.77    2.84
   3   7   0   60.70    2.88
  -3   7   0   61.13    2.87
  -3   7   0   55.22    2.89
   3   7   0   54.12    2.92
  -3   7   0   58.90    3.00
   3   7   0   58.56    2.91
  -3   7   0   53.13    2.87
   3   7   0   59.55    3.03
   5  -7   0   19.97    1.06
   5  -7   0   18.24    1.07
  -5  -7   0   20.08    1.08
  -5  -7   0   22.36    1.07
  -5  -7   0   19.74    1.08
   5   7   0   21.97    1.31
  -5   7   0   20.20    1.12
   5   7   0   21.53    1.16
  -5   7   0   21.25    1.08
  -5   7   0   19.84    1.11
   5   7   0   19.37    1.20
   5   7   0   19.83    1.11
   7  -7   0   48.47    2.41
  -7  -7   0   45.21    2.42
  -7  -7   0   46.59    2.43
  -7  -7   0   51.29    2.41
   7  -7   0   47.43    2.42
  -7   7   0   47.18    2.46
   7   7   0   44.88    2.54
   7   7   0   45.93    2.63
  -7   7   0   48.21    2.42
  -7   7   0   50.37    2.46
   7   7   0   45.39    2.49
  -9  -7   0    6.85    0.52
   9  -7   0    6.74    0.50
  -9  -7   0    7.92    0.47
  -9  -7   0    7.36    0.51
   9  -7   0    7.01    0.47
  -9   7   0    8.63    0.57
   9   7   0    8.60    0.84
   9   7   0    7.30    0.67
  -9   7   0    6.92    0.64
 -11  -7   0   22.31    1.21
 -11  -7   0   22.59    1.23
  11  -7   0   20.13    1.20
  11   7   0   23.09    1.58
 -11   7   0   22.88    1.27
  11   7   0   22.46    1.34
 -11   7   0   19.96    1.35
  11   7   0   23.26    1.50
 -11   7   0   23.16    1.27
  13  -7   0    6.37    0.55
 -13  -7   0    6.96    0.56
 -13  -7   0    6.72    0.45
  13   7   0    5.72    0.81
 -13   7   0    5.86    0.62
  13   7   0    6.19    0.72
 -13   7   0    6.27    0.57
  13   7   0    6.73    0.64
 -13   7   0    6.45    0.59
 -13   7   0    5.75    0.47
  15  -7   0   12.31    0.73
 -15  -7   0   11.14    0.77
 -15  -7   0   12.41    0.73
 -15  -7   0   12.51    0.82
 -15   7   0   12.46    0.88
  15   7   0   13.01    0.98
 -15   7   0   12.51    0.86
 -15   7   0   12.83    0.77
  15   7   0   12.74    1.05
 -17  -7   0   -0.13    0.15
 -17  -7   0    0.44    0.24
 -17  -7   0   -0.15    0.25
 -17  -7   0    0.50    0.38
  17  -7   0    0.19    0.18
  17   7   0    0.27    0.41
 -17   7   0    0.27    0.32
  17   7   0   -0.18    0.45
 -17   7   0    0.24    0.21
 -17   7   0   -0.17    0.31
 -19  -7   0    0.64    0.30
 -19  -7   0    0.48    0.32
 -19  -7   0    0.59    0.20
  19  -7   0    0.73    0.21
  19   7   0    0.80    0.47
 -19   7   0    1.24    0.42
  19   7   0    0.62    0.49
 -19   7   0    0.40    0.24
 -19   7   0    0.49    0.37
 -21  -7   0    0.36    0.31
 -21  -7   0    0.12    0.31
 -21  -7   0   -0.04    0.18
 -21   7   0    0.24    0.26
 -21   7   0   -0.25    0.41
  21   7   0   -0.32    0.47
 -21   7   0    0.26    0.42
 -23  -7   0   -0.18    0.32
 -23  -7   0    0.09    0.19
 -23  -7   0    0.15    0.32
 -23   7   0    0.43    0.46
 -23   7   0    0.19    0.26
 -23   7   0   -0.11    0.44
 -25  -7   0    0.02    0.32
 -25   7   0    0.06    0.27
 -25   7   0    0.15    0.49
  25   7   0   -0.15    0.25
 -27  -7   0    4.36    0.50
 -27   7   0    3.68    0.65
 -27   7   0    2.42    0.36
 -29  -7   0    1.04    0.31
 -29   7   0    0.35    0.49
 -29   7   0    0.21    0.27
 -31  -7   0    1.32    0.30
 -31   7   0    0.99    0.48
   0  -8   0    1.05    0.14
   0  -8   0    1.39    0.19
   0  -8   0    1.05    0.17
   0   8   0    1.36    0.21
   0   8   0    1.04    0.28
   0   8   0    1.87    0.38
  -2  -8   0   52.55    2.73
  -2  -8   0   55.79    2.72
   2  -8   0   54.70    2.71
  -2  -8   0   53.23    2.72
   2  -8   0   49.88    2.72
   2  -8   0   55.05    2.73
  -2   8   0   55.22    2.75
   2   8   0   55.70    2.79
  -2   8   0   55.64    2.90
  -2   8   0   54.06    2.75
   2   8   0   54.17    2.76
   2   8   0   51.48    2.80
   2   8   0   55.41    2.92
  -2   8   0   53.31    2.78
   4  -8   0   12.70    0.69
   4  -8   0   12.17    0.72
  -4  -8   0   12.59    0.73
  -4  -8   0   12.10    0.72
   4  -8   0   12.43    0.71
  -4  -8   0   12.54    0.70
  -4   8   0   13.19    0.76
  -4   8   0   13.22    0.79
   4   8   0   12.31    0.97
   4   8   0   12.98    0.75
  -4   8   0   13.59    0.74
  -4   8   0   12.93    0.93
   4   8   0   13.53    0.88
   4   8   0   12.91    0.82
  -6  -8   0    0.90    0.15
   6  -8   0    0.56    0.14
   6  -8   0    0.87    0.19
  -6  -8   0    0.82    0.19
  -6  -8   0    1.12    0.21
   6   8   0    0.67    0.44
  -6   8   0    0.51    0.22
  -6   8   0    0.77    0.32
   6   8   0    1.28    0.30
  -6   8   0    0.71    0.17
  -8  -8   0    1.19    0.18
  -8  -8   0    0.98    0.24
  -8  -8   0    1.03    0.21
   8  -8   0    0.97    0.21
   8  -8   0    0.94    0.17
   8   8   0    1.09    0.34
   8   8   0    0.96    0.47
  -8   8   0    1.13    0.28
 -10  -8   0   16.96    0.96
 -10  -8   0   16.95    0.98
  10  -8   0   15.52    0.96
  10  -8   0   17.38    0.93
  10   8   0   14.48    1.32
 -10   8   0   17.63    1.03
  10   8   0   16.99    1.11
  10   8   0   16.16    1.22
 -10   8   0   18.02    0.98
 -10   8   0   18.08    1.04
 -12  -8   0   20.92    1.20
 -12  -8   0   20.78    1.13
  12   8   0   20.29    1.56
  12   8   0   20.98    1.31
 -12   8   0   20.80    1.16
  12   8   0   21.31    1.42
 -12   8   0   20.93    1.24
 -12   8   0   21.49    1.24
 -14  -8   0    0.15    0.15
  14  -8   0    0.25    0.16
 -14  -8   0    0.35    0.24
  14   8   0   -0.09    0.48
  14   8   0   -0.21    0.35
 -14   8   0    0.03    0.28
  14   8   0   -0.06    0.52
 -14   8   0    0.07    0.18
 -14   8   0   -0.09    0.29
 -16  -8   0    8.77    0.64
  16  -8   0    8.45    0.57
 -16  -8   0    9.58    0.69
 -16  -8   0    9.00    0.58
  16   8   0    9.54    0.82
 -16   8   0    9.72    0.64
 -16   8   0    8.33    0.77
  16   8   0    8.10    0.86
 -16   8   0    8.70    0.76
 -18  -8   0    8.24    0.58
 -18  -8   0    9.55    0.72
 -18  -8   0    8.64    0.67
  18  -8   0    7.52    0.73
 -18   8   0    8.80    0.65
  18   8   0   10.18    0.99
  18   8   0   10.21    0.89
 -18   8   0    9.16    0.83
 -18   8   0    8.52    0.81
 -20  -8   0   11.73    0.84
 -20  -8   0   11.39    0.82
 -20  -8   0   10.21    0.71
 -20   8   0   12.39    0.80
  20   8   0   12.09    1.06
  20   8   0   10.36    1.03
 -20   8   0   11.01    0.98
 -22  -8   0    4.11    0.37
 -22  -8   0    4.08    0.49
 -22   8   0    4.31    0.68
 -22   8   0    3.74    0.60
 -22   8   0    3.49    0.43
 -24  -8   0    3.03    0.44
 -24   8   0    3.74    0.67
 -24   8   0    2.97    0.41
 -26  -8   0    0.14    0.31
  26   8   0    0.53    0.30
 -26   8   0    0.43    0.26
 -26   8   0   -0.36    0.46
 -28  -8   0    3.76    0.45
 -28   8   0    2.73    0.36
 -28   8   0    5.80    0.75
 -30  -8   0    0.33    0.28
 -30   8   0    1.21    0.46
 -32  -8   0    0.86    0.27
 -32   8   0    0.24    0.42
  -1  -9   0    1.04    0.18
   1  -9   0    1.20    0.19
  -1  -9   0    1.08    0.19
   1  -9   0    1.16    0.19
   1  -9   0    1.32    0.16
  -1  -9   0    0.93    0.15
  -1   9   0    1.20    0.23
  -1   9   0    0.97    0.36
   1   9   0    1.02    0.24
  -1   9   0    2.04    0.31
   1   9   0    2.38    0.34
  -1   9   0    1.12    0.23
   3  -9   0   18.64    1.05
   3  -9   0   19.38    1.07
  -3  -9   0   18.82    1.06
   3  -9   0   19.29    1.06
  -3  -9   0   19.86    1.05
  -3  -9   0   19.58    1.08
  -3   9   0   19.47    1.10
  -3   9   0   21.81    1.10
   3   9   0   22.37    1.11
  -3   9   0   21.71    1.32
  -5  -9   0    3.76    0.35
   5  -9   0    3.55    0.33
  -5  -9   0    4.69    0.37
   5  -9   0    3.55    0.30
  -5  -9   0    3.74    0.31
   5  -9   0    3.51    0.34
  -5   9   0    4.03    0.39
   5   9   0    4.04    0.60
  -5   9   0    4.55    0.38
   5   9   0    4.94    0.47
  -5   9   0    3.14    0.53
  -7  -9   0   40.17    2.16
  -7  -9   0   42.23    2.18
  -7  -9   0   44.58    2.15
   7  -9   0   39.98    2.14
   7   9   0   43.27    2.27
  -7   9   0   42.33    2.20
  -7   9   0   41.27    2.21
   7   9   0   42.41    2.47
   9  -9   0   10.70    0.62
  -9  -9   0   11.14    0.67
  -9  -9   0   12.40    0.71
   9   9   0    9.17    0.93
   9   9   0   10.43    0.82
  -9   9   0   10.18    0.76
   9   9   0   10.22    0.98
  -9   9   0   10.25    0.74
  -9   9   0   10.66    0.66
 -11  -9   0   11.18    0.65
 -11  -9   0   11.21    0.70
 -11  -9   0   11.90    0.74
  11   9   0   10.79    1.00
 -11   9   0   10.73    0.80
 -11   9   0   10.44    0.70
  11   9   0    9.48    1.03
  11   9   0   12.21    0.87
 -11   9   0   11.21    0.79
 -13  -9   0    8.31    0.51
  13  -9   0    7.07    0.50
 -13  -9   0    8.18    0.62
 -13   9   0    8.50    0.70
 -13   9   0    7.71    0.56
  13   9   0    7.60    0.98
 -13   9   0    6.93    0.66
  13   9   0    6.81    0.70
  13   9   0    7.24    0.81
 -15  -9   0    2.33    0.25
 -15  -9   0    1.99    0.36
  15  -9   0    1.84    0.24
 -15  -9   0    2.31    0.32
 -15   9   0    1.56    0.39
 -15   9   0    2.12    0.29
  15   9   0    2.01    0.49
  15   9   0    2.41    0.60
  15   9   0    1.19    0.66
 -15   9   0    2.36    0.43
 -17  -9   0    3.48    0.32
 -17  -9   0    2.50    0.37
 -17   9   0    3.64    0.52
  17   9   0    3.21    0.58
  17   9   0    2.93    0.66
 -17   9   0    2.77    0.35
 -17   9   0    3.12    0.53
 -19  -9   0    1.12    0.22
 -19  -9   0    0.76    0.32
 -19   9   0    1.37    0.31
  19   9   0    1.96    0.58
 -19   9   0    1.10    0.47
  19   9   0    0.94    0.52
 -19   9   0    0.87    0.43
 -21  -9   0    0.22    0.31
 -21  -9   0    0.36    0.22
 -21   9   0    0.19    0.44
 -21   9   0    0.23    0.46
 -21   9   0    0.09    0.27
 -23  -9   0    4.54    0.50
 -23   9   0    5.73    0.71
 -23   9   0    6.92    0.83
 -23   9   0    4.10    0.48
 -25  -9   0    2.74    0.42
  25   9   0    2.07    0.35
 -25   9   0    1.78    0.35
 -25   9   0    2.65    0.62
 -27  -9   0    0.85    0.33
 -27   9   0    0.88    0.53
 -27   9   0    0.85    0.28
 -29  -9   0    0.84    0.30
 -29   9   0    0.41    0.45
 -31  -9   0   -0.15    0.22
 -31   9   0    0.31    0.44
   0 -10   0    6.88    0.42
   0 -10   0    6.54    0.45
   0 -10   0    6.22    0.48
   0  10   0    6.96    0.53
   0  10   0    4.90    0.84
   2 -10   0    1.24    0.21
   2 -10   0    0.87    0.16
  -2 -10   0    1.04    0.19
  -2 -10   0    1.34    0.18
   2 -10   0    0.94    0.21
  -2 -10   0    1.21    0.24
  -2  10   0    1.51    0.25
  -2  10   0    1.13    0.26
  -2  10   0    1.40    0.51
   2  10   0    0.82    0.26
   4 -10   0    0.45    0.18
  -4 -10   0    1.14    0.17
  -4 -10   0    1.26    0.22
  -4 -10   0    1.04    0.23
   4 -10   0    0.70    0.16
  -4  10   0    1.24    0.43
  -4  10   0    1.73    0.45
  -4  10   0    0.82    0.23
  -4  10   0    0.94    0.26
   4  10   0    1.38    0.45
   6 -10   0   46.56    2.28
  -6 -10   0   45.21    2.31
   6 -10   0   44.27    2.29
  -6 -10   0   44.24    2.29
  -6 -10   0   40.68    2.26
  -6  10   0   43.63    2.53
   6  10   0   43.90    2.61
  -6  10   0   47.64    2.33
  -6  10   0   44.60    2.35
   6  10   0   46.32    2.41
   6  10   0   43.21    2.46
  -6  10   0   45.16    2.38
  -8 -10   0   18.77    0.99
  -8 -10   0   17.55    0.96
   8  10   0   16.61    1.20
   8  10   0   16.34    1.33
  -8  10   0   16.37    1.06
  -8  10   0   15.71    0.97
  -8  10   0   16.29    1.21
   8  10   0   18.05    1.11
  -8  10   0   15.59    1.01
 -10 -10   0   11.10    0.66
 -10 -10   0   12.48    0.74
 -10  10   0   11.74    0.79
  10  10   0   10.40    0.87
 -10  10   0   10.57    0.82
  10  10   0    9.32    1.01
 -10  10   0   11.91    0.73
  10  10   0   12.47    1.20
 -10  10   0   11.21    0.97
  12 -10   0    3.04    0.28
 -12 -10   0    3.74    0.32
 -12 -10   0    2.72    0.35
 -12  10   0    3.24    0.47
  12  10   0    3.38    0.51
  12  10   0    2.28    0.62
 -12  10   0    3.85    0.48
  12  10   0    2.43    0.72
 -12  10   0    3.40    0.34
 -12  10   0    3.42    0.56
  14 -10   0    0.13    0.17
 -14 -10   0    0.52    0.17
 -14 -10   0    0.99    0.29
 -14  10   0    0.18    0.23
  14  10   0    1.59    0.67
 -14  10   0    0.83    0.37
 -14  10   0    0.39    0.41
  14  10   0    2.08    0.47
  14  10   0    1.32    0.57
 -14  10   0    0.77    0.36
 -16 -10   0    7.68    0.61
 -16 -10   0    4.99    0.42
 -16  10   0    4.57    0.72
  16  10   0    6.38    0.73
 -16  10   0    4.81    0.61
 -16  10   0    5.67    0.53
  16  10   0    5.61    0.77
 -16  10   0    4.48    0.58
  16  10   0    5.89    0.96
 -18 -10   0    4.81    0.52
 -18 -10   0    3.92    0.36
 -18  10   0    3.64    0.43
  18  10   0    4.40    0.68
  18  10   0    5.00    0.77
 -18  10   0    3.90    0.61
 -18  10   0    4.68    0.62
 -18  10   0    5.90    0.85
 -20 -10   0    5.78    0.60
 -20  10   0    7.38    1.00
  20  10   0    6.72    0.81
 -20  10   0    6.97    0.77
  20  10   0    7.13    0.81
 -20  10   0    6.09    0.74
 -20  10   0    7.02    0.63
 -22 -10   0    3.33    0.47
 -22  10   0    2.96    0.42
 -22  10   0    3.61    0.65
 -22  10   0    4.90    0.70
 -24 -10   0    0.71    0.33
 -24  10   0    0.05    0.28
 -24  10   0   -0.07    0.47
 -26 -10   0    0.20    0.30
 -26  10   0    0.79    0.52
 -26  10   0    0.19    0.27
 -28 -10   0    0.20    0.31
 -28  10   0   -0.13    0.23
 -28  10   0   -0.06    0.42
 -30 -10   0   -0.01    0.23
  30 -10   0    0.10    0.28
 -30  10   0   -0.15    0.41
   1 -11   0    2.15    0.27
  -1 -11   0    2.54    0.29
   1 -11   0    2.14    0.21
  -1 -11   0    2.38    0.22
   1  11   0    1.95    0.36
   1  11   0    1.63    0.31
  -1  11   0    1.92    0.43
   1  11   0    1.18    0.45
  -1  11   0    1.52    0.47
   1  11   0    1.92    0.45
  -1  11   0    1.91    0.31
   3 -11   0   13.10    0.74
   3 -11   0   13.34    0.77
  -3 -11   0   13.88    0.74
  -3 -11   0   12.92    0.79
   3  11   0   13.09    1.01
  -3  11   0   13.70    0.82
  -3  11   0   13.29    0.92
   3  11   0   12.68    0.91
  -3  11   0   12.36    0.81
  -3  11   0   12.93    1.09
   3  11   0   13.51    0.82
   3  11   0   13.60    1.15
  -5 -11   0   31.09    1.64
   5 -11   0   29.81    1.62
   5 -11   0   28.84    1.59
  -5  11   0   31.67    1.74
   5  11   0   32.84    1.68
  -5  11   0   32.02    1.66
  -5  11   0   31.61    1.92
   5  11   0   32.26    1.75
   5  11   0   30.37    1.97
   5  11   0   30.04    1.83
  -5  11   0   29.45    1.67
   7 -11   0   15.55    0.89
  -7 -11   0   16.11    0.92
   7  11   0   15.64    1.05
  -7  11   0   15.77    1.19
  -7  11   0   15.30    1.02
  -7  11   0   16.07    0.93
   7  11   0   13.23    1.16
   7  11   0   14.47    1.29
  -7  11   0   16.03    0.96
  -9 -11   0    0.21    0.22
  -9 -11   0    0.23    0.14
   9  11   0    0.49    0.38
  -9  11   0    0.06    0.20
  -9  11   0    0.44    0.38
   9  11   0    0.25    0.48
  -9  11   0   -0.08    0.31
   9  11   0    0.86    0.52
  -9  11   0    0.16    0.26
  11 -11   0   18.02    1.03
 -11 -11   0   18.72    1.03
 -11 -11   0   20.61    1.12
 -11  11   0   18.65    1.39
  11  11   0   17.82    1.58
  11  11   0   18.16    1.38
 -11  11   0   19.08    1.21
  11  11   0   19.42    1.26
 -11  11   0   19.49    1.10
 -11  11   0   18.20    1.17
 -13 -11   0   17.53    1.01
 -13 -11   0   15.46    0.90
 -13  11   0   16.71    0.98
  13  11   0   15.74    1.33
 -13  11   0   15.93    1.11
 -13  11   0   14.80    1.06
  13  11   0   15.70    1.53
  13  11   0   16.35    1.18
 -13  11   0   14.36    1.26
 -15 -11   0    4.53    0.48
 -15 -11   0    5.47    0.39
 -15  11   0    4.16    0.44
 -15  11   0    5.29    0.63
 -15  11   0    5.56    0.65
 -15  11   0    5.10    0.77
  15  11   0    3.78    0.89
  15  11   0    4.45    0.77
  15  11   0    4.22    0.63
 -17 -11   0    1.17    0.22
 -17 -11   0    1.76    0.42
 -17  11   0    1.68    0.34
  17  11   0    1.70    0.55
 -17  11   0    1.73    0.51
 -17  11   0    1.66    0.47
  17  11   0    1.69    0.64
  17  11   0    1.33    0.78
 -17  11   0    0.80    0.53
 -19 -11   0    1.68    0.40
 -19  11   0    2.34    0.73
 -19  11   0    2.27    0.53
  19  11   0    1.63    0.59
 -19  11   0    1.04    0.33
  19  11   0    1.57    0.63
 -19  11   0    1.45    0.51
 -21 -11   0    0.22    0.33
 -21  11   0   -0.18    0.49
  21  11   0    0.01    0.53
 -21  11   0   -0.01    0.29
 -21  11   0    0.47    0.47
 -23 -11   0    0.69    0.32
 -23  11   0    0.40    0.29
 -23  11   0    0.48    0.51
 -25 -11   0    0.66    0.33
 -25  11   0    0.27    0.51
  25  11   0    0.10    0.25
 -25  11   0    0.40    0.28
 -27 -11   0   -0.01    0.30
 -27  11   0    0.47    0.26
 -27  11   0    0.08    0.47
  29 -11   0    0.25    0.30
 -29 -11   0    0.13    0.24
 -29  11   0    0.60    0.42
 -31  11   0    0.09    0.43
   0 -12   0    7.59    0.51
   0  12   0    6.32    0.58
   0  12   0    6.84    0.55
   0  12   0    7.31    0.69
   0  12   0    5.55    0.72
   2 -12   0    5.81    0.48
  -2 -12   0    5.89    0.48
   2  12   0    6.04    0.53
   2  12   0    7.13    0.62
   2  12   0    5.60    0.74
  -2  12   0    7.07    0.81
  -2  12   0    6.69    0.55
  -2  12   0    6.44    0.64
   2  12   0    7.26    0.71
   4 -12   0   13.53    0.80
  -4 -12   0   13.37    0.91
  -4 -12   0   13.33    0.82
  -4  12   0   12.39    0.85
  -4  12   0   13.67    1.16
   4  12   0   14.31    1.23
  -4  12   0   15.95    0.87
   4  12   0   13.85    0.85
  -4  12   0   13.82    0.97
   4  12   0   13.07    1.07
   4  12   0   13.48    0.96
   6 -12   0    3.00    0.28
  -6 -12   0    3.07    0.35
  -6 -12   0    3.25    0.36
   6 -12   0    2.94    0.31
   6  12   0    3.37    0.62
   6  12   0    1.98    0.61
  -6  12   0    3.15    0.48
  -6  12   0    3.18    0.36
   6  12   0    2.95    0.40
  -6  12   0    3.37    0.40
   6  12   0    3.17    0.49
  -6  12   0    3.07    0.57
   8 -12   0    1.38    0.23
  -8 -12   0    1.40    0.19
  -8 -12   0    0.78    0.24
   8  12   0    0.96    0.60
  -8  12   0    0.45    0.44
  -8  12   0    1.08    0.27
  -8  12   0    0.79    0.38
   8  12   0    0.73    0.53
  -8  12   0    1.48    0.34
   8  12   0    0.43    0.37
  10 -12   0   -0.05    0.17
 -10 -12   0    0.05    0.13
 -10 -12   0   -0.10    0.26
 -10  12   0   -0.14    0.29
 -10  12   0    0.16    0.22
  10  12   0   -0.14    0.52
  10  12   0    0.27    0.57
  10  12   0   -0.38    0.35
 -10  12   0   -0.01    0.35
 -10  12   0   -0.01    0.37
 -12 -12   0    0.09    0.15
 -12 -12   0    0.32    0.28
  12  12   0    0.85    0.44
 -12  12   0    0.29    0.32
 -12  12   0    0.07    0.43
 -12  12   0   -0.01    0.37
  12  12   0    0.42    0.58
  12  12   0    0.16    0.62
 -12  12   0    0.20    0.24
 -14 -12   0    1.53    0.21
 -14 -12   0    1.11    0.33
  14  12   0    1.33    0.52
 -14  12   0    2.05    0.44
 -14  12   0    1.60    0.34
  14  12   0    1.44    0.66
 -14  12   0    1.70    0.58
 -14  12   0    0.84    0.44
  14  12   0    0.95    0.70
 -16 -12   0    0.25    0.34
  16  12   0    0.32    0.63
  16  12   0    0.00    0.49
 -16  12   0    0.20    0.54
  16  12   0    0.18    0.74
 -16  12   0    0.17    0.46
 -16  12   0   -0.10    0.28
 -16  12   0    0.02    0.40
 -18 -12   0    2.26    0.39
  18  12   0    2.73    0.65
  18  12   0    2.83    0.72
 -18  12   0    2.23    0.53
 -18  12   0    2.20    0.57
 -18  12   0    1.82    0.70
 -18  12   0    2.21    0.39
 -20 -12   0    4.79    0.54
  20  12   0    7.42    0.83
 -20  12   0    4.63    0.53
 -20  12   0    7.71    0.81
 -20  12   0    6.53    0.76
 -22 -12   0    1.02    0.36
 -22  12   0    1.20    0.61
 -22  12   0    1.29    0.55
 -22  12   0    1.06    0.33
 -24 -12   0    0.23    0.34
 -24  12   0    0.03    0.49
 -24  12   0    0.22    0.30
 -26 -12   0    0.22    0.29
  26 -12   0    0.70    0.33
 -26  12   0   -0.09    0.45
 -26  12   0    0.11    0.25
 -28 -12   0    1.01    0.30
  28 -12   0    0.55    0.30
 -28  12   0    0.36    0.41
  30 -12   0    1.33    0.30
 -30 -12   0    1.19    0.25
 -30  12   0    0.92    0.45
   1 -13   0    0.14    0.14
  -1 -13   0   -0.01    0.21
   1 -13   0    0.03    0.21
  -1  13   0    0.13    0.26
   1  13   0   -0.17    0.44
  -1  13   0    0.21    0.32
  -1  13   0   -0.01    0.42
  -1  13   0    0.11    0.41
   1  13   0   -0.13    0.23
   1  13   0   -0.03    0.43
   1  13   0    0.01    0.31
   3 -13   0    2.98    0.31
   3 -13   0    3.16    0.30
  -3 -13   0    2.80    0.32
   3  13   0    3.40    0.48
   3  13   0    3.24    0.37
  -3  13   0    2.79    0.59
  -3  13   0    3.11    0.53
   3  13   0    3.08    0.69
   3  13   0    3.02    0.59
  -3  13   0    3.13    0.37
  -5 -13   0   23.18    1.18
   5 -13   0   21.69    1.22
  -5 -13   0   21.87    1.24
   5  13   0   21.39    1.28
  -5  13   0   22.38    1.61
  -5  13   0   20.30    1.27
  -5  13   0   23.43    1.28
   5  13   0   22.06    1.66
   5  13   0   22.64    1.51
  -5  13   0   22.28    1.39
   5  13   0   21.74    1.38
  -7 -13   0    1.33    0.19
   7 -13   0    0.96    0.21
  -7 -13   0    1.19    0.28
  -7  13   0    1.05    0.43
  -7  13   0    1.27    0.28
  -7  13   0    1.28    0.49
   7  13   0    1.18    0.55
   7  13   0    0.79    0.56
   7  13   0    2.13    0.48
  -7  13   0    1.73    0.35
   9 -13   0    3.78    0.36
  -9 -13   0    3.93    0.41
  -9 -13   0    4.23    0.34
   9  13   0    4.03    0.70
  -9  13   0    4.94    0.52
  -9  13   0    3.70    0.41
  -9  13   0    4.18    0.57
   9  13   0    3.99    0.55
   9  13   0    5.05    0.83
  -9  13   0    3.01    0.64
 -11 -13   0    0.84    0.29
 -11 -13   0    0.66    0.21
  11 -13   0    0.82    0.26
 -11  13   0    0.20    0.33
 -11  13   0    0.89    0.44
  11  13   0    0.06    0.62
  11  13   0    0.20    0.60
 -11  13   0    0.66    0.27
 -11  13   0    0.65    0.47
  11  13   0    0.94    0.48
  13 -13   0    6.57    0.56
 -13 -13   0    7.55    0.64
  13  13   0    5.91    0.89
 -13  13   0    6.38    0.74
  13  13   0    5.16    0.72
 -13  13   0    5.78    0.89
 -13  13   0    6.73    0.61
  13  13   0    5.58    1.05
 -13  13   0    6.29    0.68
  15 -13   0   28.15    1.51
 -15 -13   0   27.67    1.57
 -15  13   0   25.39    1.64
  15  13   0   27.40    2.23
 -15  13   0   27.82    1.74
  15  13   0   25.44    1.88
 -15  13   0   26.71    2.00
  15  13   0   24.71    1.76
 -15  13   0   25.93    1.55
 -17 -13   0    1.12    0.40
 -17  13   0    1.13    0.49
 -17  13   0    1.94    0.78
 -17  13   0    0.68    0.33
  17  13   0    1.19    0.88
 -17  13   0    1.93    0.58
  17  13   0    0.63    0.64
  17  13   0    1.65    0.61
 -19 -13   0    8.79    0.76
 -19  13   0    8.21    0.88
  19  13   0    7.81    0.91
 -19  13   0    8.46    0.74
 -19  13   0    8.04    0.89
 -21 -13   0   -0.07    0.30
  21  13   0    0.07    0.51
 -21  13   0    0.37    0.58
 -21  13   0    0.52    0.48
 -21  13   0    0.12    0.29
  23 -13   0    2.90    0.42
 -23  13   0    2.49    0.40
 -23  13   0    2.87    0.62
 -25 -13   0    0.53    0.33
  25 -13   0    0.97    0.33
 -25  13   0    0.49    0.28
 -25  13   0    0.61    0.50
 -27 -13   0    1.95    0.34
  27 -13   0    2.12    0.34
 -27  13   0    0.96    0.45
  29 -13   0    0.48    0.26
 -29 -13   0   -0.40    0.19
 -29  13   0   -0.42    0.39
   0 -14   0  124.84    6.22
   0  14   0  128.43    6.26
   0  14   0  126.02    6.62
   0  14   0  122.85    6.34
   0  14   0  115.84    6.36
  -2 -14   0   16.59    0.99
   2 -14   0   16.42    0.99
   2  14   0   17.27    1.27
   2  14   0   18.21    1.04
  -2  14   0   16.20    1.13
   2  14   0   16.64    1.44
  -2  14   0   17.12    1.44
  -2  14   0   15.39    1.21
   2  14   0   17.23    1.15
  -2  14   0   17.99    1.06
   4 -14   0    1.07    0.24
  -4 -14   0    1.60    0.28
  -4  14   0    1.01    0.30
   4  14   0    1.16    0.39
   4  14   0    1.01    0.61
  -4  14   0    0.92    0.52
   4  14   0    1.34    0.56
  -4  14   0    1.73    0.49
   4  14   0    0.58    0.29
   6 -14   0    1.78    0.26
  -6 -14   0    2.43    0.32
   6  14   0    2.77    0.52
  -6  14   0    2.17    0.35
  -6  14   0    2.80    0.53
  -6  14   0    2.20    0.37
   6  14   0    2.39    0.64
  -6  14   0    2.32    0.63
   6  14   0    1.64    0.65
   8 -14   0    2.10    0.30
  -8 -14   0    2.01    0.32
   8  14   0    2.30    0.66
   8  14   0    2.22    0.74
  -8  14   0    1.69    0.32
  -8  14   0    2.89    0.56
  -8  14   0    2.64    0.63
   8  14   0    2.50    0.52
  -8  14   0    2.40    0.41
  10 -14   0    0.19    0.21
 -10 -14   0    0.39    0.29
 -10  14   0   -0.02    0.46
  10  14   0    0.84    0.67
 -10  14   0    0.24    0.32
 -10  14   0    0.37    0.28
  10  14   0    0.58    0.48
 -10  14   0    0.44    0.46
  10  14   0   -0.46    0.62
  12 -14   0    6.05    0.53
 -12 -14   0    6.10    0.58
  12  14   0    5.99    1.06
  12  14   0    4.62    0.69
 -12  14   0    5.71    0.65
 -12  14   0    7.35    1.01
 -12  14   0    5.85    0.56
 -12  14   0    4.67    0.71
  12  14   0    5.83    0.89
 -14 -14   0    2.45    0.44
  14 -14   0    2.73    0.39
  14  14   0    4.14    1.02
  14  14   0    3.95    0.82
 -14  14   0    2.20    0.42
  14  14   0    3.44    0.69
 -14  14   0    2.61    0.76
 -14  14   0    2.69    0.61
 -14  14   0    3.29    0.56
  16 -14   0    4.26    0.45
 -16 -14   0    4.15    0.50
 -16  14   0    3.62    0.60
 -16  14   0    4.23    0.69
  16  14   0    4.70    0.83
 -16  14   0    3.31    0.48
  16  14   0    3.34    0.71
 -16  14   0    6.37    1.03
  16  14   0    5.06    1.11
  18 -14   0   10.24    0.79
 -18 -14   0   10.91    0.86
 -18  14   0    9.36    0.83
 -18  14   0   10.76    0.97
  18  14   0    9.36    1.15
  18  14   0    8.96    0.99
 -18  14   0   10.82    2.73
 -18  14   0   11.51    1.13
 -20 -14   0    0.24    0.36
  20 -14   0   -0.37    0.26
 -20  14   0   -0.13    0.30
 -20  14   0    0.29    0.56
 -20  14   0    0.37    0.46
  20  14   0   -0.31    0.51
  22 -14   0    0.39    0.31
 -22 -14   0    0.13    0.31
 -22  14   0    0.22    0.31
 -22  14   0    0.27    0.46
 -24 -14   0    0.22    0.31
  24 -14   0   -0.04    0.29
 -24  14   0    0.18    0.45
 -24  14   0    0.15    0.27
  26 -14   0    0.20    0.29
 -26 -14   0    0.37    0.26
 -26  14   0   -0.28    0.21
 -26  14   0   -0.13    0.40
 -28 -14   0    0.94    0.26
  28 -14   0    0.65    0.27
 -28  14   0   -0.50    0.43
  -1 -15   0    1.79    0.31
   1 -15   0    2.45    0.34
  -1  15   0    2.24    0.39
   1  15   0    2.59    0.74
  -1  15   0    3.03    0.64
   1  15   0    3.53    0.67
   1  15   0    2.59    0.40
  -1  15   0    1.92    0.68
   1  15   0    2.25    0.47
  -1  15   0    2.24    0.51
  -3 -15   0    8.05    0.59
   3 -15   0    7.38    0.59
   3  15   0    8.67    1.07
   3  15   0    8.75    0.94
  -3  15   0    7.99    0.84
   3  15   0    6.47    0.70
  -3  15   0    7.21    0.74
  -3  15   0    6.02    0.92
   3  15   0    8.31    0.66
  -3  15   0    7.39    0.67
  -5 -15   0    9.55    0.75
   5 -15   0    9.96    0.71
   5  15   0   10.06    0.96
   5  15   0   12.42    1.35
   5  15   0    9.11    1.01
  -5  15   0   11.44    0.81
   5  15   0   11.42    0.82
  -5  15   0   11.46    1.03
  -5  15   0   12.47    1.27
  -7 -15   0    2.25    0.36
   7 -15   0    2.34    0.33
  -7  15   0    1.89    0.36
  -7  15   0    2.12    0.40
   7  15   0    1.29    0.69
   7  15   0    1.30    0.67
  -7  15   0    1.63    0.54
  -7  15   0    2.34    0.71
   7  15   0    2.82    0.57
   9 -15   0    4.53    0.43
  -9 -15   0    4.33    0.46
   9  15   0    4.73    0.99
   9  15   0    4.14    0.81
  -9  15   0    4.75    0.55
  -9  15   0    4.46    0.49
   9  15   0    3.57    0.66
  -9  15   0    4.27    0.68
  -9  15   0    5.07    0.88
 -11 -15   0    5.49    0.54
  11 -15   0    3.89    0.43
 -11  15   0    4.19    0.50
 -11  15   0    4.48    0.85
  11  15   0    4.69    0.88
  11  15   0    3.79    0.71
  11  15   0    2.28    0.92
 -11  15   0    4.21    0.68
 -11  15   0    4.88    0.59
  13 -15   0   26.24    1.46
  13  15   0   24.82    2.22
 -13  15   0   25.11    1.53
 -13  15   0   25.30    1.58
 -13  15   0   25.28    2.05
  13  15   0   25.47    1.76
  13  15   0   27.48    1.94
 -13  15   0   24.86    1.72
  15 -15   0    2.02    0.34
 -15 -15   0    2.35    0.44
 -15  15   0    2.50    0.86
 -15  15   0    1.85    0.49
 -15  15   0    2.16    0.41
 -15  15   0    2.76    0.66
  15  15   0    0.89    0.89
  15  15   0    2.47    0.77
  15  15   0    1.68    0.64
  17 -15   0    0.22    0.28
 -17 -15   0    0.25    0.35
 -17  15   0    1.07    0.61
  17  15   0    0.38    0.94
  17  15   0   -0.98    0.62
 -17  15   0   -0.63    0.81
 -17  15   0   -0.01    0.39
 -17  15   0    0.04    0.35
  17  15   0    0.15    0.54
  19 -15   0    0.37    0.28
 -19 -15   0    0.23    0.35
  19  15   0   -0.26    0.53
 -19  15   0   -0.24    0.30
 -19  15   0   -0.70    0.58
 -19  15   0   -0.10    0.41
  21 -15   0    0.38    0.31
 -21 -15   0    0.37    0.31
  21  15   0    1.14    0.55
 -21  15   0    0.17    0.32
 -21  15   0    0.45    0.44
 -23 -15   0    2.54    0.40
  23 -15   0    3.57    0.43
 -23  15   0    2.59    0.40
 -23  15   0    1.91    0.54
 -25  15   0    3.86    0.60
 -25  15   0    2.46    0.35
  27 -15   0    1.76    0.30
 -27  15   0    0.05    0.48
   0 -16   0  173.07    8.52
   0  16   0  170.19    8.73
   0  16   0  165.97    8.56
   0  16   0  173.16    8.68
   0  16   0  166.58    9.00
   2 -16   0   26.28    1.43
  -2 -16   0   25.36    1.43
  -2  16   0   25.41    1.96
  -2  16   0   25.64    1.63
  -2  16   0   25.90    1.74
   2  16   0   25.37    1.63
   2  16   0   25.44    1.48
  -2  16   0   26.58    1.49
   2  16   0   23.99    1.99
   2  16   0   23.32    1.78
  -4 -16   0    0.30    0.28
   4 -16   0    0.30    0.26
   4  16   0    0.28    0.62
   4  16   0    0.35    0.43
   4  16   0   -0.13    0.65
  -4  16   0    0.01    0.53
  -4  16   0    0.61    0.60
   4  16   0    0.21    0.33
  -4  16   0    0.29    0.38
  -4  16   0    0.03    0.31
   6 -16   0    9.70    0.67
  -6 -16   0   10.20    0.70
   6  16   0    9.02    1.01
  -6  16   0    8.15    0.76
   6  16   0    8.71    0.89
  -6  16   0    6.62    0.75
   6  16   0    9.02    1.22
  -6  16   0    9.43    0.94
  -6  16   0    8.24    1.08
  -8 -16   0    1.07    0.34
   8 -16   0    1.19    0.29
  -8  16   0    0.69    0.62
   8  16   0    0.85    0.52
   8  16   0    1.05    0.74
  -8  16   0    1.13    0.36
   8  16   0    1.01    0.77
  -8  16   0    1.33    0.59
  10 -16   0    4.82    0.48
 -10 -16   0    6.82    0.58
  10  16   0    7.05    0.85
  10  16   0    5.05    1.11
 -10  16   0    6.95    0.85
 -10  16   0    5.33    0.58
 -10  16   0    6.08    1.00
 -10  16   0    6.80    0.68
  10  16   0    6.19    0.98
  12 -16   0    6.14    0.55
 -12 -16   0    6.70    0.63
 -12  16   0    5.45    0.80
  12  16   0    7.08    1.24
 -12  16   0    5.27    0.67
 -12  16   0    5.10    0.98
 -12  16   0    5.66    0.59
  12  16   0    5.47    0.94
  12  16   0    5.63    0.81
 -14 -16   0    1.72    0.42
  14 -16   0    1.21    0.33
 -14  16   0    0.40    0.58
  14  16   0    1.64    0.89
 -14  16   0    1.05    0.45
  14  16   0    0.80    0.62
 -14  16   0    1.32    0.40
  14  16   0    1.02    0.75
 -14  16   0    0.03    0.71
  16 -16   0    3.26    0.43
 -16 -16   0    1.67    0.43
 -16  16   0    3.19    0.70
 -16  16   0    1.05    0.88
 -16  16   0    2.72    0.44
 -16  16   0    2.33    0.53
  16  16   0    2.30    0.78
  16  16   0    2.66    0.65
  16  16   0    1.96    1.04
  18 -16   0    3.38    0.41
 -18 -16   0    3.13    0.46
 -18  16   0    5.82    0.81
 -18  16   0    3.13    0.60
  18  16   0    4.89    0.78
 -18  16   0    3.84    0.50
 -20 -16   0    3.19    0.46
  20 -16   0    4.95    0.48
 -20  16   0    4.40    0.51
  20  16   0    4.18    0.72
 -20  16   0    2.67    0.56
 -22 -16   0    0.42    0.31
  22 -16   0   -0.06    0.28
 -22  16   0   -0.33    0.40
 -22  16   0   -0.40    0.23
  24 -16   0   -0.06    0.26
 -24 -16   0    0.30    0.28
 -24  16   0    0.08    0.23
 -24  16   0    0.64    0.51
  26 -16   0   -0.09    0.24
 -26 -16   0    0.08    0.23
 -26  16   0   -0.32    0.89
  -1 -17   0    0.81    0.32
   1 -17   0    1.11    0.31
   1  17   0    0.69    0.52
  -1  17   0    0.20    0.69
   1  17   0    0.96    0.37
   1  17   0    0.82    0.72
   1  17   0    0.40    0.71
  -1  17   0    1.09    0.36
  -1  17   0    1.02    0.69
  -1  17   0    0.92    0.50
  -3 -17   0    0.07    0.28
   3 -17   0    0.33    0.28
  -3  17   0    0.67    0.67
   3  17   0    0.65    0.68
  -3  17   0    1.35    0.78
   3  17   0    0.53    0.50
   3  17   0    0.26    0.36
  -3  17   0    0.75    0.48
  -3  17   0    0.46    0.33
   3  17   0    0.37    0.70
  -5 -17   0    0.69    0.32
   5 -17   0    1.11    0.31
   5  17   0    0.62    0.71
   5  17   0   -0.08    0.66
  -5  17   0    1.05    0.62
  -5  17   0    0.95    0.48
  -5  17   0    0.72    0.36
   5  17   0    1.30    0.57
  -5  17   0    0.74    0.68
  -7 -17   0    5.43    0.53
   7 -17   0    5.32    0.50
   7  17   0    4.12    0.96
   7  17   0    6.30    0.96
  -7  17   0    6.01    1.03
  -7  17   0    5.79    0.84
  -7  17   0    4.67    0.66
  -7  17   0    5.87    0.59
   7  17   0    6.81    0.83
  -9 -17   0    0.02    0.32
   9 -17   0    0.00    0.28
  -9  17   0   -0.71    0.62
   9  17   0    0.21    0.82
   9  17   0   -0.14    0.51
  -9  17   0    0.04    0.33
   9  17   0    0.53    0.78
  -9  17   0    0.43    0.44
  -9  17   0   -0.11    0.57
  11 -17   0    1.67    0.35
 -11 -17   0    1.33    0.38
  11  17   0    1.73    0.80
 -11  17   0    1.31    0.65
  11  17   0    0.59    0.84
 -11  17   0    1.30    0.76
  11  17   0    1.38    0.66
 -11  17   0    0.84    0.38
  13 -17   0    1.14    0.34
 -13 -17   0    1.01    0.40
 -13  17   0    1.18    0.47
  13  17   0    0.67    0.75
 -13  17   0    0.21    0.78
 -13  17   0    0.47    0.34
  13  17   0    1.52    0.66
  13  17   0    0.35    0.85
 -13  17   0    1.41    0.63
 -15 -17   0    1.23    0.42
  15 -17   0    0.99    0.32
  15  17   0    1.68    0.66
 -15  17   0    1.48    0.37
  15  17   0    0.50    0.76
 -15  17   0    1.68    1.01
 -15  17   0    1.06    0.65
 -15  17   0    1.28    0.49
  15  17   0    0.98    0.98
 -17 -17   0    0.41    0.37
  17 -17   0    0.28    0.30
 -17  17   0    1.11    0.49
  17  17   0    0.47    1.06
 -17  17   0    0.23    0.30
 -17  17   0    0.38    0.66
 -17  17   0    0.92    0.46
  17  17   0   -0.06    0.55
  19 -17   0   -0.09    0.29
 -19 -17   0   -0.01    0.32
  19  17   0    0.12    0.52
 -19  17   0   -0.25    0.26
 -19  17   0    0.15    0.46
  21 -17   0    0.52    0.29
 -21 -17   0    0.23    0.30
 -21  17   0    0.01    0.25
  21  17   0    0.55    0.51
 -21  17   0    0.78    0.52
  23 -17   0    2.05    0.35
 -23 -17   0    2.04    0.32
 -25 -17   0    1.28    0.26
  25 -17   0    2.02    0.30
   0 -18   0  126.02    6.35
   0  18   0  133.18    6.65
   0  18   0  122.49    6.41
   0  18   0  119.95    6.95
   2 -18   0    9.57    0.73
  -2 -18   0   10.56    0.76
  -2  18   0    9.14    0.94
   2  18   0    8.80    0.83
   2  18   0   11.11    1.43
  -2  18   0    8.64    1.19
   2  18   0    7.80    0.91
  -2  18   0   10.82    0.81
  -2  18   0   10.59    1.16
   2  18   0   10.79    1.14
   4 -18   0    0.73    0.30
  -4 -18   0    0.50    0.32
  -4  18   0   -0.69    0.65
   4  18   0    0.80    0.81
  -4  18   0    1.16    0.72
   4  18   0    0.43    0.54
  -4  18   0    0.44    0.34
   4  18   0   -0.01    0.69
  -4  18   0    0.44    0.47
  -6 -18   0   -0.05    0.29
   6 -18   0   -0.12    0.26
   6  18   0    0.43    0.79
  -6  18   0   -0.23    0.47
  -6  18   0    0.00    0.33
   6  18   0   -0.08    0.72
  -6  18   0    0.74    0.76
   6  18   0    0.16    0.55
  -6  18   0    0.10    0.67
  -8 -18   0    1.81    0.39
   8 -18   0    2.11    0.37
  -8  18   0    2.43    0.59
   8  18   0    2.20    0.87
  -8  18   0    2.01    0.43
  -8  18   0    2.16    0.71
   8  18   0    2.52    0.98
   8  18   0    2.72    0.69
  -8  18   0    1.18    0.81
 -10 -18   0    2.01    0.40
  10 -18   0    1.21    0.32
 -10  18   0    1.64    0.70
  10  18   0    1.92    0.80
  10  18   0    0.80    0.63
  10  18   0    2.08    0.96
 -10  18   0    1.62    0.52
 -10  18   0    1.81    0.92
 -10  18   0    0.98    0.39
  12 -18   0    0.55    0.32
 -12 -18   0    0.76    0.37
 -12  18   0    1.33    0.39
  12  18   0    1.48    0.67
  12  18   0    0.04    0.73
  12  18   0   -0.04    0.82
 -12  18   0    0.84    0.50
 -12  18   0   -0.03    0.62
 -12  18   0    0.89    0.82
  14 -18   0    0.08    0.30
 -14 -18   0    0.15    0.34
 -14  18   0   -1.30    0.89
 -14  18   0    0.19    0.32
  14  18   0    0.55    0.60
  14  18   0    2.14    1.02
 -14  18   0   -0.40    0.39
 -14  18   0   -0.23    0.63
  16 -18   0    0.78    0.33
 -16 -18   0    1.97    0.41
  16  18   0    2.08    0.67
 -16  18   0    1.37    0.51
  16  18   0    0.36    1.10
 -16  18   0    0.71    0.33
 -16  18   0    1.14    0.73
  18 -18   0    8.71    0.69
 -18 -18   0    8.00    0.72
 -18  18   0    7.17    0.69
  18  18   0   10.10    0.98
 -20 -18   0    3.40    0.39
  20  18   0    2.34    0.60
 -20  18   0    2.12    0.37
 -22 -18   0    0.87    0.29
  22 -18   0    1.66    0.32
 -22  18   0    0.44    0.24
 -24 -18   0    0.01    0.20
  24 -18   0    0.56    0.25
  -1 -19   0    1.25    0.35
   1 -19   0    0.80    0.34
   1  19   0    1.18    0.79
   1  19   0    2.06    0.67
  -1  19   0    1.01    0.40
   1  19   0    2.19    0.88
   1  19   0    1.56    0.43
  -1  19   0    1.49    0.56
  -1  19   0    1.29    0.78
  -1  19   0    1.21    0.95
   3 -19   0    1.99    0.36
  -3 -19   0    1.76    0.37
   3  19   0    2.45    0.68
   3  19   0    1.67    0.86
  -3  19   0    1.74    0.41
   3  19   0    2.93    0.84
  -3  19   0    2.50    0.83
  -3  19   0    2.55    0.62
  -3  19   0    1.79    0.88
   5 -19   0    3.02    0.41
  -5 -19   0    2.82    0.41
  -5  19   0    2.29    0.89
   5  19   0    0.16    0.79
   5  19   0    2.59    0.83
  -5  19   0    2.12    0.42
  -5  19   0    2.28    0.60
   5  19   0    1.88    0.66
  -5  19   0    1.71    0.80
  -7 -19   0    0.99    0.35
   7 -19   0    1.20    0.33
   7  19   0    0.52    0.78
  -7  19   0    1.54    0.55
   7  19   0    1.40    0.67
   7  19   0    1.35    0.93
  -7  19   0    0.76    0.36
  -7  19   0    1.12    0.76
  -7  19   0    0.57    0.76
  -9 -19   0   -0.37    0.31
   9 -19   0   -0.24    0.28
  -9  19   0    0.09    0.69
  -9  19   0    0.34    0.50
   9  19   0    0.73    0.62
   9  19   0    0.44    0.87
   9  19   0    0.44    0.75
  -9  19   0   -0.12    0.31
  -9  19   0   -1.09    0.78
 -11 -19   0    0.23    0.34
  11 -19   0    0.08    0.30
 -11  19   0    0.60    0.35
  11  19   0    0.61    0.63
 -11  19   0   -0.02    0.84
 -11  19   0    0.67    0.52
  11  19   0    0.87    0.97
  11  19   0    0.14    0.73
 -13 -19   0    1.41    0.38
  13 -19   0    2.29    0.36
  13  19   0    1.28    0.65
  13  19   0    1.27    1.10
 -13  19   0    1.98    0.58
 -13  19   0    1.88    0.76
 -13  19   0    2.59    1.19
 -13  19   0    1.17    0.38
 -15 -19   0    2.09    0.39
  15 -19   0    2.48    0.40
  15  19   0    1.76    0.62
 -15  19   0    1.92    0.56
  15  19   0    0.24    1.25
 -15  19   0    1.85    0.41
 -17 -19   0    0.62    0.32
  17 -19   0    0.59    0.31
  17  19   0   -0.58    0.47
 -17  19   0    0.26    0.61
 -17  19   0   -0.03    0.29
  19 -19   0   -0.21    0.27
 -19 -19   0   -0.28    0.28
 -19  19   0    0.01    0.25
  19  19   0    0.17    0.49
 -21 -19   0   -0.16    0.23
  21 -19   0    0.46    0.27
 -21  19   0    0.45    0.23
  23 -19   0    0.61    0.23
 -23 -19   0    0.18    0.20
   0 -20   0   16.67    1.01
   0  20   0   18.26    1.63
   0  20   0   11.88    1.51
   0  20   0   14.24    1.08
   0  20   0   16.70    1.41
   2 -20   0    0.39    0.30
  -2 -20   0    0.52    0.33
  -2  20   0    0.10    0.72
   2  20   0    0.62    0.85
   2  20   0    1.09    0.61
  -2  20   0    0.28    0.58
   2  20   0   -0.75    0.68
  -2  20   0    0.37    0.81
  -2  20   0    0.90    0.36
  -4 -20   0    0.33    0.31
   4 -20   0    0.34    0.29
  -4  20   0    2.65    0.92
   4  20   0    0.43    0.59
  -4  20   0   -0.23    0.49
  -4  20   0    0.22    0.75
   4  20   0    0.77    0.76
   4  20   0   -0.12    0.76
  -4  20   0   -0.11    0.31
   6 -20   0    0.19    0.30
  -6 -20   0    0.59    0.33
   6  20   0    0.47    0.75
   6  20   0    1.47    0.98
  -6  20   0    0.59    0.34
  -6  20   0    0.18    0.52
  -6  20   0   -0.39    0.76
   6  20   0    0.42    0.59
  -6  20   0    0.39    0.73
  -8 -20   0    0.67    0.34
   8 -20   0    0.62    0.33
  -8  20   0    0.78    0.87
   8  20   0    0.73    0.76
  -8  20   0    0.17    0.72
  -8  20   0    0.90    0.36
   8  20   0    0.09    0.59
   8  20   0    0.69    1.00
  -8  20   0    0.17    0.53
 -10 -20   0    2.75    0.42
  10 -20   0    2.97    0.41
 -10  20   0   -0.14    0.93
 -10  20   0    1.66    0.39
  10  20   0    1.06    0.98
  10  20   0    1.12    0.82
  10  20   0    3.08    0.75
 -10  20   0    2.47    0.60
 -10  20   0    1.42    0.74
  12 -20   0    1.63    0.37
 -12 -20   0    1.87    0.39
  12  20   0    3.43    0.71
 -12  20   0    1.48    0.77
 -12  20   0    1.26    0.36
 -12  20   0    1.70    0.56
 -12  20   0    1.36    1.67
  12  20   0    0.76    1.13
  14 -20   0   -0.14    0.29
 -14 -20   0    0.30    0.33
 -14  20   0   -0.29    0.43
 -14  20   0    0.06    0.28
  14  20   0    0.75    0.59
  16 -20   0    0.16    0.29
 -16 -20   0    0.10    0.31
  16  20   0    0.12    0.51
 -16  20   0   -0.08    0.59
 -16  20   0   -0.18    0.24
 -18 -20   0    2.24    0.34
  18 -20   0    2.87    0.36
  18  20   0    1.80    0.57
 -18  20   0    1.11    0.31
 -20 -20   0    0.65    0.25
  20 -20   0    0.92    0.26
 -20  20   0    0.29    0.22
  20  20   0    2.77    0.67
   1 -21   0    1.09    0.34
  -1 -21   0    0.96    0.34
   1  21   0    0.92    0.87
   1  21   0    0.61    0.75
  -1  21   0    2.57    1.03
  -1  21   0    0.49    0.38
  -1  21   0    0.79    0.76
  -1  21   0    0.98    0.60
   1  21   0    2.12    0.65
  -3 -21   0   -0.10    0.28
   3 -21   0   -0.17    0.29
   3  21   0   -0.01    0.78
  -3  21   0    0.20    0.89
   3  21   0    0.34    0.74
  -3  21   0   -0.13    0.55
  -3  21   0   -0.16    0.32
  -3  21   0   -0.21    0.70
   3  21   0   -0.41    0.56
   5 -21   0   -0.22    0.27
  -5 -21   0    0.16    0.31
   5  21   0   -0.16    0.73
  -5  21   0    0.13    0.31
  -5  21   0   -0.87    0.68
  -5  21   0    0.87    0.59
   5  21   0    0.02    0.60
   5  21   0    0.32    0.91
  -5  21   0   -2.88    0.75
  -7 -21   0    0.97    0.34
   7 -21   0    1.01    0.32
   7  21   0    0.20    0.61
  -7  21   0    0.70    0.73
   7  21   0   -0.29    0.77
  -7  21   0    0.35    0.52
  -7  21   0    0.42    0.98
   7  21   0    0.12    1.03
  -7  21   0    0.48    0.32
   9 -21   0   -0.08    0.28
  -9 -21   0    0.22    0.32
  -9  21   0    0.05    0.29
  -9  21   0   -0.10    1.16
  -9  21   0   -0.62    0.46
   9  21   0    0.68    0.67
   9  21   0   -0.74    0.99
  -9  21   0    0.23    0.70
 -11 -21   0    0.74    0.33
  11 -21   0    1.29    0.33
  11  21   0    1.11    0.66
  11  21   0   -0.34    1.55
 -11  21   0    0.09    0.53
 -11  21   0    0.59    0.31
  13 -21   0    4.02    0.44
 -13 -21   0    3.27    0.44
 -13  21   0    2.25    0.38
  13  21   0    4.99    0.73
 -13  21   0    3.35    0.63
  15 -21   0    1.49    0.34
 -15 -21   0    1.32    0.35
 -15  21   0    0.67    0.28
  15  21   0    1.19    0.56
 -15  21   0    1.18    0.90
 -17 -21   0   -0.06    0.26
  17 -21   0    0.15    0.27
  17  21   0    0.64    0.52
 -17  21   0   -0.07    0.23
 -19 -21   0   -0.24    0.21
  19 -21   0    0.07    0.24
  19  21   0    0.01    0.52
   0 -22   0    1.10    0.33
   0  22   0    1.04    0.99
   0  22   0    1.16    0.66
   0  22   0    0.84    0.77
  -2 -22   0    0.40    0.31
   2 -22   0    0.65    0.31
   2  22   0   -0.46    0.75
   2  22   0    1.34    0.64
  -2  22   0    0.67    0.62
  -2  22   0    1.53    0.76
   2  22   0    1.34    0.91
  -2  22   0    1.58    1.07
  -4 -22   0   -0.26    0.30
   4 -22   0   -0.04    0.28
  -4  22   0   -1.91    0.99
   4  22   0    0.55    0.61
  -4  22   0   -0.32    0.52
  -4  22   0    0.18    0.73
   4  22   0    0.37    0.99
  -4  22   0   -0.24    0.30
   6 -22   0    3.74    0.42
  -6 -22   0    4.69    0.48
   6  22   0    3.82    0.74
  -6  22   0    3.83    0.69
   6  22   0    2.02    1.18
  -6  22   0    2.07    1.46
  -6  22   0    0.32    1.31
  -6  22   0    2.85    0.43
  -8 -22   0    4.54    0.49
   8 -22   0    3.41    0.42
  -8  22   0    3.70    0.66
   8  22   0    3.28    0.76
  -8  22   0    3.35    0.44
 -10 -22   0    0.60    0.30
  10 -22   0    0.02    0.27
 -10  22   0    0.49    0.49
 -10  22   0   -0.20    0.27
  10  22   0    0.06    0.60
 -12 -22   0   -0.05    0.30
  12 -22   0    0.22    0.26
  12  22   0   -0.01    0.56
 -12  22   0    0.10    0.26
 -12  22   0   -1.03    0.42
 -14 -22   0    0.14    0.28
  14 -22   0    0.04    0.25
 -14  22   0   -0.10    0.24
  14  22   0   -0.77    0.45
 -16 -22   0    0.51    0.27
  16 -22   0    0.66    0.28
 -16  22   0    0.17    0.23
  16  22   0    0.11    0.42
 -18 -22   0    1.70    0.26
  18 -22   0    2.29    0.30
  -1 -23   0    0.31    0.29
   1 -23   0    0.39    0.29
   1  23   0   -0.24    0.53
  -1  23   0    0.11    0.52
  -3 -23   0    0.78    0.32
   3 -23   0    0.62    0.29
   3  23   0    0.17    0.60
  -3  23   0    0.04    0.55
   5 -23   0    2.89    0.38
  -5 -23   0    2.32    0.37
   5  23   0    1.97    0.64
  -5  23   0    1.72    0.61
   7 -23   0    1.07    0.31
  -7 -23   0    0.49    0.30
  -7  23   0    0.12    0.29
  -7  23   0    0.84    0.53
   7  23   0    0.54    0.59
  -9 -23   0    0.49    0.29
   9 -23   0    0.02    0.26
  -9  23   0    1.27    0.50
   9  23   0   -0.10    0.54
  -9  23   0   -0.02    0.26
 -11 -23   0   -0.08    0.27
  11 -23   0   -0.05    0.24
 -11  23   0    0.25    0.49
 -11  23   0   -0.14    0.25
  11  23   0    0.00    0.51
  13 -23   0   -0.43    0.22
 -13 -23   0   -0.05    0.24
  13  23   0    0.17    0.48
 -13  23   0   -0.13    0.23
 -15 -23   0    0.33    0.23
  15 -23   0    0.40    0.23
  15  23   0    1.57    0.56
 -15  23   0    0.06    0.41
   0 -24   0    0.67    0.29
   0  24   0    0.87    0.56
  -2 -24   0    1.29    0.32
   2 -24   0    1.60    0.33
   2  24   0    3.40    0.66
  -2  24   0    0.64    0.55
  -4 -24   0    3.01    0.36
   4 -24   0    1.93    0.33
   4  24   0    2.38    0.67
  -4  24   0    1.77    0.59
   6 -24   0    0.23    0.28
  -6 -24   0    0.07    0.26
   6  24   0   -0.97    0.49
  -6  24   0   -0.88    0.44
   8 -24   0    0.10    0.26
  -8 -24   0    0.06    0.25
   8  24   0   -0.15    0.55
  -8  24   0   -0.50    0.42
  10 -24   0   -0.08    0.24
 -10 -24   0   -0.03    0.24
  10  24   0   -0.23    0.50
 -10  24   0   -0.07    0.48
  12 -24   0   -0.06    0.22
 -12 -24   0    0.43    0.24
  12  24   0   -0.01    0.48
   1 -25   0    0.09    0.25
  -1 -25   0   -0.03    0.24
   1  25   0    0.03    0.53
  -1  25   0    0.23    0.48
   3 -25   0    0.27    0.25
  -3 -25   0    0.38    0.25
  -3  25   0   -0.27    0.45
   3  25   0   -0.15    0.50
   5 -25   0    0.63    0.26
  -5 -25   0    0.57    0.26
   5  25   0    0.76    0.50
  -5  25   0    0.43    0.46
  -7 -25   0    0.21    0.23
   7 -25   0   -0.22    0.22
   7  25   0    0.02    0.49
  -7  25   0    0.44    0.49
  -9 -25   0   -0.39    0.20
   9 -25   0    0.06    0.20
   9  25   0   -0.35    0.48
   0 -26   0    7.60    0.52
   0  26   0    5.62    0.78
  -2 -26   0    2.34    0.29
   2 -26   0    2.56    0.30
  -2  26   0    1.97    0.65
   2  26   0    1.76    0.56
 -32   0   1    1.37    0.46
 -30   0   1    0.42    0.42
 -30   0   1    0.21    0.30
 -28   0   1    0.20    0.42
 -28   0   1    0.06    0.30
 -26   0   1    0.54    0.46
 -26   0   1   -0.07    0.30
 -26   0   1    0.49    0.24
  26   0  -1    0.37    0.25
  24   0  -1    1.39    0.30
 -24   0   1    1.38    0.48
 -24   0   1    0.61    0.24
 -24   0   1    1.43    0.35
 -22   0   1    1.11    0.24
  22   0  -1    1.51    0.31
 -22   0   1    1.43    0.43
 -22   0   1    1.19    0.32
  20   0  -1    0.60    0.25
 -20   0   1    0.55    0.32
 -20   0   1    0.35    0.29
 -20   0   1    0.13    0.18
  20   0  -1    1.18    0.37
 -20   0   1    0.35    0.27
 -18   0   1    0.79    0.25
 -18   0   1    1.31    0.33
 -18   0   1    1.15    0.22
 -18   0   1    1.09    0.30
  18   0  -1    1.26    0.36
  18   0  -1    0.84    0.26
  16   0  -1    4.16    0.48
 -16   0   1    4.10    0.44
 -16   0   1    4.17    0.47
 -16   0   1    4.78    0.41
 -16   0   1    4.06    0.36
 -14   0   1   -0.07    0.20
 -14   0   1    0.85    0.23
 -12   0   1   10.74    0.69
 -12   0   1   10.75    0.68
  12   0  -1    9.94    0.77
 -12   0   1   11.32    0.62
 -12   0   1   10.21    0.65
  10   0  -1    1.20    0.29
 -10   0   1    1.44    0.24
 -10   0   1    0.97    0.15
 -10   0   1    1.31    0.21
 -10   0   1    0.93    0.19
   8   0  -1   62.35    3.16
  -8   0   1   60.95    3.10
  -8   0   1   62.12    3.12
  -8   0   1   66.22    3.09
  -8   0   1   55.29    3.20
  -6   0   1  464.06   24.19
  -6   0   1  511.79   24.14
  -6   0   1  527.29   24.15
   6   0  -1  462.50   24.17
   6   0  -1  474.49   24.14
  -4   0   1   42.76    2.12
   4   0  -1   41.51    2.12
  -4   0   1   41.70    2.09
  -4   0   1   40.54    2.09
  -2   0   1   13.75    0.70
  -4   0  -1  257.56   12.56
   4   0   1  255.43   12.57
  -4   0  -1  249.71   12.63
   4   0   1  252.54   12.58
   6   0   1  227.22   10.73
   6   0   1  218.69   10.72
  -6   0  -1  195.42   10.81
  -6   0  -1  221.49   10.70
  -8   0  -1   55.43    2.80
   8   0   1   53.85    2.83
  -8   0  -1   57.27    2.80
 -10   0  -1   70.75    3.60
  10   0   1   73.05    3.63
 -10   0  -1   70.69    3.59
  12   0   1  224.46   11.13
 -12   0  -1  222.14   11.11
 -14   0  -1   61.45    3.24
  14   0   1   61.23    3.23
 -14   0  -1   62.40    3.19
 -14   0  -1   68.00    3.28
 -14   0  -1   61.21    3.21
 -16   0  -1    0.13    0.16
  16   0   1    0.31    0.20
 -16   0  -1    0.00    0.24
 -16   0  -1    0.39    0.24
 -16   0  -1    0.58    0.26
  16   0   1    1.25    0.28
 -18   0  -1   30.43    1.65
 -18   0  -1   32.03    1.68
  18   0   1   29.28    1.62
 -18   0  -1   28.90    1.60
 -18   0  -1   29.14    1.70
 -20   0  -1    2.13    0.42
  20   0   1    1.95    0.28
 -20   0  -1    2.09    0.38
 -20   0  -1    1.14    0.31
 -20   0  -1    1.76    0.28
 -22   0  -1    1.38    0.28
  22   0   1    1.58    0.27
 -22   0  -1    1.05    0.41
 -22   0  -1    1.01    0.33
 -22   0  -1    0.90    0.38
 -24   0  -1   14.35    1.13
 -24   0  -1   15.45    0.95
 -24   0  -1   15.22    1.08
 -24   0  -1   14.80    1.00
 -26   0  -1   26.09    1.49
 -26   0  -1   27.01    1.70
 -28   0  -1    0.34    0.23
 -28   0  -1    0.11    0.43
 -30   0  -1    0.42    0.43
 -32   0  -1    4.25    0.63
 -33   1   1    1.00    0.52
 -31  -1   1    2.41    0.53
 -31  -1   1    3.56    0.42
 -31   1   1    3.59    0.60
 -31   1   1    3.42    0.59
 -29  -1   1    0.50    0.31
 -29  -1   1    0.54    0.42
 -29   1   1    0.35    0.47
 -29   1   1    0.50    0.32
 -27  -1   1    1.14    0.48
 -27  -1   1    1.17    0.34
 -27   1   1    1.01    0.35
 -27   1   1    0.38    0.24
 -27   1   1    0.60    0.47
 -25  -1   1    0.13    0.39
 -25  -1   1   -0.21    0.28
 -25  -1   1    0.13    0.20
  25  -1  -1   -0.38    0.21
 -25   1   1    0.09    0.28
  25   1  -1   -0.10    0.24
 -25   1   1    0.04    0.22
 -25   1   1   -0.13    0.42
  23  -1  -1    0.67    0.26
 -23  -1   1    0.65    0.30
 -23  -1   1    0.71    0.40
 -23  -1   1    0.45    0.22
 -23   1   1    0.85    0.34
 -23   1   1    0.35    0.22
  23   1  -1    0.88    0.30
 -23   1   1    0.18    0.41
 -21  -1   1    0.31    0.58
 -21  -1   1    0.51    0.21
 -21  -1   1    0.44    0.27
  21  -1  -1    0.45    0.23
 -21  -1   1    0.19    0.32
  21  -1  -1    0.52    0.41
  21   1  -1    0.48    0.37
 -21   1   1    0.30    0.33
  21   1  -1    0.32    0.25
 -21   1   1    0.44    0.27
 -21   1   1    0.41    0.34
 -21   1   1    0.14    0.19
 -19  -1   1   16.42    1.10
  19  -1  -1   19.64    1.05
 -19  -1   1   15.40    1.06
 -19  -1   1   16.07    0.99
 -19  -1   1   19.42    1.04
  19  -1  -1   18.79    1.10
 -19   1   1   16.67    1.08
 -19   1   1   15.60    1.10
 -19   1   1   18.87    1.04
 -19   1   1   17.22    1.00
 -17  -1   1   12.76    0.71
  17  -1  -1   10.96    0.76
 -17  -1   1    9.71    0.71
 -17  -1   1    9.90    0.65
  17  -1  -1   11.62    0.71
 -17  -1   1   10.39    0.75
 -17   1   1    9.54    0.75
  17   1  -1   12.17    0.84
 -17   1   1    9.45    0.73
 -17   1   1   11.10    0.69
 -17   1   1    9.12    0.65
  15  -1  -1   29.49    1.62
 -15  -1   1   31.30    1.60
 -15  -1   1   31.30    1.67
 -15  -1   1   30.78    1.62
 -15   1   1   29.92    1.67
  15   1  -1   28.57    1.71
 -15   1   1   29.79    1.61
 -15   1   1   31.12    1.60
  13  -1  -1   37.80    1.91
 -13  -1   1   34.46    1.85
 -13  -1   1   34.35    1.86
 -13  -1   1   36.70    1.88
  13   1  -1   35.35    1.93
 -13   1   1   35.08    1.87
 -13   1   1   34.25    1.84
 -11  -1   1    6.56    0.46
  11  -1  -1    8.01    0.55
 -11  -1   1    5.71    0.41
 -11  -1   1    6.36    0.48
 -11  -1   1    7.70    0.47
 -11   1   1    5.77    0.46
  11   1  -1    7.63    0.61
 -11   1   1    6.04    0.42
 -11   1   1    6.32    0.48
 -11   1   1    7.37    0.46
  -9  -1   1    5.08    0.38
  -9  -1   1    5.11    0.38
  -9  -1   1    5.10    0.37
   9  -1  -1    5.16    0.45
  -9  -1   1    5.10    0.34
  -9  -1   1    5.44    0.55
   9   1  -1    5.38    0.43
  -9   1   1    5.56    0.37
  -9   1   1    5.66    0.41
   9   1  -1    4.91    0.50
  -9   1   1    4.94    0.39
  -9   1   1    5.48    0.35
  -9   1   1    3.74    0.50
  -7  -1   1   57.55    2.79
   7  -1  -1   54.17    2.82
  -7  -1   1   55.72    2.78
  -7  -1   1   51.87    2.88
  -7   1   1   56.39    2.80
   7   1  -1   53.23    2.79
  -7   1   1   57.37    2.78
   7   1  -1   53.26    2.84
  -5  -1   1    4.39    0.41
  -5  -1   1    4.61    0.32
  -5  -1   1    4.57    0.34
   5  -1  -1    5.09    0.43
   5   1  -1    5.20    0.52
  -5   1   1    4.31    0.34
   5   1  -1    5.65    0.39
   5   1  -1    5.54    0.49
  -5   1   1    4.29    0.35
   3  -1  -1    0.73    0.13
  -3  -1   1    0.91    0.14
  -3   1   1    0.94    0.11
   3   1  -1    1.21    0.17
   3   1  -1    1.08    0.15
  -3   1   1    1.31    0.12
  -1  -1  -1  441.12   21.82
  -3  -1  -1   16.23    0.82
  -3  -1  -1   16.12    0.90
   3   1   1   16.61    0.86
   3   1   1   15.26    0.85
  -3   1  -1   15.82    0.82
   3   1   1   17.14    0.90
   5  -1   1  467.58   21.81
  -5  -1  -1  421.45   21.90
   5   1   1  429.87   21.83
   5   1   1  422.38   21.83
   5   1   1  463.73   21.89
  -7  -1  -1  164.71    8.12
   7  -1   1  159.77    8.13
  -7  -1  -1  175.74    8.14
  -7   1  -1  158.49    8.11
   7   1   1  162.11    8.15
   7   1   1  159.66    8.15
   9  -1   1    0.95    0.21
  -9  -1  -1    1.06    0.17
   9   1   1    0.34    0.24
   9   1   1    0.26    0.22
  -9   1  -1    0.44    0.12
  11  -1   1   57.19    2.91
  11  -1   1   58.68    2.89
 -11  -1  -1   55.81    2.89
 -11  -1  -1   53.47    2.90
 -11  -1  -1   58.30    2.87
 -11   1  -1   57.66    2.90
 -11   1  -1   52.58    2.90
 -11   1  -1   57.57    2.87
  11   1   1   59.97    2.94
  13  -1   1  120.73    5.90
  13  -1   1  117.03    5.92
 -13  -1  -1  116.14    5.91
  13   1   1  120.58    5.95
 -13   1  -1  114.45    5.91
 -15  -1  -1    0.63    0.18
 -15  -1  -1    0.49    0.25
 -15  -1  -1    0.75    0.24
 -15  -1  -1    0.73    0.25
  15  -1   1    0.28    0.25
  15  -1   1    0.78    0.25
 -15   1  -1    0.39    0.22
  15   1   1    1.24    0.30
 -15   1  -1    0.82    0.28
 -15   1  -1    0.63    0.17
 -15   1  -1    0.43    0.24
  17  -1   1   20.88    1.51
 -17  -1  -1   20.41    1.22
 -17  -1  -1   21.20    1.16
  17  -1   1   20.49    1.17
 -17  -1  -1   20.79    1.24
 -17  -1  -1   20.31    1.20
 -17   1  -1   22.24    1.23
 -17   1  -1   21.36    1.20
  17   1   1   20.35    1.18
 -17   1  -1   21.64    1.16
 -17   1  -1   20.79    1.26
  19  -1   1   71.30    3.44
 -19  -1  -1   62.62    3.51
 -19  -1  -1   69.68    3.47
 -19  -1  -1   66.61    3.49
 -19  -1  -1   65.62    3.43
  19   1   1   66.37    3.45
 -19   1  -1   71.14    3.45
 -19   1  -1   66.93    3.46
 -19   1  -1   68.15    3.50
 -19   1  -1   61.81    3.52
 -21  -1  -1    1.38    0.38
 -21  -1  -1    1.48    0.35
  21  -1   1    1.28    0.26
 -21  -1  -1    1.27    0.36
 -21  -1  -1    1.62    0.27
 -21   1  -1    1.01    0.39
 -21   1  -1    1.46    0.27
 -21   1  -1    1.81    0.36
  21   1   1    1.46    0.27
 -21   1  -1    1.49    0.38
 -23  -1  -1    0.61    0.32
 -23  -1  -1    0.68    0.36
 -23  -1  -1    0.26    0.23
 -23  -1  -1    0.85    0.39
 -23   1  -1    0.49    0.23
 -23   1  -1    1.04    0.40
 -23   1  -1    0.90    0.35
  23   1   1    0.59    0.25
 -23   1  -1    0.11    0.38
 -25  -1  -1    1.52    0.38
 -25  -1  -1    1.75    0.31
 -25  -1  -1    2.49    0.53
 -25   1  -1    2.15    0.33
 -25   1  -1    2.14    0.54
 -27  -1  -1    0.46    0.25
 -27  -1  -1    1.35    0.51
 -27   1  -1    1.13    0.28
 -27   1  -1    0.53    0.49
 -29  -1  -1    0.63    0.49
 -29  -1  -1   -0.16    0.25
 -29   1  -1    0.44    0.49
 -29   1  -1    0.25    0.22
 -31  -1  -1    1.94    0.48
 -31   1  -1    2.42    0.53
 -33   1  -1    0.65    0.44
 -32  -2   1    0.41    0.29
 -32   2   1    0.32    0.42
 -30  -2   1    0.57    0.41
 -30  -2   1    0.17    0.28
 -30   2   1   -0.06    0.41
 -30   2   1    0.06    0.33
 -28  -2   1    0.02    0.40
 -28  -2   1   -0.15    0.26
 -28   2   1    0.27    0.44
 -28   2   1   -0.09    0.30
 -26  -2   1    3.93    0.60
 -26  -2   1    2.66    0.36
 -26  -2   1    2.47    0.38
 -26   2   1    3.15    0.46
  26   2  -1    3.26    0.39
 -26   2   1    3.06    0.64
 -26   2   1    3.34    0.37
 -24  -2   1    0.91    0.25
 -24  -2   1    0.99    0.33
 -24  -2   1    0.03    0.38
  24  -2  -1    0.88    0.27
 -24   2   1    0.55    0.25
 -24   2   1    0.86    0.48
 -24   2   1    0.64    0.33
  24   2  -1    0.81    0.30
 -22  -2   1    2.85    0.32
 -22  -2   1    2.97    0.48
  22  -2  -1    2.69    0.34
 -22  -2   1    2.11    0.36
  22   2  -1    3.68    0.58
 -22   2   1    2.06    0.47
  22   2  -1    3.74    0.43
 -22   2   1    3.36    0.40
 -22   2   1    3.20    0.50
 -22   2   1    2.10    0.31
  20  -2  -1    0.77    0.32
  20  -2  -1    0.66    0.24
 -20  -2   1    0.82    0.21
 -20  -2   1    0.55    0.31
 -20  -2   1    0.80    0.33
 -20  -2   1    1.06    0.31
  20   2  -1    0.73    0.39
 -20   2   1    0.84    0.28
 -20   2   1    0.83    0.37
 -20   2   1    0.28    0.32
 -20   2   1    0.63    0.22
 -18  -2   1    1.41    0.23
 -18  -2   1    1.59    0.29
  18  -2  -1    1.78    0.35
  18  -2  -1    1.09    0.25
 -18  -2   1    1.46    0.33
 -18  -2   1    1.93    0.33
  18   2  -1    1.42    0.42
 -18   2   1    2.04    0.31
 -18   2   1    1.46    0.35
 -18   2   1    1.40    0.32
 -18   2   1    1.57    0.25
  16  -2  -1   27.29    1.54
 -16  -2   1   28.73    1.46
 -16  -2   1   26.91    1.53
  16  -2  -1   27.57    1.48
 -16  -2   1   27.49    1.48
  16   2  -1   27.48    1.60
 -16   2   1   26.56    1.48
 -16   2   1   26.57    1.55
 -16   2   1   26.44    1.51
 -16   2   1   28.14    1.46
 -14  -2   1   28.76    1.50
  14  -2  -1   28.72    1.48
 -14  -2   1   25.67    1.47
 -14   2   1   27.12    1.47
 -14   2   1   26.64    1.53
 -14   2   1   28.55    1.46
 -12  -2   1    5.24    0.44
  12  -2  -1    5.35    0.51
 -12  -2   1    5.32    0.45
  12  -2  -1    5.31    0.43
 -12  -2   1    5.62    0.44
 -12  -2   1    5.22    0.38
  12   2  -1    6.12    0.50
 -12   2   1    5.27    0.39
 -12   2   1    6.20    0.43
  12   2  -1    7.51    0.64
 -12   2   1    5.43    0.47
 -12   2   1    6.49    0.48
 -10  -2   1   25.82    1.35
  10  -2  -1   23.55    1.33
 -10  -2   1   28.11    1.34
 -10  -2   1   23.73    1.34
  10  -2  -1   24.19    1.37
 -10  -2   1   27.06    1.32
 -10   2   1   26.59    1.32
 -10   2   1   27.38    1.35
 -10   2   1   24.23    1.33
 -10   2   1   25.96    1.37
  10   2  -1   23.60    1.43
  10   2  -1   23.12    1.38
  -8  -2   1   30.34    1.43
  -8  -2   1   26.46    1.60
  -8  -2   1   26.71    1.44
   8  -2  -1   26.63    1.47
  -8   2   1   28.07    1.45
   8   2  -1   30.24    1.58
  -8   2   1   27.07    1.46
   8   2  -1   26.02    1.53
   8   2  -1   26.11    1.47
  -8   2   1   29.08    1.43
   6  -2  -1    5.88    0.45
  -6  -2   1    2.76    0.46
   6   2  -1    4.45    0.49
   6   2  -1    4.00    0.47
   6   2  -1    4.29    0.38
  -6   2   1    4.40    0.38
  -6   2   1    3.92    0.38
   4  -2  -1    1.32    0.19
  -4  -2   1    0.69    0.23
  -4  -2   1    1.29    0.14
   4   2  -1    0.96    0.28
   4   2  -1    0.95    0.26
  -4   2   1    1.04    0.17
   4   2  -1    1.26    0.21
  -4   2   1    1.04    0.17
   2  -2  -1    2.40    0.17
  -2  -2   1    2.15    0.21
  -2   2   1    2.01    0.18
   2   2  -1    2.21    0.19
  -2   2   1    2.11    0.18
   2   2  -1    2.30    0.23
   0  -2  -1   10.22    0.56
   0  -2  -1    9.32    0.51
   0   2   1    9.58    0.55
   0   2   1   10.56    0.53
   0   2   1    9.68    0.54
  -2  -2  -1   20.50    1.01
  -2  -2  -1   20.57    1.09
   2   2   1   20.15    1.04
  -2   2  -1   17.95    1.00
   2   2   1   22.02    1.08
   2   2   1   18.58    1.04
  -4  -2  -1   16.47    1.09
  -4  -2  -1   19.08    0.94
  -4   2  -1   16.83    0.93
   4   2   1   20.18    1.10
   4   2   1   18.19    1.00
   4   2   1   18.04    1.03
  -6  -2  -1    1.73    0.48
   6   2   1    3.27    0.37
   6   2   1    2.49    0.50
  -8  -2  -1    0.87    0.15
   8  -2   1    0.42    0.14
  -8  -2  -1    0.79    0.17
   8  -2   1    0.96    0.19
   8   2   1    1.02    0.37
   8   2   1    1.41    0.28
   8   2   1    0.59    0.28
  10  -2   1    8.07    0.50
 -10  -2  -1    8.51    0.49
 -10  -2  -1    8.29    0.56
  10  -2   1    8.08    0.54
 -10  -2  -1    8.29    0.52
 -10   2  -1    8.34    0.49
  10   2   1    8.66    0.62
  10   2   1    8.48    0.64
 -10   2  -1    7.94    0.52
 -10   2  -1    7.92    0.55
 -12  -2  -1   63.67    3.19
 -12  -2  -1   63.45    3.22
  12  -2   1   63.54    3.22
 -12  -2  -1   62.79    3.22
  12  -2   1   68.03    3.21
 -12   2  -1   61.23    3.21
 -12   2  -1   62.12    3.22
  12   2   1   62.70    3.27
  12   2   1   61.29    3.27
  14  -2   1    1.90    0.30
 -14  -2  -1    1.71    0.29
 -14  -2  -1    2.12    0.24
 -14   2  -1    2.32    0.34
 -14   2  -1    1.34    0.37
  14   2   1    2.40    0.39
 -14   2  -1    1.82    0.30
 -14   2  -1    2.51    0.32
  16  -2   1    3.04    0.45
 -16  -2  -1    3.42    0.38
 -16  -2  -1    3.51    0.31
  16  -2   1    2.60    0.29
 -16  -2  -1    3.87    0.44
 -16  -2  -1    3.14    0.36
 -16   2  -1    3.13    0.30
 -16   2  -1    3.01    0.38
 -16   2  -1    3.77    0.45
 -16   2  -1    2.51    0.35
  18  -2   1    7.19    0.53
 -18  -2  -1    7.82    0.53
 -18  -2  -1    7.97    0.62
 -18  -2  -1    7.17    0.63
 -18  -2  -1    6.96    0.61
  18   2   1    6.91    0.79
 -18   2  -1    7.37    0.60
 -18   2  -1    8.61    0.65
 -18   2  -1    7.59    0.54
 -18   2  -1    7.00    0.67
 -20  -2  -1   -0.12    0.29
 -20  -2  -1    0.13    0.25
 -20  -2  -1   -0.03    0.29
 -20  -2  -1    0.21    0.19
  20  -2   1    0.28    0.19
 -20   2  -1    0.18    0.31
 -20   2  -1   -0.36    0.29
 -20   2  -1   -0.07    0.18
  20   2   1    0.11    0.22
 -20   2  -1   -0.11    0.25
 -22  -2  -1    2.61    0.42
 -22  -2  -1    2.94    0.49
 -22  -2  -1    3.06    0.47
 -22  -2  -1    3.26    0.36
  22  -2   1    3.25    0.61
  22   2   1    2.76    0.35
 -22   2  -1    3.09    0.56
 -22   2  -1    3.01    0.48
 -22   2  -1    2.94    0.35
 -24  -2  -1    4.66    0.54
 -24  -2  -1    6.69    0.54
 -24  -2  -1    5.91    0.71
 -24   2  -1    6.48    0.68
  24   2   1    6.01    0.56
 -24   2  -1    8.90    0.85
 -24   2  -1    6.70    0.56
 -26  -2  -1    6.30    0.61
 -26  -2  -1    6.93    0.56
 -26  -2  -1    5.59    0.71
 -26   2  -1    7.55    0.58
 -28  -2  -1    0.20    0.21
 -28  -2  -1   -0.01    0.42
 -28   2  -1    0.03    0.22
 -28   2  -1   -0.23    0.43
 -30  -2  -1    3.31    0.56
 -30   2  -1    2.44    0.53
 -32  -2  -1    2.70    0.64
 -32   2  -1    5.49    0.68
 -33  -3   1    0.41    0.31
 -33   3   1    0.12    0.46
 -31  -3   1    1.82    0.35
 -31   3   1    3.31    0.57
 -29  -3   1    0.57    0.42
 -29  -3   1    0.83    0.32
 -29   3   1    0.36    0.38
 -29   3   1    1.86    0.56
 -27  -3   1    0.19    0.27
 -27  -3   1    0.24    0.40
  27   3  -1    0.07    0.23
 -27   3   1   -0.11    0.46
 -27   3   1    0.73    0.33
 -27   3   1   -0.06    0.21
 -25  -3   1    0.02    0.38
 -25  -3   1   -0.14    0.29
 -25  -3   1    0.16    0.20
  25  -3  -1    0.08    0.26
 -25   3   1   -0.02    0.22
 -25   3   1    0.21    0.45
 -25   3   1    0.26    0.31
  25   3  -1   -0.26    0.23
  23  -3  -1    0.03    0.21
 -23  -3   1    0.35    0.32
 -23  -3   1    0.44    0.36
 -23  -3   1    0.30    0.21
 -23   3   1   -0.17    0.27
  23   3  -1    0.22    0.27
 -23   3   1    0.66    0.42
 -23   3   1    0.05    0.23
 -21  -3   1    3.26    0.40
 -21  -3   1    3.11    0.47
  21  -3  -1    3.59    0.36
 -21  -3   1    3.42    0.35
 -21   3   1    3.17    0.36
 -21   3   1    3.48    0.41
 -21   3   1    2.43    0.49
 -21   3   1    3.90    0.51
  21   3  -1    3.69    0.54
  19  -3  -1    6.85    0.59
  19  -3  -1    6.44    0.50
 -19  -3   1    5.65    0.46
 -19  -3   1    5.97    0.59
 -19  -3   1    6.46    0.56
 -19  -3   1    5.66    0.57
 -19   3   1    6.13    0.49
 -19   3   1    4.73    0.56
 -19   3   1    5.65    0.57
 -19   3   1    6.36    0.54
  19   3  -1    6.25    0.65
 -17  -3   1    3.38    0.42
 -17  -3   1    3.18    0.30
  17  -3  -1    2.81    0.30
  17  -3  -1    3.89    0.41
 -17  -3   1    2.65    0.34
 -17   3   1    3.08    0.34
 -17   3   1    3.30    0.32
  17   3  -1    3.13    0.50
 -17   3   1    3.30    0.41
 -17   3   1    3.18    0.45
 -15  -3   1    4.20    0.44
 -15  -3   1    4.32    0.41
  15  -3  -1    3.95    0.36
 -15  -3   1    4.27    0.36
 -15  -3   1    4.70    0.41
 -15   3   1    4.48    0.39
 -15   3   1    3.67    0.36
 -15   3   1    4.30    0.46
  15   3  -1    4.75    0.58
  15   3  -1    4.87    0.50
 -15   3   1    4.66    0.45
  13  -3  -1    8.37    0.59
 -13  -3   1    6.97    0.54
 -13  -3   1    7.56    0.55
 -13  -3   1    7.26    0.54
 -13   3   1    6.85    0.51
  13   3  -1    6.94    0.66
 -13   3   1    8.49    0.82
  11  -3  -1    0.68    0.17
  11  -3  -1    0.75    0.24
 -11  -3   1    0.94    0.20
 -11  -3   1    1.10    0.21
 -11  -3   1    0.87    0.15
 -11  -3   1    1.01    0.22
 -11   3   1    1.65    0.25
 -11   3   1    0.73    0.18
  11   3  -1    1.11    0.31
 -11   3   1    1.07    0.24
 -11   3   1    0.52    0.15
  11   3  -1    1.30    0.38
   9  -3  -1    8.18    0.52
   9  -3  -1    8.07    0.56
  -9  -3   1    8.87    0.50
  -9  -3   1    8.24    0.53
  -9   3   1    9.62    0.51
  -9   3   1    8.58    0.55
  -9   3   1    9.03    0.56
  -9   3   1    8.17    0.51
   9   3  -1    8.75    0.69
   9   3  -1    8.61    0.73
   9   3  -1    8.23    0.60
  -7  -3   1   16.28    0.95
  -7  -3   1   16.54    1.12
   7  -3  -1   17.95    0.95
  -7  -3   1   16.90    1.00
   7  -3  -1   17.38    0.97
  -7  -3   1   17.96    0.94
   7   3  -1   19.28    1.12
  -7   3   1   18.03    0.96
  -7   3   1   17.79    0.97
   7   3  -1   17.68    1.08
   7   3  -1   17.26    0.99
  -7   3   1   18.41    0.94
   5  -3  -1  240.41   12.07
  -5  -3   1  237.38   12.16
  -5  -3   1  243.20   12.06
   5   3  -1  253.76   12.09
  -5   3   1  237.49   12.08
   5   3  -1  232.91   12.11
  -5   3   1  240.23   12.08
   5   3  -1  263.35   12.16
  -3  -3   1   12.96    0.85
  -3  -3   1   13.39    0.80
   3  -3  -1   14.83    0.75
   3   3  -1   13.70    0.80
   3   3  -1   13.69    0.77
  -3   3   1   13.43    0.76
  -3   3   1   13.87    0.76
   3   3  -1   14.38    0.85
   1  -3  -1  104.52    5.36
   1  -3  -1  107.22    5.31
  -1   3   1  109.31    5.32
  -1   3   1  108.31    5.35
   1   3  -1  105.08    5.31
  -1   3   1  103.07    5.32
   1   3  -1  110.60    5.36
  -1  -3  -1   24.25    1.31
  -1  -3  -1   24.14    1.22
   1   3   1   23.78    1.26
  -1   3  -1   22.88    1.22
   1   3   1   25.85    1.30
   1   3   1   24.04    1.25
  -3  -3  -1   41.43    2.25
  -3  -3  -1   40.18    2.13
   3   3   1   42.92    2.17
  -3   3  -1   43.44    2.14
   3   3   1   39.09    2.19
  -3   3  -1   43.38    2.13
   3   3   1   46.78    2.25
  -5  -3  -1   47.55    2.36
  -5  -3  -1   43.20    2.53
   5  -3   1   44.65    2.34
   5   3   1   49.93    2.52
   5   3   1   47.24    2.46
  -5   3  -1   45.03    2.35
   5   3   1   47.29    2.42
  -5   3  -1   48.59    2.37
  -7  -3  -1   36.01    1.88
  -7  -3  -1   38.60    1.87
   7  -3   1   35.60    1.87
  -7   3  -1   37.60    1.87
  -7   3  -1   37.54    1.90
  -7   3  -1   35.87    1.88
   7   3   1   38.95    2.05
   7   3   1   36.69    1.94
   7   3   1   34.39    1.96
   9  -3   1   20.07    1.03
   9  -3   1   19.34    1.04
  -9  -3  -1   17.70    1.06
  -9  -3  -1   18.78    1.04
  -9  -3  -1   20.58    1.03
   9   3   1   17.67    1.13
   9   3   1   19.06    1.11
   9   3   1   18.60    1.25
  -9   3  -1   20.42    1.03
  -9   3  -1   19.80    1.05
  -9   3  -1   19.91    1.07
  11  -3   1    1.98    0.27
 -11  -3  -1    1.83    0.25
  11  -3   1    1.94    0.22
 -11  -3  -1    2.10    0.22
 -11  -3  -1    2.45    0.29
 -11   3  -1    2.40    0.26
  11   3   1    2.00    0.38
  11   3   1    1.84    0.39
 -11   3  -1    2.04    0.22
 -11   3  -1    2.20    0.28
 -13  -3  -1    4.25    0.42
  13  -3   1    4.37    0.43
 -13  -3  -1    3.42    0.53
  13  -3   1    4.04    0.36
  13   3   1    3.43    0.47
  13   3   1    4.98    0.53
 -13   3  -1    4.56    0.44
  15  -3   1    4.73    0.64
 -15  -3  -1    4.55    0.38
 -15  -3  -1    4.49    0.41
 -15   3  -1    5.50    0.51
 -15   3  -1    4.49    0.38
  15   3   1    3.10    0.54
 -15   3  -1    5.15    0.48
 -15   3  -1    5.26    0.50
 -17  -3  -1    5.67    0.51
 -17  -3  -1    5.26    0.43
 -17  -3  -1    5.44    0.51
 -17  -3  -1    5.61    0.52
  17  -3   1    5.42    0.42
 -17   3  -1    5.61    0.45
 -17   3  -1    5.87    0.57
 -17   3  -1    5.17    0.54
 -17   3  -1    6.49    0.64
  17   3   1    4.76    0.55
 -19  -3  -1   19.46    1.14
 -19  -3  -1   19.95    1.18
 -19  -3  -1   17.14    1.16
 -19  -3  -1   17.80    1.08
  19  -3   1   19.13    1.08
  19   3   1   23.80    1.54
 -19   3  -1   19.32    1.19
 -19   3  -1   19.11    1.10
 -19   3  -1   19.53    1.22
 -21  -3  -1    2.76    0.39
 -21  -3  -1    3.94    0.38
 -21  -3  -1    3.97    0.49
  21  -3   1    3.27    0.37
 -21  -3  -1    4.23    0.53
 -21   3  -1    4.09    0.52
 -21   3  -1    3.50    0.56
 -21   3  -1    3.57    0.37
  21   3   1    3.04    0.39
 -23  -3  -1    0.43    0.38
 -23  -3  -1    0.34    0.22
 -23  -3  -1    0.63    0.32
 -23   3  -1    0.40    0.24
 -23   3  -1    0.93    0.42
  23   3   1    0.30    0.25
 -23   3  -1    0.24    0.41
 -25  -3  -1   -0.04    0.21
 -25  -3  -1    0.51    0.38
 -25  -3  -1   -0.04    0.30
 -25   3  -1    0.50    0.49
 -25   3  -1    0.16    0.24
 -25   3  -1    0.13    0.43
 -27  -3  -1    0.37    0.22
 -27  -3  -1    0.28    0.30
 -27  -3  -1    0.68    0.44
 -27   3  -1    0.45    0.50
 -27   3  -1    0.16    0.24
 -29  -3  -1    0.47    0.41
 -29   3  -1    0.52    0.24
 -29   3  -1    0.84    0.53
 -31  -3  -1    1.38    0.46
 -31   3  -1    0.74    0.46
 -33   3  -1   -0.01    0.44
 -32  -4   1   -0.26    0.26
 -32   4   1    0.18    0.41
 -30  -4   1    0.07    0.28
 -30   4   1   -0.01    0.45
 -28  -4   1   -0.08    0.25
 -28  -4   1    0.83    0.42
 -28   4   1    0.44    0.49
 -28   4   1   -0.21    0.40
 -28   4   1    0.25    0.26
 -26  -4   1    0.46    0.41
 -26  -4   1    0.35    0.31
  26   4  -1    0.81    0.29
 -26   4   1    0.70    0.50
 -26   4   1    0.82    0.38
 -26   4   1    0.58    0.26
 -24  -4   1    0.87    0.34
 -24  -4   1    1.87    0.47
  24  -4  -1    1.62    0.27
 -24  -4   1    1.42    0.26
 -24   4   1    1.97    0.54
 -24   4   1    1.01    0.28
  24   4  -1    1.08    0.33
 -24   4   1    1.55    0.37
 -22  -4   1    0.25    0.20
 -22  -4   1    0.20    0.30
 -22  -4   1   -0.05    0.30
  22  -4  -1    0.08    0.21
 -22   4   1    0.09    0.29
 -22   4   1    0.03    0.38
 -22   4   1   -0.26    0.37
  22   4  -1    0.14    0.41
 -22   4   1    0.11    0.23
 -20  -4   1    0.86    0.31
 -20  -4   1    0.46    0.19
 -20  -4   1    0.54    0.30
  20  -4  -1    0.24    0.21
  20   4  -1    0.00    0.40
 -20   4   1    1.09    0.30
 -20   4   1    0.34    0.21
 -20   4   1    0.50    0.35
 -20   4   1    0.64    0.37
  18  -4  -1    2.61    0.37
 -18  -4   1    2.28    0.27
 -18  -4   1    1.68    0.57
 -18  -4   1    2.40    0.38
  18  -4  -1    2.57    0.29
 -18  -4   1    2.24    0.33
 -18   4   1    1.96    0.39
 -18   4   1    2.21    0.29
 -18   4   1    2.42    0.39
  18   4  -1    1.73    0.47
 -18   4   1    2.67    0.34
 -16  -4   1    2.73    0.37
 -16  -4   1    3.25    0.28
  16  -4  -1    2.81    0.30
 -16  -4   1    2.64    0.33
 -16   4   1    2.22    0.29
 -16   4   1    2.95    0.41
 -16   4   1    2.94    0.38
  16   4  -1    2.84    0.52
 -16   4   1    2.35    0.27
  16   4  -1    2.38    0.42
  14  -4  -1   13.11    0.80
 -14  -4   1   14.58    0.83
 -14  -4   1   14.50    0.79
 -14  -4   1   14.38    0.84
  14   4  -1   13.14    0.94
 -14   4   1   13.44    0.81
 -14   4   1   14.17    0.80
 -14   4   1   13.07    0.86
  14   4  -1   12.22    1.02
 -14   4   1   13.24    0.88
 -12  -4   1   12.81    0.75
  12  -4  -1   12.01    0.78
 -12  -4   1   12.81    0.70
 -12  -4   1   11.82    0.74
 -12  -4   1   12.08    0.74
 -12   4   1   12.31    0.76
  12   4  -1   12.86    0.86
  12   4  -1   12.72    1.04
 -12   4   1   11.60    0.73
 -10  -4   1    1.50    0.18
 -10  -4   1    1.29    0.21
  10  -4  -1    1.59    0.20
  10  -4  -1    1.61    0.25
 -10   4   1    1.29    0.24
  10   4  -1    1.92    0.31
 -10   4   1    1.46    0.19
 -10   4   1    1.56    0.25
  10   4  -1    1.83    0.42
  10   4  -1    1.58    0.42
 -10   4   1    1.46    0.22
  -8  -4   1   83.28    4.42
  -8  -4   1   93.95    4.41
  -8  -4   1   86.69    4.41
   8  -4  -1   88.23    4.43
   8  -4  -1   93.28    4.42
  -8   4   1   89.86    4.44
  -8   4   1   90.68    4.41
   8   4  -1   86.78    4.56
   8   4  -1   80.01    4.49
   8   4  -1   85.46    4.45
  -8   4   1   90.64    4.45
  -6  -4   1   69.09    3.36
   6  -4  -1   65.84    3.37
  -6  -4   1   63.35    3.51
   6  -4  -1   65.87    3.36
  -6  -4   1   63.05    3.36
  -6   4   1   67.50    3.39
  -6   4   1   68.40    3.38
   6   4  -1   67.47    3.40
   6   4  -1   63.36    3.43
   6   4  -1   69.87    3.49
  -6   4   1   71.63    3.36
  -4  -4   1   97.56    5.24
  -4  -4   1  102.69    5.11
   4  -4  -1  106.37    5.12
  -4   4   1  100.78    5.14
   4   4  -1  106.42    5.15
  -4   4   1  100.30    5.14
   4   4  -1  100.63    5.16
   4   4  -1  106.46    5.22
   2  -4  -1   32.56    1.70
  -2  -4   1   31.95    1.82
   2   4  -1   34.53    1.81
  -2   4   1   34.10    1.73
   2   4  -1   33.65    1.73
  -2   4   1   33.92    1.79
  -2   4   1   33.53    1.72
   0  -4  -1    7.73    0.46
   0  -4  -1    8.45    0.64
   0   4  -1    8.11    0.48
   0   4   1    7.23    0.48
   0   4   1    7.14    0.54
   0   4  -1    8.50    0.61
   0   4   1    8.01    0.61
  -2  -4  -1   14.63    0.98
  -2  -4  -1   15.01    0.79
   2   4   1   14.82    0.86
   2   4   1   15.59    0.92
  -2   4  -1   14.22    0.79
   2   4   1   15.41    0.96
  -2   4  -1   13.86    0.79
   4  -4   1    1.15    0.16
  -4  -4  -1    1.27    0.19
  -4  -4  -1    0.54    0.40
  -4   4  -1    0.93    0.21
   4   4   1    1.58    0.34
   4   4   1    1.13    0.41
   4   4   1    1.08    0.41
  -4   4  -1    1.24    0.20
   6  -4   1    2.19    0.21
  -6  -4  -1    2.34    0.23
  -6  -4  -1    2.49    0.20
  -6   4  -1    2.17    0.23
   6   4   1    1.96    0.43
  -6   4  -1    1.88    0.19
   6   4   1    2.47    0.33
   6   4   1    1.85    0.40
  -6   4  -1    2.27    0.25
   8  -4   1    5.66    0.40
   8  -4   1    6.63    0.39
  -8  -4  -1    5.42    0.40
  -8  -4  -1    5.48    0.44
  -8  -4  -1    6.15    0.39
   8   4   1    6.35    0.61
  -8   4  -1    5.69    0.43
   8   4   1    6.47    0.53
  -8   4  -1    6.57    0.39
  -8   4  -1    5.59    0.42
   8   4   1    6.66    0.65
  10  -4   1    7.08    0.49
 -10  -4  -1    7.73    0.46
 -10  -4  -1    7.51    0.53
 -10  -4  -1    7.07    0.50
  10  -4   1    7.56    0.46
  10   4   1    6.81    0.73
  10   4   1    6.48    0.62
 -10   4  -1    7.82    0.53
 -10   4  -1    7.55    0.47
  10   4   1    6.67    0.68
 -10   4  -1    8.17    0.51
  12  -4   1   23.07    1.24
  12  -4   1   22.74    1.26
 -12  -4  -1   22.58    1.29
 -12  -4  -1   25.59    1.27
  12   4   1   22.41    1.41
 -12   4  -1   23.99    1.31
  12   4   1   22.78    1.38
 -14  -4  -1   10.19    0.70
 -14  -4  -1   10.11    0.62
 -14   4  -1   10.27    0.70
  14   4   1   11.19    0.83
 -14   4  -1   10.38    0.72
  14   4   1    7.77    0.82
 -14   4  -1   10.56    0.63
  16  -4   1    0.05    0.16
 -16  -4  -1    0.18    0.15
 -16  -4  -1    0.06    0.22
 -16  -4  -1   -0.31    0.21
 -16  -4  -1   -0.05    0.22
 -16   4  -1    0.16    0.26
 -16   4  -1   -0.01    0.17
 -16   4  -1   -0.03    0.25
  16   4   1    0.04    0.33
  16   4   1    0.01    0.34
  18  -4   1    0.90    0.20
 -18  -4  -1    1.27    0.32
 -18  -4  -1    1.44    0.23
 -18  -4  -1    1.22    0.31
 -18  -4  -1    1.13    0.29
 -18   4  -1    1.23    0.33
 -18   4  -1    1.21    0.24
 -18   4  -1    1.23    0.36
  18   4   1    0.98    0.38
 -20  -4  -1    8.34    0.73
  20  -4   1    7.54    0.62
 -20  -4  -1    8.22    0.59
 -20  -4  -1    9.31    0.70
 -20  -4  -1    8.67    0.72
 -20   4  -1    9.24    0.76
 -20   4  -1    8.80    0.78
 -20   4  -1    8.80    0.63
 -22  -4  -1    1.09    0.46
 -22  -4  -1    1.36    0.27
 -22  -4  -1    1.26    0.38
 -22  -4  -1    1.32    0.39
 -22   4  -1    1.16    0.45
 -22   4  -1    1.30    0.29
 -22   4  -1    0.75    0.40
  22   4   1    1.06    0.31
 -24  -4  -1    8.17    0.76
 -24  -4  -1    8.28    0.70
 -24  -4  -1    7.27    0.58
  24   4   1    6.84    0.60
 -24   4  -1    8.94    0.88
 -24   4  -1    6.22    0.75
 -24   4  -1    7.53    0.63
 -26  -4  -1    0.44    0.23
 -26  -4  -1    0.24    0.32
 -26  -4  -1    1.11    0.42
 -26   4  -1    1.02    0.51
 -26   4  -1    1.07    0.28
 -28  -4  -1    3.92    0.46
 -28  -4  -1    3.19    0.56
 -28   4  -1    3.55    0.41
 -28   4  -1    5.40    0.75
 -30  -4  -1    0.69    0.51
 -30   4  -1    0.82    0.31
 -30   4  -1    2.88    0.60
 -32   4  -1    0.54    0.45
 -33  -5   1    1.66    0.30
 -33   5   1   -0.04    0.43
 -31  -5   1    1.60    0.33
 -31   5   1    1.31    0.50
 -29  -5   1    1.00    0.32
 -29   5   1    1.14    0.52
 -27  -5   1    0.32    0.42
 -27  -5   1    0.21    0.28
 -27   5   1    0.38    0.50
 -27   5   1    0.37    0.24
 -27   5   1    0.71    0.62
  27   5  -1    0.24    0.25
 -25  -5   1    5.46    0.65
 -25  -5   1    6.19    0.57
 -25   5   1    5.12    0.54
 -25   5   1    4.03    0.46
  25   5  -1    5.54    0.51
 -25   5   1    5.36    0.71
  23  -5  -1    1.51    0.27
 -23  -5   1    1.05    0.23
 -23  -5   1    1.24    0.40
 -23  -5   1    1.64    0.37
 -23   5   1    1.04    0.28
 -23   5   1    1.60    0.37
 -23   5   1    1.98    0.56
 -21  -5   1    2.53    0.42
 -21  -5   1    2.59    0.30
 -21  -5   1    3.02    0.41
  21  -5  -1    2.34    0.31
 -21   5   1    2.95    0.41
 -21   5   1    2.77    0.49
  21   5  -1    2.04    0.53
 -21   5   1    2.47    0.51
 -21   5   1    2.92    0.35
  19  -5  -1   11.02    0.69
 -19  -5   1   10.54    0.67
 -19  -5   1   10.42    0.75
 -19  -5   1   10.25    0.77
 -19   5   1   11.31    0.87
  19   5  -1   10.95    0.96
 -19   5   1   10.70    0.85
 -19   5   1   11.05    0.75
 -19   5   1   10.46    0.71
 -17  -5   1    0.74    0.27
  17  -5  -1    0.27    0.18
  17  -5  -1    0.38    0.49
 -17  -5   1    0.02    0.15
 -17  -5   1    0.49    0.25
 -17   5   1    0.21    0.28
  17   5  -1    0.44    0.37
 -17   5   1   -0.05    0.29
 -17   5   1    0.18    0.18
 -17   5   1    0.47    0.25
  17   5  -1    0.78    0.45
 -15  -5   1    6.04    0.43
  15  -5  -1    5.85    0.45
 -15  -5   1    7.57    0.52
 -15  -5   1    6.14    0.52
  15  -5  -1    4.26    0.61
 -15   5   1    4.96    0.45
  15   5  -1    6.97    0.71
  15   5  -1    7.07    0.62
 -15   5   1    5.90    0.57
 -15   5   1    6.25    0.48
 -15   5   1    5.20    0.53
  13  -5  -1   15.89    0.88
  13  -5  -1   14.42    0.84
 -13  -5   1   13.06    0.84
 -13  -5   1   13.37    0.85
 -13  -5   1   13.81    0.86
  13   5  -1   13.89    1.08
 -13   5   1   13.88    0.91
 -13   5   1   15.61    0.97
 -13   5   1   14.42    0.83
  13   5  -1   14.32    0.97
 -13   5   1   14.78    0.85
  13   5  -1   15.54    1.21
 -11  -5   1    1.02    0.16
  11  -5  -1    0.88    0.18
 -11  -5   1    0.93    0.23
  11  -5  -1    1.12    0.25
  11   5  -1    1.75    0.36
 -11   5   1    0.33    0.20
 -11   5   1    1.48    0.29
  11   5  -1    1.77    0.50
   9  -5  -1   16.92    0.93
  -9  -5   1   19.37    0.93
   9  -5  -1   16.60    0.96
  -9  -5   1   16.59    0.95
   9   5  -1   17.27    1.18
   9   5  -1   16.07    1.12
  -9   5   1   18.68    0.94
  -9   5   1   15.70    0.95
   9   5  -1   16.16    1.03
  -9   5   1   18.42    0.99
  -9   5   1   17.34    0.99
   7  -5  -1   76.24    3.69
  -7  -5   1   79.80    3.67
  -7  -5   1   72.62    3.67
  -7  -5   1   71.25    3.68
   7  -5  -1   72.39    3.67
  -7   5   1   74.19    3.70
   7   5  -1   72.63    3.82
   7   5  -1   72.39    3.72
   7   5  -1   68.43    3.76
  -7   5   1   74.10    3.68
  -7   5   1   70.53    3.71
  -5  -5   1    1.98    0.21
   5  -5  -1    1.93    0.22
   5  -5  -1    1.93    0.20
  -5  -5   1    2.43    0.22
   5   5  -1    1.72    0.36
   5   5  -1    2.29    0.40
   5   5  -1    1.66    0.27
  -5   5   1    2.54    0.21
  -5   5   1    2.29    0.27
  -5   5   1    2.70    0.29
   5   5  -1    2.49    0.27
  -3  -5   1    1.61    0.17
   3  -5  -1    1.28    0.20
  -3  -5   1    1.16    0.37
   3   5  -1    1.03    0.25
  -3   5   1    1.24    0.30
   3   5  -1    1.24    0.36
  -3   5   1    1.55    0.26
  -3   5   1    1.77    0.25
  -3   5   1    1.09    0.26
   3   5  -1    1.41    0.32
   1  -5  -1  109.72    5.39
  -1   5   1  104.96    5.48
   1   5  -1  107.13    5.49
  -1   5   1  106.77    5.43
  -1   5   1  114.98    5.41
   1   5  -1  105.79    5.41
  -1  -5  -1   41.37    2.06
  -1  -5  -1   40.47    2.23
   1   5   1   41.01    2.13
  -1   5  -1   39.12    2.05
   1   5   1   40.54    2.11
   1   5   1   41.97    2.20
  -1   5  -1   40.14    2.07
  -3  -5  -1    0.72    0.16
   3  -5   1    0.50    0.16
   3   5   1    0.44    0.23
   3   5   1   -0.11    0.34
   3   5   1    0.30    0.27
  -3   5  -1    0.74    0.18
  -3   5  -1    0.30    0.18
   3   5   1    0.16    0.36
  -5  -5  -1   69.23    3.60
   5  -5   1   67.68    3.58
  -5  -5  -1   74.78    3.59
  -5   5  -1   73.43    3.61
   5   5   1   74.50    3.76
  -5   5  -1   71.57    3.61
   5   5   1   71.27    3.68
  -5   5  -1   72.86    3.60
   5   5   1   71.26    3.65
   7  -5   1    5.95    0.39
  -7  -5  -1    6.38    0.42
  -7  -5  -1    6.86    0.40
  -7  -5  -1    6.49    0.46
   7  -5   1    6.08    0.40
  -7   5  -1    6.39    0.45
   7   5   1    6.42    0.63
   7   5   1    6.09    0.62
  -7   5  -1    6.41    0.43
   7   5   1    6.91    0.54
  -7   5  -1    6.72    0.40
  -9  -5  -1    1.72    0.25
  -9  -5  -1    1.43    0.21
   9  -5   1    1.07    0.17
  -9  -5  -1    1.29    0.17
   9  -5   1    1.35    0.20
  -9   5  -1    1.38    0.22
  -9   5  -1    1.31    0.24
  -9   5  -1    1.08    0.17
   9   5   1    0.95    0.39
   9   5   1    0.85    0.43
   9   5   1    1.00    0.31
  11  -5   1   20.82    1.11
  11  -5   1   19.36    1.12
 -11  -5  -1   20.83    1.14
 -11  -5  -1   20.53    1.17
  11   5   1   21.04    1.31
 -11   5  -1   21.59    1.12
  11   5   1   20.93    1.25
  11   5   1   18.79    1.46
 -11   5  -1   22.09    1.19
 -13  -5  -1    0.63    0.18
  13  -5   1    1.29    0.19
 -13  -5  -1    1.36    0.28
 -13   5  -1    0.48    0.19
 -13   5  -1    0.85    0.28
  13   5   1    1.63    0.39
 -13   5  -1    0.76    0.27
 -15  -5  -1    1.74    0.23
 -15  -5  -1    2.17    0.34
 -15   5  -1    2.25    0.27
  15   5   1    2.33    0.45
  15   5   1    2.06    0.47
 -15   5  -1    2.23    0.36
 -15   5  -1    1.97    0.37
 -17  -5  -1    2.27    0.27
 -17  -5  -1    3.63    0.40
 -17  -5  -1    2.83    0.37
 -17  -5  -1    2.73    0.37
  17  -5   1    2.77    0.28
 -17   5  -1    2.55    0.39
 -17   5  -1    1.85    0.37
 -17   5  -1    2.40    0.28
  17   5   1    1.75    0.45
  17   5   1    3.09    0.50
 -19  -5  -1    2.73    0.37
 -19  -5  -1    3.69    0.44
  19  -5   1    3.46    0.41
 -19  -5  -1    4.01    0.36
 -19  -5  -1    2.93    0.41
  19   5   1    3.06    0.50
 -19   5  -1    3.80    0.47
 -19   5  -1    3.64    0.36
 -19   5  -1    3.31    0.50
 -21  -5  -1    2.48    0.41
 -21  -5  -1    2.08    0.42
 -21  -5  -1    2.15    0.28
 -21  -5  -1    1.51    0.40
 -21   5  -1    1.83    0.45
 -21   5  -1    2.02    0.31
 -21   5  -1    2.16    0.46
 -23  -5  -1    1.08    0.37
 -23  -5  -1    0.74    0.24
 -23  -5  -1    0.13    0.34
 -23   5  -1    0.39    0.42
  23   5   1    0.49    0.29
 -23   5  -1    0.41    0.45
 -23   5  -1    0.75    0.27
 -25  -5  -1    0.22    0.34
 -25  -5  -1   -0.11    0.19
 -25  -5  -1    0.07    0.37
 -25   5  -1    0.34    0.47
 -25   5  -1   -0.31    0.23
 -25   5  -1    0.19    0.47
 -27  -5  -1    0.32    0.38
 -27  -5  -1    0.22    0.30
 -27  -5  -1    0.43    0.30
 -27   5  -1    0.24    0.25
 -27   5  -1   -0.40    0.45
 -29  -5  -1   -0.13    0.30
 -29   5  -1   -0.14    0.21
 -29   5  -1    0.90    0.54
 -31   5  -1    0.25    0.46
 -33   5  -1    0.24    0.44
 -32  -6   1   -0.07    0.25
 -32   6   1    0.05    0.44
 -30  -6   1    0.01    0.26
 -30   6   1   -0.04    0.44
 -28  -6   1    0.52    0.29
 -28   6   1    2.03    0.60
 -28   6   1    0.71    0.26
 -26  -6   1    0.85    0.36
 -26   6   1    0.81    0.55
 -26   6   1    0.85    0.28
  26   6  -1    0.89    0.29
 -24  -6   1    1.03    0.32
 -24  -6   1    0.79    0.39
 -24   6   1    0.60    0.34
 -24   6   1    1.17    0.51
 -24   6   1    0.68    0.28
 -22  -6   1    1.35    0.25
 -22  -6   1    0.96    0.37
  22  -6  -1    1.19    0.26
 -22  -6   1    1.04    0.35
  22   6  -1    1.33    0.52
 -22   6   1    1.21    0.36
 -22   6   1    1.16    0.30
 -22   6   1    0.91    0.46
 -22   6   1    1.77    0.49
  20  -6  -1    1.39    0.26
 -20  -6   1    1.49    0.32
 -20  -6   1    1.31    0.35
 -20  -6   1    1.42    0.24
 -20   6   1    1.06    0.42
 -20   6   1    1.44    0.33
 -20   6   1    1.36    0.28
 -20   6   1    0.94    0.43
  20   6  -1    1.09    0.52
 -18  -6   1    0.25    0.16
  18  -6  -1    0.26    0.19
 -18  -6   1    0.08    0.24
 -18  -6   1   -0.16    0.24
 -18   6   1    0.19    0.27
 -18   6   1    0.29    0.33
  18   6  -1    0.58    0.39
  18   6  -1    0.06    0.45
 -18   6   1   -0.01    0.32
 -18   6   1    0.20    0.19
  16  -6  -1    2.30    0.27
 -16  -6   1    2.61    0.34
 -16  -6   1    1.11    0.27
 -16  -6   1    1.98    0.25
  16   6  -1    2.10    0.45
 -16   6   1    2.00    0.38
  16   6  -1    2.56    0.55
 -16   6   1    2.13    0.32
 -16   6   1    2.30    0.27
 -16   6   1    2.42    0.40
 -14  -6   1    3.93    0.35
 -14  -6   1    3.70    0.37
  14  -6  -1    3.74    0.39
 -14  -6   1    5.01    0.45
  14  -6  -1    4.69    0.38
 -14   6   1    4.07    0.38
  14   6  -1    4.80    0.52
  14   6  -1    4.83    0.64
  14   6  -1    5.02    0.74
 -14   6   1    4.22    0.45
 -14   6   1    4.30    0.39
 -14   6   1    3.75    0.45
 -12  -6   1   22.52    1.30
 -12  -6   1   24.60    1.29
 -12  -6   1   24.24    1.30
  12  -6  -1   22.37    1.30
  12   6  -1   22.93    1.50
  12   6  -1   22.61    1.61
 -12   6   1   22.80    1.29
 -12   6   1   26.06    1.29
  12   6  -1   23.62    1.40
 -12   6   1   24.71    1.40
 -12   6   1   23.33    1.36
 -10  -6   1    5.05    0.40
  10  -6  -1    4.25    0.43
  10  -6  -1    4.01    0.36
 -10  -6   1    4.75    0.35
 -10   6   1    4.98    0.42
  10   6  -1    4.52    0.63
  10   6  -1    4.41    0.48
 -10   6   1    5.21    0.47
  -8  -6   1   22.18    1.15
   8  -6  -1   21.00    1.14
  -8  -6   1   24.01    1.14
  -8  -6   1   22.08    1.16
   8  -6  -1   21.23    1.16
   8   6  -1   22.08    1.23
   8   6  -1   21.97    1.38
  -8   6   1   18.75    1.15
  -8   6   1   22.15    1.15
  -8   6   1   21.26    1.20
   8   6  -1   20.26    1.29
  -8   6   1   21.15    1.19
   6  -6  -1    3.74    0.31
  -6  -6   1    3.83    0.26
  -6  -6   1    3.36    0.30
   6  -6  -1    2.90    0.26
  -6  -6   1    3.30    0.28
   6   6  -1    2.30    0.42
  -6   6   1    3.00    0.32
  -6   6   1    3.95    0.34
   6   6  -1    2.79    0.32
   6   6  -1    2.78    0.41
  -6   6   1    2.89    0.27
   6   6  -1    3.49    0.31
   4  -6  -1    4.54    0.32
  -4  -6   1    4.73    0.34
  -4  -6   1    5.21    0.36
   4  -6  -1    4.82    0.35
   4   6  -1    5.82    0.54
  -4   6   1    4.92    0.42
  -4   6   1    4.51    0.38
  -4   6   1    5.42    0.49
  -4   6   1    5.12    0.35
   4   6  -1    5.58    0.52
   4   6  -1    5.56    0.39
   4   6  -1    5.31    0.45
  -2  -6   1    9.44    0.54
   2  -6  -1    9.43    0.55
  -2  -6   1    9.50    0.56
   2  -6  -1   10.47    0.54
   2   6  -1    9.74    0.75
  -2   6   1    9.10    0.62
   2   6  -1    9.08    0.63
   2   6  -1    9.74    0.59
  -2   6   1   10.14    0.72
  -2   6   1    8.91    0.58
  -2   6   1   10.34    0.58
   0  -6  -1    3.09    0.28
   0  -6   1    3.38    0.29
   0  -6  -1    3.69    0.26
   0  -6   1    2.86    0.26
   0   6  -1    3.65    0.32
   0   6   1    2.97    0.29
   0   6   1    3.15    0.36
   0   6  -1    2.65    0.37
   0   6   1    3.05    0.41
   0   6  -1    3.04    0.27
   0   6   1    3.74    0.30
  -2  -6  -1    6.29    0.35
  -2  -6  -1    5.68    0.37
   2  -6   1    5.56    0.36
   2   6   1    5.53    0.54
   2   6   1    5.46    0.41
  -2   6  -1    4.87    0.37
  -2   6  -1    5.40    0.37
  -2   6  -1    5.67    0.42
  -2   6  -1    4.33    0.46
   2   6   1    6.19    0.48
   2   6   1    5.92    0.58
  -4  -6  -1    7.56    0.41
  -4  -6  -1    6.64    0.42
  -4  -6  -1    6.91    0.45
   4  -6   1    6.31    0.40
   4   6   1    6.53    0.52
   4   6   1    6.72    0.46
   4   6   1    6.92    0.68
  -4   6  -1    6.35    0.45
  -4   6  -1    6.71    0.42
   4   6   1    7.08    0.60
  -4   6  -1    5.76    0.43
  -6  -6  -1   10.00    0.51
   6  -6   1    8.51    0.51
   6  -6   1    8.17    0.50
  -6  -6  -1    9.09    0.53
  -6  -6  -1    9.15    0.55
  -6   6  -1    8.43    0.55
   6   6   1    8.11    0.70
  -6   6  -1    8.22    0.51
   6   6   1    8.99    0.63
  -6   6  -1    8.37    0.54
   6   6   1    8.95    0.79
  -8  -6  -1    3.34    0.27
   8  -6   1    2.70    0.25
  -8  -6  -1    2.64    0.27
   8  -6   1    3.02    0.29
  -8  -6  -1    2.85    0.28
  -8   6  -1    2.73    0.25
   8   6   1    2.65    0.45
   8   6   1    2.86    0.51
  -8   6  -1    3.27    0.32
   8   6   1    2.62    0.38
  -8   6  -1    2.93    0.31
 -10  -6  -1    5.72    0.46
 -10  -6  -1    5.83    0.52
  10  -6   1    5.95    0.41
  10   6   1    5.94    0.56
 -10   6  -1    6.28    0.51
  10   6   1    5.89    0.76
 -10   6  -1    7.01    0.44
  10   6   1    8.00    0.74
  12  -6   1   50.02    2.61
 -12  -6  -1   54.04    2.62
 -12  -6  -1   52.74    2.66
 -12   6  -1   50.27    2.69
  12   6   1   50.65    2.96
 -12   6  -1   53.37    2.63
  12   6   1   50.29    2.74
 -12   6  -1   48.82    2.67
 -14  -6  -1   17.47    1.07
 -14  -6  -1   18.19    1.04
  14  -6   1   19.51    1.01
 -14  -6  -1   18.24    1.01
  14   6   1   17.54    1.20
 -14   6  -1   17.21    1.01
 -14   6  -1   17.43    1.10
  14   6   1   18.64    1.23
 -14   6  -1   17.92    1.09
 -16  -6  -1    2.62    0.34
 -16  -6  -1    2.33    0.36
 -16  -6  -1    2.27    0.25
  16  -6   1    2.40    0.26
  16   6   1    1.64    0.48
 -16   6  -1    2.90    0.41
  16   6   1    2.43    0.50
 -16   6  -1    2.00    0.27
 -16   6  -1    1.54    0.35
 -18  -6  -1    3.25    0.41
 -18  -6  -1    4.27    0.47
 -18  -6  -1    3.84    0.34
 -18  -6  -1    3.67    0.42
 -18   6  -1    3.59    0.47
  18   6   1    4.20    0.56
  18   6   1    3.95    0.59
 -18   6  -1    3.54    0.50
 -18   6  -1    3.19    0.36
 -20  -6  -1    0.59    0.21
 -20  -6  -1    1.09    0.32
 -20  -6  -1    0.55    0.31
 -20  -6  -1    0.68    0.36
 -20   6  -1    0.55    0.38
 -20   6  -1    0.43    0.24
 -20   6  -1    0.89    0.40
 -22  -6  -1    1.89    0.29
 -22  -6  -1    2.67    0.44
 -22  -6  -1    2.18    0.41
 -22   6  -1    2.16    0.36
 -22   6  -1    1.88    0.53
 -22   6  -1    2.10    0.50
 -24  -6  -1    0.10    0.33
 -24  -6  -1    0.11    0.20
 -24  -6  -1    0.26    0.34
 -24   6  -1    0.35    0.47
 -24   6  -1    0.30    0.26
 -24   6  -1   -0.15    0.45
  24   6   1   -0.08    0.24
 -26  -6  -1    0.08    0.33
 -26  -6  -1   -0.11    0.22
 -26  -6  -1    0.15    0.36
 -26   6  -1    0.08    0.26
 -26   6  -1    0.51    0.52
 -28  -6  -1    0.15    0.28
 -28   6  -1    0.14    0.24
 -28   6  -1    0.01    0.47
 -30  -6  -1    1.02    0.35
 -30   6  -1    0.92    0.43
 -30   6  -1    1.67    0.53
 -32   6  -1   -0.01    0.42
 -31  -7   1    1.30    0.28
 -31   7   1    1.01    0.46
 -29  -7   1    0.37    0.27
 -29   7   1    0.29    0.46
 -27  -7   1    2.51    0.41
  27   7  -1    1.01    0.29
 -27   7   1    1.50    0.58
 -27   7   1    0.78    0.28
 -25  -7   1    0.74    0.33
  25   7  -1    1.09    0.32
 -25   7   1    0.91    0.51
 -25   7   1    0.83    0.30
 -23  -7   1    0.33    0.33
 -23  -7   1   -0.14    0.69
 -23   7   1   -0.46    0.41
 -23   7   1    0.89    0.35
 -23   7   1   -0.01    0.25
 -21  -7   1   13.91    0.90
  21  -7  -1   17.10    0.92
 -21  -7   1   15.30    1.03
 -21   7   1   16.74    1.05
  21   7  -1   15.37    1.23
 -21   7   1   15.68    0.99
 -21   7   1   13.84    1.15
 -21   7   1   16.95    1.18
  19  -7  -1    8.86    0.61
 -19  -7   1    8.00    0.68
 -19  -7   1    9.37    0.72
 -19  -7   1    8.91    0.60
  19   7  -1    9.86    0.86
 -19   7   1    9.27    0.66
 -19   7   1    9.14    0.71
 -19   7   1    9.80    0.85
  19   7  -1    8.70    0.88
 -19   7   1    9.14    0.83
 -17  -7   1    6.93    0.55
 -17  -7   1    6.05    0.53
  17  -7  -1    6.55    0.47
 -17  -7   1    4.85    0.42
  17   7  -1    5.01    0.71
 -17   7   1    5.61    0.58
 -17   7   1    5.67    0.51
  17   7  -1    5.64    0.65
 -17   7   1    5.84    0.63
 -17   7   1    5.28    0.48
 -15  -7   1    2.51    0.35
  15  -7  -1    2.26    0.27
 -15  -7   1    2.26    0.25
 -15   7   1    2.30    0.29
  15   7  -1    2.21    0.45
 -15   7   1    2.07    0.39
 -15   7   1    2.24    0.41
  15   7  -1    2.01    0.62
  15   7  -1    2.42    0.57
 -15   7   1    2.05    0.33
 -13  -7   1   29.02    1.67
  13  -7  -1   31.44    1.64
 -13  -7   1   31.42    1.60
 -13  -7   1   29.86    1.65
  13  -7  -1   32.00    1.62
 -13  -7   1   29.61    1.63
  13   7  -1   29.69    1.85
  13   7  -1   29.04    1.97
 -13   7   1   31.06    1.70
  13   7  -1   29.61    1.75
 -13   7   1   30.19    1.71
 -13   7   1   32.02    1.63
 -13   7   1   30.43    1.64
 -11  -7   1   86.11    4.18
  11  -7  -1   84.18    4.18
  11   7  -1   82.82    4.33
 -11   7   1   89.79    4.18
 -11   7   1   80.40    4.23
  11   7  -1   81.92    4.25
  11   7  -1   77.50    4.43
 -11   7   1   77.79    4.17
 -11   7   1   80.70    4.23
   9  -7  -1    3.37    0.31
   9  -7  -1    3.62    0.34
  -9  -7   1    3.39    0.29
  -9  -7   1    3.86    0.35
  -9  -7   1    3.75    0.35
  -9   7   1    3.70    0.40
   9   7  -1    3.39    0.58
   9   7  -1    3.42    0.43
  -9   7   1    2.57    0.34
  -9   7   1    3.19    0.33
  -7  -7   1    1.18    0.21
  -7  -7   1    1.38    0.17
   7  -7  -1    1.47    0.22
  -7  -7   1    1.43    0.20
   7  -7  -1    1.12    0.16
   7   7  -1    0.72    0.29
  -7   7   1    0.70    0.25
  -7   7   1    1.53    0.24
  -7   7   1    1.11    0.17
   7   7  -1    2.69    0.40
  -7   7   1    1.05    0.26
   7   7  -1    1.23    0.42
  -5  -7   1  102.17    5.32
   5  -7  -1  104.57    5.32
  -5  -7   1  106.38    5.33
   5  -7  -1  107.24    5.33
  -5  -7   1  109.81    5.31
   5   7  -1  102.56    5.40
  -5   7   1  106.78    5.36
  -5   7   1  102.87    5.36
   5   7  -1  110.59    5.38
  -5   7   1  107.94    5.46
   5   7  -1  108.86    5.35
   5   7  -1  108.20    5.49
  -5   7   1  108.38    5.34
   3  -7  -1   97.36    4.76
  -3  -7   1   90.63    4.75
   3  -7  -1   95.18    4.76
  -3  -7   1   90.93    4.74
   3  -7  -1   96.84    4.75
  -3  -7   1   94.96    4.75
   3   7  -1   91.61    4.81
  -3   7   1   93.40    4.78
   3   7  -1   99.50    4.81
   3   7  -1   91.00    4.77
  -3   7   1  100.38    4.80
  -3   7   1   94.48    4.88
   3   7  -1   97.18    4.91
  -3   7   1   98.98    4.77
  -1  -7   1  128.45    6.24
  -1  -7   1  120.71    6.22
   1  -7  -1  122.34    6.24
   1  -7  -1  137.34    6.23
   1  -7  -1  122.56    6.23
  -1   7   1  125.77    6.37
  -1   7   1  125.19    6.29
   1   7  -1  124.67    6.28
  -1   7   1  118.54    6.26
  -1   7   1  131.53    6.26
   1   7  -1  119.53    6.37
   1   7  -1  125.59    6.25
   1  -7   1   39.65    2.04
  -1  -7  -1   44.91    2.04
   1  -7   1   36.69    2.02
  -1  -7  -1   41.00    2.06
  -1  -7  -1   41.77    2.04
   1   7   1   41.75    2.07
   1   7   1   39.21    2.11
  -1   7  -1   39.70    2.19
  -1   7  -1   37.71    2.04
  -1   7  -1   40.75    2.08
   1   7   1   38.95    2.20
  -1   7  -1   40.28    2.06
   1   7   1   39.45    2.10
  -3  -7  -1   -0.20    0.14
  -3  -7  -1    0.06    0.12
   3  -7   1    0.00    0.12
   3  -7   1    0.04    0.13
  -3  -7  -1    0.12    0.09
   3   7   1    0.20    0.22
  -3   7  -1    0.09    0.18
   3   7   1    0.33    0.30
   3   7   1    0.06    0.17
  -3   7  -1   -0.04    0.12
  -3   7  -1    0.03    0.25
   3   7   1    0.24    0.28
  -3   7  -1    0.18    0.15
  -5  -7  -1   10.36    0.53
  -5  -7  -1    9.31    0.55
  -5  -7  -1    9.81    0.58
   5  -7   1    8.30    0.51
  -5   7  -1    9.13    0.57
  -5   7  -1    8.52    0.58
  -5   7  -1    9.35    0.54
   5   7   1    8.84    0.65
   5   7   1    9.03    0.59
   5   7   1    9.14    0.82
   5   7   1    8.88    0.74
  -7  -7  -1    1.26    0.24
  -7  -7  -1    1.28    0.17
  -7  -7  -1    0.91    0.19
   7  -7   1    1.24    0.16
   7   7   1    1.44    0.44
  -7   7  -1    1.28    0.18
  -7   7  -1    1.80    0.25
   7   7   1    0.68    0.30
   7   7   1    0.96    0.41
  -7   7  -1    1.30    0.25
  -9  -7  -1    3.69    0.34
   9  -7   1    3.38    0.29
  -9  -7  -1    3.60    0.36
  -9   7  -1    3.22    0.30
   9   7   1    4.43    0.47
  -9   7  -1    3.39    0.38
   9   7   1    2.88    0.63
 -11  -7  -1   14.72    0.87
 -11  -7  -1   14.08    0.78
 -11  -7  -1   11.54    0.79
  11  -7   1   12.86    0.76
 -11   7  -1   14.54    0.80
  11   7   1   14.83    1.26
 -11   7  -1   13.82    0.87
 -11   7  -1   14.06    0.86
  11   7   1   15.21    0.99
 -13  -7  -1    3.99    0.42
 -13  -7  -1    3.00    0.28
  13   7   1    2.90    0.69
 -13   7  -1    3.41    0.44
 -13   7  -1    3.00    0.30
 -13   7  -1    2.82    0.39
  13   7   1    2.78    0.55
  13   7   1    3.93    0.51
 -15  -7  -1    6.61    0.60
 -15  -7  -1    6.77    0.48
  15   7   1    7.11    0.70
 -15   7  -1    6.86    0.62
  15   7   1    6.07    0.71
 -15   7  -1    7.14    0.52
 -15   7  -1    6.57    0.62
 -17  -7  -1    4.72    0.47
 -17  -7  -1    4.47    0.47
 -17  -7  -1    4.36    0.39
 -17  -7  -1    4.50    0.45
  17   7   1    3.84    0.58
 -17   7  -1    4.10    0.52
  17   7   1    5.11    0.64
 -17   7  -1    4.51    0.53
 -17   7  -1    4.36    0.41
 -19  -7  -1    1.14    0.33
 -19  -7  -1    0.83    0.22
 -19  -7  -1    0.17    0.27
 -19  -7  -1    1.52    0.43
  19   7   1    1.20    0.47
 -19   7  -1    1.94    0.44
 -19   7  -1    1.01    0.40
  19   7   1    1.01    0.49
 -19   7  -1    0.86    0.25
 -21  -7  -1   18.15    1.15
 -21  -7  -1   17.40    1.04
 -21   7  -1   19.69    1.27
 -21   7  -1   16.94    1.10
 -23  -7  -1    0.43    0.34
 -23  -7  -1    0.24    0.20
 -23  -7  -1   -0.01    0.34
 -23   7  -1    0.44    0.47
 -23   7  -1    0.56    0.46
 -23   7  -1    0.58    0.29
 -25  -7  -1    1.92    0.29
 -25  -7  -1    1.23    0.42
 -25  -7  -1    2.73    0.47
 -25   7  -1    2.40    0.36
 -25   7  -1    1.60    0.55
 -25   7  -1    1.30    0.58
 -27  -7  -1    3.65    0.52
 -27   7  -1    2.20    0.35
 -27   7  -1    2.36    0.59
 -29  -7  -1    0.47    0.28
 -29   7  -1    0.76    0.49
 -29   7  -1    0.14    0.23
 -31   7  -1    0.60    0.45
 -32  -8   1    0.08    0.22
 -32   8   1    0.27    0.36
 -30  -8   1   -0.16    0.24
 -30   8   1    0.21    0.41
 -28  -8   1   14.42    0.93
 -28   8   1   13.97    1.17
 -26  -8   1    1.03    0.37
  26   8  -1    0.54    0.27
 -26   8   1    1.10    0.51
 -26   8   1    0.60    0.27
 -24  -8   1    0.82    0.35
 -24   8   1    0.20    0.49
 -24   8   1    0.11    0.25
 -22  -8   1    0.19    0.29
 -22   8   1    0.76    0.48
 -22   8   1   -0.25    0.44
 -22   8   1    0.11    0.26
  22   8  -1    0.28    0.51
  20  -8  -1    1.18    0.24
 -20  -8   1    0.83    0.25
 -20  -8   1    1.36    0.35
 -20   8   1    0.64    0.43
 -20   8   1    0.95    0.37
  20   8  -1    0.71    0.49
 -20   8   1    1.85    0.51
  20   8  -1    1.61    0.58
 -20   8   1    1.38    0.30
 -18  -8   1    4.14    0.37
 -18  -8   1    4.22    0.47
  18  -8  -1    4.24    0.39
 -18  -8   1    4.15    0.47
 -18   8   1    4.19    0.58
  18   8  -1    4.20    0.70
 -18   8   1    4.36    0.57
 -18   8   1    4.69    0.49
  18   8  -1    4.08    0.61
 -18   8   1    3.57    0.42
 -16  -8   1    7.98    0.53
 -16  -8   1    9.73    0.66
 -16  -8   1    8.20    0.61
  16  -8  -1    7.91    0.55
  16   8  -1    7.57    0.85
 -16   8   1    7.95    0.74
 -16   8   1    8.92    0.75
 -16   8   1    7.81    0.60
  16   8  -1    8.70    0.79
 -16   8   1    7.80    0.64
  14  -8  -1    2.43    0.41
 -14  -8   1    1.08    0.27
 -14  -8   1    1.58    0.21
 -14  -8   1    1.87    0.27
  14  -8  -1    1.38    0.23
  14   8  -1    1.52    0.43
 -14   8   1    1.71    0.31
 -14   8   1    1.65    0.37
 -14   8   1    1.71    0.36
  14   8  -1    1.21    0.60
  14   8  -1    1.49    0.54
 -14   8   1    1.43    0.26
  12  -8  -1    5.09    0.45
 -12  -8   1    4.51    0.42
  12  -8  -1    5.14    0.40
 -12  -8   1    5.60    0.42
 -12   8   1    6.05    0.45
  12   8  -1    5.38    0.69
  12   8  -1    4.74    0.55
 -12   8   1    5.81    0.54
  12   8  -1    6.40    0.82
 -12   8   1    5.95    0.52
 -12   8   1    5.77    0.54
 -10  -8   1  130.52    6.30
 -10  -8   1  136.42    6.27
  10  -8  -1  128.18    6.29
  10   8  -1  125.40    6.55
 -10   8   1  127.56    6.30
 -10   8   1  121.11    6.34
  10   8  -1  116.09    6.42
 -10   8   1  118.43    6.30
  10   8  -1  124.26    6.37
 -10   8   1  125.85    6.35
  -8  -8   1   12.23    0.63
  -8  -8   1   11.44    0.69
   8  -8  -1   10.78    0.67
  -8  -8   1   10.78    0.66
   8  -8  -1   10.54    0.64
  -8   8   1   10.07    0.86
  -8   8   1   10.32    0.73
  -8   8   1   10.92    0.70
   8   8  -1   10.32    1.00
   8   8  -1   10.67    0.80
   6  -8  -1    0.97    0.15
  -6  -8   1    0.90    0.19
   6  -8  -1    0.74    0.20
  -6  -8   1    0.59    0.19
  -6  -8   1    1.07    0.16
  -6   8   1    0.56    0.25
  -6   8   1    1.07    0.27
   6   8  -1    0.54    0.24
   6   8  -1    1.16    0.31
  -6   8   1    0.64    0.23
  -6   8   1    0.30    0.30
   6   8  -1    0.73    0.43
   4  -8  -1   74.66    3.94
  -4  -8   1   84.72    3.93
  -4  -8   1   74.80    3.94
   4  -8  -1   79.06    3.95
  -4  -8   1   72.33    3.93
   4  -8  -1   80.31    3.93
  -4   8   1   81.31    3.96
   4   8  -1   77.54    4.01
  -4   8   1   83.98    4.01
  -4   8   1   75.98    4.10
  -4   8   1   73.26    3.97
   4   8  -1   76.15    4.13
   4   8  -1   80.70    4.03
   4   8  -1   84.18    3.97
   2  -8  -1    0.20    0.11
  -2  -8   1   -0.09    0.14
   2  -8  -1   -0.05    0.14
  -2  -8   1    0.05    0.15
   2  -8  -1    0.23    0.14
  -2  -8   1    0.11    0.11
   2   8  -1   -0.11    0.17
   2   8  -1   -0.06    0.25
  -2   8   1   -0.05    0.15
  -2   8   1   -0.07    0.27
   2   8  -1    0.31    0.30
  -2   8   1    0.30    0.19
  -2   8   1   -0.07    0.24
   0  -8  -1    7.23    0.45
   0  -8  -1    7.03    0.48
   0  -8   1    7.33    0.46
   0  -8  -1    7.73    0.44
   0  -8   1    6.86    0.43
   0   8   1    6.58    0.67
   0   8   1    7.34    0.50
   0   8  -1    7.44    0.68
   0   8  -1    7.82    0.55
   0   8   1    7.14    0.59
   0   8  -1    8.10    0.49
  -2  -8  -1    0.93    0.14
  -2  -8  -1    1.28    0.21
   2  -8   1    0.98    0.14
   2  -8   1    0.92    0.16
  -2  -8  -1    0.76    0.17
  -2   8  -1    1.03    0.24
  -2   8  -1    1.20    0.19
   2   8   1    0.56    0.33
   2   8   1    0.69    0.33
  -2   8  -1    0.97    0.20
   2   8   1    0.79    0.24
   2   8   1    0.81    0.20
  -2   8  -1    1.16    0.34
  -4  -8  -1    0.51    0.21
  -4  -8  -1    0.65    0.16
  -4  -8  -1    0.64    0.13
   4  -8   1    0.72    0.13
   4   8   1    0.54    0.35
  -4   8  -1    0.61    0.20
  -4   8  -1    0.71    0.23
   4   8   1    0.58    0.37
  -4   8  -1    0.40    0.31
   4   8   1    0.61    0.19
   4   8   1    0.87    0.27
  -4   8  -1    0.48    0.17
  -6  -8  -1   26.85    1.40
  -6  -8  -1   25.92    1.41
  -6  -8  -1   26.65    1.38
   6  -8   1   25.19    1.36
   6   8   1   28.47    1.50
   6   8   1   26.16    1.67
   6   8   1   24.98    1.54
  -6   8  -1   26.62    1.43
  -6   8  -1   27.27    1.40
  -8  -8  -1    0.71    0.25
  -8  -8  -1    0.56    0.19
   8  -8   1    0.28    0.14
   8   8   1    0.74    0.50
  -8   8  -1    0.39    0.17
  -8   8  -1    0.54    0.25
   8   8   1    0.80    0.34
 -10  -8  -1    2.49    0.32
 -10  -8  -1    2.32    0.23
  10  -8   1    1.55    0.21
 -10   8  -1    1.96    0.26
  10   8   1    1.82    0.58
 -10   8  -1    2.58    0.35
 -10   8  -1    2.00    0.33
  10   8   1    1.77    0.40
 -12  -8  -1    6.98    0.55
 -12  -8  -1    5.73    0.42
  12  -8   1    5.87    0.41
  12   8   1    7.18    0.89
  12   8   1    6.03    0.71
 -12   8  -1    5.87    0.55
 -12   8  -1    5.41    0.56
 -12   8  -1    5.57    0.46
  12   8   1    6.07    0.61
 -14  -8  -1    3.66    0.35
 -14  -8  -1    3.24    0.37
 -14  -8  -1    4.43    0.46
  14   8   1    3.50    0.61
 -14   8  -1    4.23    0.50
  14   8   1    3.63    0.74
 -14   8  -1    3.06    0.43
 -14   8  -1    3.87    0.36
  14   8   1    3.29    0.54
 -16  -8  -1    1.78    0.25
 -16  -8  -1    2.08    0.33
 -16  -8  -1    2.37    0.34
 -16  -8  -1    2.11    0.33
  16   8   1    2.22    0.52
  16   8   1    1.90    0.54
 -16   8  -1    1.94    0.43
 -16   8  -1    2.46    0.30
 -16   8  -1    2.82    0.44
 -18  -8  -1    0.42    0.31
 -18  -8  -1    0.50    0.19
 -18  -8  -1    0.88    0.29
 -18   8  -1    0.71    0.39
  18   8   1    0.65    0.47
 -18   8  -1    0.80    0.25
  18   8   1    0.37    0.46
 -18   8  -1    0.69    0.38
 -20  -8  -1    0.44    0.21
 -20  -8  -1    0.70    0.32
 -20  -8  -1    0.24    0.33
 -20   8  -1    0.54    0.43
  20   8   1    0.55    0.47
 -20   8  -1    0.36    0.43
 -20   8  -1    0.29    0.26
 -22  -8  -1    1.99    0.28
 -22  -8  -1    2.17    0.43
 -22  -8  -1    1.30    0.36
 -22   8  -1    1.89    0.35
 -22   8  -1    2.23    0.52
 -22   8  -1    1.00    0.50
 -24  -8  -1    0.09    0.20
 -24  -8  -1    0.27    0.33
  24   8   1   -0.17    0.26
 -24   8  -1   -0.03    0.26
 -24   8  -1    0.24    0.51
 -24   8  -1    0.28    0.47
 -26  -8  -1    1.96    0.40
 -26   8  -1    2.12    0.64
 -26   8  -1    1.54    0.33
 -28  -8  -1    0.11    0.34
 -28   8  -1    0.67    0.28
 -28   8  -1    0.37    0.50
 -30  -8  -1    2.97    0.40
 -30   8  -1    2.38    0.56
 -32   8  -1    0.21    0.39
 -31  -9   1    0.19    0.23
 -31   9   1   -0.23    0.37
 -29  -9   1    1.28    0.31
 -29   9   1    1.52    0.53
 -27  -9   1    2.97    0.44
 -27   9   1    2.65    0.37
  27   9  -1    2.23    0.42
 -27   9   1    3.23    0.64
 -25  -9   1    1.18    0.37
 -25   9   1    1.09    0.30
 -25   9   1    1.32    0.59
 -23  -9   1    0.15    0.33
 -23   9   1   -0.01    0.25
 -23   9   1    0.00    0.46
 -21  -9   1   15.76    1.05
 -21   9   1   16.23    1.22
  21   9  -1   16.92    1.31
 -21   9   1   16.86    1.25
 -21   9   1   15.53    1.03
  19  -9  -1   20.26    1.21
 -19  -9   1   23.54    1.32
  19   9  -1   21.56    1.49
 -19   9   1   22.40    1.29
 -19   9   1   20.50    1.62
 -19   9   1   19.38    1.70
 -19   9   1   22.89    1.46
  19   9  -1   22.60    1.59
 -17  -9   1    1.48    0.33
  17  -9  -1    0.86    0.21
 -17  -9   1    0.83    0.19
  17   9  -1    1.25    0.59
 -17   9   1    0.18    0.37
 -17   9   1    0.49    0.34
 -17   9   1    1.17    0.27
  17   9  -1    1.25    0.49
 -17   9   1    1.04    0.42
  15  -9  -1    3.80    0.34
 -15  -9   1    3.47    0.34
 -15  -9   1    4.80    0.47
  15   9  -1    4.14    0.71
 -15   9   1    4.38    0.54
  15   9  -1    4.79    0.59
 -15   9   1    4.11    0.52
  15   9  -1    2.99    0.76
 -15   9   1    3.69    0.38
 -15   9   1    5.62    0.50
  13  -9  -1    4.65    0.38
 -13  -9   1    4.45    0.36
 -13  -9   1    4.45    0.43
  13   9  -1    3.46    0.75
 -13   9   1    5.08    0.45
  13   9  -1    4.60    0.58
 -13   9   1    5.54    0.57
 -13   9   1    4.81    0.46
 -13   9   1    4.82    0.53
  13   9  -1    4.08    0.67
 -11  -9   1    0.68    0.26
  11  -9  -1    0.31    0.16
  11  -9  -1    0.37    0.21
  11   9  -1    0.22    0.50
 -11   9   1    0.37    0.32
 -11   9   1    0.36    0.30
 -11   9   1    0.19    0.19
 -11   9   1   -0.03    0.23
 -11   9   1    0.10    0.28
  11   9  -1    0.50    0.36
  11   9  -1   -0.41    0.46
   9  -9  -1    0.74    0.22
  -9  -9   1    0.34    0.22
  -9  -9   1    0.63    0.15
   9   9  -1    0.06    0.45
  -9   9   1    0.35    0.33
   9   9  -1    0.66    0.34
  -9   9   1    0.51    0.30
  -9   9   1    0.34    0.20
   9   9  -1    0.66    0.47
  -9   9   1    0.54    0.28
  -9   9   1    0.37    0.23
  -7  -9   1   12.85    0.71
  -7  -9   1   13.36    0.76
   7  -9  -1   12.37    0.75
   7   9  -1   11.52    1.08
   7   9  -1   11.80    1.24
   7   9  -1   12.93    0.81
  -7   9   1   12.79    0.81
   7   9  -1   11.55    0.86
  -7   9   1   12.62    0.79
   5  -9  -1    9.88    0.61
  -5  -9   1    9.48    0.60
   5  -9  -1    9.63    0.60
  -5  -9   1    9.61    0.56
   5  -9  -1   10.08    0.57
   5   9  -1   10.36    0.73
  -5   9   1    9.26    0.84
   5   9  -1    9.98    0.65
   5   9  -1    9.13    0.92
  -5   9   1    9.46    0.66
   3  -9  -1   12.03    0.72
   3  -9  -1   12.40    0.69
  -3  -9   1   12.81    0.73
  -3  -9   1   13.01    0.69
   3  -9  -1   11.85    0.71
   3   9  -1   11.63    0.76
  -3   9   1   11.38    0.95
   3   9  -1   13.28    0.82
   3   9  -1   12.73    1.00
  -3   9   1   13.98    0.84
  -3   9   1   12.13    0.76
   1  -9  -1   86.05    3.98
  -1  -9   1   78.55    3.99
   1  -9  -1   76.87    3.99
  -1  -9   1   80.18    3.97
   1  -9  -1   80.69    3.99
  -1   9   1   80.09    4.19
   1   9  -1   74.08    4.05
  -1   9   1   78.86    4.07
   1   9  -1   78.58    4.02
  -1  -9  -1   16.31    0.89
  -1  -9  -1   16.96    0.88
   1  -9   1   14.84    0.87
   1  -9   1   14.70    0.85
   1   9   1   16.32    1.15
   1   9   1   16.09    1.01
  -1   9  -1   14.92    0.88
  -1   9  -1   16.02    0.91
  -1   9  -1   17.80    0.97
   1   9   1   16.41    0.97
   3  -9   1    0.21    0.14
   3  -9   1    0.20    0.13
  -3  -9  -1    0.22    0.19
  -3  -9  -1    0.13    0.12
  -3  -9  -1    0.18    0.15
  -3   9  -1    0.26    0.33
  -3   9  -1    0.43    0.21
  -3   9  -1    0.17    0.17
   3   9   1   -0.01    0.15
  -3   9  -1   -0.05    0.25
   5  -9   1    0.38    0.16
  -5  -9  -1    0.82    0.19
  -5  -9  -1    0.34    0.21
   5  -9   1    0.45    0.14
  -5  -9  -1    0.46    0.15
   5   9   1    0.21    0.34
  -5   9  -1    0.58    0.23
  -5   9  -1    0.18    0.18
   7  -9   1   30.92    1.72
  -7  -9  -1   34.65    1.76
  -7  -9  -1   35.95    1.78
   7   9   1   31.19    2.05
  -7   9  -1   34.58    1.77
   7   9   1   35.14    1.88
  -7   9  -1   32.75    1.80
  -9  -9  -1    2.77    0.33
   9  -9   1    2.51    0.25
  -9  -9  -1    3.57    0.34
  -9  -9  -1    3.12    0.27
  -9   9  -1    2.56    0.36
  -9   9  -1    2.21    0.28
   9   9   1    2.65    0.58
   9   9   1    2.54    0.46
  -9   9  -1    2.87    0.38
   9   9   1    2.21    0.60
 -11  -9  -1    4.81    0.37
 -11  -9  -1    4.17    0.41
 -11   9  -1    5.10    0.43
  11   9   1    4.34    0.74
 -11   9  -1    4.98    0.49
  11   9   1    5.07    0.68
 -11   9  -1    4.74    0.50
  11   9   1    4.61    0.54
 -13  -9  -1   12.53    0.79
 -13  -9  -1   11.56    0.77
 -13  -9  -1   11.23    0.67
 -13   9  -1   10.72    0.82
  13   9   1   10.25    0.92
  13   9   1   11.27    1.03
 -13   9  -1   10.63    0.71
  13   9   1   10.61    1.16
 -13   9  -1    9.76    0.79
 -15  -9  -1    7.80    0.65
 -15  -9  -1    6.96    0.49
  15   9   1    6.56    0.70
 -15   9  -1    7.45    0.69
 -15   9  -1    7.37    0.55
  15   9   1    7.00    1.02
  15   9   1    6.56    0.79
 -15   9  -1    7.09    0.67
 -17  -9  -1    7.51    0.68
 -17  -9  -1    7.18    0.58
 -17  -9  -1    7.55    0.52
  17   9   1    7.26    0.82
 -17   9  -1    7.91    0.76
 -17   9  -1    7.54    0.60
  17   9   1    6.94    0.77
 -17   9  -1    8.39    0.80
 -19  -9  -1    3.38    0.45
 -19  -9  -1    3.82    0.36
 -19  -9  -1    3.65    0.49
 -19   9  -1    3.71    0.58
 -19   9  -1    3.72    0.43
 -19   9  -1    3.12    0.59
  19   9   1    3.56    0.66
  19   9   1    3.25    0.62
 -21  -9  -1    9.07    0.65
 -21  -9  -1    9.90    0.81
 -21   9  -1   10.56    0.99
 -21   9  -1   10.17    0.77
 -21   9  -1   10.37    0.94
 -23  -9  -1    0.40    0.35
 -23  -9  -1   -0.05    0.20
 -23   9  -1   -0.08    0.49
 -23   9  -1    0.02    0.46
 -23   9  -1    0.06    0.27
 -25  -9  -1    3.25    0.47
 -25   9  -1    2.45    0.39
 -25   9  -1    2.72    0.65
 -27  -9  -1    0.77    0.36
 -27   9  -1    0.67    0.29
 -27   9  -1   -0.11    0.46
 -29  -9  -1   -0.02    0.27
 -29   9  -1    0.67    0.45
 -29   9  -1   -0.07    0.24
 -31  -9  -1    0.16    0.46
 -31   9  -1   -0.19    0.38
 -30 -10   1    1.02    0.27
  30 -10  -1    2.08    0.37
 -30  10   1    0.26    0.42
 -28 -10   1    6.75    0.55
 -28  10   1    3.85    0.65
 -26 -10   1    0.18    0.33
 -26  10   1    0.07    0.46
  26  10  -1    0.10    0.25
 -26  10   1    0.41    0.26
 -24 -10   1    0.58    0.34
 -24  10   1    0.26    0.28
 -24  10   1    0.98    0.54
 -22 -10   1    2.42    0.42
 -22  10   1    2.09    0.37
 -22  10   1    3.73    0.67
 -22  10   1    2.39    1.17
 -20 -10   1    5.84    0.59
  20  10  -1    5.50    0.81
 -20  10   1    5.06    0.71
  20  10  -1    6.53    0.76
 -20  10   1    5.36    0.73
 -20  10   1    5.75    0.55
 -18 -10   1    1.09    0.36
 -18  10   1    1.63    0.50
  18  10  -1    1.10    0.63
 -18  10   1    1.56    0.49
 -18  10   1    1.57    0.32
 -18  10   1    0.93    0.55
  18  10  -1    0.84    0.53
 -16 -10   1    2.89    0.39
  16 -10  -1    2.64    0.30
 -16 -10   1    3.13    0.34
  16  10  -1    1.73    0.73
 -16  10   1    3.29    0.38
 -16  10   1    3.87    0.54
  16  10  -1    2.87    0.68
 -16  10   1    2.71    0.59
  16  10  -1    4.10    0.60
 -16  10   1    1.79    0.61
 -16  10   1    2.16    0.47
  14 -10  -1    0.16    0.15
 -14 -10   1    0.13    0.14
 -14 -10   1    0.23    0.26
 -14  10   1    0.11    0.27
 -14  10   1   -0.15    0.31
 -14  10   1   -0.17    0.21
  14  10  -1   -0.43    0.53
 -14  10   1    0.14    0.36
 -14  10   1    0.02    0.34
  14  10  -1    0.38    0.56
  14  10  -1    0.68    0.40
  12 -10  -1    2.43    0.25
 -12 -10   1    1.87    0.31
 -12 -10   1    1.98    0.22
 -12  10   1    1.87    0.28
  12  10  -1    2.34    0.68
  12  10  -1    1.72    0.58
 -12  10   1    2.38    0.39
  12  10  -1    1.64    0.43
 -12  10   1    2.13    0.48
 -12  10   1    1.68    0.32
 -12  10   1    1.67    0.40
  10 -10  -1    0.98    0.18
 -10 -10   1    0.63    0.24
 -10  10   1    1.28    0.25
  10  10  -1    1.26    0.38
 -10  10   1    0.83    0.29
  10  10  -1    0.48    0.48
 -10  10   1    1.36    0.37
 -10  10   1    0.87    0.31
 -10  10   1    0.91    0.38
  10  10  -1   -0.59    0.46
  -8 -10   1    0.93    0.25
  -8 -10   1    0.89    0.16
   8 -10  -1    0.78    0.21
  -8  10   1    0.95    0.30
   8  10  -1    0.28    0.46
   8  10  -1    0.83    0.50
  -8  10   1    0.52    0.21
  -8  10   1    0.68    0.33
   8  10  -1    0.53    0.35
  -8  10   1    0.53    0.36
   6 -10  -1   42.11    2.22
  -6 -10   1   43.11    2.22
   6 -10  -1   39.67    2.21
  -6 -10   1   42.89    2.19
   6  10  -1   42.04    2.51
   6  10  -1   41.61    2.37
  -6  10   1   47.11    2.47
   6  10  -1   42.69    2.31
  -6  10   1   40.48    2.27
  -6  10   1   45.02    2.46
  -6  10   1   43.56    2.31
   6  10  -1   47.22    2.26
   4 -10  -1   43.10    2.13
  -4 -10   1   44.74    2.12
  -4 -10   1   40.08    2.15
   4 -10  -1   41.27    2.14
   4 -10  -1   40.59    2.15
  -4  10   1   39.32    2.19
   4  10  -1   42.01    2.18
   4  10  -1   38.96    2.42
   4  10  -1   43.43    2.25
   2 -10  -1   24.39    1.30
   2 -10  -1   22.32    1.29
  -2 -10   1   23.84    1.30
   2 -10  -1   27.05    1.28
  -2 -10   1   25.39    1.27
  -2  10   1   23.21    1.33
   2  10  -1   23.77    1.34
   0 -10  -1    1.90    0.26
   0 -10   1    1.14    0.18
   0 -10  -1    1.54    0.20
   0 -10  -1    1.88    0.23
   0 -10   1    1.95    0.24
   0  10  -1    1.52    0.27
   0  10   1    0.60    0.66
  -2 -10  -1   13.11    0.73
  -2 -10  -1   12.91    0.75
   2 -10   1   12.31    0.73
  -2 -10  -1   13.79    0.71
   2 -10   1   11.19    0.69
   2  10   1   11.57    1.09
  -2  10  -1   12.44    0.76
  -2  10  -1   13.13    1.03
  -2  10  -1   11.75    0.75
  -4 -10  -1   11.14    0.67
   4 -10   1   10.52    0.63
   4 -10   1   11.66    0.66
  -4 -10  -1   11.62    0.70
  -4  10  -1   10.49    0.94
  -4  10  -1   11.50    0.70
  -4  10  -1   10.81    0.70
   6 -10   1    7.90    0.51
   6 -10   1    5.58    0.60
  -6 -10  -1    7.68    0.56
  -6 -10  -1    7.51    0.53
  -6  10  -1    7.58    0.76
  -6  10  -1    8.35    0.54
   6  10   1    8.24    0.71
   6  10   1    8.09    0.76
  -6  10  -1    7.70    0.78
  -6  10  -1    7.33    0.57
   6  10   1    7.57    0.83
  -8 -10  -1    6.74    0.44
  -8 -10  -1    6.10    0.53
  -8 -10  -1    6.70    0.48
  -8  10  -1    5.56    0.66
  -8  10  -1    6.73    0.59
   8  10   1    5.94    0.71
  -8  10  -1    6.08    0.55
   8  10   1    5.98    0.59
   8  10   1    6.11    0.81
  -8  10  -1    6.43    0.49
 -10 -10  -1   13.17    0.82
 -10 -10  -1   13.17    0.74
  10  10   1   12.44    1.09
  10  10   1   13.83    1.28
  10  10   1   12.55    0.95
 -10  10  -1   12.67    0.85
 -10  10  -1   12.43    0.78
 -10  10  -1   11.65    0.87
 -12 -10  -1   10.03    0.59
 -12 -10  -1    9.04    0.69
 -12  10  -1    8.18    0.72
  12  10   1    9.22    1.11
 -12  10  -1    9.55    0.77
 -12  10  -1    9.09    0.64
  12  10   1    9.54    0.85
  12  10   1    8.68    0.90
 -14 -10  -1    0.84    0.33
 -14 -10  -1    0.92    0.19
 -14  10  -1    0.86    0.36
 -14  10  -1    0.23    0.21
 -14  10  -1    0.92    0.38
  14  10   1    0.91    0.55
  14  10   1    0.87    0.45
  14  10   1    0.87    0.69
 -16 -10  -1    0.10    0.16
 -16 -10  -1   -0.13    0.29
 -16  10  -1    0.18    0.38
  16  10   1    0.18    0.53
 -16  10  -1    0.17    0.35
  16  10   1    0.06    0.44
  16  10   1   -0.52    0.63
 -16  10  -1    0.20    0.23
 -18 -10  -1    1.09    0.37
 -18 -10  -1    1.35    0.24
 -18  10  -1    1.50    0.48
 -18  10  -1    0.93    0.31
 -18  10  -1    0.64    0.41
  18  10   1    0.98    0.55
  18  10   1    1.06    0.52
 -20 -10  -1    4.27    0.52
 -20 -10  -1    3.27    0.33
  20  10   1    3.65    0.68
 -20  10  -1    2.04    0.69
 -20  10  -1    4.05    0.62
 -20  10  -1    2.70    0.41
 -20  10  -1    3.25    0.60
 -22 -10  -1   12.12    0.91
 -22  10  -1   14.25    1.16
 -22  10  -1   12.65    1.14
 -22  10  -1   11.45    0.88
 -24 -10  -1    0.05    0.33
 -24  10  -1   -0.03    0.48
 -24  10  -1   -0.01    0.26
 -24  10  -1    0.47    0.56
 -26 -10  -1    2.45    0.42
 -26  10  -1    2.10    0.37
 -26  10  -1    2.52    0.61
 -28 -10  -1    0.46    0.35
 -28  10  -1    0.23    0.44
 -28  10  -1    0.58    0.27
 -30 -10  -1    1.45    0.31
  30 -10   1    1.79    0.32
 -30  10  -1    0.56    0.44
 -31  11   1   -0.26    0.38
  29 -11  -1    0.47    0.32
 -29 -11   1    0.39    0.24
 -29  11   1   -0.24    0.38
 -27 -11   1   -0.07    0.27
 -27  11   1    0.30    0.45
 -27  11   1   -0.10    0.32
 -25 -11   1    0.62    0.33
 -25  11   1    1.20    0.56
 -25  11   1    0.17    0.27
 -23 -11   1    0.34    0.32
 -23  11   1   -0.23    0.26
 -23  11   1   -0.08    0.47
 -21 -11   1   17.76    1.18
 -21  11   1   18.85    1.39
 -21  11   1   18.11    1.18
  21  11  -1   19.21    1.42
  21  11  -1   20.96    1.46
 -21  11   1   19.37    1.43
 -19 -11   1    5.96    0.59
  19  11  -1    6.71    0.80
  19  11  -1    5.14    0.84
 -19  11   1    6.56    0.74
 -19  11   1    6.19    0.75
 -19  11   1    5.45    0.54
 -17 -11   1    1.04    0.35
 -17  11   1    1.64    0.51
  17  11  -1    1.66    0.54
 -17  11   1    2.19    0.64
 -17  11   1    1.52    0.49
 -17  11   1    1.29    0.32
  17  11  -1    0.97    0.83
  17  11  -1    1.21    0.66
 -15 -11   1    0.35    0.28
  15 -11  -1    0.21    0.17
  15  11  -1   -0.08    0.64
 -15  11   1    0.29    0.26
 -15  11   1    0.32    0.44
 -15  11   1    0.36    0.41
  15  11  -1    0.26    0.56
  15  11  -1   -0.09    0.44
 -15  11   1    0.23    0.37
 -13 -11   1    1.01    0.30
 -13 -11   1    0.73    0.33
  13 -11  -1    1.03    0.19
  13  11  -1    0.98    0.60
 -13  11   1    0.99    0.26
  13  11  -1    1.05    0.67
 -13  11   1    1.11    0.42
 -13  11   1    1.09    0.36
  13  11  -1    0.68    0.42
 -13  11   1    1.02    0.48
 -11 -11   1   13.59    0.82
 -11 -11   1   12.42    0.73
  11 -11  -1   12.38    0.74
  11  11  -1   11.26    1.20
 -11  11   1   13.96    0.82
  11  11  -1   12.63    1.20
 -11  11   1   12.56    0.94
 -11  11   1   12.64    0.90
 -11  11   1   11.88    1.08
  11  11  -1   13.86    0.99
  -9 -11   1    0.24    0.22
  -9 -11   1    0.24    0.15
   9 -11  -1    0.20    0.15
   9  11  -1    0.18    0.51
  -9  11   1    0.19    0.34
   9  11  -1   -0.40    0.45
   9  11  -1   -0.11    0.33
  -9  11   1    0.34    0.38
  -9  11   1    0.36    0.21
  -9  11   1    0.00    0.26
  -7 -11   1   19.20    0.98
   7 -11  -1   18.34    0.99
   7 -11  -1   17.49    1.01
  -7 -11   1   18.49    1.03
  -7  11   1   16.95    1.08
   7  11  -1   17.43    1.27
  -7  11   1   17.23    1.16
   7  11  -1   19.41    1.17
   7  11  -1   17.88    1.08
  -7  11   1   18.58    1.06
  -7  11   1   18.14    1.31
   7  11  -1   16.87    1.40
   5 -11  -1   54.40    2.85
   5 -11  -1   51.12    2.83
  -5 -11   1   55.64    2.85
  -5 -11   1   56.55    2.82
  -5  11   1   52.04    2.89
  -5  11   1   55.80    2.95
   5  11  -1   55.44    2.95
  -5  11   1   56.52    3.11
   5  11  -1   53.37    3.14
   5  11  -1   55.87    3.00
  -5  11   1   61.37    2.89
   5  11  -1   60.17    2.89
  -3 -11   1   33.77    1.77
   3 -11  -1   33.58    1.77
   3 -11  -1   35.32    1.74
  -3 -11   1   34.30    1.74
   3 -11  -1   31.80    1.76
   3  11  -1   35.77    1.81
   3  11  -1   32.10    1.91
  -3  11   1   36.85    1.82
   3  11  -1   32.79    1.88
   3  11  -1   34.65    2.09
  -3  11   1   33.25    1.89
  -3  11   1   33.26    1.81
  -3  11   1   31.09    2.03
  -1 -11   1    1.98    0.26
   1 -11  -1    2.71    0.30
   1 -11  -1    2.59    0.28
  -1 -11   1    2.35    0.26
  -1  11   1    1.97    0.48
  -1  11   1    1.07    0.45
   1  11  -1    2.60    0.33
   1  11  -1    2.41    0.55
   1  11  -1    1.89    0.56
  -1  11   1    2.53    0.40
  -1  11   1    1.96    0.45
  -1 -11  -1    0.69    0.19
  -1 -11  -1    0.69    0.23
   1 -11   1    1.07    0.21
  -1 -11  -1    0.88    0.14
   1  11   1    0.59    0.43
   1  11   1    0.64    0.31
  -1  11  -1    0.31    0.44
  -1  11  -1    0.80    0.42
  -1  11  -1    0.64    0.25
   1  11   1    0.65    0.35
   1  11   1    1.08    0.45
   3 -11   1    9.25    0.57
  -3 -11  -1    8.91    0.58
  -3 -11  -1    8.82    0.61
   3  11   1    8.92    0.89
   3  11   1    8.79    0.74
  -3  11  -1    8.88    0.90
  -3  11  -1    9.44    0.63
  -3  11  -1    8.87    0.61
   3  11   1    8.36    0.79
  -3  11  -1    9.02    0.73
   3  11   1    9.59    0.64
  -5 -11  -1   11.36    0.64
  -5 -11  -1   10.47    0.68
   5 -11   1   10.91    0.66
  -5 -11  -1   11.14    0.70
  -5  11  -1   10.33    0.79
   5  11   1   10.79    0.73
   5  11   1   10.54    0.98
  -5  11  -1   10.70    0.71
   5  11   1   11.57    1.11
  -5  11  -1   11.68    0.72
  -5  11  -1   10.12    0.98
   5  11   1   10.74    0.83
  -7 -11  -1    1.98    0.30
   7 -11   1    1.85    0.25
  -7 -11  -1    1.94    0.22
  -7 -11  -1    1.92    0.27
   7  11   1    1.76    0.59
   7  11   1    1.50    0.52
  -7  11  -1    1.68    0.27
  -7  11  -1    1.59    0.38
  -7  11  -1    2.14    0.33
   7  11   1    2.26    0.44
  -7  11  -1    1.41    0.45
  -9 -11  -1    3.44    0.35
  -9 -11  -1    3.21    0.30
  -9 -11  -1    4.32    0.42
   9  11   1    3.36    0.74
   9  11   1    2.86    0.47
  -9  11  -1    3.16    0.40
  -9  11  -1    3.29    0.55
   9  11   1    2.41    0.60
  -9  11  -1    3.48    0.45
  -9  11  -1    3.48    0.36
 -11 -11  -1    0.72    0.27
 -11 -11  -1    0.49    0.17
 -11  11  -1    0.41    0.33
 -11  11  -1    0.82    0.33
 -11  11  -1    0.33    0.22
 -11  11  -1    0.23    0.39
  11  11   1    0.97    0.63
  11  11   1   -0.10    0.37
  11  11   1    1.37    0.57
 -13 -11  -1    1.51    0.32
 -13 -11  -1    2.31    0.26
 -13  11  -1    1.99    0.56
 -13  11  -1    2.93    0.48
 -13  11  -1    2.27    0.31
 -13  11  -1    2.96    0.45
  13  11   1    1.96    0.52
  13  11   1    2.44    0.75
  13  11   1    1.83    0.63
 -15 -11  -1   10.29    0.64
 -15 -11  -1   10.87    0.80
  15  11   1    9.21    0.99
 -15  11  -1   11.38    1.16
 -15  11  -1   10.15    0.73
  15  11   1    9.28    0.92
  15  11   1    9.17    1.22
 -15  11  -1   10.42    0.86
 -15  11  -1   10.07    0.91
 -17 -11  -1    3.62    0.35
 -17 -11  -1    2.97    0.45
  17  11   1    4.82    0.76
 -17  11  -1    4.38    0.60
 -17  11  -1    5.22    0.81
  17  11   1    3.71    0.67
 -17  11  -1    4.67    0.47
 -17  11  -1    4.77    0.64
 -19 -11  -1   -0.43    0.32
 -19 -11  -1    0.06    0.17
 -19  11  -1    0.26    0.28
 -19  11  -1    0.41    0.45
  19  11   1    0.56    0.53
 -19  11  -1    0.44    0.49
 -19  11  -1    0.49    0.58
 -21 -11  -1    8.38    0.75
 -21  11  -1   10.23    1.01
  21  11   1    7.92    0.90
 -21  11  -1    8.73    0.89
 -21  11  -1    7.86    0.72
 -23 -11  -1    0.88    0.36
 -23  11  -1    0.71    0.55
 -23  11  -1    0.61    0.32
 -23  11  -1    0.93    0.53
 -25 -11  -1    0.18    0.32
 -25  11  -1   -0.40    0.46
 -25  11  -1   -0.14    0.28
 -27 -11  -1   -0.32    0.31
 -27  11  -1    0.05    0.26
 -27  11  -1   -0.55    0.43
  29 -11   1    1.73    0.34
 -29 -11  -1    1.09    0.30
 -29  11  -1    0.69    0.47
 -30 -12   1    0.01    0.20
  30 -12  -1   -0.34    0.25
 -30  12   1    0.68    0.44
 -28 -12   1    2.25    0.33
  28 -12  -1    2.65    0.37
 -28  12   1    1.94    0.48
 -26 -12   1    2.45    0.38
  26 -12  -1    1.95    0.38
  26  12  -1    1.31    0.44
 -26  12   1    1.79    0.53
 -26  12   1    1.60    0.31
 -24 -12   1    1.68    0.36
 -24  12   1    3.28    0.65
 -24  12   1    1.78    0.36
 -22 -12   1    0.06    0.30
 -22  12   1   -0.17    0.46
 -22  12   1    0.08    0.29
 -20 -12   1    1.98    0.40
 -20  12   1    1.05    0.53
  20  12  -1    1.56    0.60
 -20  12   1    1.25    0.59
 -20  12   1    1.02    0.34
  20  12  -1    1.59    0.67
 -18 -12   1    2.64    0.44
  18  12  -1    1.64    0.69
 -18  12   1    2.73    0.57
 -18  12   1    2.70    0.60
 -18  12   1    1.64    0.37
  18  12  -1    2.00    0.59
 -18  12   1    2.23    0.77
 -16 -12   1    7.13    0.64
 -16  12   1    7.28    0.64
  16  12  -1    7.79    0.97
  16  12  -1    6.61    0.81
 -16  12   1    6.63    0.73
 -16  12   1    7.26    0.96
 -16  12   1    6.41    0.75
  16  12  -1    6.46    1.11
  14 -12  -1    2.37    0.43
 -14 -12   1    2.10    0.37
  14  12  -1    3.33    0.90
 -14  12   1    3.44    0.54
  14  12  -1    3.29    0.73
 -14  12   1    3.07    0.55
 -14  12   1    2.49    0.64
 -14  12   1    2.60    0.37
  14  12  -1    3.46    0.58
  12 -12  -1    4.75    0.40
 -12 -12   1    5.05    0.47
  12  12  -1    5.01    0.77
 -12  12   1    4.75    0.59
 -12  12   1    4.87    0.56
 -12  12   1    4.85    0.45
  12  12  -1    4.57    0.62
 -12  12   1    4.89    0.74
  12  12  -1    4.07    0.84
  10 -12  -1    0.75    0.25
  10 -12  -1    0.97    0.19
 -10 -12   1    0.50    0.25
 -10  12   1    0.84    0.45
  10  12  -1    0.77    0.55
 -10  12   1    0.53    0.39
 -10  12   1    0.42    0.24
  10  12  -1    0.35    0.37
 -10  12   1    0.87    0.35
  10  12  -1    0.53    0.57
   8 -12  -1    0.25    0.16
   8 -12  -1    0.21    0.19
  -8 -12   1    0.42    0.23
   8  12  -1    0.26    0.53
   8  12  -1    0.51    0.50
   8  12  -1    0.10    0.35
  -8  12   1    0.10    0.28
  -8  12   1    0.07    0.23
  -8  12   1    0.27    0.41
  -8  12   1    0.57    0.38
   6 -12  -1   32.79    1.71
   6 -12  -1   30.72    1.67
  -6 -12   1   31.94    1.72
   6  12  -1   33.69    2.12
  -6  12   1   31.95    1.77
  -6  12   1   32.06    2.02
  -6  12   1   29.69    1.83
  -6  12   1   33.14    1.75
   6  12  -1   31.67    1.84
   6  12  -1   34.25    1.95
   6  12  -1   33.71    1.76
   4 -12  -1   24.59    1.29
   4 -12  -1   24.07    1.32
  -4 -12   1   24.20    1.32
   4  12  -1   23.69    1.45
   4  12  -1   26.32    1.37
   4  12  -1   23.77    1.69
  -4  12   1   24.08    1.47
   4  12  -1   24.83    1.52
  -4  12   1   24.30    1.36
  -4  12   1   23.17    1.37
  -4  12   1   23.71    1.64
   2 -12  -1   -0.04    0.17
   2 -12  -1   -0.01    0.20
  -2 -12   1    0.06    0.18
   2  12  -1   -0.34    0.28
   2  12  -1    0.25    0.41
  -2  12   1   -0.58    0.37
   2  12  -1   -0.01    0.23
  -2  12   1   -0.15    0.22
   2  12  -1    0.28    0.40
  -2  12   1    0.12    0.42
   0 -12   1    0.29    0.19
   0 -12  -1    0.80    0.22
   0 -12  -1    0.64    0.23
   0 -12  -1    0.82    0.23
   0  12  -1    0.47    0.25
   0  12   1    0.46    0.47
   0  12  -1    0.59    0.39
   0  12   1    0.73    0.34
   0  12  -1    0.69    0.43
   0  12   1    0.44    0.25
   0  12   1    0.78    0.42
  -2 -12  -1    0.16    0.18
  -2 -12  -1    0.15    0.22
   2 -12   1    0.01    0.18
  -2 -12  -1    0.33    0.14
   2  12   1    0.02    0.22
  -2  12  -1    0.17    0.35
  -2  12  -1   -0.14    0.40
   2  12   1    0.41    0.45
   2  12   1    0.11    0.47
  -2  12  -1   -0.09    0.23
   2  12   1    0.26    0.29
  -4 -12  -1    3.88    0.38
  -4 -12  -1    3.97    0.33
   4 -12   1    4.45    0.37
  -4 -12  -1    3.93    0.40
   4  12   1    4.47    0.41
   4  12   1    4.52    0.64
  -4  12  -1    3.69    0.51
  -4  12  -1    3.94    0.39
  -4  12  -1    4.16    0.69
  -4  12  -1    3.97    0.41
   4  12   1    4.18    0.75
   4  12   1    3.53    0.47
  -6 -12  -1   -0.02    0.36
  -6 -12  -1   -0.23    0.21
  -6 -12  -1   -0.01    0.13
   6 -12   1   -0.13    0.17
  -6  12  -1    0.08    0.22
  -6  12  -1    0.33    0.44
   6  12   1    0.22    0.49
   6  12   1    0.24    0.48
  -6  12  -1   -0.17    0.31
   6  12   1    0.03    0.35
  -6  12  -1    0.16    0.25
  -8 -12  -1    4.96    0.45
  -8 -12  -1    4.52    0.36
   8 -12   1    4.18    0.39
   8  12   1    3.04    0.71
   8  12   1    4.28    0.67
  -8  12  -1    5.32    0.50
   8  12   1    4.18    0.53
  -8  12  -1    4.68    0.70
  -8  12  -1    3.88    0.39
  -8  12  -1    4.79    0.55
  10 -12   1    5.15    0.45
 -10 -12  -1    5.82    0.41
 -10 -12  -1    4.92    0.47
 -10  12  -1    5.50    0.51
 -10  12  -1    5.21    0.59
  10  12   1    6.72    0.98
 -10  12  -1    5.55    0.57
  10  12   1    4.83    0.63
 -10  12  -1    4.36    0.69
  10  12   1    5.24    0.76
 -12 -12  -1    7.90    0.51
 -12 -12  -1    7.88    0.66
  12  12   1    7.73    0.90
  12  12   1    6.51    1.01
 -12  12  -1    7.30    0.72
  12  12   1    6.85    0.73
 -12  12  -1    7.33    0.61
 -12  12  -1    7.62    0.95
 -12  12  -1    7.18    0.68
 -14 -12  -1    0.60    0.19
 -14 -12  -1    0.40    0.32
 -14  12  -1    0.72    0.51
 -14  12  -1    0.37    0.26
  14  12   1    0.54    0.73
 -14  12  -1    0.53    0.36
  14  12   1    0.26    0.61
 -14  12  -1    0.54    0.43
  14  12   1    1.08    0.50
 -16 -12  -1    0.44    0.35
 -16 -12  -1   -0.18    0.15
 -16  12  -1    0.64    0.47
  16  12   1    0.27    0.51
 -16  12  -1    0.33    0.39
 -16  12  -1    0.09    0.54
 -16  12  -1    0.29    0.29
  16  12   1    0.26    0.58
  16  12   1   -0.19    0.72
 -18 -12  -1    1.64    0.44
 -18 -12  -1    1.27    0.23
 -18  12  -1    0.79    0.32
 -18  12  -1    1.86    0.69
  18  12   1    1.48    0.60
 -18  12  -1    1.53    0.54
  18  12   1    1.49    1.08
 -18  12  -1    1.04    0.48
 -20 -12  -1    0.40    0.35
  20  12   1    0.47    0.55
 -20  12  -1    0.54    0.46
 -20  12  -1   -0.01    0.76
 -20  12  -1   -0.32    0.29
 -20  12  -1    0.63    0.54
 -22 -12  -1    0.58    0.34
 -22  12  -1    1.21    0.53
 -22  12  -1    1.68    0.59
 -22  12  -1    0.71    0.31
 -24 -12  -1    0.84    0.38
 -24  12  -1    2.09    0.55
 -24  12  -1    0.59    0.32
  26 -12   1    0.63    0.32
 -26 -12  -1    0.17    0.29
 -26  12  -1    0.22    0.28
 -26  12  -1    0.41    0.48
  28 -12   1    0.65    0.28
 -28 -12  -1   -0.06    0.28
 -28  12  -1   -0.05    0.25
 -28  12  -1    0.71    0.45
 -30 -12  -1    2.28    0.32
  30 -12   1    3.25    0.36
 -29 -13   1    0.47    0.22
  29 -13  -1    1.43    0.30
 -29  13   1   -0.13    0.41
 -27 -13   1    0.39    0.27
  27 -13  -1    0.31    0.30
 -27  13   1   -0.19    0.42
 -25 -13   1    0.52    0.29
  25 -13  -1    0.77    0.34
 -25  13   1    0.10    0.46
 -25  13   1    1.18    0.28
 -23 -13   1   -0.24    0.31
  23 -13  -1    0.03    0.29
 -23  13   1    0.02    0.48
 -23  13   1    0.25    0.28
  21 -13  -1    0.13    0.29
 -21 -13   1    0.14    0.32
 -21  13   1    0.21    0.31
 -21  13   1    0.02    0.46
  21  13  -1   -0.73    0.45
 -19 -13   1    3.02    0.45
 -19  13   1    2.61    0.67
 -19  13   1    3.52    0.65
  19  13  -1    3.17    0.78
  19  13  -1    3.76    0.69
 -19  13   1    2.78    0.44
 -17 -13   1    2.31    0.40
 -17  13   1    2.38    0.41
  17  13  -1    2.71    0.76
 -17  13   1    1.69    0.52
 -17  13   1    1.96    0.61
  17  13  -1    3.01    0.64
 -17  13   1    2.88    0.82
  17  13  -1    2.89    0.95
  15 -13  -1    4.01    0.44
 -15 -13   1    4.72    0.52
 -15  13   1    4.56    0.49
  15  13  -1    4.49    1.04
  15  13  -1    5.38    0.76
 -15  13   1    5.90    0.71
 -15  13   1    8.13    1.00
 -15  13   1    3.70    0.60
  15  13  -1    5.85    0.90
  13 -13  -1    9.82    0.68
 -13 -13   1   10.11    0.74
  13  13  -1    9.56    0.92
 -13  13   1    9.39    0.82
  13  13  -1    8.37    1.01
 -13  13   1    8.27    0.85
 -13  13   1    8.87    1.03
 -13  13   1    9.18    0.72
  13  13  -1    8.20    1.17
 -11 -13   1    0.15    0.27
  11 -13  -1    0.23    0.21
  11 -13  -1    0.10    0.20
 -11  13   1    0.35    0.26
 -11  13   1    0.45    0.35
  11  13  -1    0.85    0.46
  11  13  -1   -0.22    0.60
 -11  13   1   -0.49    0.40
 -11  13   1    0.41    0.44
  11  13  -1   -0.80    0.55
   9 -13  -1    0.14    0.20
   9 -13  -1    0.34    0.17
  -9 -13   1    0.57    0.26
   9  13  -1    0.09    0.57
  -9  13   1    0.32    0.41
   9  13  -1   -0.29    0.52
   9  13  -1   -0.24    0.35
  -9  13   1   -0.46    0.38
  -9  13   1    0.30    0.25
  -9  13   1    0.30    0.30
  -7 -13   1    0.16    0.24
   7 -13  -1    0.03    0.20
   7 -13  -1    0.11    0.15
   7  13  -1   -0.10    0.50
  -7  13   1   -0.07    0.41
  -7  13   1   -0.16    0.27
   7  13  -1    0.32    0.35
  -7  13   1    0.27    0.39
   7  13  -1    0.05    0.54
  -7  13   1    0.06    0.24
   5 -13  -1    3.45    0.33
   5 -13  -1    5.03    0.41
  -5 -13   1    3.61    0.37
  -5  13   1    3.58    0.40
  -5  13   1    4.50    0.58
   5  13  -1    3.79    0.70
  -5  13   1    4.43    0.72
   5  13  -1    5.24    0.69
  -5  13   1    4.57    0.47
   5  13  -1    4.57    0.56
   5  13  -1    4.30    0.44
   3 -13  -1   21.30    1.08
   3 -13  -1   19.75    1.12
  -3 -13   1   19.48    1.11
   3  13  -1   20.00    1.34
  -3  13   1   18.79    1.46
   3  13  -1   20.57    1.55
   3  13  -1   20.84    1.17
  -3  13   1   19.42    1.17
  -3  13   1   18.43    1.29
   3  13  -1   19.17    1.26
   1 -13  -1   10.88    0.71
   1 -13  -1   11.06    0.65
  -1 -13   1   11.49    0.70
   1  13  -1   11.29    0.86
  -1  13   1   11.40    0.77
  -1  13   1    8.99    0.98
   1  13  -1   11.31    0.94
  -1  13   1   11.37    0.86
   1  13  -1   12.27    0.77
  -1  13   1   10.55    0.92
   1  13  -1    9.79    1.01
   1 -13   1    3.72    0.36
  -1 -13  -1    4.58    0.34
  -1 -13  -1    4.60    0.41
   1  13   1    3.66    0.48
   1  13   1    4.59    0.43
  -1  13  -1    4.49    0.57
   1  13   1    3.72    0.67
  -1  13  -1    3.98    0.43
  -1  13  -1    4.34    0.71
   1  13   1    4.61    0.64
   3 -13   1    1.89    0.26
  -3 -13  -1    2.36    0.24
  -3 -13  -1    1.93    0.30
   3  13   1    1.91    0.56
   3  13   1    2.27    0.33
   3  13   1    1.90    0.43
  -3  13  -1    1.92    0.53
  -3  13  -1    1.92    0.31
   3  13   1    2.69    0.65
  -3  13  -1    1.83    0.45
  -5 -13  -1    6.77    0.55
   5 -13   1    6.75    0.49
  -5 -13  -1    7.20    0.45
  -5  13  -1    5.97    0.77
   5  13   1    5.72    0.90
  -5  13  -1    6.13    0.55
  -5  13  -1    5.83    0.54
   5  13   1    6.77    0.59
   5  13   1    5.37    0.74
  -5  13  -1    7.02    0.69
   5  13   1    5.44    0.61
  -7 -13  -1    4.28    0.34
   7 -13   1    3.04    0.32
  -7 -13  -1    4.38    0.43
   7  13   1    3.23    0.52
  -7  13  -1    4.27    0.42
  -7  13  -1    4.13    0.72
  -7  13  -1    4.40    0.47
   7  13   1    4.26    0.69
   7  13   1    4.57    0.83
  -7  13  -1    3.39    0.53
   9 -13   1    2.73    0.31
  -9 -13  -1    2.50    0.27
  -9 -13  -1    2.68    0.40
  -9  13  -1    2.24    0.34
  -9  13  -1    2.47    0.60
   9  13   1    3.11    0.69
  -9  13  -1    2.10    0.48
  -9  13  -1    2.47    0.41
   9  13   1    3.25    0.80
   9  13   1    3.10    0.53
 -11 -13  -1    0.22    0.15
  11 -13   1   -0.06    0.21
 -11 -13  -1    0.01    0.29
 -11  13  -1    0.15    0.40
  11  13   1   -0.05    0.58
 -11  13  -1    0.00    0.25
 -11  13  -1    0.61    0.48
  11  13   1    0.26    0.63
 -11  13  -1    0.20    0.32
  11  13   1   -0.61    0.41
  13 -13   1    0.64    0.24
 -13 -13  -1    0.86    0.33
 -13 -13  -1    0.47    0.19
 -13  13  -1    0.52    0.36
  13  13   1    0.42    0.62
 -13  13  -1    1.19    0.49
 -13  13  -1    0.49    0.28
 -13  13  -1    1.05    0.56
  13  13   1    0.20    0.69
  13  13   1    0.23    0.48
 -15 -13  -1    2.63    0.46
 -15 -13  -1    1.69    0.24
 -15  13  -1    2.51    0.57
  15  13   1    1.68    0.68
 -15  13  -1    1.59    0.47
  15  13   1    2.06    0.59
 -15  13  -1    1.59    0.36
  15  13   1    1.14    0.85
 -15  13  -1    1.36    0.65
 -17 -13  -1    4.02    0.51
  17  13   1    5.34    0.77
  17  13   1    6.63    1.17
 -17  13  -1    7.03    0.77
 -17  13  -1    5.30    0.90
  17  13   1    5.63    0.87
 -17  13  -1    6.33    0.73
 -17  13  -1    4.51    0.52
 -19 -13  -1    4.67    0.55
 -19  13  -1    5.63    0.76
  19  13   1    7.37    0.87
 -19  13  -1    5.74    1.06
 -19  13  -1    5.28    0.70
 -19  13  -1    4.95    0.55
 -21 -13  -1    1.19    0.40
  21  13   1    0.86    0.59
 -21  13  -1    0.64    0.50
 -21  13  -1    0.43    0.56
 -21  13  -1    0.79    0.33
 -23 -13  -1   -0.11    0.31
  23 -13   1   -0.43    0.27
 -23  13  -1   -0.09    0.26
 -23  13  -1   -0.37    0.42
  25 -13   1    0.67    0.31
 -25 -13  -1    0.94    0.35
 -25  13  -1    0.74    0.31
 -25  13  -1    0.37    0.45
 -27 -13  -1   -0.07    0.26
  27 -13   1    0.19    0.27
 -27  13  -1    0.14    0.25
 -27  13  -1   -0.24    0.41
 -29 -13  -1    0.65    0.24
  29 -13   1    0.67    0.27
 -29  13  -1    0.34    0.43
  28 -14  -1    2.43    0.35
 -28 -14   1    1.76    0.27
 -28  14   1    0.35    0.47
  26 -14  -1    7.58    0.60
 -26 -14   1    6.37    0.55
 -26  14   1    5.10    0.68
 -24 -14   1    2.25    0.38
  24 -14  -1    3.65    0.44
 -24  14   1    1.60    0.32
 -24  14   1    2.42    0.58
 -22 -14   1   -0.37    0.29
  22 -14  -1    0.17    0.29
 -22  14   1   -0.06    0.28
 -22  14   1    0.23    0.46
  20 -14  -1    0.52    0.31
 -20 -14   1    0.71    0.35
 -20  14   1    0.33    0.48
  20  14  -1    1.84    0.63
 -20  14   1    0.71    0.35
  18 -14  -1    4.60    0.47
 -18 -14   1    4.16    0.49
 -18  14   1    3.78    0.49
 -18  14   1    4.74    0.76
 -18  14   1    4.73    0.68
  18  14  -1    5.10    0.76
  18  14  -1    4.72    0.85
 -16 -14   1    0.28    0.33
  16 -14  -1    0.18    0.29
  16  14  -1    0.49    0.53
 -16  14   1   -0.32    0.50
 -16  14   1    0.08    0.42
  16  14  -1    0.69    0.70
  16  14  -1    0.05    0.80
 -16  14   1    0.15    0.30
 -16  14   1    0.24    0.68
  14 -14  -1   24.49    1.44
 -14 -14   1   26.98    1.49
  14  14  -1   23.60    2.15
  14  14  -1   25.48    1.73
 -14  14   1   24.86    1.68
 -14  14   1   24.78    1.49
 -14  14   1   24.90    1.99
 -14  14   1   23.72    1.57
  14  14  -1   27.35    1.91
  12 -14  -1    8.47    0.62
 -12 -14   1    8.12    0.68
  12  14  -1    7.45    0.82
 -12  14   1    7.32    0.98
  12  14  -1    5.81    0.94
 -12  14   1    7.58    0.68
  12  14  -1    6.96    1.16
 -12  14   1    7.73    0.83
 -12  14   1    6.33    0.70
 -10 -14   1    6.87    0.57
  10 -14  -1    5.47    0.50
  10  14  -1    4.77    0.92
 -10  14   1    6.30    0.89
  10  14  -1    5.84    0.69
  10  14  -1    5.30    0.83
 -10  14   1    5.22    0.53
 -10  14   1    6.52    0.64
 -10  14   1    5.03    0.69
   8 -14  -1    4.95    0.51
  -8 -14   1    6.36    0.57
   8 -14  -1    7.09    0.53
   8  14  -1    6.34    0.70
  -8  14   1    6.31    0.72
  -8  14   1    6.79    0.64
  -8  14   1    6.62    0.87
   8  14  -1    6.55    0.84
  -8  14   1    6.15    0.56
   8  14  -1    6.06    0.98
   6 -14  -1    8.95    0.64
   6 -14  -1    9.01    0.58
  -6 -14   1    9.40    0.66
   6  14  -1    8.93    0.73
  -6  14   1    8.42    0.71
   6  14  -1   10.09    0.88
  -6  14   1    8.30    0.98
  -6  14   1    9.57    0.92
  -6  14   1   10.81    0.72
   6  14  -1   10.55    1.20
   6  14  -1    9.65    0.95
   4 -14  -1    8.32    0.54
   4 -14  -1    8.75    0.61
  -4 -14   1    8.19    0.61
   4  14  -1    8.31    0.76
   4  14  -1    8.90    0.67
  -4  14   1    9.31    1.03
  -4  14   1    7.87    0.67
  -4  14   1    8.69    0.77
   4  14  -1    8.81    0.90
   4  14  -1   10.40    1.16
  -4  14   1    8.75    0.87
   2 -14  -1    4.03    0.38
  -2 -14   1    3.97    0.38
   2 -14  -1    3.66    0.33
  -2  14   1    3.45    0.68
  -2  14   1    3.42    0.49
   2  14  -1    3.55    0.71
   2  14  -1    3.81    0.54
  -2  14   1    3.93    0.43
  -2  14   1    4.13    0.61
   2  14  -1    4.64    0.44
   2  14  -1    2.95    0.63
   0 -14  -1    1.24    0.28
   0 -14  -1    1.55    0.21
   0 -14   1    0.89    0.25
   0  14  -1    1.43    0.41
   0  14   1    0.74    0.30
   0  14  -1    1.20    0.50
   0  14  -1    0.24    0.52
   0  14  -1    0.32    0.30
   0  14   1    1.47    0.56
   0  14   1    1.40    0.60
   0  14   1    1.38    0.43
   2 -14   1    0.23    0.21
  -2 -14  -1    0.38    0.16
  -2 -14  -1    0.18    0.21
  -2  14  -1   -0.23    0.42
   2  14   1    0.49    0.57
  -2  14  -1    0.41    0.27
  -2  14  -1    0.24    0.42
   2  14   1    0.58    0.39
   2  14   1    0.27    0.51
   2  14   1    0.58    0.29
   4 -14   1    0.61    0.22
  -4 -14  -1    0.47    0.16
  -4 -14  -1    0.70    0.26
   4  14   1    0.53    0.40
  -4  14  -1    0.61    0.48
   4  14   1    0.58    0.29
  -4  14  -1    0.44    0.43
   4  14   1    0.86    0.58
   4  14   1    1.17    0.56
  -4  14  -1    0.63    0.29
  -6 -14  -1    2.31    0.25
  -6 -14  -1    1.99    0.34
   6 -14   1    1.99    0.28
  -6  14  -1    2.24    0.63
  -6  14  -1    2.71    0.36
  -6  14  -1    1.62    0.48
   6  14   1    1.66    0.71
  -6  14  -1    1.87    0.36
   6  14   1    1.86    0.45
   6  14   1    1.75    0.62
   8 -14   1    1.27    0.26
  -8 -14  -1    1.46    0.20
  -8 -14  -1    1.67    0.34
  -8  14  -1    1.67    0.49
  -8  14  -1    0.14    0.49
   8  14   1    1.42    0.46
   8  14   1    0.65    0.62
  -8  14  -1    1.94    0.37
   8  14   1    1.37    0.63
  -8  14  -1    1.43    0.31
 -10 -14  -1    1.03    0.35
  10 -14   1    1.25    0.25
 -10 -14  -1    1.39    0.21
 -10  14  -1    1.92    0.62
  10  14   1    1.81    0.69
 -10  14  -1    1.91    0.41
  10  14   1    1.51    0.78
  10  14   1    2.15    0.52
 -10  14  -1    1.35    0.50
 -10  14  -1    2.27    0.36
 -12 -14  -1    3.90    0.49
 -12 -14  -1    5.52    0.43
  12 -14   1    5.67    0.49
 -12  14  -1    5.37    0.52
 -12  14  -1    5.67    0.71
  12  14   1    4.58    0.70
  12  14   1    5.02    0.86
 -12  14  -1    5.91    0.93
 -12  14  -1    5.37    0.61
  12  14   1    5.99    1.06
 -14 -14  -1   11.21    0.84
  14 -14   1   10.53    0.73
 -14  14  -1    9.92    0.80
  14  14   1   10.28    1.10
  14  14   1    8.79    1.35
  14  14   1    8.72    0.95
 -14  14  -1    8.56    0.87
 -14  14  -1    9.80    1.21
 -14  14  -1   10.70    1.07
  16 -14   1    0.12    0.26
 -16 -14  -1   -0.29    0.34
 -16  14  -1    0.11    0.53
 -16  14  -1   -0.08    0.31
 -16  14  -1    0.35    0.70
  16  14   1    1.67    0.68
 -16  14  -1    0.06    0.40
  16  14   1    0.47    0.56
  16  14   1    0.10    0.80
 -18 -14  -1    2.53    0.47
  18 -14   1    4.76    0.50
 -18  14  -1    3.11    0.61
 -18  14  -1    4.43    1.08
 -18  14  -1    3.97    0.70
  18  14   1    4.55    0.77
 -18  14  -1    3.46    0.48
  20 -14   1    0.25    0.29
 -20 -14  -1    0.07    0.34
  20  14   1    0.18    0.51
 -20  14  -1   -0.14    0.55
 -20  14  -1    0.21    0.32
 -20  14  -1    0.46    0.46
 -22 -14  -1    1.38    0.39
  22 -14   1    1.51    0.35
 -22  14  -1    0.77    0.35
 -22  14  -1    2.29    1.07
 -22  14  -1    1.15    0.51
 -24 -14  -1    1.02    0.33
  24 -14   1    1.61    0.35
 -24  14  -1    0.88    0.33
 -24  14  -1    1.35    0.51
 -26 -14  -1    1.10    0.31
  26 -14   1    1.39    0.31
 -26  14  -1    0.59    0.46
 -26  14  -1    1.07    0.30
  28 -14   1    0.33    0.24
 -28 -14  -1    0.43    0.26
 -28  14  -1    0.24    0.47
  27 -15  -1    0.00    0.25
 -27 -15   1    0.09    0.21
 -27  15   1    0.14    0.47
  25 -15  -1    0.17    0.28
 -25 -15   1   -0.51    0.24
 -25  15   1    0.29    0.42
 -23 -15   1    0.06    0.27
  23 -15  -1   -0.07    0.28
 -23  15   1   -0.19    0.45
 -23  15   1   -0.19    0.23
 -21 -15   1    2.33    0.40
  21 -15  -1    1.44    0.37
 -21  15   1    0.73    0.34
 -21  15   1    1.57    0.53
  21  15  -1    1.56    0.55
  19 -15  -1    2.30    0.38
 -19 -15   1    2.81    0.44
 -19  15   1    3.46    0.62
  19  15  -1    1.73    0.61
 -19  15   1    2.57    0.43
 -17 -15   1    1.29    0.39
  17 -15  -1    1.92    0.37
  17  15  -1    1.92    0.73
  17  15  -1    0.88    0.97
  17  15  -1    3.05    0.65
 -17  15   1    2.21    0.66
 -17  15   1    1.59    0.40
 -17  15   1    1.80    0.51
  15 -15  -1    2.24    0.36
 -15 -15   1    1.51    0.39
 -15  15   1    2.78    0.91
 -15  15   1    1.69    0.50
  15  15  -1    2.02    0.64
 -15  15   1    1.57    0.39
  15  15  -1    1.20    0.93
  15  15  -1    1.61    0.75
 -15  15   1    1.87    0.64
 -13 -15   1    0.90    0.37
  13 -15  -1    0.34    0.27
  13  15  -1    0.24    0.73
  13  15  -1    1.05    0.89
 -13  15   1    0.48    0.35
 -13  15   1    0.76    0.71
 -13  15   1    0.43    0.56
  13  15  -1    0.28    0.56
 -13  15   1    1.05    0.45
 -11 -15   1    0.68    0.32
  11 -15  -1    0.83    0.27
  11  15  -1    0.94    0.74
 -11  15   1    1.20    0.56
 -11  15   1    0.74    0.41
 -11  15   1    1.23    0.65
 -11  15   1    0.85    0.35
  11  15  -1    0.71    0.53
  11  15  -1    1.86    0.85
  -9 -15   1    0.58    0.30
   9 -15  -1    0.29    0.23
   9  15  -1    0.40    0.64
   9  15  -1    0.13    0.46
  -9  15   1    0.45    0.35
  -9  15   1    0.26    0.50
   9  15  -1    0.29    0.67
  -9  15   1    0.38    0.31
  -9  15   1   -0.19    0.52
   7 -15  -1    0.47    0.24
  -7 -15   1    0.71    0.27
  -7  15   1    0.23    0.53
   7  15  -1    0.58    0.47
   7  15  -1    1.43    0.65
  -7  15   1    0.70    0.51
   7  15  -1    0.08    0.63
  -7  15   1    0.54    0.30
  -5 -15   1    2.15    0.33
   5 -15  -1    1.97    0.30
  -5  15   1    2.58    0.71
   5  15  -1    2.24    0.66
  -5  15   1    1.68    0.37
   5  15  -1    2.14    0.38
   5  15  -1    1.64    0.71
  -5  15   1    2.52    0.57
   5  15  -1    1.98    0.48
  -5  15   1    1.29    0.41
  -3 -15   1    7.06    0.58
   3 -15  -1    6.17    0.64
   3 -15  -1    7.38    0.59
   3  15  -1    7.70    0.65
  -3  15   1    7.90    0.83
   3  15  -1    7.48    1.03
   3  15  -1    6.97    0.86
  -3  15   1    7.96    0.65
   3  15  -1    9.21    0.82
  -3  15   1    7.42    0.73
  -3  15   1    6.29    0.90
   1 -15  -1  166.24    8.02
   1 -15  -1  164.97    7.98
  -1 -15   1  156.55    8.00
  -1  15   1  158.80    8.44
  -1  15   1  152.54    8.14
   1  15  -1  153.76    8.18
  -1  15   1  161.44    8.05
  -1  15   1  160.68    8.20
   1  15  -1  166.74    8.06
   1  15  -1  148.52    8.42
   1  15  -1  163.60    8.16
  -1 -15  -1   87.10    4.06
   1 -15   1   80.77    4.09
  -1 -15  -1   83.10    4.10
   1  15   1   78.99    4.31
  -1  15  -1   74.88    4.52
  -1  15  -1   77.81    4.14
   1  15   1   78.94    4.55
  -1  15  -1   81.76    4.29
  -1  15  -1   78.15    4.23
   1  15   1   77.52    4.13
   1  15   1   80.36    4.25
  -3 -15  -1    0.78    0.18
   3 -15   1    0.77    0.25
  -3 -15  -1    1.22    0.28
   3  15   1    0.69    0.31
   3  15   1    1.30    0.60
   3  15   1    0.24    0.60
   3  15   1    0.99    0.45
  -3  15  -1    0.78    0.33
  -3  15  -1    0.67    0.50
  -3  15  -1    0.34    0.54
   5 -15   1    7.48    0.59
  -5 -15  -1    8.18    0.65
  -5 -15  -1    8.53    0.53
   5  15   1    7.24    0.89
  -5  15  -1    8.49    0.68
  -5  15  -1    8.11    0.83
  -5  15  -1    9.17    1.11
   5  15   1    7.89    0.81
   5  15   1    5.80    0.96
  -7 -15  -1    2.20    0.35
   7 -15   1    2.09    0.32
  -7 -15  -1    1.84    0.24
   7  15   1    2.14    0.69
  -7  15  -1    2.15    0.55
  -7  15  -1    1.50    0.65
   7  15   1    1.59    0.51
  -7  15  -1    2.12    0.37
   7  15   1    2.48    0.80
   9 -15   1    0.28    0.22
  -9 -15  -1    0.14    0.31
  -9  15  -1   -0.03    0.28
   9  15   1    0.46    0.49
   9  15   1   -1.42    0.64
   9  15   1    0.37    0.69
  -9  15  -1    0.13    0.32
  -9  15  -1    0.10    0.49
  -9  15  -1    1.03    0.63
  11 -15   1   10.66    0.74
 -11 -15  -1   11.61    0.85
 -11  15  -1    9.03    0.84
 -11  15  -1    9.77    1.19
  11  15   1   10.75    1.41
 -11  15  -1   10.68    0.84
  11  15   1   10.25    1.13
  11  15   1   13.24    1.12
 -11  15  -1   11.12    1.08
  13 -15   1   17.40    1.06
 -13 -15  -1   18.03    1.15
  13  15   1   18.13    1.43
  13  15   1   18.83    1.55
 -13  15  -1   15.83    1.14
 -13  15  -1   16.11    1.18
 -13  15  -1   19.57    1.72
  13  15   1   15.69    1.73
 -13  15  -1   17.54    1.39
  15 -15   1    2.44    0.35
 -15 -15  -1    2.58    0.45
  15  15   1    2.51    0.98
 -15  15  -1    1.76    0.43
  15  15   1    1.42    0.70
  15  15   1    3.10    0.69
 -15  15  -1    2.11    0.50
 -15  15  -1    2.05    0.64
 -15  15  -1    2.46    0.88
 -17  15  -1   10.63    0.95
  17  15   1    9.87    1.42
 -17  15  -1    9.24    0.86
 -17  15  -1   13.52    1.52
 -17  15  -1   13.03    1.18
  17  15   1   10.89    1.08
  19 -15   1    2.96    0.40
 -19 -15  -1    3.26    0.47
 -19  15  -1    3.17    0.49
 -19  15  -1    3.33    0.59
  19  15   1    4.32    0.74
 -19  15  -1    3.76    0.71
 -21 -15  -1    2.71    0.46
  21 -15   1    3.77    0.44
 -21  15  -1    2.10    0.55
  21  15   1    3.16    0.70
 -21  15  -1    2.50    0.42
 -21  15  -1    1.22    0.77
 -23 -15  -1   -0.08    0.27
  23 -15   1   -0.15    0.27
 -23  15  -1   -0.03    0.29
 -23  15  -1   -0.21    0.43
  25 -15   1   -0.25    0.26
 -25 -15  -1    0.43    0.28
 -25  15  -1    0.43    0.24
 -25  15  -1   -0.13    0.41
  27 -15   1   -0.04    0.25
 -27 -15  -1    0.22    0.23
 -27  15  -1    0.03    0.58
  26 -16  -1    2.80    0.33
 -26 -16   1    1.24    0.25
 -26  16   1   -0.12    0.51
 -24 -16   1    0.21    0.25
  24 -16  -1    0.34    0.29
 -24  16   1    0.30    0.44
 -22 -16   1    0.04    0.29
  22 -16  -1    0.13    0.30
 -22  16   1    0.41    0.46
 -22  16   1    0.07    0.24
  20 -16  -1    0.33    0.32
 -20 -16   1    0.34    0.31
 -20  16   1    0.50    0.45
 -20  16   1   -0.03    0.26
  20  16  -1    0.60    0.54
 -18 -16   1    1.55    0.39
  18 -16  -1    1.38    0.34
 -18  16   1    1.40    0.50
 -18  16   1    0.41    0.32
  18  16  -1    1.60    0.61
 -18  16   1    0.98    0.48
  16 -16  -1    0.37    0.30
 -16 -16   1    1.04    0.40
 -16  16   1    0.48    0.62
  16  16  -1    0.78    0.71
  16  16  -1    1.55    0.61
 -16  16   1    1.25    0.49
 -16  16   1    0.54    0.36
  16  16  -1   -0.27    0.93
  14 -16  -1    0.81    0.29
 -14 -16   1    0.71    0.37
 -14  16   1    1.02    0.60
  14  16  -1    0.07    0.86
 -14  16   1   -0.19    0.78
  14  16  -1    1.69    0.63
 -14  16   1    1.02    0.38
  14  16  -1    1.54    0.76
 -14  16   1    0.32    0.40
  12 -16  -1    2.14    0.35
 -12 -16   1    2.74    0.41
  12  16  -1    3.20    0.88
  12  16  -1    1.88    0.63
  12  16  -1    1.66    0.93
 -12  16   1    2.99    0.92
 -12  16   1    2.25    0.66
 -12  16   1    0.96    0.44
 -12  16   1    2.56    0.42
 -10 -16   1    1.02    0.33
  10 -16  -1    1.22    0.31
  10  16  -1    1.49    0.58
 -10  16   1    1.53    0.61
  10  16  -1    0.81    0.79
  10  16  -1    0.80    0.76
 -10  16   1    1.01    0.41
 -10  16   1    1.22    0.37
 -10  16   1    1.88    0.74
   8 -16  -1   14.48    0.92
  -8 -16   1   14.15    0.95
   8  16  -1   14.61    1.42
  -8  16   1   13.63    1.39
  -8  16   1   13.94    1.24
   8  16  -1   14.72    1.55
  -8  16   1   15.31    1.12
   8  16  -1   14.21    1.21
  -8  16   1   14.38    1.00
   6 -16  -1   10.87    0.71
  -6 -16   1   10.45    0.72
  -6  16   1    6.94    0.77
   6  16  -1    9.34    0.89
  -6  16   1   10.04    0.80
  -6  16   1    8.64    1.10
   6  16  -1   12.72    1.44
  -6  16   1   10.31    0.99
   6  16  -1    7.97    1.02
   4 -16  -1    4.21    0.42
  -4 -16   1    3.79    0.40
  -4  16   1    3.76    0.56
  -4  16   1    3.20    0.75
  -4  16   1    3.67    0.71
   4  16  -1    3.81    0.58
   4  16  -1    5.33    0.96
  -4  16   1    3.25    0.46
   4  16  -1    2.72    0.75
   4  16  -1    3.80    0.47
  -2 -16   1    4.06    0.44
   2 -16  -1    5.44    0.49
  -2  16   1    4.36    0.61
   2  16  -1    6.38    1.02
  -2  16   1    5.79    0.54
  -2  16   1    5.71    0.83
   2  16  -1    5.68    0.67
  -2  16   1    5.00    0.93
   2  16  -1    5.25    0.81
   2  16  -1    5.31    0.53
   0 -16  -1    0.36    0.28
   0 -16   1    0.80    0.27
   0  16  -1    1.70    0.64
   0  16  -1    0.93    0.47
   0  16   1    0.81    0.46
   0  16   1    0.96    0.65
   0  16   1    0.53    0.32
   0  16  -1    0.93    0.69
   0  16   1    0.66    0.64
   0  16  -1   -0.06    0.31
  -2 -16  -1    0.55    0.28
   2 -16   1    0.33    0.25
   2  16   1    0.40    0.41
   2  16   1    0.81    0.63
   2  16   1    0.30    0.32
  -2  16  -1    0.29    0.41
  -2  16  -1    0.24    0.55
  -2  16  -1    0.77    0.33
  -2  16  -1    1.14    0.65
   2  16   1    0.60    0.69
  -4 -16  -1    0.02    0.27
   4 -16   1    0.19    0.24
  -4  16  -1    0.27    0.32
   4  16   1   -0.43    0.62
  -4  16  -1    0.32    0.62
   4  16   1    0.46    0.45
  -4  16  -1   -0.04    0.38
   4  16   1    0.06    0.61
   4  16   1    0.07    0.32
  -4  16  -1   -0.33    0.49
   6 -16   1   -0.02    0.24
  -6 -16  -1    0.07    0.30
  -6  16  -1   -0.13    0.51
  -6  16  -1    1.08    0.68
   6  16   1    0.04    0.46
  -6  16  -1    0.00    0.31
   6  16   1    0.09    0.66
   6  16   1    0.26    0.66
  -8 -16  -1    0.08    0.33
   8 -16   1   -0.03    0.26
   8  16   1   -0.41    0.74
  -8  16  -1    0.31    0.55
  -8  16  -1   -0.16    0.32
   8  16   1   -0.24    0.49
  -8  16  -1    0.22    0.58
   8  16   1   -0.28    0.70
  10 -16   1    4.11    0.42
 -10 -16  -1    4.38    0.50
 -10  16  -1    5.41    1.00
  10  16   1    4.06    0.72
  10  16   1    3.54    0.85
  10  16   1    2.33    0.94
 -10  16  -1    3.39    0.50
 -10  16  -1    3.64    0.70
  12 -16   1    5.77    0.53
 -12 -16  -1    4.46    0.53
  12  16   1    6.21    0.93
 -12  16  -1    6.48    1.14
 -12  16  -1    5.54    0.66
  12  16   1    5.00    0.78
 -12  16  -1    6.02    0.82
  12  16   1    3.49    1.09
 -12  16  -1    5.32    0.58
 -14 -16  -1    0.08    0.37
  14 -16   1   -0.02    0.26
 -14  16  -1    0.69    0.60
  14  16   1    0.82    0.70
 -14  16  -1    0.03    0.40
  14  16   1    0.09    0.56
 -14  16  -1    0.77    0.77
  14  16   1    1.33    0.93
 -14  16  -1   -0.03    0.34
 -16 -16  -1    0.75    0.41
  16 -16   1    0.27    0.30
 -16  16  -1    0.28    0.35
  16  16   1    0.06    0.94
 -16  16  -1    0.16    0.79
 -16  16  -1    0.66    0.44
  16  16   1    0.94    0.62
 -16  16  -1    1.05    0.61
 -18 -16  -1    0.07    0.37
  18 -16   1    0.18    0.29
 -18  16  -1   -0.42    0.41
 -18  16  -1    0.19    0.34
  18  16   1   -0.23    0.57
 -18  16  -1    1.25    0.63
 -20 -16  -1    0.92    0.36
  20 -16   1    1.01    0.33
  20  16   1   -0.07    0.53
 -20  16  -1   -0.06    0.43
 -20  16  -1    0.16    0.34
 -20  16  -1   -0.77    0.66
 -22 -16  -1    1.41    0.37
  22 -16   1    2.08    0.35
 -22  16  -1    0.58    0.49
 -22  16  -1    1.22    0.36
 -24 -16  -1    2.02    0.34
  24 -16   1    3.53    0.38
 -24  16  -1    0.56    0.52
 -24  16  -1    1.93    0.32
  26 -16   1    1.44    0.29
 -26 -16  -1    0.92    0.27
 -25 -17   1    0.04    0.21
  25 -17  -1   -0.08    0.24
 -23 -17   1    0.24    0.26
  23 -17  -1    0.02    0.27
 -23  17   1    0.95    0.51
  21 -17  -1    1.46    0.33
 -21 -17   1    1.60    0.33
  21  17  -1    0.83    0.53
 -21  17   1    0.16    0.47
 -21  17   1    0.49    0.28
  19 -17  -1    5.08    0.53
 -19 -17   1    4.60    0.52
  19  17  -1    3.98    0.70
  17 -17  -1    0.28    0.31
 -17 -17   1    0.03    0.34
  17  17  -1    0.22    1.11
 -17  17   1    0.21    0.45
 -17  17   1   -0.35    0.44
  17  17  -1   -0.01    0.52
 -17  17   1   -0.10    0.29
  15 -17  -1    0.22    0.29
 -15 -17   1   -0.02    0.33
  15  17  -1    0.90    0.73
 -15  17   1    0.25    0.65
  15  17  -1    0.20    0.56
 -15  17   1    0.27    0.44
  15  17  -1   -0.09    0.90
 -15  17   1    0.20    0.32
 -15  17   1    0.32    0.43
  13 -17  -1    0.08    0.28
 -13 -17   1   -0.08    0.31
  13  17  -1   -0.62    0.71
 -13  17   1    0.24    0.32
  13  17  -1   -0.31    0.85
 -13  17   1   -0.30    0.38
 -13  17   1    0.05    0.60
 -13  17   1   -0.70    0.74
  13  17  -1    0.35    0.57
 -13  17   1    0.52    0.44
 -11 -17   1    0.30    0.32
  11 -17  -1    0.94    0.32
 -11  17   1    0.49    0.60
  11  17  -1    1.85    0.95
 -11  17   1    0.35    0.45
 -11  17   1    0.58    0.36
  11  17  -1    1.00    0.59
 -11  17   1    0.77    0.77
  11  17  -1   -0.22    0.74
  -9 -17   1    3.36    0.46
   9 -17  -1    5.74    0.53
   9  17  -1    4.39    0.71
   9  17  -1    6.23    1.17
  -9  17   1    4.62    0.55
   9  17  -1    4.22    0.92
  -9  17   1    4.07    0.62
  -9  17   1    4.49    0.79
  -9  17   1    5.07    1.06
   7 -17  -1    3.66    0.42
  -7 -17   1    2.99    0.41
   7  17  -1    3.71    0.69
   7  17  -1    2.89    0.91
  -7  17   1    3.41    0.58
   7  17  -1    2.72    0.82
  -7  17   1    4.92    0.78
  -7  17   1    4.28    0.89
  -7  17   1    2.77    0.46
   5 -17  -1    1.44    0.33
  -5 -17   1    0.85    0.32
  -5  17   1    1.59    0.39
  -5  17   1    1.76    0.70
  -5  17   1    1.37    0.51
   5  17  -1    2.04    0.60
   5  17  -1    1.89    0.76
   5  17  -1    1.81    0.76
  -5  17   1    1.66    0.77
   3 -17  -1   12.70    0.85
  -3 -17   1   12.39    0.84
   3  17  -1   12.03    0.92
  -3  17   1   12.82    1.21
  -3  17   1   13.06    0.90
  -3  17   1   14.11    1.48
   3  17  -1   11.48    1.11
  -3  17   1   13.23    1.09
   3  17  -1    9.60    1.31
   3  17  -1   12.57    1.23
   1 -17  -1   51.26    2.71
  -1 -17   1   49.39    2.69
   1  17  -1   53.99    3.04
  -1  17   1   49.97    2.75
  -1  17   1   52.14    2.91
   1  17  -1   51.96    2.77
  -1  17   1   48.24    3.25
   1  17  -1   48.31    3.25
   1  17  -1   55.74    2.93
  -1  17   1   53.05    3.06
   1 -17   1   19.94    1.18
  -1 -17  -1   19.41    1.19
  -1  17  -1   21.47    1.26
  -1  17  -1   21.55    1.60
   1  17   1   18.06    1.25
  -1  17  -1   18.94    1.43
   1  17   1   21.76    1.47
   1  17   1   20.79    1.65
   1  17   1   19.22    1.84
  -1  17  -1   21.18    1.84
   3 -17   1    0.80    0.28
  -3 -17  -1    0.59    0.30
   3  17   1    1.07    0.78
  -3  17  -1    0.98    0.48
   3  17   1    0.15    0.67
  -3  17  -1    0.44    0.61
  -3  17  -1    1.30    0.70
   3  17   1    0.82    0.38
  -3  17  -1    0.44    0.34
   3  17   1    0.87    0.52
  -5 -17  -1    1.04    0.33
   5 -17   1    1.35    0.30
  -5  17  -1    1.91    0.76
   5  17   1    1.40    0.78
  -5  17  -1    1.16    0.38
   5  17   1    0.61    0.52
  -5  17  -1    1.10    0.62
  -5  17  -1    0.98    0.46
   5  17   1    1.34    0.74
  -7 -17  -1    4.18    0.49
   7 -17   1    4.75    0.45
   7  17   1    4.97    0.73
  -7  17  -1    4.47    0.53
   7  17   1    4.09    0.94
  -7  17  -1    6.10    0.82
  -7  17  -1    4.23    0.96
   7  17   1    4.51    0.88
   9 -17   1    2.58    0.38
  -9 -17  -1    1.86    0.41
  -9  17  -1    1.88    0.78
  -9  17  -1    1.58    0.42
   9  17   1    1.48    0.63
   9  17   1    2.25    0.99
   9  17   1    2.48    0.83
  -9  17  -1    2.31    0.68
  11 -17   1    3.76    0.43
 -11 -17  -1    3.64    0.48
  11  17   1    4.25    0.90
  11  17   1    4.78    0.77
  11  17   1    5.18    1.16
 -11  17  -1    6.52    1.06
 -11  17  -1    4.20    0.55
 -11  17  -1    4.68    0.79
 -13 -17  -1    0.65    0.36
  13 -17   1    0.53    0.29
  13  17   1    0.55    0.77
 -13  17  -1   -0.10    0.35
 -13  17  -1    0.56    0.62
  13  17   1    0.53    0.58
 -13  17  -1   -0.88    0.67
  13  17   1    1.45    0.93
 -15 -17  -1    0.32    0.36
  15 -17   1    0.28    0.28
 -15  17  -1    0.99    0.62
  15  17   1    0.38    0.60
  15  17   1    0.42    0.93
 -15  17  -1    0.41    0.37
 -15  17  -1    0.68    0.83
 -17 -17  -1    6.57    0.63
  17 -17   1    7.69    0.62
 -17  17  -1    4.25    0.79
 -17  17  -1    7.61    0.92
 -17  17  -1    6.53    0.65
  17  17   1    7.21    0.89
  19 -17   1   13.79    0.83
 -19 -17  -1   11.72    0.87
 -19  17  -1    9.96    1.29
 -19  17  -1    7.92    1.05
  19  17   1   12.74    1.13
  21 -17   1    0.50    0.29
 -21 -17  -1    0.23    0.31
  21  17   1    0.45    0.48
 -21  17  -1    0.47    0.28
 -23 -17  -1   -0.11    0.26
  23 -17   1   -0.17    0.26
 -23  17  -1   -0.08    0.23
 -25 -17  -1    0.39    0.23
  25 -17   1    1.12    0.26
 -24 -18   1    0.20    0.21
  24 -18  -1    0.21    0.26
 -22 -18   1   -0.08    0.24
  22 -18  -1    0.44    0.29
 -20 -18   1   -0.26    0.26
  20 -18  -1    0.02    0.29
  20  18  -1   -0.24    0.47
 -20  18   1   -0.04    0.23
  18 -18  -1    1.25    0.35
 -18 -18   1    0.83    0.36
 -18  18   1    0.50    0.30
  18  18  -1    0.50    0.56
  16 -18  -1    2.71    0.41
 -16 -18   1    3.24    0.44
 -16  18   1    3.26    0.60
 -16  18   1    1.94    0.39
  16  18  -1    2.36    0.68
  16  18  -1    2.58    1.29
 -14 -18   1    0.27    0.34
  14 -18  -1    0.11    0.31
  14  18  -1   -2.13    0.85
 -14  18   1   -0.47    0.67
 -14  18   1    0.07    0.43
  14  18  -1   -0.25    0.70
 -14  18   1    0.02    0.33
  14  18  -1    0.23    0.55
 -12 -18   1    0.08    0.33
  12 -18  -1   -0.12    0.28
 -12  18   1   -0.32    0.42
 -12  18   1    0.07    0.33
  12  18  -1   -0.32    0.86
 -12  18   1    0.11    0.67
 -12  18   1    0.19    0.79
  12  18  -1   -0.39    0.73
  12  18  -1   -0.02    0.56
 -10 -18   1   -0.07    0.31
  10 -18  -1    0.23    0.28
 -10  18   1    0.09    0.45
 -10  18   1    0.05    0.31
 -10  18   1   -0.59    0.74
  10  18  -1   -0.54    0.82
  10  18  -1   -0.80    0.52
 -10  18   1   -0.50    0.64
  10  18  -1   -0.77    0.73
  -8 -18   1    1.29    0.38
   8 -18  -1    0.69    0.32
  -8  18   1    0.64    0.35
  -8  18   1    1.02    0.51
  -8  18   1    0.55    0.70
  -8  18   1    1.62    0.89
   8  18  -1    1.18    0.60
   8  18  -1    1.08    0.79
   8  18  -1    1.35    0.92
   6 -18  -1    0.99    0.31
  -6 -18   1    1.01    0.33
   6  18  -1    1.74    0.80
  -6  18   1    0.69    0.78
   6  18  -1    2.51    0.91
  -6  18   1    0.93    0.50
  -6  18   1    0.81    0.37
  -6  18   1    1.20    0.75
   6  18  -1    1.39    0.60
   4 -18  -1    2.12    0.37
  -4 -18   1    1.91    0.35
  -4  18   1    2.35    0.88
   4  18  -1    3.40    0.84
  -4  18   1    2.31    0.42
   4  18  -1    2.35    0.47
   4  18  -1    3.91    1.03
  -4  18   1    3.26    0.84
   4  18  -1    2.64    0.62
  -4  18   1    1.81    0.58
   2 -18  -1    0.76    0.32
  -2 -18   1    0.64    0.31
   2  18  -1    0.57    0.38
  -2  18   1    0.76    0.77
  -2  18   1   -0.16    0.71
  -2  18   1    0.93    0.36
   2  18  -1    0.66    0.50
   2  18  -1    0.91    0.75
  -2  18   1    1.44    0.57
   2  18  -1    1.01    0.81
   0 -18   1   -0.16    0.29
   0 -18  -1    0.15    0.33
   0  18   1    0.15    0.53
   0  18   1    0.18    0.78
   0  18  -1    1.47    0.77
   0  18   1   -0.33    0.35
   0  18  -1   -0.12    0.35
   0  18  -1    0.29    0.52
   0  18   1   -0.33    0.72
   0  18  -1   -0.24    0.68
  -2 -18  -1    1.94    0.37
   2 -18   1    1.69    0.32
   2  18   1    0.89    0.80
   2  18   1    2.62    0.63
  -2  18  -1    2.66    0.62
  -2  18  -1    2.28    0.79
  -2  18  -1    1.16    0.37
   2  18   1    1.61    0.77
   2  18   1    1.62    0.42
  -2  18  -1    1.21    0.80
   4 -18   1    0.25    0.28
  -4 -18  -1    0.86    0.34
  -4  18  -1    0.51    0.34
  -4  18  -1    0.82    0.78
   4  18   1    0.35    0.56
  -4  18  -1    0.18    0.66
   4  18   1   -0.26    0.71
  -4  18  -1    0.91    0.54
   4  18   1   -0.27    0.70
  -6 -18  -1    1.48    0.37
   6 -18   1    0.96    0.32
  -6  18  -1    0.69    0.37
   6  18   1    1.35    0.60
   6  18   1   -0.03    0.72
  -6  18  -1    0.69    0.49
   6  18   1    1.63    0.93
  -6  18  -1    2.01    0.72
  -6  18  -1    0.66    0.74
  -8 -18  -1    0.83    0.38
   8 -18   1    0.67    0.31
  -8  18  -1    1.38    0.41
   8  18   1    1.35    0.89
  -8  18  -1    1.11    0.66
   8  18   1    1.37    0.79
   8  18   1    0.50    0.59
  -8  18  -1    1.09    0.52
  -8  18  -1    0.67    0.73
 -10 -18  -1    4.22    0.50
  10 -18   1    3.99    0.44
  10  18   1    4.59    0.79
 -10  18  -1    2.41    0.89
  10  18   1    3.26    0.86
 -10  18  -1    4.90    0.71
 -10  18  -1    5.49    0.85
  10  18   1    4.39    1.13
 -10  18  -1    3.79    0.51
 -12 -18  -1    0.28    0.34
  12 -18   1    0.24    0.28
 -12  18  -1    0.52    0.48
 -12  18  -1   -0.36    0.70
 -12  18  -1    1.14    0.66
  12  18   1    0.02    0.57
  12  18   1    0.02    0.87
 -12  18  -1   -0.18    0.32
  14 -18   1    0.57    0.31
 -14 -18  -1    0.20    0.37
 -14  18  -1    1.07    0.94
  14  18   1    1.20    0.62
 -14  18  -1    0.78    0.67
 -14  18  -1    0.88    0.36
  14  18   1    0.83    0.90
 -14  18  -1    0.66    0.49
 -16 -18  -1    0.40    0.36
  16 -18   1    0.19    0.30
 -16  18  -1    0.51    0.44
 -16  18  -1    0.19    0.30
  16  18   1    0.68    1.19
  16  18   1    0.37    0.56
 -16  18  -1    0.08    0.61
  18 -18   1    0.60    0.32
 -18 -18  -1   -0.53    0.33
 -18  18  -1    0.17    0.49
 -18  18  -1   -0.06    0.29
  18  18   1    0.20    0.55
 -20 -18  -1    0.09    0.28
  20 -18   1   -0.17    0.27
 -20  18  -1   -0.19    0.26
  20  18   1   -0.09    0.43
  22 -18   1    0.50    0.27
 -22 -18  -1    0.46    0.30
 -22  18  -1    0.38    0.26
  24 -18   1    1.63    0.28
 -24 -18  -1    1.00    0.25
  23 -19  -1    0.80    0.25
 -23 -19   1    0.54    0.20
 -21 -19   1    0.52    0.26
  21 -19  -1    0.35    0.27
 -19 -19   1    0.57    0.29
  19 -19  -1    1.35    0.33
 -19  19   1    0.42    0.26
  19  19  -1    1.04    0.51
 -17 -19   1    0.17    0.31
  17 -19  -1    0.14    0.30
 -17  19   1    0.23    0.28
  17  19  -1    0.19    0.53
 -15 -19   1    0.72    0.35
  15 -19  -1    0.87    0.34
 -15  19   1    0.43    0.31
 -15  19   1    0.94    0.51
  15  19  -1    1.12    0.59
  15  19  -1    0.82    1.34
  13 -19  -1    4.18    0.47
 -13 -19   1    4.10    0.48
 -13  19   1    3.14    0.61
  13  19  -1    2.14    1.16
  13  19  -1    5.01    0.81
 -13  19   1    2.67    0.45
  13  19  -1    3.52    0.85
 -11 -19   1    1.46    0.37
  11 -19  -1    2.13    0.38
 -11  19   1    1.29    0.73
  11  19  -1    1.74    0.68
 -11  19   1    1.75    1.01
 -11  19   1    1.55    0.57
 -11  19   1    1.75    0.37
  11  19  -1    1.81    1.05
  11  19  -1    1.79    0.81
  -9 -19   1    0.33    0.31
   9 -19  -1    0.10    0.30
  -9  19   1   -0.28    0.30
  -9  19   1    0.50    0.84
   9  19  -1   -0.78    0.58
  -9  19   1    0.24    0.46
  -9  19   1   -0.04    0.70
   9  19  -1    0.64    0.78
   9  19  -1    0.14    0.83
  -7 -19   1    0.38    0.34
   7 -19  -1    0.25    0.31
   7  19  -1    0.77    0.78
  -7  19   1   -0.41    0.71
  -7  19   1    0.30    0.33
  -7  19   1    0.31    0.50
   7  19  -1   -0.21    0.77
  -7  19   1    0.24    0.83
   7  19  -1    2.09    0.68
  -5 -19   1    0.45    0.30
   5 -19  -1    0.85    0.34
   5  19  -1    0.49    0.75
   5  19  -1   -0.02    0.79
  -5  19   1    0.21    0.32
   5  19  -1    0.31    0.58
  -5  19   1    1.33    0.60
  -5  19   1    1.01    0.74
  -5  19   1    0.95    0.85
   3 -19  -1    2.46    0.41
  -3 -19   1    2.10    0.37
   3  19  -1    2.74    0.84
  -3  19   1    1.85    0.89
   3  19  -1    2.03    0.46
  -3  19   1    2.32    0.42
  -3  19   1    0.76    0.75
   3  19  -1    3.13    0.68
   3  19  -1    1.79    0.88
  -3  19   1    1.39    0.58
   1 -19  -1   28.80    1.65
  -1 -19   1   28.96    1.62
  -1  19   1   31.13    1.96
  -1  19   1   30.90    2.42
   1  19  -1   28.58    2.39
  -1  19   1   27.47    1.70
   1  19  -1   29.72    1.72
  -1  19   1   29.02    2.10
   1  19  -1   28.57    1.92
   1  19  -1   29.39    2.12
  -1 -19  -1   14.86    0.93
   1 -19   1   13.71    0.90
  -1  19  -1   17.00    1.57
  -1  19  -1   14.83    1.29
  -1  19  -1   13.73    0.99
   1  19   1   10.56    1.11
   1  19   1   12.29    1.59
  -1  19  -1   13.42    1.61
   1  19   1   12.81    1.00
   1  19   1   12.75    1.31
  -3 -19  -1    0.40    0.33
   3 -19   1    0.56    0.28
   3  19   1   -0.21    0.75
  -3  19  -1    0.27    0.33
  -3  19  -1    0.20    0.51
   3  19   1    0.94    0.60
  -3  19  -1    0.10    0.72
   3  19   1    0.80    0.75
  -3  19  -1    0.45    0.75
   5 -19   1    0.32    0.28
  -5 -19  -1    0.45    0.33
   5  19   1    1.12    0.78
  -5  19  -1    0.72    0.35
   5  19   1    0.06    0.57
  -5  19  -1    0.67    0.83
  -5  19  -1    1.05    0.58
   5  19   1    1.38    0.86
  -5  19  -1    0.69    0.72
  -7 -19  -1    0.78    0.37
   7 -19   1    0.34    0.31
  -7  19  -1   -0.32    0.77
   7  19   1    0.48    0.60
   7  19   1    1.15    0.80
   7  19   1    0.32    0.83
  -7  19  -1    0.24    0.34
  -7  19  -1    0.24    0.52
  -7  19  -1    0.46    0.70
  -9 -19  -1    0.01    0.33
   9 -19   1   -0.24    0.27
  -9  19  -1    0.03    0.48
  -9  19  -1    0.00    0.35
   9  19   1   -0.43    0.58
   9  19   1    1.75    0.97
   9  19   1   -0.11    0.73
  -9  19  -1    0.45    0.66
  -9  19  -1   -0.92    0.68
  11 -19   1   -0.21    0.28
 -11 -19  -1   -0.08    0.33
 -11  19  -1    0.24    0.49
 -11  19  -1    0.08    0.34
  11  19   1   -0.19    0.58
 -11  19  -1    0.20    0.64
  11  19   1    0.67    0.92
 -11  19  -1   -0.09    0.85
 -13 -19  -1   -0.26    0.34
  13 -19   1   -0.23    0.29
 -13  19  -1    0.37    0.64
 -13  19  -1    0.33    0.47
 -13  19  -1    0.35    0.34
  13  19   1   -0.67    0.83
  13  19   1    0.11    0.60
 -13  19  -1    1.18    1.04
  15 -19   1    2.15    0.36
 -15 -19  -1    2.90    0.44
 -15  19  -1    0.90    0.36
 -15  19  -1    2.27    0.72
  15  19   1    0.79    1.22
 -15  19  -1    2.00    0.58
  15  19   1    2.17    0.65
  17 -19   1    4.87    0.50
 -17 -19  -1    5.42    0.55
  17  19   1    4.24    0.76
 -17  19  -1    4.39    0.67
 -19 -19  -1    3.80    0.43
 -19  19  -1    3.05    0.41
  19  19   1    5.04    0.69
  21 -19   1    0.06    0.25
 -21 -19  -1    0.64    0.28
 -21  19  -1    0.19    0.23
  23 -19   1   -0.09    0.21
 -23 -19  -1    0.09    0.21
  20 -20  -1    0.32    0.27
 -20 -20   1   -0.31    0.21
 -18 -20   1   -0.45    0.24
  18 -20  -1   -0.27    0.26
  18  20  -1    0.09    0.47
 -18  20   1   -0.20    0.23
  16 -20  -1    0.52    0.32
 -16 -20   1    0.31    0.30
 -16  20   1    0.48    0.27
  16  20  -1    0.34    0.51
  14 -20  -1    1.87    0.36
 -14 -20   1    2.16    0.39
  14  20  -1    2.04    0.67
 -14  20   1    1.12    0.54
 -14  20   1    1.38    0.34
  12 -20  -1    0.43    0.34
 -12 -20   1    0.36    0.32
  12  20  -1    0.84    0.62
 -12  20   1   -0.26    0.45
  12  20  -1   -0.87    1.12
  12  20  -1   -0.04    0.83
 -12  20   1    0.43    0.29
 -10 -20   1    1.52    0.37
  10 -20  -1    2.00    0.39
 -10  20   1    2.35    0.61
  10  20  -1    1.11    0.76
  10  20  -1    1.43    0.66
 -10  20   1    1.57    0.93
 -10  20   1    3.04    1.19
 -10  20   1    1.29    0.36
  10  20  -1    1.25    1.04
   8 -20  -1    6.75    0.59
  -8 -20   1    7.21    0.63
  -8  20   1    6.77    0.96
   8  20  -1    5.58    1.01
   8  20  -1    7.29    0.92
  -8  20   1    7.08    0.85
   8  20  -1    7.80    1.34
  -8  20   1    7.14    0.67
  -8  20   1    4.93    1.27
   6 -20  -1    3.04    0.41
  -6 -20   1    2.28    0.40
  -6  20   1    3.54    1.00
  -6  20   1    2.89    0.44
  -6  20   1    3.53    0.70
  -6  20   1    1.54    0.81
   6  20  -1    1.92    0.83
   6  20  -1    1.55    0.93
   6  20  -1    3.61    0.76
   4 -20  -1    0.98    0.34
  -4 -20   1    0.88    0.32
   4  20  -1    0.96    0.62
  -4  20   1    0.79    0.36
   4  20  -1    0.30    0.75
  -4  20   1    1.12    0.88
   4  20  -1    0.38    0.90
  -4  20   1    1.70    0.79
  -4  20   1    1.69    0.63
   2 -20  -1    2.48    0.40
  -2 -20   1    2.32    0.38
   2  20  -1    1.86    0.99
   2  20  -1    2.64    0.67
  -2  20   1    2.24    0.94
   2  20  -1    2.32    0.84
  -2  20   1    1.88    0.42
  -2  20   1    2.09    0.63
  -2  20   1    2.18    0.81
   0 -20   1   -0.43    0.29
   0 -20  -1   -0.11    0.30
   0  20   1    0.14    0.35
   0  20  -1    0.81    0.75
   0  20   1    0.33    0.74
   0  20   1    0.21    0.60
   0  20   1   -0.18    0.82
   0  20  -1    0.46    0.62
   0  20  -1    0.22    0.36
   0  20  -1    0.05    0.76
  -2 -20  -1    0.28    0.32
   2 -20   1    0.46    0.30
   2  20   1    1.38    0.81
  -2  20  -1    1.03    0.84
   2  20   1    2.02    0.98
  -2  20  -1    0.89    0.36
   2  20   1   -0.03    0.59
  -2  20  -1    1.31    0.78
  -2  20  -1    1.09    0.60
  -4 -20  -1    2.18    0.41
   4 -20   1    2.71    0.40
   4  20   1    2.84    0.68
  -4  20  -1    2.17    0.40
  -4  20  -1    1.98    0.62
  -4  20  -1    1.73    0.88
   4  20   1    1.46    0.98
  -4  20  -1    2.75    0.86
   4  20   1    1.95    0.81
  -6 -20  -1    0.52    0.34
   6 -20   1    0.21    0.29
   6  20   1   -0.42    0.74
  -6  20  -1    0.15    0.73
   6  20   1    0.35    0.61
   6  20   1    0.74    0.94
  -6  20  -1   -0.51    0.75
  -6  20  -1   -0.03    0.50
  -6  20  -1    0.33    0.33
  -8 -20  -1    0.36    0.34
   8 -20   1    0.12    0.29
  -8  20  -1    0.47    0.73
  -8  20  -1    0.48    0.33
  -8  20  -1    0.58    0.55
   8  20   1    0.27    0.62
  -8  20  -1   -0.20    0.84
   8  20   1    1.03    0.87
  10 -20   1    0.23    0.29
 -10 -20  -1    0.07    0.33
  10  20   1   -0.10    0.84
  10  20   1    0.31    0.64
 -10  20  -1    0.98    0.52
 -10  20  -1    0.60    0.33
 -10  20  -1    0.13    0.70
 -10  20  -1    0.48    1.13
  12 -20   1    2.99    0.41
 -12 -20  -1    3.07    0.47
 -12  20  -1    1.53    0.75
  12  20   1    3.33    1.24
 -12  20  -1    2.63    0.61
  12  20   1    3.96    0.80
 -12  20  -1    1.19    1.27
 -12  20  -1    2.19    0.43
 -14 -20  -1    1.71    0.40
  14 -20   1    1.62    0.35
 -14  20  -1    2.31    0.76
 -14  20  -1    2.03    0.59
  14  20   1    1.62    0.66
 -14  20  -1    0.46    0.34
  16 -20   1    0.36    0.28
 -16 -20  -1   -0.08    0.30
 -16  20  -1    0.13    0.47
  16  20   1   -0.12    0.51
 -16  20  -1   -0.03    0.25
 -18 -20  -1    0.24    0.30
  18 -20   1    0.13    0.26
  18  20   1    0.34    0.53
 -18  20  -1   -0.10    0.24
 -20 -20  -1    0.26    0.24
  20 -20   1    0.27    0.24
 -20  20  -1    0.06    0.22
  20  20   1    0.14    0.58
 -19 -21   1    1.02    0.24
  19 -21  -1    0.71    0.27
 -17 -21   1    0.62    0.27
  17 -21  -1    0.62    0.29
  17  21  -1    0.31    0.46
 -17  21   1   -0.01    0.23
  15 -21  -1    0.43    0.30
 -15 -21   1    0.14    0.28
 -15  21   1   -0.06    0.24
  15  21  -1    0.31    0.50
  13 -21  -1    1.36    0.35
 -13 -21   1    1.43    0.37
 -13  21   1    0.78    0.29
  13  21  -1    0.19    0.57
 -13  21   1    1.49    0.54
 -11 -21   1    0.23    0.31
  11 -21  -1    0.10    0.31
 -11  21   1    0.54    0.30
  11  21  -1    0.63    0.58
 -11  21   1    0.48    0.48
  -9 -21   1    1.43    0.35
   9 -21  -1    0.73    0.32
  -9  21   1    0.71    0.53
  -9  21   1    1.79    1.23
  -9  21   1    1.24    0.34
   9  21  -1   -1.11    1.06
   9  21  -1    0.23    0.71
   9  21  -1    0.76    0.63
   7 -21  -1    0.82    0.32
  -7 -21   1    0.16    0.30
   7  21  -1    0.86    1.00
  -7  21   1    0.82    1.12
  -7  21   1    0.13    0.55
  -7  21   1    0.65    0.33
   7  21  -1    0.82    0.63
   7  21  -1    0.81    0.77
   5 -21  -1    2.55    0.40
  -5 -21   1    1.29    0.35
  -5  21   1    1.75    0.59
  -5  21   1    1.34    0.93
   5  21  -1    1.95    0.67
   5  21  -1    1.19    0.78
   5  21  -1   -0.41    0.88
  -5  21   1    1.74    0.38
  -5  21   1    0.45    0.76
   3 -21  -1    1.01    0.33
  -3 -21   1    0.82    0.32
   3  21  -1   -0.33    0.84
  -3  21   1    0.14    0.72
   3  21  -1    1.14    0.77
   3  21  -1    1.01    0.66
  -3  21   1    0.42    0.57
  -3  21   1    0.01    0.86
  -3  21   1    0.81    0.35
   1 -21  -1    5.29    0.52
  -1 -21   1    5.63    0.52
  -1  21   1    8.12    0.93
   1  21  -1    6.31    1.19
  -1  21   1    2.33    0.87
   1  21  -1    5.03    0.93
  -1  21   1    2.79    1.05
   1  21  -1    5.22    0.82
  -1 -21  -1    4.95    0.50
   1 -21   1    4.34    0.46
  -1  21  -1    5.13    0.97
  -1  21  -1    3.87    0.75
  -1  21  -1    3.32    0.52
   1  21   1    2.23    0.86
   1  21   1    5.15    0.82
  -1  21  -1    3.07    1.08
   1  21   1    5.81    1.25
   3 -21   1   -0.21    0.28
  -3 -21  -1    0.30    0.32
   3  21   1   -1.06    0.79
   3  21   1   -0.27    0.56
  -3  21  -1    0.08    0.72
  -3  21  -1    0.01    0.58
  -3  21  -1    0.11    0.33
  -3  21  -1    1.23    0.91
   3  21   1    0.57    0.87
  -5 -21  -1    0.94    0.35
   5 -21   1    0.72    0.32
  -5  21  -1   -0.05    0.91
  -5  21  -1    0.76    0.75
   5  21   1   -0.24    0.89
   5  21   1    1.17    0.64
  -5  21  -1    0.70    0.36
  -5  21  -1    0.38    0.52
  -7 -21  -1    1.12    0.35
   7 -21   1    0.30    0.28
  -7  21  -1    0.55    0.98
  -7  21  -1    0.33    0.33
  -7  21  -1    0.76    0.73
   7  21   1   -0.65    0.84
   7  21   1    1.83    0.69
  -7  21  -1    1.00    0.57
  -9 -21  -1   -0.02    0.32
   9 -21   1    0.00    0.28
   9  21   1    2.20    1.11
  -9  21  -1    0.25    0.69
  -9  21  -1   -2.39    1.01
  -9  21  -1   -0.23    0.51
   9  21   1   -0.10    0.57
  -9  21  -1   -0.49    0.27
  11 -21   1    1.08    0.33
 -11 -21  -1    0.81    0.35
 -11  21  -1    0.94    0.33
  11  21   1    2.97    2.18
 -11  21  -1    1.53    0.57
  11  21   1    0.92    0.62
 -11  21  -1   -0.27    0.67
 -13 -21  -1    0.58    0.35
  13 -21   1    0.45    0.30
 -13  21  -1    0.17    0.51
  13  21   1    1.65    0.64
 -13  21  -1    0.51    0.29
 -15 -21  -1    0.52    0.32
  15 -21   1    0.70    0.29
 -15  21  -1    0.67    0.27
  15  21   1    0.26    0.53
 -15  21  -1    0.81    0.49
  17 -21   1    1.85    0.31
 -17 -21  -1    2.29    0.34
  17  21   1    1.51    0.57
 -17  21  -1    0.94    0.28
 -19 -21  -1    0.69    0.24
  19 -21   1    0.91    0.25
  19  21   1    0.85    0.47
 -19  21  -1    0.35    0.22
 -18 -22   1    0.15    0.19
  18 -22  -1    0.09    0.23
  16 -22  -1    0.76    0.28
 -16 -22   1    0.68    0.26
  16  22  -1    0.13    0.45
 -14 -22   1    1.14    0.30
  14 -22  -1    1.76    0.34
 -14  22   1    0.64    0.28
  14  22  -1    1.21    0.55
 -12 -22   1    0.23    0.28
  12 -22  -1   -0.19    0.26
 -12  22   1    0.02    0.25
 -12  22   1   -0.05    0.49
  12  22  -1    0.52    0.57
  10 -22  -1    1.42    0.33
 -10 -22   1    1.64    0.34
  10  22  -1    1.97    0.64
 -10  22   1    1.03    0.32
 -10  22   1    0.34    0.50
   8 -22  -1    3.77    0.42
  -8 -22   1    3.13    0.42
  -8  22   1    2.90    0.62
   8  22  -1    3.89    0.72
  -8  22   1    2.23    0.41
   6 -22  -1    4.68    0.48
  -6 -22   1    5.17    0.48
   6  22  -1    1.66    1.21
  -6  22   1    3.78    0.48
   6  22  -1    5.72    0.87
  -6  22   1    4.79    0.75
   6  22  -1    1.87    0.78
  -4 -22   1    2.65    0.39
   4 -22  -1    2.85    0.40
   4  22  -1    2.14    0.71
  -4  22   1    1.15    1.29
  -4  22   1    2.55    0.64
   4  22  -1    2.25    0.80
   4  22  -1    0.33    0.97
  -2 -22   1    0.60    0.30
   2 -22  -1    0.42    0.31
   2  22  -1   -0.85    0.89
   2  22  -1    1.31    0.61
  -2  22   1   -0.23    0.54
   2  22  -1    0.37    0.74
  -2  22   1   -1.18    1.03
   0 -22  -1    0.24    0.31
   0 -22   1    0.01    0.28
   0  22  -1   -0.64    0.88
   0  22   1    0.65    0.93
   0  22   1    0.15    0.56
   0  22  -1    0.25    0.59
   0  22  -1   -0.18    0.70
  -2 -22  -1    0.05    0.31
   2 -22   1    0.65    0.32
  -2  22  -1   -0.11    0.70
   2  22   1   -0.49    1.00
  -2  22  -1    0.17    0.33
  -2  22  -1   -0.70    0.95
  -2  22  -1    0.83    0.61
   2  22   1    0.49    0.59
   4 -22   1    0.71    0.31
  -4 -22  -1    0.77    0.34
   4  22   1    1.01    0.63
  -4  22  -1    0.84    0.74
  -4  22  -1    0.32    0.57
  -4  22  -1   -0.07    0.30
  -4  22  -1    0.00    1.02
   4  22   1    1.55    1.03
   6 -22   1    0.49    0.28
  -6 -22  -1    0.11    0.32
  -6  22  -1    0.18    0.32
  -6  22  -1   -0.10    0.54
  -6  22  -1    1.01    1.28
   6  22   1    0.74    0.59
   6  22   1    0.95    1.15
  -6  22  -1    0.45    0.74
   8 -22   1    0.39    0.29
  -8 -22  -1    0.34    0.32
  -8  22  -1    0.12    0.50
   8  22   1   -0.04    0.59
  -8  22  -1   -0.20    0.28
  -8  22  -1    0.31    0.72
  10 -22   1    0.00    0.27
 -10 -22  -1    0.30    0.33
 -10  22  -1    0.09    0.28
  10  22   1    0.38    0.56
 -10  22  -1    0.25    0.50
  12 -22   1    0.52    0.27
 -12 -22  -1   -0.18    0.29
 -12  22  -1    0.23    0.27
  12  22   1    0.02    0.55
 -12  22  -1    0.01    0.46
  14 -22   1    0.74    0.28
 -14 -22  -1    1.27    0.34
  14  22   1    0.73    0.56
 -14  22  -1    0.45    0.26
 -14  22  -1    0.69    0.49
 -16 -22  -1    0.12    0.25
  16 -22   1    0.47    0.24
 -16  22  -1    0.68    0.26
  16  22   1   -0.16    0.46
 -18 -22  -1    0.07    0.22
  18 -22   1    0.36    0.20
 -18  22  -1   -0.01    0.27
  15 -23  -1    0.15    0.22
 -15 -23   1    0.15    0.22
  15  23  -1    0.10    0.48
  13 -23  -1    0.42    0.26
 -13 -23   1    0.72    0.26
  13  23  -1    0.62    0.53
  11 -23  -1    1.98    0.34
 -11 -23   1    2.17    0.32
 -11  23   1    1.10    0.53
  11  23  -1    2.04    0.59
 -11  23   1    0.89    0.30
  -9 -23   1    1.57    0.32
   9 -23  -1    1.91    0.33
  -9  23   1    1.19    0.51
   9  23  -1    1.53    0.61
  -7 -23   1    1.85    0.34
   7 -23  -1    3.30    0.41
  -7  23   1    1.71    0.59
   7  23  -1    1.37    0.63
   5 -23  -1    4.56    0.47
  -5 -23   1    4.21    0.44
   5  23  -1    5.05    0.83
  -5  23   1    4.33    0.72
  -3 -23   1    1.77    0.36
   3 -23  -1    2.58    0.39
   3  23  -1    2.45    0.68
  -3  23   1    2.62    0.63
  -1 -23   1    0.06    0.28
   1 -23  -1   -0.11    0.29
   1  23  -1   -0.06    0.57
   1  23  -1   -0.02    0.91
  -1  23   1    0.10    0.52
   1 -23   1    0.48    0.28
  -1 -23  -1    0.51    0.30
  -1  23  -1    0.41    0.57
   1  23   1    0.07    0.58
  -1  23  -1   -0.38    0.80
   3 -23   1    0.80    0.31
  -3 -23  -1    0.24    0.32
  -3  23  -1    0.59    0.96
  -3  23  -1    0.70    0.58
   3  23   1    0.63    0.61
  -5 -23  -1    0.50    0.32
   5 -23   1    0.81    0.30
   5  23   1    0.26    0.58
  -5  23  -1    0.21    0.30
  -5  23  -1    0.83    0.57
  -7 -23  -1    0.26    0.31
   7 -23   1    0.33    0.27
  -7  23  -1    0.03    0.28
  -7  23  -1   -0.05    0.51
   7  23   1    0.51    0.59
   9 -23   1    0.01    0.25
  -9 -23  -1    0.13    0.30
  -9  23  -1    0.01    0.26
  -9  23  -1    0.21    0.49
   9  23   1   -0.41    0.50
  11 -23   1    0.58    0.26
 -11 -23  -1    0.47    0.29
 -11  23  -1    0.23    0.48
  11  23   1    0.78    0.53
 -11  23  -1    0.12    0.26
  13 -23   1    0.13    0.23
 -13 -23  -1   -0.32    0.25
  13  23   1   -0.25    0.51
 -13  23  -1   -1.02    0.50
 -13  23  -1   -0.19    0.22
  15 -23   1    0.20    0.22
 -15 -23  -1    0.22    0.23
 -15  23  -1   -0.05    0.21
  15  23   1    0.11    0.48
 -12 -24   1   -0.19    0.19
  12 -24  -1   -0.11    0.22
  12  24  -1    0.31    0.50
  10 -24  -1   -0.24    0.23
 -10 -24   1    0.10    0.24
  10  24  -1    0.12    0.44
  -8 -24   1   -0.29    0.24
   8 -24  -1    0.46    0.27
   8  24  -1    0.53    0.52
  -8  24   1   -0.15    0.45
  -6 -24   1    0.14    0.26
   6 -24  -1    0.31    0.27
   6  24  -1   -0.14    0.49
  -6  24   1    0.25    0.46
  -4 -24   1    0.03    0.25
   4 -24  -1   -0.09    0.26
  -4  24   1    0.32    0.50
   4  24  -1    0.49    0.52
  -2 -24   1    0.22    0.26
   2 -24  -1   -0.04    0.27
  -2  24   1    0.42    0.52
   2  24  -1    0.13    0.57
   0 -24   1    0.12    0.27
   0 -24  -1   -0.20    0.27
   0  24   1   -0.17    0.50
   0  24  -1   -0.12    0.54
  -2 -24  -1    0.29    0.29
   2 -24   1    0.46    0.28
  -2  24  -1    0.72    0.56
   2  24   1    0.52    0.55
   4 -24   1    2.52    0.33
  -4 -24  -1    2.04    0.35
   4  24   1    3.78    0.74
  -4  24  -1    1.93    0.62
   6 -24   1    0.65    0.27
  -6 -24  -1    0.97    0.31
  -6  24  -1    0.93    0.51
   6  24   1    1.29    0.55
  -8 -24  -1    0.18    0.27
   8 -24   1    0.28    0.25
  -8  24  -1   -0.46    0.49
   8  24   1    0.53    0.48
 -10 -24  -1    1.07    0.31
  10 -24   1    0.71    0.25
 -10  24  -1    0.54    0.48
  10  24   1    0.97    0.54
  12 -24   1    0.90    0.24
 -12 -24  -1    0.60    0.25
  12  24   1    0.10    0.46
   9 -25  -1   -0.05    0.22
  -9 -25   1   -0.05    0.20
   9  25  -1   -0.51    0.47
   7 -25  -1    0.05    0.23
  -7 -25   1    0.01    0.22
  -7  25   1    0.73    0.56
   7  25  -1    0.44    0.50
  -5 -25   1    0.16    0.23
   5 -25  -1    0.10    0.24
   5  25  -1   -0.29    0.47
  -5  25   1   -0.38    0.44
   3 -25  -1    1.21    0.29
  -3 -25   1    1.37    0.28
   3  25  -1    1.37    0.57
  -3  25   1    1.50    0.50
  -1 -25   1    2.60    0.33
   1 -25  -1    1.72    0.34
   1  25  -1    3.10    0.62
  -1  25   1    2.71    0.62
   1 -25   1    0.90    0.26
  -1 -25  -1    0.29    0.26
  -1  25  -1    1.13    0.52
   1  25   1    0.79    0.54
  -3 -25  -1   -0.47    0.23
   3 -25   1   -0.12    0.23
   3  25   1   -0.82    0.46
  -3  25  -1   -0.25    0.48
   5 -25   1    0.02    0.23
  -5 -25  -1    0.33    0.26
  -5  25  -1    0.37    0.51
   5  25   1    0.52    0.49
  -7 -25  -1    0.36    0.25
   7 -25   1    0.17    0.22
   7  25   1    0.54    0.49
  -7  25  -1   -0.14    0.46
   9 -25   1    0.31    0.20
  -9 -25  -1    0.20    0.23
   9  25   1    0.83    0.52
   2 -26  -1    0.01    0.21
  -2 -26   1   -0.12    0.20
   2  26  -1    0.38    0.52
  -2  26   1    0.50    0.63
   0 -26  -1   -0.26    0.20
   0 -26   1   -0.12    0.20
   0  26  -1   -0.58    0.52
   0  26   1    0.21    0.50
   2 -26   1    0.36    0.20
  -2 -26  -1    0.03    0.22
  -2  26  -1    0.92    0.52
   2  26   1   -0.02    0.52
 -32   0   2    1.03    0.45
 -32   0   2    1.88    0.35
 -30   0   2    0.04    0.30
 -30   0   2    0.26    0.43
 -28   0   2    0.21    0.27
 -28   0   2   -0.02    0.40
 -26   0   2    2.93    0.41
  26   0  -2    3.31    0.38
 -26   0   2    2.91    0.57
 -24   0   2    4.50    0.63
 -24   0   2    5.37    0.50
 -24   0   2    5.51    0.53
  24   0  -2    6.27    0.57
 -22   0   2    0.18    0.35
  22   0  -2    0.05    0.25
  22   0  -2    0.24    0.36
 -22   0   2    0.01    0.25
 -22   0   2    0.29    0.21
  20   0  -2    0.45    0.24
 -20   0   2   -0.17    0.29
  20   0  -2    0.34    0.34
 -20   0   2    0.42    0.26
 -20   0   2    0.32    0.18
 -18   0   2    0.11    0.17
 -18   0   2    0.58    0.29
 -18   0   2    0.90    0.24
  18   0  -2    1.14    0.37
 -18   0   2    0.85    0.39
  16   0  -2    1.75    0.39
 -16   0   2    1.45    0.22
 -16   0   2    1.41    0.25
 -16   0   2    1.37    0.31
 -14   0   2    1.07    0.23
 -14   0   2    1.65    0.28
 -12   0   2   69.37    3.48
 -12   0   2   68.95    3.49
 -12   0   2   69.93    3.53
  12   0  -2   69.16    3.57
 -12   0   2   68.14    3.51
 -10   0   2    1.12    0.15
 -10   0   2    1.37    0.23
  10   0  -2    1.15    0.30
 -10   0   2    1.42    0.18
 -10   0   2    0.94    0.20
 -10   0   2    1.08    0.36
  -8   0   2    4.32    0.33
  -8   0   2    4.88    0.31
  -8   0   2    4.62    0.44
   8   0  -2    3.83    0.41
  -8   0   2    4.50    0.35
  -8   0   2    4.59    0.36
  -6   0   2   17.13    1.06
  -6   0   2   19.21    1.00
  -6   0   2   19.65    1.02
   6   0  -2   18.58    1.09
  -4   0   2   49.13    2.42
  -4   0   2   48.94    2.41
   4   0  -2   45.72    2.44
  -2   0   2    5.41    0.31
   2   0   2  218.54   10.83
  -4   0  -2   33.79    1.68
  -4   0  -2   32.59    1.82
   4   0   2   33.75    1.73
   6   0   2    8.81    0.53
  -6   0  -2    7.95    0.50
  -6   0  -2    8.96    0.86
   8   0   2   34.56    1.74
  -8   0  -2   31.59    1.74
   8   0   2   34.76    1.76
  -8   0  -2   35.68    1.75
 -10   0  -2   67.73    3.56
  10   0   2   67.63    3.57
 -10   0  -2   76.57    3.55
  12   0   2  123.44    6.17
 -12   0  -2  122.59    6.16
  12   0   2  124.15    6.18
  14   0   2   16.26    0.97
 -14   0  -2   16.83    1.04
  16   0   2   68.77    3.55
 -16   0  -2   74.03    3.55
 -16   0  -2   66.61    3.58
 -18   0  -2  117.41    6.02
 -18   0  -2  120.56    5.98
  18   0   2  121.05    5.97
 -18   0  -2  115.64    6.05
 -20   0  -2    8.24    0.69
  20   0   2    6.40    0.50
 -20   0  -2    6.23    0.52
 -20   0  -2    5.46    0.60
 -22   0  -2    4.56    0.55
 -22   0  -2    3.88    0.40
 -22   0  -2    4.27    0.60
 -24   0  -2    0.79    0.26
 -24   0  -2    0.65    0.44
 -24   0  -2    0.87    0.40
 -26   0  -2    4.29    0.45
 -26   0  -2    4.49    0.65
 -28   0  -2    0.60    0.47
 -28   0  -2   -0.01    0.21
 -30   0  -2    2.01    0.30
 -30   0  -2    2.98    0.59
 -32   0  -2    0.64    0.40
 -33  -1   2    0.37    0.28
 -33   1   2    0.28    0.35
 -33   1   2    0.17    0.57
 -31  -1   2    0.64    0.31
 -31  -1   2    0.11    0.42
 -31   1   2    0.73    0.32
 -31   1   2    0.70    0.45
 -29  -1   2    2.06    0.37
 -29  -1   2    2.86    0.55
 -29   1   2    3.33    0.43
 -29   1   2    2.94    0.58
 -27  -1   2    0.40    0.42
 -27  -1   2    0.28    0.28
  27  -1  -2    0.07    0.23
  27   1  -2   -0.07    0.22
 -27   1   2    0.42    0.42
 -27   1   2    0.21    0.28
 -25  -1   2    2.15    0.53
 -25  -1   2    1.65    0.33
  25  -1  -2    1.29    0.30
 -25  -1   2    1.08    0.32
 -25   1   2    1.46    0.29
  25   1  -2    0.87    0.31
 -25   1   2    1.14    0.33
 -25   1   2    1.20    0.49
  23  -1  -2    0.12    0.25
 -23  -1   2    0.22    0.28
 -23  -1   2    0.24    0.20
 -23  -1   2    0.03    0.36
 -23   1   2   -0.11    0.26
  23   1  -2    0.39    0.27
  23   1  -2    0.47    0.41
 -23   1   2   -0.16    0.21
 -23   1   2   -0.30    0.37
 -21  -1   2    0.04    0.30
 -21  -1   2    0.07    0.25
 -21  -1   2    0.22    0.19
  21  -1  -2   -0.05    0.23
  21  -1  -2    0.11    0.32
  21   1  -2   -0.04    0.24
  21   1  -2    0.52    0.39
 -21   1   2   -0.01    0.34
 -21   1   2   -0.11    0.24
 -21   1   2    0.38    0.20
 -19  -1   2    2.07    0.31
 -19  -1   2    3.23    0.47
  19  -1  -2    3.16    0.37
  19  -1  -2    3.49    0.47
 -19  -1   2    2.41    0.29
 -19   1   2    3.45    0.48
 -19   1   2    3.26    0.43
 -19   1   2    3.00    0.31
  19   1  -2    3.05    0.48
 -19   1   2    4.10    0.39
  17  -1  -2    7.12    0.54
 -17  -1   2    6.86    0.52
 -17  -1   2    6.51    0.58
 -17  -1   2    6.13    0.47
  17  -1  -2    6.28    0.63
 -17   1   2    7.17    0.61
 -17   1   2    7.03    0.51
 -17   1   2    6.15    0.47
  17   1  -2    7.10    0.70
 -15  -1   2   12.78    0.72
  15  -1  -2   13.75    0.88
 -15  -1   2   12.77    0.75
 -15  -1   2   11.73    0.78
 -15  -1   2   13.12    0.81
  15   1  -2   13.40    0.92
 -15   1   2   12.54    0.75
 -15   1   2   11.94    0.72
 -15   1   2   12.18    0.82
 -15   1   2   10.43    0.77
 -13  -1   2    5.93    0.45
 -13  -1   2    4.58    0.41
 -13  -1   2    5.40    0.38
 -13  -1   2    4.65    0.44
 -13   1   2    4.63    0.40
 -13   1   2    5.45    0.47
 -11  -1   2    1.31    0.18
 -11  -1   2    0.88    0.15
 -11  -1   2    1.26    0.24
 -11  -1   2    0.75    0.20
  11  -1  -2    1.58    0.30
 -11   1   2    0.32    0.47
  11   1  -2    0.66    0.33
 -11   1   2    1.15    0.17
 -11   1   2    1.07    0.16
 -11   1   2    1.17    0.24
 -11   1   2    1.17    0.23
  -9  -1   2    0.66    0.31
   9  -1  -2    0.78    0.25
  -9  -1   2    0.50    0.15
  -9  -1   2    0.83    0.18
  -9  -1   2    0.92    0.14
  -9  -1   2    1.07    0.20
  -9   1   2    1.09    0.22
   9   1  -2    0.40    0.28
  -9   1   2    0.61    0.14
  -9   1   2    0.96    0.14
   9   1  -2    0.91    0.21
  -9   1   2    0.58    0.29
  -9   1   2    1.01    0.19
  -7  -1   2    1.19    0.21
  -7  -1   2    1.05    0.30
   7  -1  -2    1.67    0.30
  -7  -1   2    1.33    0.19
   7   1  -2    1.66    0.24
  -7   1   2    1.41    0.24
  -7   1   2    1.55    0.29
   7   1  -2    1.22    0.35
  -7   1   2    1.38    0.20
  -5  -1   2   75.93    3.72
  -5  -1   2   76.46    3.75
   5  -1  -2   70.02    3.75
   5   1  -2   80.37    3.75
   5   1  -2   73.12    3.72
  -5   1   2   75.40    3.73
   5   1  -2   70.37    3.76
  -5   1   2   73.12    3.72
  -3  -1   2   52.95    2.67
   3  -1  -2   47.18    2.68
  -3  -1   2   56.97    2.68
   3   1  -2   50.62    2.67
  -3   1   2   54.62    2.68
   3   1  -2   58.33    2.68
   1  -1  -2   96.07    4.50
  -1   1   2   90.75    4.49
  -1   1   2   84.35    4.50
  -1  -1  -2   10.17    0.59
   1   1   2   10.03    0.55
   1   1   2   10.33    0.59
  -3  -1  -2    2.45    0.32
  -3  -1  -2    2.95    0.19
   3   1   2    2.71    0.31
   3   1   2    3.15    0.27
  -5  -1  -2    0.69    0.41
  -5  -1  -2    1.69    0.18
   5   1   2    1.25    0.33
  -7  -1  -2   64.97    3.25
  -7  -1  -2   65.82    3.24
   7  -1   2   64.02    3.24
   7  -1   2   61.48    3.24
  -7   1  -2   64.40    3.25
   7   1   2   67.07    3.28
   7   1   2   65.39    3.30
   9  -1   2   71.19    3.80
   9  -1   2   72.96    3.80
  -9  -1  -2   81.63    3.80
  -9  -1  -2   78.91    3.81
   9  -1   2   75.11    3.80
   9   1   2   75.13    3.79
   9   1   2   72.01    3.83
  -9   1  -2   74.71    3.81
   9   1   2   73.90    3.85
  -9   1  -2   82.09    3.80
 -11  -1  -2  223.87   10.75
  11  -1   2  225.15   10.75
 -11  -1  -2  214.23   10.76
  11  -1   2  203.72   10.75
 -11   1  -2  202.51   10.75
  11   1   2  215.87   10.78
 -11   1  -2  229.13   10.75
  13  -1   2    0.32    0.18
 -13  -1  -2    1.10    0.27
  13  -1   2    0.85    0.24
 -13   1  -2    0.27    0.20
  13   1   2    0.70    0.27
  15  -1   2   10.17    0.62
 -15  -1  -2   10.07    0.70
 -15  -1  -2   10.40    0.62
 -15   1  -2   10.04    0.62
  15   1   2   10.04    0.69
 -15   1  -2    9.66    0.68
 -15   1  -2    9.67    0.71
 -17  -1  -2   42.55    2.21
 -17  -1  -2   39.15    2.20
 -17  -1  -2   40.28    2.24
 -17  -1  -2   43.50    2.17
  17  -1   2   41.27    2.16
 -17   1  -2   39.45    2.21
 -17   1  -2   44.71    2.17
  17   1   2   40.98    2.17
 -17   1  -2   41.72    2.25
 -19  -1  -2   17.32    1.14
 -19  -1  -2   16.77    1.15
 -19  -1  -2   19.73    1.13
  19  -1   2   16.61    1.01
 -19  -1  -2   18.43    1.03
 -19   1  -2   18.71    1.13
  19   1   2   18.75    1.04
 -19   1  -2   17.05    1.14
 -19   1  -2   17.04    1.03
 -21  -1  -2    0.07    0.32
 -21  -1  -2    0.05    0.20
 -21  -1  -2    0.42    0.35
 -21   1  -2    0.22    0.32
 -21   1  -2   -0.04    0.34
  21   1   2    0.33    0.21
 -21   1  -2    0.14    0.20
 -23  -1  -2    1.96    0.32
 -23  -1  -2    2.30    0.46
 -23  -1  -2    2.25    0.47
 -23   1  -2    2.90    0.36
 -23   1  -2    2.63    0.51
 -23   1  -2    2.40    0.46
 -25  -1  -2    0.83    0.45
 -25  -1  -2    1.21    0.56
 -25  -1  -2    1.60    0.31
 -25   1  -2    1.56    0.46
 -25   1  -2    1.42    0.49
 -25   1  -2    0.69    0.28
 -27  -1  -2    0.06    0.23
 -27  -1  -2    0.78    0.47
 -27   1  -2    0.14    0.25
 -27   1  -2    0.73    0.52
 -29  -1  -2    0.45    0.46
 -29  -1  -2    0.28    0.20
 -29   1  -2    0.80    0.48
 -29   1  -2    0.15    0.21
 -31  -1  -2    3.85    0.58
 -31   1  -2    2.48    0.53
 -33  -1  -2    1.48    0.57
 -33   1  -2    1.22    0.47
 -32  -2   2    0.61    0.30
 -32   2   2    0.59    0.42
 -32   2   2    0.44    0.31
 -30  -2   2    0.45    0.42
 -30  -2   2    1.06    0.32
 -30   2   2    0.58    0.47
 -30   2   2    0.99    0.34
 -28  -2   2    0.01    0.26
 -28  -2   2   -0.40    0.36
  28   2  -2   -0.11    0.22
 -28   2   2    0.34    0.45
 -28   2   2    0.43    0.30
 -26  -2   2    2.91    0.40
  26  -2  -2    2.74    0.34
 -26  -2   2    1.84    0.48
 -26   2   2    2.02    0.38
  26   2  -2    2.77    0.38
 -26   2   2    2.00    0.32
 -26   2   2    2.39    0.58
  24  -2  -2    0.24    0.24
 -24  -2   2    0.02    0.27
 -24  -2   2   -0.16    0.35
 -24  -2   2    0.07    0.19
 -24   2   2   -0.22    0.40
 -24   2   2    0.03    0.27
  24   2  -2    0.13    0.27
 -24   2   2   -0.20    0.20
  22  -2  -2    0.26    0.64
 -22  -2   2    0.19    0.29
 -22  -2   2    0.56    0.37
 -22  -2   2    0.21    0.19
  22  -2  -2    0.26    0.24
 -22   2   2    0.08    0.20
  22   2  -2    0.57    0.41
 -22   2   2    0.09    0.39
  22   2  -2   -0.10    0.27
 -22   2   2    0.03    0.25
 -20  -2   2   -0.19    0.28
  20  -2  -2   -0.38    0.29
 -20  -2   2    0.19    0.25
 -20  -2   2    0.08    0.17
  20  -2  -2   -0.09    0.20
 -20   2   2    0.37    0.32
 -20   2   2   -0.29    0.33
 -20   2   2   -0.08    0.16
 -20   2   2    0.13    0.24
  20   2  -2    0.28    0.38
 -18  -2   2    5.60    0.47
  18  -2  -2    7.14    0.54
 -18  -2   2    7.26    0.54
 -18  -2   2    5.78    0.58
  18  -2  -2    7.96    0.65
 -18   2   2    6.43    0.49
  18   2  -2    7.95    0.75
 -18   2   2    5.07    0.56
 -18   2   2    6.63    0.62
 -18   2   2    7.13    0.53
 -16  -2   2    5.20    0.52
 -16  -2   2    5.74    0.42
  16  -2  -2    5.51    0.48
 -16  -2   2    6.79    0.51
  16  -2  -2    5.28    0.54
 -16  -2   2    5.54    0.48
 -16   2   2    5.67    0.47
  16   2  -2    5.66    0.62
 -16   2   2    5.31    0.43
 -16   2   2    6.33    0.57
  14  -2  -2    1.45    0.24
 -14  -2   2    1.96    0.20
 -14  -2   2    2.00    0.26
 -14  -2   2    1.35    0.27
 -14   2   2    1.65    0.24
 -14   2   2    1.42    0.30
 -14   2   2    2.31    0.30
 -14   2   2    2.25    0.27
  14   2  -2    1.89    0.46
 -12  -2   2   16.05    0.86
 -12  -2   2   15.76    0.91
  12  -2  -2   17.28    0.97
 -12  -2   2   14.96    0.91
 -12  -2   2   15.42    0.88
 -12   2   2   15.21    0.88
  12   2  -2   16.43    1.01
 -12   2   2   14.78    0.92
  12   2  -2   15.22    0.95
 -12   2   2   16.66    0.93
 -12   2   2   15.86    0.87
 -10  -2   2   21.37    1.10
  10  -2  -2   19.08    1.13
 -10  -2   2   19.74    1.08
 -10  -2   2   20.03    1.09
 -10  -2   2   20.44    1.06
  10   2  -2   18.39    1.12
 -10   2   2   20.17    1.07
  10   2  -2   20.29    1.20
 -10   2   2   19.96    1.12
 -10   2   2   21.70    1.07
 -10   2   2   20.41    1.10
  -8  -2   2   22.32    1.15
   8  -2  -2   20.00    1.20
  -8  -2   2   22.39    1.17
  -8  -2   2   21.66    1.29
  -8  -2   2   21.88    1.15
   8   2  -2   23.80    1.27
  -8   2   2   23.43    1.19
  -8   2   2   21.45    1.17
   8   2  -2   20.29    1.18
   8   2  -2   22.19    1.27
  -8   2   2   21.49    1.15
  -8   2   2   22.71    1.15
   6  -2  -2   11.65    0.71
  -6  -2   2   11.07    0.75
  -6  -2   2   11.17    0.63
  -6  -2   2   11.00    0.62
   6   2  -2   10.77    0.77
  -6   2   2   10.93    0.66
   6   2  -2   11.78    0.83
   6   2  -2   10.60    0.67
  -6   2   2   10.67    0.66
  -4  -2   2   53.68    2.84
  -4  -2   2   53.13    2.89
   4  -2  -2   59.58    2.87
   4   2  -2   60.98    2.90
   4   2  -2   56.60    2.86
  -4   2   2   57.43    2.86
   4   2  -2   56.35    2.88
  -4   2   2   57.29    2.87
   2  -2  -2    0.92    0.13
  -2   2   2    0.61    0.13
  -2   2   2    0.77    0.14
   2   2  -2    0.81    0.15
   0  -2  -2    6.12    0.41
   0  -2  -2    6.06    0.34
   0   2   2    6.30    0.41
   0   2   2    5.95    0.37
  -2  -2  -2   26.71    1.44
  -2  -2  -2   29.41    1.55
   2   2   2   30.97    1.54
   2   2   2   28.38    1.48
  -4  -2  -2   17.46    1.19
  -4  -2  -2   20.38    1.01
  -4   2  -2   19.52    1.00
   4   2   2   19.02    1.08
   4   2   2   18.79    1.08
   4   2   2   20.46    1.20
  -6  -2  -2    2.72    0.24
  -6  -2  -2    1.41    0.53
   6   2   2    1.75    0.35
   6   2   2    2.29    0.36
  -6   2  -2    2.63    0.26
   6   2   2    2.09    0.50
   8   2   2    5.79    0.39
 -10  -2  -2   59.99    3.10
  10  -2   2   56.75    3.08
 -10  -2  -2   67.12    3.09
  10  -2   2   60.98    3.09
  10   2   2   61.53    3.16
  10   2   2   59.35    3.14
 -10   2  -2   63.77    3.09
  10   2   2   60.70    3.08
  12  -2   2   40.01    2.03
  12  -2   2   36.69    2.19
 -12  -2  -2   38.68    2.07
  12   2   2   40.81    2.10
  12   2   2   40.81    2.13
 -12   2  -2   39.71    2.03
 -14  -2  -2    3.54    0.36
 -14  -2  -2    3.67    0.33
 -14  -2  -2    3.23    0.37
  14  -2   2    3.14    0.30
 -14   2  -2    3.89    0.34
 -14   2  -2    3.04    0.35
 -14   2  -2    3.17    0.37
  14   2   2    3.34    0.41
 -16  -2  -2   16.25    0.91
 -16  -2  -2   15.73    0.96
 -16   2  -2   16.00    0.92
  16   2   2   17.03    1.06
 -16   2  -2   15.57    0.98
 -16   2  -2   15.88    1.01
  18  -2   2   18.54    1.05
 -18  -2  -2   19.27    1.15
 -18  -2  -2   20.43    1.08
 -18  -2  -2   18.68    1.13
 -18  -2  -2   18.53    1.16
 -18   2  -2   17.34    1.15
 -18   2  -2   20.56    1.09
  18   2   2   18.86    1.10
 -18   2  -2   18.33    1.18
 -20  -2  -2    3.85    0.44
 -20  -2  -2    5.37    0.46
 -20  -2  -2    5.39    0.59
 -20  -2  -2    5.74    0.55
 -20   2  -2    5.50    0.63
  20   2   2    4.40    0.43
 -20   2  -2    5.16    0.46
 -20   2  -2    4.67    0.52
 -22  -2  -2    0.48    0.23
 -22  -2  -2    0.53    0.36
 -22  -2  -2    1.10    0.40
 -22  -2  -2    0.86    0.40
 -22   2  -2    0.90    0.37
 -22   2  -2    0.15    0.39
 -22   2  -2    0.79    0.26
  22   2   2    0.43    0.26
 -24  -2  -2    1.99    0.44
 -24  -2  -2    0.78    0.26
 -24  -2  -2    1.66    0.47
 -24   2  -2    1.98    0.50
 -24   2  -2    1.39    0.30
 -24   2  -2    1.13    0.42
 -26  -2  -2    0.44    0.42
 -26  -2  -2    0.02    0.22
 -26   2  -2    0.18    0.25
 -26   2  -2    0.06    0.60
 -26   2  -2    0.08    0.48
 -28  -2  -2    0.19    0.21
 -28  -2  -2    0.29    0.43
 -28   2  -2    0.02    0.24
 -28   2  -2   -0.28    0.46
 -30  -2  -2    0.48    0.41
 -30   2  -2    0.62    0.48
 -30   2  -2    0.27    0.21
 -32  -2  -2    0.68    0.42
 -32   2  -2    0.37    0.43
 -33  -3   2    0.22    0.25
 -33   3   2   -0.02    0.42
 -31  -3   2    0.25    0.26
 -31   3   2    0.48    0.45
 -31   3   2    0.21    0.31
 -29  -3   2   -0.19    0.39
 -29  -3   2    0.17    0.26
 -29   3   2   -0.06    0.30
 -29   3   2   -0.24    0.44
 -27  -3   2    0.12    0.27
 -27  -3   2   -0.16    0.38
  27   3  -2    0.08    0.24
 -27   3   2   -0.02    0.30
 -27   3   2    0.57    0.47
  25  -3  -2    2.11    0.32
 -25  -3   2    1.89    0.35
 -25  -3   2    2.42    0.50
 -25   3   2    1.77    0.51
 -25   3   2    2.23    0.38
  25   3  -2    2.31    0.37
 -25   3   2    1.99    0.32
 -23  -3   2    0.91    0.39
 -23  -3   2    0.99    0.24
 -23  -3   2    1.12    0.32
  23  -3  -2    1.10    0.29
  23   3  -2    1.84    0.51
  23   3  -2    1.06    0.34
 -23   3   2    1.55    0.29
 -23   3   2    1.10    0.31
 -23   3   2    2.75    0.57
 -21  -3   2    7.14    0.69
 -21  -3   2    7.75    0.63
  21  -3  -2    8.30    0.71
  21  -3  -2    7.04    0.59
 -21  -3   2    7.16    0.54
  21   3  -2    6.98    0.74
 -21   3   2    7.99    0.79
 -21   3   2    8.21    0.63
 -21   3   2    7.57    0.58
 -19  -3   2    6.47    0.63
  19  -3  -2    7.74    0.56
 -19  -3   2    7.08    0.51
  19  -3  -2    8.29    0.67
 -19  -3   2    7.81    0.59
  19   3  -2    5.99    0.71
 -19   3   2    7.14    0.54
 -19   3   2    7.19    0.58
 -19   3   2    5.71    0.63
 -19   3   2    8.64    0.70
 -17  -3   2    7.20    0.53
  17  -3  -2    6.92    0.61
  17  -3  -2    7.06    0.53
 -17  -3   2    6.42    0.48
 -17  -3   2    7.88    0.59
 -17   3   2    6.65    0.63
 -17   3   2    6.74    0.53
 -17   3   2    6.94    0.50
 -17   3   2    7.14    0.64
  17   3  -2    7.29    0.72
 -15  -3   2   56.38    2.89
 -15  -3   2   62.95    3.29
 -15  -3   2   57.32    2.91
  15  -3  -2   57.89    2.92
  15  -3  -2   58.28    2.97
 -15  -3   2   53.38    2.92
 -15   3   2   58.51    2.91
 -15   3   2   54.69    2.98
  15   3  -2   53.35    3.05
 -15   3   2   58.17    2.91
 -13  -3   2    2.08    0.28
 -13  -3   2    2.58    0.24
 -13  -3   2    2.21    0.32
 -13  -3   2    2.19    0.30
 -13   3   2    1.94    0.26
  13   3  -2    1.33    0.35
 -13   3   2    2.89    0.33
 -13   3   2    1.97    0.35
  11  -3  -2    1.73    0.31
 -11  -3   2    2.02    0.25
 -11  -3   2    2.62    0.30
 -11  -3   2    2.33    0.27
  11  -3  -2    1.94    0.23
 -11  -3   2    2.50    0.23
 -11   3   2    2.25    0.30
 -11   3   2    2.56    0.32
 -11   3   2    2.22    0.25
  11   3  -2    1.73    0.33
  11   3  -2    3.37    0.43
 -11   3   2    2.27    0.23
   9  -3  -2    1.26    0.17
  -9  -3   2    1.15    0.20
  -9  -3   2    1.05    0.19
   9  -3  -2    0.99    0.22
  -9  -3   2    1.37    0.18
  -9  -3   2    0.94    0.14
  -9   3   2    0.96    0.15
   9   3  -2    1.00    0.32
  -9   3   2    1.13    0.23
   9   3  -2    1.52    0.26
   9   3  -2    0.84    0.35
  -9   3   2    0.94    0.21
  -9   3   2    1.58    0.19
  -7  -3   2  158.67    8.01
   7  -3  -2  160.94    8.02
   7  -3  -2  157.04    8.04
  -7  -3   2  151.56    8.12
  -7  -3   2  166.52    8.02
  -7  -3   2  159.97    8.01
  -7   3   2  169.72    8.05
   7   3  -2  160.46    8.04
   7   3  -2  169.75    8.11
  -7   3   2  165.73    8.02
   7   3  -2  156.72    8.08
  -7   3   2  158.13    8.03
  -5  -3   2    3.67    0.29
  -5  -3   2    3.62    0.42
   5  -3  -2    3.76    0.39
   5   3  -2    4.53    0.40
  -5   3   2    4.01    0.40
  -5   3   2    4.09    0.38
   5   3  -2    4.82    0.46
   5   3  -2    4.14    0.45
  -3  -3   2  588.77   29.80
  -3   3   2  626.02   29.76
  -3   3   2  594.59   29.77
   3   3  -2  597.80   29.75
   1  -3  -2    8.31    0.56
   1  -3  -2    8.08    0.47
  -1   3   2    8.50    0.50
  -1   3   2    8.72    0.56
   1   3  -2    8.86    0.56
  -1   3   2    8.30    0.50
  -1   3   2    8.47    0.54
  -1  -3  -2    6.06    0.37
  -1  -3  -2    6.17    0.53
   1   3   2    6.51    0.50
   1   3   2    6.89    0.54
   1   3   2    6.28    0.44
  -3  -3  -2    4.03    0.32
  -3  -3  -2    3.96    0.50
   3   3   2    4.55    0.45
  -3   3  -2    4.59    0.28
   3   3   2    4.44    0.39
   3   3   2    3.45    0.45
  -5  -3  -2   19.20    0.99
  -5  -3  -2   16.57    1.26
   5   3   2   19.10    1.10
  -5   3  -2   18.63    0.98
   5   3   2   18.20    1.13
   5   3   2   20.19    1.24
  -7  -3  -2    7.53    0.46
  -7  -3  -2    7.91    0.44
   7   3   2    7.36    0.69
   7   3   2    6.58    0.58
  -7   3  -2    6.75    0.43
   7   3   2    6.54    0.57
   9  -3   2    5.56    0.47
  -9  -3  -2    5.88    0.37
  -9  -3  -2    5.40    0.38
   9   3   2    5.90    0.64
   9   3   2    5.27    0.52
   9   3   2    4.99    0.38
  -9   3  -2    5.21    0.36
   9   3   2    6.16    0.53
  11  -3   2   35.46    1.85
 -11  -3  -2   36.99    1.88
 -11  -3  -2   34.30    1.90
  11   3   2   34.54    1.85
 -11   3  -2   39.94    1.86
  11   3   2   35.43    1.96
 -11   3  -2   36.79    1.91
  11   3   2   34.88    1.95
 -13  -3  -2    3.18    0.36
  13  -3   2    3.03    0.29
 -13   3  -2    3.35    0.30
  13   3   2    3.55    0.44
 -13   3  -2    3.89    0.46
  13   3   2    3.75    0.47
 -15  -3  -2    1.84    0.23
 -15  -3  -2    1.60    0.28
 -15  -3  -2    1.23    0.29
 -15   3  -2    1.28    0.32
  15   3   2    1.18    0.33
 -15   3  -2    1.43    0.30
 -15   3  -2    1.48    0.22
 -17  -3  -2    0.82    0.28
  17  -3   2    1.12    0.21
 -17  -3  -2    1.17    0.31
 -17  -3  -2    0.98    0.19
 -17  -3  -2    0.57    0.26
 -17   3  -2    0.95    0.30
 -17   3  -2    0.73    0.20
 -17   3  -2    1.28    0.33
 -19  -3  -2    0.11    0.25
 -19  -3  -2   -0.12    0.17
 -19  -3  -2    0.08    0.25
 -19  -3  -2   -0.18    0.27
 -19   3  -2   -0.08    0.18
 -19   3  -2    0.01    0.29
 -19   3  -2    0.53    0.33
  19   3   2    0.14    0.22
 -21  -3  -2    1.08    0.33
 -21  -3  -2    1.85    0.40
 -21  -3  -2    1.00    0.38
 -21  -3  -2    1.16    0.24
 -21   3  -2    1.20    0.27
  21   3   2    0.98    0.27
 -21   3  -2    0.68    0.41
 -21   3  -2    1.07    0.38
 -23  -3  -2    0.42    0.24
 -23  -3  -2    0.53    0.37
 -23  -3  -2    0.50    0.32
 -23  -3  -2    0.59    0.37
 -23   3  -2    0.80    0.39
 -23   3  -2    0.13    0.43
 -23   3  -2    0.43    0.25
 -25  -3  -2    2.35    0.50
 -25  -3  -2    3.32    0.37
 -25   3  -2    3.23    0.61
 -25   3  -2    2.82    0.38
 -25   3  -2    2.56    0.53
 -27  -3  -2    0.05    0.21
 -27  -3  -2   -0.55    0.36
 -27   3  -2    0.04    0.23
 -27   3  -2    0.02    0.48
 -29  -3  -2    3.13    0.37
 -29  -3  -2    4.71    0.62
 -29   3  -2    4.02    0.42
 -29   3  -2    6.05    0.77
 -31  -3  -2    2.87    0.52
 -31   3  -2    3.73    0.58
 -33   3  -2    0.53    0.45
 -32  -4   2    0.57    0.26
 -32   4   2    0.27    0.42
 -30  -4   2   -0.15    0.25
 -30   4   2    0.48    0.47
 -30   4   2   -0.06    0.29
 -28  -4   2    0.44    0.29
 -28  -4   2    0.72    0.52
 -28   4   2    0.23    0.33
  28   4  -2   -0.03    0.22
 -28   4   2    0.13    0.47
 -26  -4   2   -0.21    0.26
 -26  -4   2    0.08    0.38
  26   4  -2   -0.20    0.25
 -26   4   2   -0.34    0.32
 -26   4   2   -0.26    0.45
 -26   4   2   -0.20    0.20
 -24  -4   2    0.04    0.36
 -24  -4   2   -0.26    0.27
  24  -4  -2    0.20    0.23
 -24   4   2   -0.08    0.29
 -24   4   2    0.25    0.47
  24   4  -2    0.07    0.29
 -24   4   2    0.13    0.23
 -22  -4   2    1.06    0.33
 -22  -4   2    2.15    0.43
  22  -4  -2    2.30    0.32
 -22  -4   2    1.37    0.26
 -22   4   2    1.75    0.36
 -22   4   2    1.99    0.53
  22   4  -2    2.39    0.53
 -22   4   2    1.81    0.30
 -20  -4   2    2.03    0.27
  20  -4  -2    2.22    0.30
 -20  -4   2    2.76    0.42
 -20  -4   2    2.11    0.34
  20  -4  -2    2.57    0.41
 -20   4   2    1.61    0.42
 -20   4   2    1.66    0.42
 -20   4   2    1.73    0.29
  20   4  -2    2.59    0.54
 -20   4   2    1.29    0.30
  18  -4  -2    3.58    0.42
 -18  -4   2    3.29    0.31
  18  -4  -2    2.50    0.33
 -18  -4   2    3.06    0.36
 -18  -4   2    3.05    0.42
 -18   4   2    3.26    0.45
  18   4  -2    3.09    0.56
 -18   4   2    2.98    0.33
 -18   4   2    3.09    0.47
 -18   4   2    2.54    0.33
 -16  -4   2    9.64    0.68
  16  -4  -2   10.58    0.65
  16  -4  -2   10.74    0.73
 -16  -4   2    9.41    0.65
 -16  -4   2   10.00    0.61
 -16   4   2    8.87    0.75
  16   4  -2    9.79    0.92
 -16   4   2    9.77    0.73
 -16   4   2    9.73    0.65
  16   4  -2    9.38    0.77
 -16   4   2   10.01    0.63
  14  -4  -2    0.49    0.19
 -14  -4   2    0.21    0.20
 -14  -4   2   -0.10    0.20
 -14  -4   2    1.26    0.24
 -14  -4   2    1.00    0.24
  14   4  -2    0.78    0.43
  14   4  -2    1.42    0.35
 -14   4   2    0.43    0.17
 -14   4   2    0.69    0.27
 -14   4   2    0.67    0.20
 -12  -4   2    8.56    0.58
 -12  -4   2    8.14    0.53
 -12  -4   2    8.66    0.59
 -12  -4   2    9.19    0.60
 -12   4   2    8.97    0.64
  12   4  -2    8.65    0.80
  12   4  -2    7.74    0.69
 -12   4   2    9.35    0.56
 -10  -4   2   26.08    1.32
 -10  -4   2   26.37    1.29
 -10  -4   2   25.84    1.32
 -10  -4   2   22.90    1.31
  10  -4  -2   21.78    1.34
  10  -4  -2   24.20    1.31
  10   4  -2   23.26    1.49
 -10   4   2   24.81    1.35
  10   4  -2   25.94    1.46
 -10   4   2   25.21    1.31
 -10   4   2   24.63    1.31
 -10   4   2   26.74    1.36
  10   4  -2   23.92    1.37
  -8  -4   2   23.92    1.26
  -8  -4   2   24.20    1.26
   8  -4  -2   23.40    1.26
  -8  -4   2   24.70    1.27
  -8  -4   2   25.02    1.25
   8  -4  -2   25.11    1.29
  -8   4   2   24.97    1.31
  -8   4   2   23.55    1.26
   8   4  -2   24.05    1.31
   8   4  -2   22.49    1.38
  -8   4   2   23.87    1.30
   8   4  -2   24.25    1.42
  -8   4   2   23.83    1.26
  -6  -4   2   23.42    1.20
   6  -4  -2   21.47    1.09
   6  -4  -2   21.68    1.12
  -6  -4   2   19.64    1.25
  -6  -4   2   20.20    1.08
  -6  -4   2   19.46    1.09
   6   4  -2   20.62    1.23
   6   4  -2   20.43    1.13
  -6   4   2   20.81    1.09
  -6   4   2   20.77    1.13
   6   4  -2   20.52    1.20
  -6   4   2   20.45    1.13
  -4  -4   2   51.00    2.97
   4  -4  -2   60.93    2.88
  -4   4   2   56.93    2.90
   4   4  -2   59.29    2.97
  -4   4   2   53.81    2.92
  -4   4   2   58.90    2.90
   4   4  -2   57.58    2.91
   4   4  -2   57.12    2.90
   2  -4  -2    9.14    0.56
  -2   4   2    9.74    0.63
   2   4  -2   10.05    0.71
   2   4  -2    9.48    0.56
  -2   4   2    8.96    0.60
  -2   4   2    8.97    0.68
   0  -4  -2    7.31    0.48
   0  -4  -2    7.46    0.68
   0   4   2    8.63    0.61
   0   4   2    8.10    0.56
   0   4   2    8.11    0.68
   0   4  -2    8.40    0.46
  -2  -4  -2   26.45    1.53
  -2  -4  -2   26.03    1.34
  -2   4  -2   24.84    1.33
   2   4   2   28.02    1.46
  -2   4  -2   23.58    1.32
   2   4   2   28.36    1.52
   2   4   2   26.51    1.41
  -4  -4  -2    9.82    0.56
   4   4   2   10.30    0.84
  -4   4  -2    9.96    0.57
   4   4   2    9.51    0.67
  -4   4  -2    9.58    0.55
   4   4   2    7.72    0.77
  -6  -4  -2   49.55    2.54
  -6  -4  -2   53.41    2.53
   6   4   2   47.48    2.61
  -6   4  -2   47.07    2.53
   6   4   2   52.26    2.60
   6   4   2   53.76    2.73
  -6   4  -2   50.07    2.56
  -6   4  -2   49.37    2.54
  -8  -4  -2    2.70    0.25
  -8  -4  -2    2.66    0.26
  -8   4  -2    2.67    0.24
   8   4   2    2.35    0.44
   8   4   2    2.37    0.38
   8   4   2    2.59    0.24
  -8   4  -2    3.04    0.30
  -8   4  -2    2.83    0.28
   8   4   2    2.53    0.33
 -10  -4  -2   30.09    1.58
 -10  -4  -2   29.81    1.55
  10  -4   2   28.29    1.52
  10   4   2   29.17    1.82
  10   4   2   28.02    1.52
  10   4   2   27.42    1.64
 -10   4  -2   31.06    1.56
 -10   4  -2   32.10    1.54
  10   4   2   29.34    1.64
 -10   4  -2   29.02    1.58
 -12  -4  -2    7.24    0.60
  12  -4   2    7.35    0.49
 -12   4  -2    7.36    0.59
 -12   4  -2    8.29    0.51
  12   4   2    7.51    0.72
  12   4   2    7.97    0.72
 -14  -4  -2    0.22    0.16
 -14  -4  -2    0.23    0.22
 -14  -4  -2    0.32    0.24
  14  -4   2    0.20    0.16
 -14   4  -2    0.23    0.28
  14   4   2    0.53    0.36
 -14   4  -2    0.15    0.16
 -14   4  -2    0.25    0.24
  16  -4   2   11.80    0.74
 -16  -4  -2   11.51    0.71
 -16  -4  -2   11.52    0.80
 -16   4  -2   12.27    0.81
 -16   4  -2   11.66    0.83
 -16   4  -2   12.25    0.73
  16   4   2   11.80    0.93
 -18  -4  -2    6.28    0.59
 -18  -4  -2    5.64    0.47
 -18  -4  -2    5.26    0.51
 -18  -4  -2    6.40    0.58
 -18   4  -2    6.00    0.49
 -18   4  -2    5.98    0.61
 -18   4  -2    6.72    0.65
 -20  -4  -2    0.13    0.19
 -20  -4  -2   -0.25    0.27
 -20  -4  -2   -0.07    0.27
 -20  -4  -2    0.07    0.31
  20   4   2   -0.05    0.22
 -20   4  -2   -0.29    0.31
 -20   4  -2    0.25    0.33
 -20   4  -2    0.01    0.19
 -22  -4  -2    0.15    0.21
 -22  -4  -2   -0.26    0.32
 -22  -4  -2    0.21    0.34
 -22  -4  -2    0.02    0.33
 -22   4  -2   -0.04    0.40
 -22   4  -2    0.24    0.24
 -22   4  -2   -0.37    0.36
  22   4   2    0.22    0.24
 -24  -4  -2    1.18    0.27
 -24  -4  -2    1.07    0.35
 -24  -4  -2    0.68    0.39
 -24   4  -2    0.82    0.29
 -24   4  -2    0.88    0.43
 -24   4  -2    0.91    0.54
 -26  -4  -2    0.07    0.20
 -26  -4  -2   -0.32    0.36
 -26   4  -2   -0.18    0.45
 -26   4  -2   -0.19    0.24
 -26   4  -2    0.34    0.50
 -28  -4  -2    0.81    0.44
 -28  -4  -2    1.30    0.26
 -28   4  -2    1.30    0.56
 -28   4  -2    1.60    0.31
 -30  -4  -2   -0.21    0.37
 -30   4  -2    0.39    0.23
 -30   4  -2   -0.46    0.43
 -32   4  -2    0.52    0.48
 -33  -5   2    0.81    0.25
 -33   5   2    0.76    0.39
 -31  -5   2   -0.04    0.24
 -31   5   2   -0.09    0.39
 -29  -5   2    0.25    0.28
 -29   5   2    0.51    0.47
 -29   5   2    0.46    0.34
 -27  -5   2    4.37    0.47
 -27   5   2    5.20    0.56
 -27   5   2    5.11    0.76
  27   5  -2    3.79    0.44
 -25  -5   2    1.82    0.39
 -25  -5   2    2.49    0.50
  25  -5  -2    2.22    0.35
 -25   5   2    0.83    0.36
  25   5  -2    2.37    0.38
 -25   5   2    1.32    0.54
 -25   5   2    1.93    0.33
  23  -5  -2    0.42    0.25
 -23  -5   2    1.25    0.42
 -23  -5   2    1.33    0.35
 -23   5   2    1.05    0.28
  23   5  -2    1.07    0.49
 -23   5   2    1.14    0.36
 -23   5   2    1.80    0.52
 -21  -5   2    0.70    0.30
  21  -5  -2    0.40    0.23
 -21  -5   2    0.18    0.32
 -21  -5   2    0.15    0.18
 -21   5   2    0.41    0.45
 -21   5   2    0.44    0.29
 -21   5   2    0.30    0.41
 -21   5   2    0.36    0.24
  21   5  -2    0.69    0.49
 -19  -5   2    0.38    0.28
 -19  -5   2    0.51    0.23
  19  -5  -2    0.87    0.31
 -19  -5   2    0.52    0.18
  19  -5  -2    0.77    0.23
 -19   5   2    1.05    0.28
 -19   5   2    0.57    0.22
 -19   5   2    1.13    0.38
 -19   5   2    0.58    0.36
  19   5  -2    0.55    0.47
 -17  -5   2   -0.19    0.20
 -17  -5   2   -0.01    0.23
  17  -5  -2   -0.01    0.17
  17  -5  -2   -0.11    0.25
 -17  -5   2   -0.02    0.14
  17   5  -2   -0.18    0.44
  17   5  -2    0.31    0.35
 -17   5   2    0.09    0.18
 -17   5   2    0.14    0.28
 -17   5   2   -0.01    0.22
 -17   5   2   -0.09    0.29
 -15  -5   2   16.98    0.90
 -15  -5   2   16.13    0.95
  15  -5  -2   14.25    0.97
  15  -5  -2   17.40    0.93
  15   5  -2   14.61    1.05
  15   5  -2   16.14    1.18
 -15   5   2   16.44    1.03
 -15   5   2   15.98    1.02
 -15   5   2   17.02    0.93
 -15   5   2   15.10    0.93
 -13  -5   2    5.39    0.38
 -13  -5   2    6.54    0.49
  13  -5  -2    5.54    0.44
 -13  -5   2    6.97    0.49
 -13   5   2    5.90    0.47
  13   5  -2    5.78    0.56
  13   5  -2    5.52    0.71
 -13   5   2    6.20    0.45
  13   5  -2    5.62    0.66
 -13   5   2    6.22    0.55
  11  -5  -2   32.51    1.79
 -11  -5   2   34.46    1.77
 -11  -5   2   36.20    1.74
 -11  -5   2   32.98    1.77
 -11  -5   2   33.83    1.77
  11   5  -2   32.93    1.84
 -11   5   2   35.28    1.82
  11   5  -2   32.69    1.99
 -11   5   2   32.51    1.76
   9  -5  -2  163.16    7.93
  -9  -5   2  164.64    7.89
   9  -5  -2  162.71    7.90
  -9  -5   2  161.27    7.90
  -9  -5   2  158.47    7.90
  -9  -5   2  153.65    7.90
  -9   5   2  158.36    7.94
  -9   5   2  160.39    7.95
   9   5  -2  154.10    8.06
   9   5  -2  153.63    7.95
   9   5  -2  154.41    8.00
  -9   5   2  162.62    7.91
  -9   5   2  154.79    7.90
   7  -5  -2    2.54    0.24
  -7  -5   2    2.29    0.22
  -7  -5   2    2.43    0.23
   7  -5  -2    2.63    0.27
  -7  -5   2    2.53    0.22
  -7   5   2    2.52    0.30
  -7   5   2    2.51    0.25
   7   5  -2    2.58    0.40
   7   5  -2    3.10    0.41
  -7   5   2    2.24    0.22
   7   5  -2    2.35    0.30
  -7   5   2    2.86    0.30
  -5  -5   2    5.68    0.34
   5  -5  -2    5.04    0.33
   5  -5  -2    5.25    0.37
  -5   5   2    4.62    0.35
  -5   5   2    4.95    0.46
  -5   5   2    4.65    0.41
   5   5  -2    4.31    0.38
   5   5  -2    4.00    0.45
   5   5  -2    4.66    0.47
   5   5  -2    4.60    0.42
  -5   5   2    5.15    0.40
   3  -5  -2   17.96    0.91
   3  -5  -2   16.68    0.89
  -3  -5   2   15.92    0.89
  -3   5   2   18.11    0.94
   3   5  -2   15.08    1.02
   3   5  -2   15.91    0.94
  -3   5   2   16.85    1.02
  -3   5   2   17.07    0.96
  -3   5   2   16.72    0.91
   1  -5  -2    2.14    0.37
   1  -5  -2    2.12    0.23
  -1   5   2    2.08    0.39
   1   5  -2    2.50    0.39
  -1   5   2    2.15    0.36
   1   5  -2    2.59    0.25
  -1   5   2    2.40    0.30
  -1  -5  -2   -0.30    0.36
  -1  -5  -2    0.07    0.16
   1   5   2   -0.04    0.26
   1   5   2   -0.12    0.36
  -1   5  -2    0.00    0.15
  -1   5  -2    0.21    0.14
   1   5   2   -0.33    0.34
  -3  -5  -2    0.99    0.16
  -3  -5  -2    0.65    0.15
   3   5   2    1.06    0.31
  -3   5  -2    0.45    0.16
   3   5   2    0.43    0.24
  -3   5  -2    0.60    0.16
   3   5   2    1.31    0.40
  -5  -5  -2    4.05    0.27
  -5  -5  -2    3.32    0.29
   5   5   2    3.68    0.44
   5   5   2    3.25    0.46
  -5   5  -2    3.37    0.31
  -5   5  -2    3.20    0.26
   5   5   2    3.49    0.38
  -5   5  -2    3.46    0.29
  -7  -5  -2    3.33    0.31
  -7  -5  -2    4.25    0.38
  -7  -5  -2    3.88    0.27
  -7   5  -2    3.25    0.31
   7   5   2    3.38    0.45
   7   5   2    3.64    0.54
  -7   5  -2    3.33    0.27
   7   5   2    3.13    0.37
  -7   5  -2    3.47    0.31
  -9  -5  -2    3.92    0.34
  -9  -5  -2    3.65    0.30
  -9  -5  -2    3.65    0.34
   9  -5   2    3.06    0.29
  -9   5  -2    4.21    0.38
   9   5   2    3.51    0.42
   9   5   2    3.46    0.48
   9   5   2    3.45    0.59
   9   5   2    3.72    0.28
  -9   5  -2    3.77    0.34
  -9   5  -2    3.29    0.29
  11  -5   2    7.43    0.50
 -11  -5  -2    8.34    0.63
 -11   5  -2    8.66    0.52
  11   5   2    7.93    0.73
  11   5   2    8.68    0.76
 -11   5  -2    8.08    0.60
  11   5   2    8.12    0.89
  11   5   2    7.67    0.52
 -13  -5  -2   32.98    1.70
  13  -5   2   28.60    1.67
 -13  -5  -2   32.62    1.75
 -13  -5  -2   31.08    1.72
  13   5   2   33.55    1.83
 -13   5  -2   34.21    1.78
  13   5   2   31.80    1.84
 -13   5  -2   33.01    1.70
 -13   5  -2   34.35    1.75
 -15  -5  -2   12.45    0.85
 -15  -5  -2   13.17    0.82
 -15  -5  -2   12.94    0.77
  15   5   2   11.20    1.08
  15   5   2   12.90    0.98
 -15   5  -2   14.37    0.79
 -15   5  -2   11.83    0.87
 -15   5  -2   13.73    0.86
 -17  -5  -2    0.74    0.31
 -17  -5  -2    1.02    0.21
  17   5   2    1.46    0.44
 -17   5  -2    0.97    0.23
 -17   5  -2    0.75    0.32
 -17   5  -2    1.29    0.33
 -19  -5  -2    0.48    0.27
 -19  -5  -2    0.48    0.28
 -19  -5  -2    0.78    0.21
 -19  -5  -2    0.37    0.27
 -19   5  -2    0.38    0.33
 -19   5  -2    0.37    0.21
 -19   5  -2    0.85    0.35
 -21  -5  -2    0.01    0.31
 -21  -5  -2    0.30    0.21
 -21  -5  -2    0.19    0.33
 -21  -5  -2    0.00    0.33
 -21   5  -2   -0.05    0.21
  21   5   2    0.30    0.25
 -21   5  -2    0.41    0.38
 -21   5  -2    0.39    0.39
 -23  -5  -2    3.36    0.45
 -23  -5  -2    3.10    0.50
 -23  -5  -2    3.63    0.37
  23   5   2    2.62    0.45
 -23   5  -2    4.55    0.67
 -23   5  -2    3.79    0.41
 -23   5  -2    3.66    0.56
 -25  -5  -2    0.28    0.41
 -25  -5  -2    0.27    0.22
 -25  -5  -2    0.04    0.36
 -25   5  -2    0.36    0.48
 -25   5  -2   -0.21    0.43
 -25   5  -2    0.05    0.26
 -27  -5  -2    3.45    0.54
 -27  -5  -2    2.27    0.31
 -27   5  -2    2.40    0.60
 -27   5  -2    1.77    0.35
 -29  -5  -2    5.10    0.63
 -29   5  -2    4.38    0.46
 -29   5  -2    5.83    0.77
 -31   5  -2    0.83    0.46
 -33   5  -2    0.01    0.39
 -32  -6   2    1.56    0.27
 -32   6   2    1.48    0.46
 -30  -6   2   -0.27    0.24
 -30   6   2    0.32    0.45
 -28  -6   2    0.23    0.27
 -28   6   2    0.58    0.51
  28   6  -2    0.09    0.23
 -28   6   2   -0.34    0.34
 -26  -6   2    0.81    0.34
 -26   6   2    1.26    0.29
 -26   6   2    2.42    0.41
  26   6  -2    1.44    0.34
 -26   6   2    2.98    0.63
 -24  -6   2    1.73    0.60
  24  -6  -2    1.06    0.27
 -24  -6   2    2.11    0.38
 -24   6   2    1.26    0.52
 -24   6   2    1.82    0.40
 -24   6   2    1.48    0.30
 -22  -6   2    5.12    0.58
 -22  -6   2    5.24    0.52
  22  -6  -2    4.87    0.44
 -22   6   2    4.15    0.48
  22   6  -2    5.15    0.71
 -22   6   2    4.27    0.47
 -22   6   2    4.73    0.68
 -20  -6   2   11.03    0.82
  20  -6  -2   11.75    0.73
 -20  -6   2   12.05    0.79
 -20  -6   2    9.63    0.71
 -20   6   2   11.24    0.75
 -20   6   2   11.96    0.81
 -20   6   2   10.68    0.93
  20   6  -2   10.82    1.08
  18  -6  -2    1.42    0.32
 -18  -6   2    0.94    0.30
 -18  -6   2    1.13    0.27
 -18  -6   2    1.19    0.21
  18  -6  -2    1.61    0.24
 -18   6   2    0.92    0.39
  18   6  -2    1.25    0.42
 -18   6   2    1.36    0.27
 -18   6   2    1.22    0.39
 -18   6   2    0.99    0.29
  18   6  -2    1.37    0.54
 -16  -6   2    0.50    0.24
 -16  -6   2    0.58    0.17
  16  -6  -2    1.08    0.28
  16  -6  -2    0.84    0.21
 -16  -6   2    0.76    0.25
 -16   6   2    1.02    0.27
 -16   6   2    0.47    0.30
 -16   6   2    1.18    0.34
 -16   6   2    0.88    0.21
  16   6  -2    0.73    0.47
  16   6  -2    0.67    0.37
  14  -6  -2   13.06    0.87
 -14  -6   2   13.36    0.80
 -14  -6   2   13.56    0.80
  14  -6  -2   13.22    0.77
 -14   6   2   12.71    0.79
 -14   6   2   12.15    0.87
 -14   6   2   12.60    0.87
  14   6  -2   12.57    1.05
  14   6  -2   13.05    1.17
  14   6  -2   12.16    0.92
 -14   6   2   12.96    0.78
 -12  -6   2   32.38    1.74
  12  -6  -2   35.47    1.73
 -12  -6   2   33.40    1.70
 -12  -6   2   32.94    1.74
 -12   6   2   31.69    1.80
 -12   6   2   33.88    1.73
  12   6  -2   31.55    1.82
  12   6  -2   32.07    1.93
  12   6  -2   33.48    2.03
 -12   6   2   31.00    1.73
  10  -6  -2   18.64    1.08
 -10  -6   2   19.21    1.04
 -10  -6   2   18.45    1.01
 -10  -6   2   17.72    1.05
 -10   6   2   19.99    1.13
  10   6  -2   18.45    1.15
  10   6  -2   20.51    1.35
 -10   6   2   18.85    1.06
 -10   6   2   21.18    1.12
  -8  -6   2   12.19    0.69
   8  -6  -2   12.33    0.74
  -8  -6   2   13.67    0.69
  -8  -6   2   11.86    0.72
   8  -6  -2   11.54    0.70
   8   6  -2   11.94    0.80
  -8   6   2   12.75    0.79
  -8   6   2   13.41    0.79
   8   6  -2   13.79    0.91
   8   6  -2   11.04    0.94
  -8   6   2   13.37    0.72
  -8   6   2   12.63    0.73
   6  -6  -2    4.40    0.32
  -6  -6   2    4.64    0.34
  -6  -6   2    4.12    0.31
   6  -6  -2    4.62    0.36
  -6   6   2    4.28    0.33
  -6   6   2    4.50    0.40
  -6   6   2    4.04    0.40
  -6   6   2    4.09    0.42
   6   6  -2    4.12    0.35
   6   6  -2    4.62    0.49
   6   6  -2    3.93    0.38
   6   6  -2    4.31    0.46
  -6   6   2    4.31    0.36
  -4  -6   2   16.92    0.90
   4  -6  -2   16.87    0.89
   4  -6  -2   16.70    0.91
  -4   6   2   17.60    1.03
   4   6  -2   16.82    0.95
  -4   6   2   16.95    0.92
   4   6  -2   18.45    0.93
   4   6  -2   16.50    0.97
  -4   6   2   14.57    0.93
  -4   6   2   16.64    0.96
  -4   6   2   16.55    0.94
   4   6  -2   17.25    1.06
   2  -6  -2    7.61    0.41
  -2  -6   2    6.65    0.42
   2  -6  -2    6.25    0.43
  -2   6   2    6.32    0.53
  -2   6   2    7.04    0.59
  -2   6   2    6.22    0.47
  -2   6   2    7.08    0.45
   2   6  -2    7.08    0.48
   2   6  -2    7.01    0.61
   0  -6  -2    0.26    0.11
   0  -6   2    0.35    0.13
   0  -6  -2    0.28    0.14
   0   6   2    0.16    0.21
   0   6   2    0.24    0.19
   0   6  -2    0.36    0.17
   0   6   2    0.53    0.28
   0   6  -2    0.13    0.15
   0   6  -2    0.06    0.27
   0   6   2    0.05    0.28
  -2  -6  -2   18.43    0.95
  -2  -6  -2   19.78    0.94
   2  -6   2   17.49    0.93
   2   6   2   17.42    0.97
   2   6   2   18.92    1.14
  -2   6  -2   17.05    0.95
   2   6   2   16.80    1.05
  -2   6  -2   16.90    0.94
   2   6   2   17.69    1.02
  -4  -6  -2    3.22    0.24
  -4  -6  -2    2.56    0.24
   4   6   2    2.20    0.41
  -4   6  -2    3.07    0.28
   4   6   2    2.44    0.40
   4   6   2    3.48    0.36
  -4   6  -2    2.77    0.25
  -4   6  -2    2.92    0.26
  -6  -6  -2   95.70    4.83
  -6  -6  -2   96.07    4.81
  -6   6  -2   98.29    4.83
  -6   6  -2   98.69    4.81
   6   6   2   99.32    5.01
  -6   6  -2   91.24    4.82
   6   6   2  100.79    4.88
   6   6   2   89.80    4.89
  -8  -6  -2   41.80    2.09
  -8  -6  -2   42.97    2.08
  -8  -6  -2   39.22    2.11
   8   6   2   38.86    2.20
  -8   6  -2   39.20    2.10
   8   6   2   41.63    2.18
   8   6   2   40.81    2.35
  -8   6  -2   39.77    2.12
  -8   6  -2   41.25    2.08
 -10  -6  -2    2.17    0.24
 -10  -6  -2    1.34    0.22
 -10  -6  -2    1.70    0.31
  10   6   2    1.29    0.54
  10   6   2    1.29    0.21
 -10   6  -2    1.53    0.28
 -10   6  -2    1.60    0.22
  10   6   2    1.51    0.38
  10   6   2    1.48    0.45
 -12  -6  -2    4.18    0.42
 -12  -6  -2    3.50    0.32
  12   6   2    3.06    0.66
 -12   6  -2    2.95    0.29
  12   6   2    4.66    0.52
 -12   6  -2    2.55    0.37
 -12   6  -2    3.07    0.37
  12   6   2    2.80    0.45
 -14  -6  -2   19.15    1.12
 -14  -6  -2   19.25    1.15
 -14  -6  -2   20.23    1.08
 -14   6  -2   20.61    1.09
 -14   6  -2   19.40    1.15
 -14   6  -2   19.44    1.17
  14   6   2   17.24    1.26
 -16  -6  -2   25.15    1.35
 -16  -6  -2   24.79    1.42
 -16   6  -2   24.69    1.44
  16   6   2   24.82    1.55
  16   6   2   23.27    1.49
 -16   6  -2   25.72    1.37
 -16   6  -2   25.09    1.46
 -18  -6  -2    0.04    0.17
 -18  -6  -2    0.19    0.31
 -18  -6  -2   -0.13    0.25
 -18  -6  -2   -0.04    0.23
 -18   6  -2    0.36    0.20
 -18   6  -2   -0.19    0.30
  18   6   2    0.33    0.43
 -18   6  -2    0.43    0.32
 -20  -6  -2    3.04    0.43
 -20  -6  -2    2.54    0.31
 -20  -6  -2    2.15    0.41
 -20  -6  -2    3.06    0.42
 -20   6  -2    2.26    0.45
 -20   6  -2    2.48    0.47
 -20   6  -2    3.06    0.37
 -22  -6  -2    2.48    0.31
 -22  -6  -2    2.08    0.44
 -22  -6  -2    2.21    0.41
 -22   6  -2    2.34    0.37
 -22   6  -2    2.08    0.52
 -22   6  -2    1.97    0.49
  22   6   2    2.04    0.35
 -24  -6  -2    1.14    0.41
 -24  -6  -2    1.01    0.38
 -24  -6  -2    1.25    0.27
 -24   6  -2    1.30    0.31
 -24   6  -2    1.53    0.52
 -24   6  -2    1.83    0.57
 -26  -6  -2    1.43    0.43
 -26  -6  -2    0.99    0.43
 -26  -6  -2    1.05    0.26
 -26   6  -2    1.25    0.55
 -26   6  -2    1.98    0.61
 -26   6  -2    1.15    0.32
 -28  -6  -2   -0.18    0.53
 -28   6  -2    0.34    0.46
 -28   6  -2    0.00    0.25
 -30   6  -2    1.94    0.31
 -30   6  -2    1.87    0.52
 -32   6  -2    0.47    0.41
 -31  -7   2    0.67    0.27
 -31   7   2    0.97    0.46
 -29  -7   2    3.45    0.39
 -29   7   2    3.22    0.60
 -27  -7   2    6.55    0.59
 -27   7   2    7.15    0.66
  27   7  -2    5.79    0.56
 -27   7   2    6.28    0.80
 -25  -7   2    0.17    0.31
 -25   7   2    0.35    0.24
 -25   7   2    0.54    0.53
 -25   7   2    0.47    0.35
 -23  -7   2    0.63    0.33
  23  -7  -2    0.79    0.24
 -23   7   2    0.70    0.35
 -23   7   2    0.61    0.27
 -23   7   2    0.17    0.46
  23   7  -2    0.89    0.53
 -21  -7   2    0.03    0.67
  21  -7  -2    0.26    0.23
 -21  -7   2    0.54    0.29
  21   7  -2    0.36    0.53
 -21   7   2    0.58    0.52
 -21   7   2    0.33    0.26
 -21   7   2    0.07    0.44
 -21   7   2    0.09    0.31
 -19  -7   2    2.52    0.36
  19  -7  -2    1.66    0.28
 -19  -7   2    1.97    0.36
 -19   7   2    2.01    0.36
 -19   7   2    2.07    0.50
 -19   7   2    1.42    0.29
  19   7  -2    1.64    0.59
 -19   7   2    1.53    0.45
  19   7  -2    1.04    0.47
 -17  -7   2    3.63    0.35
 -17  -7   2    4.96    0.47
  17  -7  -2    3.69    0.42
  17  -7  -2    3.93    0.36
 -17  -7   2    4.19    0.44
  17   7  -2    4.14    0.56
 -17   7   2    3.95    0.42
  17   7  -2    4.04    0.65
 -17   7   2    3.91    0.53
 -17   7   2    3.90    0.39
 -17   7   2    3.92    0.52
 -15  -7   2    0.38    0.15
  15  -7  -2    0.81    0.26
 -15  -7   2    0.02    0.20
 -15  -7   2    0.87    0.26
  15  -7  -2    0.60    0.21
 -15   7   2    0.76    0.35
 -15   7   2    0.52    0.32
 -15   7   2    0.40    0.25
  15   7  -2    0.31    0.49
 -15   7   2    0.39    0.21
  15   7  -2    0.66    0.54
  15   7  -2    0.94    0.38
  13  -7  -2   28.80    1.51
 -13  -7   2   28.65    1.53
 -13  -7   2   28.44    1.54
 -13   7   2   28.52    1.62
 -13   7   2   29.18    1.53
  13   7  -2   27.16    1.75
 -13   7   2   29.72    1.61
  13   7  -2   27.55    1.64
  13   7  -2   24.71    1.83
 -13   7   2   29.36    1.54
 -11  -7   2   40.40    2.04
 -11  -7   2   38.72    2.06
  11  -7  -2   41.92    2.06
 -11  -7   2   41.29    2.08
  11   7  -2   38.29    2.15
 -11   7   2   38.75    2.08
 -11   7   2   40.04    2.07
  11   7  -2   38.56    2.36
  11   7  -2   38.12    2.25
 -11   7   2   40.79    2.15
   9  -7  -2    1.55    0.26
  -9  -7   2    1.34    0.22
  -9  -7   2    1.35    0.18
  -9   7   2    1.60    0.26
   9   7  -2    1.32    0.46
  -9   7   2    0.85    0.32
  -9   7   2    1.16    0.29
  -9   7   2    2.42    0.31
   9   7  -2    0.73    0.32
   7  -7  -2    0.75    0.20
  -7  -7   2    0.51    0.14
  -7  -7   2    0.25    0.16
   7  -7  -2    0.73    0.16
   7   7  -2    0.59    0.25
  -7   7   2    0.26    0.17
  -7   7   2    0.41    0.25
  -7   7   2    0.68    0.21
  -7   7   2    0.63    0.24
   7   7  -2    2.10    0.39
  -7   7   2    0.39    0.27
   7   7  -2    0.89    0.38
   7   7  -2    0.27    0.22
  -5  -7   2   26.34    1.42
   5  -7  -2   27.57    1.42
   5  -7  -2   27.41    1.44
   5   7  -2   27.06    1.62
   5   7  -2   27.84    1.49
  -5   7   2   27.42    1.45
   5   7  -2   26.86    1.52
  -5   7   2   27.10    1.57
  -5   7   2   27.80    1.49
  -5   7   2   27.84    1.44
   5   7  -2   28.02    1.45
  -5   7   2   27.51    1.47
   3  -7  -2   31.26    1.59
   3  -7  -2   30.74    1.61
  -3  -7   2   31.33    1.59
   3  -7  -2   29.94    1.60
  -3   7   2   30.66    1.66
   3   7  -2   29.95    1.62
  -3   7   2   31.48    1.74
   3   7  -2   32.11    1.66
   3   7  -2   31.77    1.77
  -3   7   2   31.84    1.62
  -3   7   2   30.39    1.63
   1  -7  -2   14.88    0.82
   1  -7  -2   14.28    0.83
   1  -7  -2   15.44    0.80
  -1  -7   2   15.03    0.81
   1   7  -2   14.55    0.83
  -1   7   2   15.11    0.85
  -1   7   2   15.42    0.92
  -1   7   2   15.16    0.98
   1   7  -2   14.72    0.99
   1   7  -2   14.97    0.86
  -1   7   2   15.51    0.85
  -1  -7  -2    4.22    0.35
  -1  -7  -2    5.10    0.32
   1  -7   2    4.17    0.29
   1   7   2    3.90    0.35
   1   7   2    3.81    0.49
   1   7   2    4.06    0.36
  -1   7  -2    3.21    0.29
  -1   7  -2    3.55    0.35
   1   7   2    3.96    0.44
  -1   7  -2    3.62    0.46
  -1   7  -2    3.75    0.31
  -3  -7  -2   16.50    0.81
  -3  -7  -2   15.93    0.83
  -3  -7  -2   14.97    0.85
   3   7   2   13.56    1.02
  -3   7  -2   14.12    0.82
  -3   7  -2   14.23    0.82
   3   7   2   16.39    0.85
  -3   7  -2   14.54    0.84
   3   7   2   14.58    0.95
   3   7   2   15.03    0.90
  -5  -7  -2    0.39    0.19
  -5  -7  -2    0.34    0.15
  -5  -7  -2    0.40    0.13
   5   7   2    0.89    0.27
   5   7   2    0.79    0.36
  -5   7  -2    0.40    0.19
  -5   7  -2    0.91    0.19
   5   7   2    0.92    0.36
  -5   7  -2    0.66    0.15
  -7  -7  -2    1.98    0.28
  -7  -7  -2    1.37    0.18
  -7  -7  -2    1.10    0.21
  -7   7  -2    1.48    0.25
   7   7   2    2.37    0.35
  -7   7  -2    1.94    0.27
   7   7   2    1.62    0.45
  -7   7  -2    1.35    0.19
   7   7   2    1.03    0.44
  -9  -7  -2    5.50    0.50
  -9  -7  -2    6.56    0.44
  -9   7  -2    5.90    0.48
  -9   7  -2    5.52    0.42
  -9   7  -2    5.29    0.49
   9   7   2    5.56    0.58
   9   7   2    4.91    0.74
   9   7   2    5.39    0.63
 -11  -7  -2   34.95    1.74
 -11  -7  -2   33.55    1.80
  11   7   2   34.51    1.89
 -11   7  -2   32.82    1.75
  11   7   2   32.42    2.13
 -11   7  -2   32.02    1.79
 -11   7  -2   33.21    1.81
 -13  -7  -2   44.55    2.30
 -13  -7  -2   47.22    2.37
 -13  -7  -2   42.20    2.32
 -13   7  -2   45.91    2.37
 -13   7  -2   46.31    2.32
  13   7   2   40.06    2.70
  13   7   2   43.70    2.45
 -13   7  -2   45.09    2.39
 -15  -7  -2   19.69    1.22
 -15  -7  -2   19.85    1.18
 -15  -7  -2   21.46    1.14
 -15   7  -2   19.53    1.25
 -15   7  -2   21.20    1.24
  15   7   2   20.79    1.34
  15   7   2   18.92    1.36
 -15   7  -2   22.13    1.17
 -17  -7  -2    1.76    0.26
 -17  -7  -2    2.16    0.35
 -17   7  -2    1.79    0.28
 -17   7  -2    1.79    0.42
  17   7   2    2.37    0.49
  17   7   2    2.71    0.54
 -17   7  -2    2.32    0.41
 -19  -7  -2    0.32    0.28
 -19  -7  -2    0.13    0.18
 -19  -7  -2   -0.40    0.27
 -19  -7  -2    0.09    0.26
 -19   7  -2    0.53    0.37
  19   7   2    0.19    0.44
 -19   7  -2    0.19    0.21
 -19   7  -2    0.31    0.40
 -21  -7  -2    4.27    0.50
 -21  -7  -2    4.96    0.57
 -21  -7  -2    5.60    0.48
 -21   7  -2    6.79    0.74
 -21   7  -2    4.85    0.49
 -21   7  -2    5.09    0.64
 -23  -7  -2    1.69    0.42
 -23  -7  -2    0.78    0.38
 -23  -7  -2    1.38    0.27
 -23   7  -2    1.71    0.33
  23   7   2    1.78    0.34
 -23   7  -2    1.48    0.56
 -23   7  -2    1.33    0.49
 -25  -7  -2    3.01    0.36
 -25  -7  -2    5.50    0.57
 -25  -7  -2    3.61    0.53
 -25   7  -2    4.27    0.65
 -25   7  -2    2.99    0.61
 -25   7  -2    3.15    0.42
 -27  -7  -2    1.26    0.44
 -27   7  -2    0.65    0.30
 -27   7  -2    0.92    0.51
 -29   7  -2    1.10    0.30
 -29   7  -2    2.47    0.59
 -31   7  -2    3.39    0.58
 -32   8   2    0.80    0.42
 -30  -8   2    0.32    0.24
 -30   8   2    0.38    0.45
 -28  -8   2    8.07    0.63
  28   8  -2    6.64    0.54
 -28   8   2    6.54    0.80
 -26  -8   2    0.39    0.31
  26   8  -2    0.02    0.27
 -26   8   2    0.30    0.39
 -26   8   2    0.55    0.56
 -26   8   2    0.09    0.23
 -24  -8   2    0.58    0.32
 -24   8   2   -0.13    0.23
 -24   8   2    0.75    0.50
 -24   8   2    0.24    0.37
  22  -8  -2    0.95    0.25
 -22  -8   2    1.37    0.33
 -22   8   2    1.73    0.42
  22   8  -2    1.28    0.58
 -22   8   2    1.21    0.50
 -22   8   2    1.34    0.31
  20  -8  -2   40.74    2.17
 -20  -8   2   41.90    2.23
 -20   8   2   42.11    2.25
 -20   8   2   40.67    2.22
 -20   8   2   40.12    2.35
  20   8  -2   41.83    2.44
 -18  -8   2    2.56    0.38
  18  -8  -2    1.69    0.26
 -18   8   2    0.94    0.28
  18   8  -2    1.53    0.61
  18   8  -2    2.25    0.52
 -18   8   2    1.60    0.34
 -18   8   2    1.36    0.48
 -18   8   2    1.75    0.48
 -18   8   2    1.78    0.46
  16  -8  -2    4.78    0.46
  16  -8  -2    4.72    0.42
 -16  -8   2    4.31    0.41
 -16  -8   2    5.01    0.49
  16   8  -2    4.68    0.60
  16   8  -2    4.97    0.83
 -16   8   2    5.17    0.47
 -16   8   2    4.54    0.56
  16   8  -2    4.01    0.70
 -16   8   2    5.53    0.48
 -16   8   2    4.76    0.56
  14  -8  -2   33.61    1.78
  14  -8  -2   33.77    1.74
 -14  -8   2   32.06    1.77
 -14   8   2   34.30    1.77
 -14   8   2   31.83    1.77
 -14   8   2   33.40    1.85
  14   8  -2   32.69    1.88
 -14   8   2   32.51    1.85
  14   8  -2   30.79    2.13
  14   8  -2   32.73    2.00
 -12  -8   2   24.61    1.29
  12  -8  -2   24.97    1.26
 -12  -8   2   21.42    1.21
 -12   8   2   24.14    1.28
  12   8  -2   22.50    1.39
 -12   8   2   24.29    1.30
  12   8  -2   21.52    1.62
  12   8  -2   21.41    1.50
 -12   8   2   23.01    1.35
 -12   8   2   22.43    1.36
  10  -8  -2    2.33    0.27
  10  -8  -2    1.26    0.21
 -10  -8   2    1.58    0.19
 -10  -8   2    1.38    0.25
 -10   8   2    1.26    0.33
  10   8  -2    0.68    0.49
 -10   8   2    2.02    0.38
  10   8  -2    1.26    0.51
 -10   8   2    1.70    0.27
  10   8  -2    0.97    0.36
 -10   8   2    1.39    0.24
  -8  -8   2    3.95    0.34
  -8  -8   2    2.90    0.28
   8  -8  -2    3.32    0.34
  -8   8   2    3.47    0.41
  -8   8   2    3.15    0.46
   8   8  -2    3.20    0.56
  -8   8   2    2.86    0.33
   8   8  -2    3.38    0.41
  -6  -8   2   22.63    1.27
   6  -8  -2   24.84    1.24
   6  -8  -2   23.37    1.27
  -6  -8   2   22.98    1.25
  -6   8   2   22.11    1.27
   6   8  -2   26.16    1.39
   6   8  -2   23.27    1.50
   6   8  -2   24.13    1.29
  -6   8   2   24.22    1.27
  -6   8   2   23.13    1.31
  -6   8   2   23.50    1.34
  -6   8   2   23.92    1.43
   6   8  -2   22.42    1.33
   4  -8  -2   53.62    2.73
  -4  -8   2   54.15    2.72
   4  -8  -2   52.53    2.74
   4  -8  -2   56.62    2.72
   4   8  -2   51.36    2.80
   4   8  -2   52.83    2.79
   4   8  -2   54.49    2.93
   4   8  -2   57.31    2.75
  -4   8   2   52.94    2.80
  -4   8   2   51.35    2.77
  -4   8   2   52.85    2.89
  -4   8   2   55.23    2.75
   2  -8  -2  116.09    5.51
   2  -8  -2  116.69    5.53
  -2  -8   2  111.67    5.51
   2  -8  -2  102.86    5.52
  -2   8   2  105.98    5.55
   2   8  -2  111.61    5.54
   2   8  -2  107.60    5.69
  -2   8   2  110.37    5.58
   2   8  -2  108.05    5.57
  -2   8   2  112.64    5.68
  -2   8   2  111.37    5.54
   0  -8   2   24.35    1.24
   0  -8  -2   25.95    1.25
   0  -8  -2   25.51    1.23
   0  -8  -2   23.82    1.26
   0   8  -2   23.16    1.26
   0   8   2   23.00    1.31
   0   8   2   22.61    1.27
   0   8   2   21.94    1.43
   0   8  -2   21.58    1.28
   0   8   2   23.66    1.34
   0   8  -2   23.22    1.43
   2  -8   2    2.92    0.24
  -2  -8  -2    2.85    0.25
  -2  -8  -2    2.44    0.27
  -2  -8  -2    2.78    0.28
  -2   8  -2    2.66    0.26
   2   8   2    2.66    0.42
   2   8   2    3.11    0.35
   2   8   2    3.49    0.50
  -2   8  -2    2.85    0.43
  -2   8  -2    2.62    0.25
   2   8   2    2.47    0.27
  -2   8  -2    2.63    0.31
  -4  -8  -2   17.29    0.86
  -4  -8  -2   15.87    0.88
  -4  -8  -2   15.48    0.90
   4   8   2   16.18    0.97
   4   8   2   15.86    0.91
   4   8   2   15.15    1.05
   4   8   2   16.02    1.18
  -4   8  -2   15.12    0.89
  -4   8  -2   15.49    0.91
  -4   8  -2   16.00    0.88
  -6  -8  -2    0.34    0.14
  -6  -8  -2    0.47    0.21
  -6  -8  -2    0.40    0.18
   6   8   2    0.72    0.42
  -6   8  -2   -0.08    0.15
  -6   8  -2    0.18    0.23
  -6   8  -2    0.25    0.21
  -8  -8  -2    6.34    0.55
  -8  -8  -2    8.03    0.49
   8   8   2    5.14    0.74
  -8   8  -2    6.96    0.54
  -8   8  -2    7.01    0.54
  -8   8  -2    6.66    0.48
   8   8   2    7.34    0.65
 -10  -8  -2    0.20    0.16
 -10  -8  -2   -0.05    0.24
  10   8   2    0.18    0.35
 -10   8  -2    0.47    0.26
 -10   8  -2    0.12    0.16
 -10   8  -2    0.11    0.25
  10   8   2    0.33    0.50
 -12  -8  -2    3.48    0.40
 -12  -8  -2    3.07    0.29
 -12  -8  -2    2.80    0.34
  12   8   2    2.62    0.67
 -12   8  -2    2.71    0.30
  12   8   2    2.41    0.55
  12   8   2    2.37    0.49
 -12   8  -2    3.19    0.41
 -12   8  -2    2.49    0.37
 -14  -8  -2    0.32    0.23
 -14  -8  -2    0.67    0.19
 -14  -8  -2    0.26    0.30
  14   8   2    0.65    0.45
 -14   8  -2    1.02    0.22
  14   8   2    0.70    0.42
  14   8   2    1.37    0.66
 -14   8  -2    0.80    0.33
 -14   8  -2    0.93    0.31
 -16  -8  -2    1.45    0.24
 -16  -8  -2    1.07    0.31
 -16   8  -2    1.23    0.24
 -16   8  -2    1.57    0.38
 -16   8  -2    1.29    0.38
  16   8   2    0.67    0.45
  16   8   2    1.19    0.47
 -18  -8  -2    0.48    0.28
 -18  -8  -2    0.21    0.18
 -18  -8  -2    0.31    0.25
 -18  -8  -2    0.36    0.29
 -18   8  -2   -0.02    0.21
  18   8   2   -0.21    0.45
 -18   8  -2    0.15    0.38
 -18   8  -2    0.44    0.37
 -20  -8  -2   10.16    0.64
 -20  -8  -2    7.54    0.71
 -20  -8  -2    6.99    0.68
 -20   8  -2    9.75    0.90
 -20   8  -2    9.29    0.70
 -22  -8  -2    0.36    0.32
 -22  -8  -2   -0.04    0.19
 -22  -8  -2   -0.12    0.31
 -22   8  -2   -0.10    0.46
 -22   8  -2    0.23    0.45
 -22   8  -2    0.18    0.27
 -24  -8  -2    0.37    0.38
 -24  -8  -2    0.15    0.20
 -24  -8  -2    0.29    0.38
 -24   8  -2    0.22    0.28
 -24   8  -2    0.22    0.49
 -24   8  -2    0.11    0.48
 -26  -8  -2    0.17    0.35
 -26   8  -2    0.23    0.29
 -26   8  -2    0.23    0.49
 -28  -8  -2    0.44    0.39
 -28   8  -2    0.79    0.51
 -28   8  -2    1.00    0.31
 -30   8  -2    1.16    0.50
 -30   8  -2    1.21    0.29
 -32   8  -2   -0.04    0.42
 -31  -9   2   -0.17    0.21
  31  -9  -2    0.30    0.31
 -31   9   2    0.47    0.40
 -29  -9   2    6.50    0.54
 -29   9   2    4.65    0.70
 -27  -9   2    2.47    0.38
 -27   9   2    3.44    0.67
  27   9  -2    2.45    0.36
 -25  -9   2   -0.03    0.29
 -25   9   2    0.30    0.50
 -25   9   2    0.12    0.22
 -23  -9   2    0.15    0.32
 -23   9   2    0.45    0.52
 -23   9   2    0.44    0.26
 -23   9   2    0.02    0.38
  23   9  -2    0.29    0.54
  21  -9  -2   -0.12    0.20
 -21  -9   2    0.38    0.35
 -21   9   2   -0.13    0.37
  21   9  -2   -0.45    0.53
 -21   9   2    0.61    0.29
 -21   9   2   -0.01    0.48
  19  -9  -2    6.90    0.54
 -19  -9   2    7.54    0.66
 -19   9   2    7.13    0.77
 -19   9   2    5.53    0.70
 -19   9   2    6.66    0.61
  19   9  -2    7.15    0.92
 -19   9   2    8.74    0.70
  19   9  -2    7.96    0.81
  17  -9  -2    0.68    0.21
 -17  -9   2    0.67    0.29
 -17   9   2    0.56    0.38
  17   9  -2    0.37    0.56
 -17   9   2    0.70    0.25
  17   9  -2    1.10    0.46
 -17   9   2    0.77    0.33
 -17   9   2    0.53    0.43
 -17   9   2    1.49    0.45
 -15  -9   2    1.95    0.34
  15  -9  -2    2.01    0.26
  15  -9  -2    1.39    0.45
 -15   9   2    1.18    0.40
  15   9  -2    1.29    0.58
 -15   9   2    1.67    0.36
 -15   9   2    2.19    0.49
  15   9  -2    2.09    0.69
  15   9  -2    2.38    0.48
 -15   9   2    1.97    0.31
 -15   9   2    1.82    0.43
  13  -9  -2    2.34    0.26
 -13  -9   2    2.03    0.30
  13   9  -2    1.47    0.42
 -13   9   2    2.42    0.34
  13   9  -2    1.13    0.55
 -13   9   2    2.65    0.44
 -13   9   2    1.97    0.28
  13   9  -2    3.06    0.66
 -13   9   2    1.92    0.39
 -13   9   2    2.58    0.47
 -11  -9   2    8.59    0.59
  11  -9  -2    8.69    0.53
 -11   9   2    7.39    0.65
 -11   9   2    7.69    0.69
 -11   9   2    7.14    0.58
  11   9  -2    6.99    0.79
 -11   9   2    7.98    0.79
 -11   9   2    8.43    0.57
  11   9  -2    7.60    0.72
  11   9  -2    7.65    0.89
   9  -9  -2   24.01    1.24
  -9  -9   2   23.93    1.27
   9  -9  -2   24.02    1.27
  -9   9   2   23.73    1.34
   9   9  -2   22.69    1.37
  -9   9   2   21.55    1.35
  -9   9   2   21.45    1.28
  -9   9   2   24.06    1.28
   9   9  -2   22.22    1.58
   9   9  -2   23.16    1.48
   7  -9  -2   13.69    0.76
  -7  -9   2   13.40    0.75
  -7   9   2   12.14    0.78
   7   9  -2   12.26    1.08
  -7   9   2   12.37    0.95
  -7   9   2   12.20    0.77
  -7   9   2   11.36    0.81
   7   9  -2   12.06    0.86
   7   9  -2   12.69    0.80
  -5  -9   2    0.88    0.21
   5  -9  -2    1.14    0.16
   5  -9  -2    1.09    0.22
   5  -9  -2    0.71    0.21
   5   9  -2    1.06    0.43
   5   9  -2    2.41    0.42
  -5   9   2    1.17    0.29
   5   9  -2    0.94    0.33
  -5   9   2    1.04    0.17
   5   9  -2    0.79    0.24
  -5   9   2    1.25    0.39
  -5   9   2    2.39    0.34
   3  -9  -2    1.90    0.21
   3  -9  -2    1.74    0.24
  -3  -9   2    1.98    0.23
   3  -9  -2    1.65    0.24
   3   9  -2    1.74    0.37
  -3   9   2    2.52    0.38
   3   9  -2    2.47    0.30
  -3   9   2    1.92    0.41
  -3   9   2    1.98    0.30
  -3   9   2    2.10    0.26
   3   9  -2    0.98    0.39
  -1  -9   2    8.83    0.54
   1  -9  -2    8.96    0.57
   1  -9  -2    9.36    0.56
  -1   9   2    8.80    0.60
   1   9  -2    8.66    0.58
  -1   9   2    8.91    0.71
   1   9  -2    8.93    0.81
  -1   9   2    8.60    0.82
  -1   9   2    8.90    0.65
   1   9  -2    8.17    0.65
  -1  -9  -2    6.98    0.45
   1  -9   2    7.52    0.47
  -1  -9  -2    6.28    0.48
  -1  -9  -2    7.81    0.52
  -1   9  -2    7.84    0.51
   1   9   2    8.67    0.62
  -1   9  -2    6.75    0.47
   1   9   2    8.38    0.53
   1   9   2    6.17    0.69
   1   9   2    7.59    0.71
  -1   9  -2    7.72    0.58
  -3  -9  -2    3.23    0.32
   3  -9   2    2.90    0.26
  -3  -9  -2    2.71    0.27
  -3  -9  -2    2.34    0.28
   3   9   2    3.97    0.33
  -3   9  -2    3.37    0.31
  -3   9  -2    2.75    0.35
  -3   9  -2    2.87    0.28
   3   9   2    2.60    0.48
  -5  -9  -2    1.46    0.27
   5  -9   2    0.91    0.17
  -5  -9  -2    1.13    0.21
  -5   9  -2    1.33    0.25
  -5   9  -2    0.77    0.28
  -5   9  -2    0.92    0.20
  -7  -9  -2   29.28    1.56
  -7  -9  -2   26.77    1.52
   7   9   2   28.24    1.86
  -7   9  -2   30.52    1.54
   7   9   2   29.16    1.75
  -7   9  -2   30.12    1.59
  -7   9  -2   28.49    1.57
  -9  -9  -2    5.99    0.51
  -9  -9  -2    4.98    0.37
  -9   9  -2    4.38    0.40
   9   9   2    3.80    0.69
  -9   9  -2    4.85    0.46
  -9   9  -2    3.87    0.44
   9   9   2    4.49    0.54
 -11  -9  -2   34.98    1.79
 -11  -9  -2   33.06    1.82
 -11  -9  -2   35.98    1.86
 -11   9  -2   33.14    1.87
 -11   9  -2   32.38    1.87
  11   9   2   34.87    2.24
  11   9   2   35.08    1.96
  11   9   2   33.84    2.03
 -11   9  -2   35.49    1.82
 -13  -9  -2    0.02    0.15
 -13  -9  -2    0.34    0.23
 -13  -9  -2    0.11    0.27
 -13   9  -2    0.19    0.29
 -13   9  -2    0.56    0.22
  13   9   2    0.20    0.39
  13   9   2    0.42    0.47
 -13   9  -2    0.21    0.29
  13   9   2    0.32    0.61
 -15  -9  -2    0.84    0.20
 -15  -9  -2    0.78    0.25
 -15  -9  -2    0.26    0.28
 -15   9  -2    0.56    0.23
  15   9   2    1.23    0.46
 -15   9  -2    0.98    0.35
 -15   9  -2    0.58    0.35
  15   9   2    0.60    0.49
  15   9   2    0.57    0.64
 -17  -9  -2    0.39    0.28
 -17  -9  -2    0.07    0.18
 -17  -9  -2    0.39    0.34
  17   9   2    0.24    0.46
 -17   9  -2    0.11    0.37
  17   9   2   -0.13    0.45
 -17   9  -2    0.41    0.24
 -17   9  -2    0.60    0.37
 -19  -9  -2    0.04    0.28
 -19  -9  -2    0.22    0.19
 -19  -9  -2    0.17    0.34
 -19   9  -2    0.08    0.25
  19   9   2   -0.43    0.46
 -19   9  -2    0.16    0.41
 -19   9  -2    0.03    0.41
 -21  -9  -2    3.99    0.53
 -21  -9  -2    3.59    0.49
 -21  -9  -2    4.08    0.39
 -21   9  -2    4.44    0.67
 -21   9  -2    5.22    0.67
 -21   9  -2    4.03    0.46
 -23  -9  -2    0.54    0.40
 -23  -9  -2    1.13    0.24
 -23   9  -2    0.32    0.48
 -23   9  -2    1.82    0.55
 -23   9  -2    0.82    0.31
  23   9   2    0.57    0.39
 -25  -9  -2    4.32    0.52
 -25   9  -2    3.67    0.66
 -25   9  -2    3.11    0.44
 -25   9  -2    4.05    0.71
 -27  -9  -2    0.28    0.35
 -27   9  -2    1.09    0.54
 -27   9  -2    0.77    0.31
 -29   9  -2    3.92    0.62
 -29   9  -2    2.88    0.37
 -31   9  -2    0.41    0.41
 -30 -10   2    0.87    0.26
  30 -10  -2    2.23    0.38
 -30  10   2    0.92    0.45
 -28 -10   2    2.94    0.39
 -28  10   2    1.64    0.53
 -26 -10   2    0.63    0.31
 -26  10   2    0.25    0.49
 -26  10   2    0.21    0.25
  26  10  -2    0.38    0.27
 -24 -10   2    0.40    0.32
 -24  10   2    0.69    0.30
 -24  10   2    0.72    0.53
 -22 -10   2   11.48    0.80
  22  10  -2   12.33    1.12
 -22  10   2   11.32    1.05
 -22  10   2    7.17    0.73
 -22  10   2    9.01    0.74
  20 -10  -2   17.73    1.22
 -20 -10   2   21.87    1.28
  20  10  -2   23.33    1.49
 -20  10   2   23.25    1.47
 -20  10   2   20.41    1.27
  20  10  -2   23.47    1.61
 -20  10   2   20.65    1.31
 -20  10   2   21.09    1.48
  18 -10  -2   10.02    0.70
 -18 -10   2   11.73    0.82
 -18  10   2   10.75    0.80
 -18  10   2   11.39    1.01
 -18  10   2   12.08    0.96
  18  10  -2   12.66    1.07
  18  10  -2   10.90    1.10
 -18  10   2   11.13    0.83
 -18  10   2   11.34    1.24
 -16 -10   2    9.01    0.68
  16 -10  -2    8.51    0.57
  16  10  -2    8.57    0.82
 -16  10   2    8.75    0.92
 -16  10   2    7.60    0.69
 -16  10   2    8.76    0.65
  16  10  -2    8.53    1.11
  16  10  -2    7.97    0.93
 -16  10   2    8.45    0.83
 -16  10   2    6.42    0.72
  14 -10  -2    1.73    0.24
 -14 -10   2    1.27    0.29
  14  10  -2    2.11    0.48
 -14  10   2    1.76    0.32
 -14  10   2    1.79    0.43
 -14  10   2    1.43    0.39
 -14  10   2    1.64    0.28
 -14  10   2    1.75    0.49
  14  10  -2    1.05    0.60
  14  10  -2    2.24    0.68
  12 -10  -2    2.55    0.27
 -12 -10   2    2.27    0.32
 -12  10   2    3.26    0.36
  12  10  -2    3.43    0.50
 -12  10   2    2.44    0.50
  12  10  -2    3.40    0.64
 -12  10   2    2.70    0.45
  12  10  -2    2.93    0.67
 -12  10   2    2.38    0.32
 -12  10   2    3.24    0.47
 -10 -10   2    4.16    0.38
  10 -10  -2    4.35    0.36
 -10  10   2    4.62    0.43
 -10  10   2    5.16    0.51
  10  10  -2    4.76    0.52
 -10  10   2    3.90    0.37
  10  10  -2    4.62    0.74
 -10  10   2    3.26    0.53
  10  10  -2    2.90    0.61
 -10  10   2    4.35    0.53
   8 -10  -2    2.85    0.26
   8 -10  -2    3.83    0.36
  -8 -10   2    3.06    0.31
   8  10  -2    2.81    0.41
   8  10  -2    2.91    0.55
  -8  10   2    1.76    0.44
   8  10  -2    2.39    0.57
  -8  10   2    2.60    0.44
  -8  10   2    2.65    0.40
  -8  10   2    2.37    0.31
   6 -10  -2    6.55    0.48
  -6 -10   2    7.20    0.49
   6 -10  -2    6.49    0.55
   6  10  -2    6.58    0.62
  -6  10   2    6.16    0.68
   6  10  -2    5.75    0.71
  -6  10   2    5.80    0.59
  -6  10   2    6.71    0.51
   6  10  -2    6.20    0.67
  -6  10   2    5.93    0.55
   6  10  -2    6.25    0.54
   4 -10  -2    2.30    0.36
   4 -10  -2    3.19    0.31
  -4 -10   2    3.28    0.30
   4 -10  -2    1.97    0.25
   4  10  -2    3.16    0.49
   4  10  -2    2.58    0.32
   4  10  -2    3.21    0.57
  -4  10   2    3.24    0.38
   4  10  -2    2.76    0.41
  -4  10   2    2.89    0.33
  -2 -10   2   42.03    2.15
   2 -10  -2   40.77    2.16
   2 -10  -2   44.09    2.16
   2  10  -2   40.28    2.41
   2  10  -2   41.09    2.19
   2  10  -2   41.74    2.25
   0 -10  -2   82.54    4.15
   0 -10   2   82.51    4.14
   0 -10  -2   80.46    4.16
   0  10  -2   81.06    4.22
   0  10  -2   85.53    4.18
  -2 -10  -2    0.74    0.20
  -2 -10  -2    0.88    0.22
   2 -10   2    0.32    0.17
  -2  10  -2    0.80    0.30
  -2  10  -2    0.57    0.22
   2  10   2    0.36    0.41
  -2  10  -2    0.43    0.21
  -4 -10  -2   15.26    0.85
   4 -10   2   14.07    0.83
  -4 -10  -2   14.77    0.88
  -4  10  -2   15.34    0.93
   4  10   2   15.29    1.14
  -4  10  -2   14.04    0.86
   4  10   2   15.57    1.22
   4  10   2   14.00    0.89
  -4  10  -2   15.40    1.14
  -4  10  -2   15.17    0.86
  -6 -10  -2   11.08    0.65
  -6 -10  -2   10.59    0.71
   6 -10   2   11.06    0.66
   6  10   2   10.43    1.00
  -6  10  -2   10.97    0.72
   6  10   2   10.91    0.83
  -6  10  -2   11.98    0.98
  -6  10  -2   10.77    0.77
  -6  10  -2   10.93    0.68
  -8 -10  -2   82.35    3.88
  -8 -10  -2   83.31    3.92
   8  10   2   71.40    4.05
   8  10   2   72.35    4.00
  -8  10  -2   75.44    3.93
  -8  10  -2   77.44    3.90
  -8  10  -2   75.62    3.95
   8  10   2   74.78    4.22
 -10 -10  -2    6.50    0.45
 -10 -10  -2    6.81    0.58
 -10 -10  -2    6.03    0.49
 -10  10  -2    5.97    0.57
  10  10   2    5.97    0.87
  10  10   2    5.56    0.61
  10  10   2    7.29    0.77
 -10  10  -2    7.17    0.50
 -10  10  -2    6.45    0.60
 -12 -10  -2    0.01    0.28
 -12 -10  -2    0.16    0.16
 -12 -10  -2    0.11    0.22
  12  10   2    0.40    0.57
 -12  10  -2   -0.08    0.29
  12  10   2    0.19    0.42
  12  10   2    0.13    0.51
 -12  10  -2   -0.21    0.29
 -12  10  -2    0.08    0.21
 -14 -10  -2   10.44    0.71
 -14 -10  -2    9.96    0.64
 -14 -10  -2   10.91    0.78
 -14  10  -2    9.15    0.69
 -14  10  -2    9.27    0.79
  14  10   2    9.64    0.92
 -14  10  -2   11.80    0.86
  14  10   2    9.54    1.20
  14  10   2    8.91    0.85
 -16 -10  -2    2.60    0.29
 -16 -10  -2    2.66    0.41
  16  10   2    2.08    0.59
 -16  10  -2    3.27    0.51
 -16  10  -2    2.75    0.50
 -16  10  -2    1.74    0.32
  16  10   2    1.90    0.57
 -18 -10  -2    0.19    0.27
 -18 -10  -2    0.19    0.19
 -18 -10  -2    0.05    0.32
 -18  10  -2    0.01    0.24
 -18  10  -2    0.34    0.41
  18  10   2    0.28    0.51
 -18  10  -2    0.25    0.43
 -20 -10  -2    7.10    0.64
 -20 -10  -2    5.30    0.48
  20  10   2    6.60    0.85
 -20  10  -2    6.44    0.75
 -20  10  -2    4.97    0.53
 -20  10  -2    7.34    0.79
 -22 -10  -2    0.49    0.36
 -22 -10  -2    0.14    0.19
 -22  10  -2    0.46    0.46
 -22  10  -2    0.46    0.51
 -22  10  -2    2.25    1.12
 -22  10  -2    0.25    0.30
 -24 -10  -2   -0.15    0.34
 -24  10  -2   -0.80    0.43
 -24  10  -2    0.40    0.52
 -24  10  -2    0.10    0.28
 -26 -10  -2    0.47    0.34
 -26  10  -2    0.07    0.27
 -26  10  -2    0.10    0.49
 -28 -10  -2    0.51    0.36
 -28  10  -2    1.04    0.53
 -28  10  -2    0.48    0.27
  30 -10   2    1.48    0.33
 -30  10  -2    0.84    0.46
 -31  11   2    0.27    0.38
 -29 -11   2    1.76    0.29
  29 -11  -2    2.06    0.39
 -29  11   2    0.94    0.44
 -27 -11   2    3.59    0.41
  27  11  -2    1.83    0.32
 -27  11   2    1.28    0.53
 -25 -11   2    1.06    0.34
 -25  11   2    0.67    0.27
 -25  11   2    1.42    0.56
 -23 -11   2    1.15    0.34
 -23  11   2    0.98    0.31
 -23  11   2    1.30    0.55
 -21 -11   2    2.66    0.43
 -21  11   2    2.46    0.61
  21  11  -2    2.35    0.69
  21  11  -2    2.90    0.66
 -21  11   2    1.58    0.36
 -19 -11   2    0.15    0.33
 -19  11   2    0.53    0.35
 -19  11   2    0.56    0.51
 -19  11   2    0.63    0.45
  19  11  -2    0.06    0.48
  19  11  -2   -0.02    0.62
 -19  11   2    0.50    0.29
  17 -11  -2    0.18    0.19
 -17 -11   2    0.50    0.32
  17  11  -2    1.03    0.65
  17  11  -2    0.44    0.79
 -17  11   2    0.20    0.45
 -17  11   2    0.49    0.34
 -17  11   2    0.24    0.53
  17  11  -2    0.22    0.46
 -17  11   2    0.35    0.28
 -17  11   2    0.58    0.46
  15 -11  -2    0.02    0.17
 -15 -11   2    0.03    0.26
 -15  11   2   -0.01    0.23
  15  11  -2   -0.21    0.42
 -15  11   2   -0.14    0.39
 -15  11   2   -0.13    0.42
  15  11  -2    0.36    0.66
  15  11  -2   -0.73    0.57
 -15  11   2   -0.20    0.35
 -15  11   2    0.23    0.31
 -13 -11   2    0.09    0.26
  13 -11  -2   -0.02    0.16
 -13  11   2    0.13    0.23
 -13  11   2    0.24    0.34
  13  11  -2   -0.27    0.54
 -13  11   2    0.15    0.29
 -13  11   2   -0.51    0.34
  13  11  -2    0.36    0.56
  13  11  -2   -0.51    0.36
 -13  11   2   -0.02    0.37
  11 -11  -2    3.03    0.28
 -11 -11   2    3.28    0.38
  11  11  -2    2.57    0.70
 -11  11   2    1.92    0.51
 -11  11   2    2.69    0.44
  11  11  -2    2.18    0.46
  11  11  -2    2.32    0.62
 -11  11   2    2.64    0.47
 -11  11   2    2.47    0.33
   9 -11  -2   25.81    1.44
  -9 -11   2   27.21    1.45
   9 -11  -2   28.12    1.42
  -9  11   2   26.67    1.57
  -9  11   2   27.39    1.47
   9  11  -2   25.69    1.57
   9  11  -2   24.61    1.68
  -9  11   2   25.84    1.53
   9  11  -2   25.11    1.81
  -9  11   2   28.63    1.73
  -7 -11   2   28.38    1.52
   7 -11  -2   27.15    1.51
   7 -11  -2   28.23    1.52
   7 -11  -2   29.42    1.49
   7  11  -2   27.57    1.72
   7  11  -2   31.70    1.58
  -7  11   2   27.49    1.59
  -7  11   2   27.27    1.78
   7  11  -2   28.63    1.64
   7  11  -2   25.92    1.84
  -7  11   2   29.69    1.55
  -7  11   2   27.07    1.64
   5 -11  -2   26.77    1.41
   5 -11  -2   28.91    1.44
  -5 -11   2   27.65    1.43
   5 -11  -2   27.03    1.44
  -5  11   2   26.74    1.57
  -5  11   2   24.70    1.49
  -5  11   2   27.59    1.47
  -5  11   2   24.85    1.70
   5  11  -2   27.43    1.55
   5  11  -2   25.21    1.76
   5  11  -2   26.84    1.47
   5  11  -2   25.17    1.61
   3 -11  -2    9.38    0.60
   3 -11  -2    8.81    0.56
  -3 -11   2    9.01    0.59
   3 -11  -2    9.62    0.60
  -3  11   2   10.25    0.65
   3  11  -2    9.02    0.80
  -3  11   2    8.40    0.84
   3  11  -2    9.54    0.74
  -3  11   2    9.07    0.80
   3  11  -2    8.34    0.64
   3  11  -2    9.54    0.96
  -3  11   2    8.58    0.66
   1 -11  -2    0.81    0.22
   1 -11  -2    1.49    0.23
  -1 -11   2    0.44    0.20
   1 -11  -2    0.81    0.22
  -1  11   2    0.80    0.26
  -1  11   2    0.75    0.30
   1  11  -2    0.78    0.37
  -1  11   2    0.86    0.41
  -1  11   2    0.71    0.41
   1  11  -2    0.90    0.26
   1  11  -2    0.87    0.47
  -1 -11  -2    0.42    0.15
   1 -11   2    0.33    0.17
  -1 -11  -2    0.19    0.21
  -1 -11  -2    0.89    0.19
   1  11   2    0.26    0.30
   1  11   2    0.24    0.42
   1  11   2    0.18    0.23
  -1  11  -2    0.38    0.23
   1  11   2    0.24    0.43
  -1  11  -2    0.74    0.34
  -1  11  -2    0.53    0.39
  -3 -11  -2    1.22    0.19
  -3 -11  -2    1.96    0.23
  -3 -11  -2    1.29    0.27
   3 -11   2    1.05    0.20
  -3  11  -2    1.44    0.49
   3  11   2    1.37    0.52
   3  11   2    1.08    0.28
   3  11   2    1.26    0.34
  -3  11  -2    1.40    0.25
  -3  11  -2    1.80    0.37
  -3  11  -2    1.39    0.26
   3  11   2    1.33    0.51
   5 -11   2    0.05    0.16
  -5 -11  -2    0.11    0.14
  -5 -11  -2    0.26    0.23
   5  11   2   -0.08    0.45
  -5  11  -2   -0.04    0.19
  -5  11  -2   -0.06    0.22
   5  11   2    0.06    0.32
   5  11   2    0.41    0.27
   5  11   2    0.06    0.51
  -5  11  -2    0.62    0.31
  -5  11  -2    0.53    0.40
  -7 -11  -2    0.07    0.24
   7 -11   2    0.02    0.16
  -7 -11  -2    0.32    0.15
   7  11   2    0.56    0.37
  -7  11  -2    0.16    0.20
  -7  11  -2    0.27    0.30
   7  11   2    0.60    0.50
   7  11   2    0.07    0.48
  -7  11  -2    0.20    0.24
  -7  11  -2   -0.24    0.34
  -9 -11  -2    0.80    0.18
  -9 -11  -2    0.35    0.28
  -9 -11  -2    0.59    0.22
   9  11   2    0.78    0.53
  -9  11  -2    0.83    0.34
  -9  11  -2    0.89    0.30
  -9  11  -2    0.13    0.37
   9  11   2    0.48    0.56
   9  11   2    0.50    0.38
  -9  11  -2    0.43    0.21
 -11 -11  -2    6.04    0.51
 -11 -11  -2    5.78    0.43
 -11 -11  -2    5.37    0.51
  11  11   2    5.06    0.73
  11  11   2    5.63    0.91
  11  11   2    5.11    0.65
 -11  11  -2    5.54    0.57
 -11  11  -2    4.89    0.72
 -11  11  -2    5.55    0.49
 -11  11  -2    5.72    0.56
 -13 -11  -2    6.39    0.56
 -13 -11  -2    7.50    0.65
 -13 -11  -2    6.82    0.48
 -13  11  -2    6.74    0.67
  13  11   2    6.42    0.81
  13  11   2    5.96    0.97
 -13  11  -2    6.99    0.56
  13  11   2    6.24    0.71
 -13  11  -2    5.94    0.62
 -15 -11  -2   -0.09    0.34
 -15 -11  -2    0.65    0.20
 -15  11  -2    0.80    0.37
  15  11   2   -0.13    0.71
  15  11   2    1.37    0.56
 -15  11  -2    0.56    0.41
  15  11   2    0.62    0.49
 -15  11  -2    0.51    0.25
 -17 -11  -2    0.39    0.34
 -17 -11  -2    0.31    0.18
  17  11   2    1.11    0.56
 -17  11  -2    0.56    0.44
 -17  11  -2   -0.08    0.37
 -17  11  -2   -0.07    0.28
 -19 -11  -2    1.15    0.24
 -19 -11  -2    0.65    0.37
 -19  11  -2    0.75    0.32
 -19  11  -2    0.65    0.59
  19  11   2    0.24    0.54
 -19  11  -2    1.33    0.52
 -19  11  -2    1.11    0.47
 -21 -11  -2    6.11    0.51
 -21 -11  -2    7.00    0.66
  21  11   2    8.16    0.86
 -21  11  -2    7.17    0.67
 -21  11  -2    7.40    0.81
 -21  11  -2    6.49    0.79
 -21  11  -2    7.95    1.13
 -23 -11  -2    1.85    0.41
 -23  11  -2    1.68    0.58
 -23  11  -2    1.56    0.35
 -23  11  -2    1.24    0.52
 -25 -11  -2    0.50    0.34
 -25  11  -2    0.45    0.50
 -25  11  -2    0.20    0.29
 -27 -11  -2    1.75    0.41
 -27  11  -2    1.30    0.54
 -27  11  -2    1.17    0.31
 -29  11  -2    4.15    0.61
 -29  11  -2    4.39    0.42
  30 -12  -2    0.61    0.29
 -30 -12   2    0.70    0.22
 -30  12   2    0.11    0.42
 -28 -12   2    0.10    0.24
  28 -12  -2    0.46    0.32
 -28  12   2    0.09    0.39
  26 -12  -2    0.13    0.34
 -26 -12   2    0.13    0.28
 -26  12   2    0.19    0.47
  26  12  -2    0.18    0.24
 -24 -12   2    0.09    0.29
 -24  12   2    0.01    0.25
 -24  12   2   -0.30    0.50
 -22 -12   2   -0.09    0.29
  22  12  -2    0.58    0.74
 -22  12   2   -0.25    0.25
 -22  12   2    0.70    0.53
 -20 -12   2   12.39    0.90
  20  12  -2   13.01    1.16
  20  12  -2   14.39    1.30
 -20  12   2   11.58    0.89
 -20  12   2   13.79    1.12
 -18 -12   2    1.87    0.40
 -18  12   2    0.64    0.47
  18  12  -2    0.45    0.52
 -18  12   2    0.66    0.43
 -18  12   2    0.62    0.32
 -18  12   2    0.51    0.54
  18  12  -2    1.74    0.70
 -16 -12   2    9.12    0.71
  16 -12  -2    7.77    0.56
  16  12  -2    9.53    1.06
 -16  12   2    6.84    0.77
 -16  12   2    8.20    0.69
 -16  12   2    9.11    0.88
  16  12  -2    9.43    1.23
  16  12  -2    8.39    0.87
 -16  12   2    9.72    1.09
 -16  12   2    7.84    0.72
 -14 -12   2   15.93    1.02
  14 -12  -2   16.47    0.92
 -14  12   2   15.40    1.36
  14  12  -2   16.42    1.45
  14  12  -2   15.66    1.54
 -14  12   2   15.20    1.18
 -14  12   2   15.55    1.01
 -14  12   2   15.41    1.11
  14  12  -2   16.78    1.22
  12 -12  -2    2.86    0.37
 -12 -12   2    3.89    0.41
  12 -12  -2    3.22    0.31
 -12  12   2    2.43    0.51
  12  12  -2    3.02    0.78
 -12  12   2    3.13    0.63
  12  12  -2    3.21    0.70
 -12  12   2    2.19    0.34
  12  12  -2    3.57    0.56
 -12  12   2    3.55    0.50
  10 -12  -2    7.63    0.52
 -10 -12   2    8.30    0.59
  10 -12  -2    7.73    0.58
  10  12  -2    7.67    0.86
 -10  12   2    8.40    0.78
  10  12  -2    7.31    0.70
 -10  12   2    7.11    0.67
 -10  12   2    8.17    0.62
  10  12  -2    6.71    0.94
 -10  12   2    8.53    0.90
  -8 -12   2    1.86    0.29
   8 -12  -2    2.91    0.28
   8 -12  -2    3.00    0.32
  -8  12   2    2.26    0.47
  -8  12   2    2.69    0.42
  -8  12   2    2.27    0.53
   8  12  -2    2.24    0.46
   8  12  -2    2.76    0.59
  -8  12   2    2.89    0.35
   8  12  -2    2.29    0.63
   6 -12  -2    4.58    0.42
   6 -12  -2    4.81    0.39
  -6 -12   2    5.12    0.45
   6 -12  -2    5.58    0.45
  -6  12   2    5.77    0.53
   6  12  -2    5.01    0.66
  -6  12   2    4.73    0.59
   6  12  -2    5.75    0.58
   6  12  -2    5.67    0.82
  -6  12   2    5.22    0.50
  -6  12   2    4.03    0.63
   6  12  -2    5.59    0.49
   4 -12  -2   30.58    1.63
  -4 -12   2   30.27    1.62
   4 -12  -2   31.43    1.60
   4 -12  -2   33.14    1.63
  -4  12   2   28.55    1.68
  -4  12   2   29.99    1.78
   4  12  -2   28.22    1.98
  -4  12   2   30.76    1.67
  -4  12   2   31.71    1.95
   4  12  -2   31.55    1.76
   4  12  -2   29.84    1.80
   4  12  -2   29.76    1.66
   2 -12  -2   28.58    1.44
   2 -12  -2   30.13    1.47
  -2 -12   2   27.13    1.45
   2 -12  -2   27.93    1.48
  -2  12   2   27.72    1.51
  -2  12   2   25.52    1.56
   2  12  -2   27.12    1.82
   2  12  -2   23.66    1.60
  -2  12   2   26.35    1.78
   2  12  -2   25.55    1.50
  -2  12   2   28.02    1.63
   2  12  -2   27.20    1.58
   0 -12  -2    1.61    0.23
   0 -12  -2    0.87    0.17
   0 -12   2    0.85    0.21
   0 -12  -2    0.95    0.24
   0  12   2    0.95    0.27
   0  12  -2    0.39    0.41
   0  12   2    1.19    0.52
   0  12  -2    0.65    0.25
   0  12   2    0.83    0.47
   0  12  -2    0.87    0.38
   0  12   2    1.12    0.36
  -2 -12  -2    4.63    0.42
  -2 -12  -2    5.27    0.47
   2 -12   2    5.49    0.42
  -2 -12  -2    6.12    0.39
   2  12   2    5.14    0.50
  -2  12  -2    6.91    0.81
   2  12   2    4.24    0.69
  -2  12  -2    5.89    0.49
  -2  12  -2    4.82    0.55
   2  12   2    4.18    0.51
   2  12   2    5.75    0.68
  -4 -12  -2    1.00    0.28
   4 -12   2    1.27    0.20
  -4 -12  -2    1.32    0.19
  -4  12  -2    1.45    0.27
   4  12   2    0.56    0.50
   4  12   2    0.92    0.29
  -4  12  -2    0.62    0.45
   4  12   2    0.98    0.51
   4  12   2    1.10    0.38
  -4  12  -2    0.97    0.27
  -4  12  -2    1.21    0.37
  -6 -12  -2   13.90    0.84
  -6 -12  -2   13.93    0.76
   6 -12   2   13.04    0.77
  -6  12  -2   11.64    0.82
  -6  12  -2   13.54    0.82
   6  12   2   12.77    1.08
  -6  12  -2   13.60    1.15
   6  12   2   12.60    1.24
  -6  12  -2   12.80    0.91
   6  12   2   11.68    0.95
  -8 -12  -2   13.30    0.89
  -8 -12  -2   13.11    0.80
   8 -12   2   11.51    0.72
  -8 -12  -2   12.70    0.72
   8  12   2   10.99    1.11
  -8  12  -2   11.21    0.80
  -8  12  -2   11.43    0.78
   8  12   2   10.68    1.13
  -8  12  -2   12.37    1.13
  -8  12  -2   12.40    0.88
   8  12   2   11.52    0.94
  10 -12   2    1.89    0.27
 -10 -12  -2    1.72    0.22
 -10 -12  -2    1.71    0.31
 -10 -12  -2    0.98    0.31
  10  12   2    1.67    0.60
 -10  12  -2    1.64    0.41
  10  12   2    2.18    0.47
 -10  12  -2    2.62    0.60
  10  12   2    1.22    0.67
 -10  12  -2    2.00    0.37
 -10  12  -2    1.35    0.28
 -12 -12  -2    0.38    0.28
 -12 -12  -2    0.23    0.17
  12  12   2   -0.13    0.62
 -12  12  -2    0.07    0.23
  12  12   2    0.28    0.44
  12  12   2    0.43    0.57
 -12  12  -2    0.68    0.35
 -12  12  -2    0.02    0.42
 -12  12  -2    0.27    0.38
 -14 -12  -2    0.57    0.20
 -14 -12  -2    0.60    0.36
 -14  12  -2    0.46    0.38
  14  12   2    0.35    0.57
  14  12   2    0.56    0.73
 -14  12  -2    0.33    0.49
 -14  12  -2    0.63    0.43
  14  12   2    0.51    0.49
 -14  12  -2    0.35    0.27
 -16 -12  -2    2.78    0.45
 -16 -12  -2    2.63    0.30
  16  12   2    4.01    0.68
  16  12   2    4.90    1.38
 -16  12  -2    3.07    0.57
 -16  12  -2    3.29    0.55
  16  12   2    1.59    0.85
 -16  12  -2    4.29    0.81
 -16  12  -2    2.86    0.40
 -18 -12  -2    0.12    0.17
 -18 -12  -2    0.05    0.37
  18  12   2   -0.29    0.53
 -18  12  -2   -0.32    0.58
 -18  12  -2   -0.07    0.49
 -18  12  -2    0.18    0.29
 -18  12  -2   -0.03    0.42
 -20 -12  -2    2.56    0.47
 -20 -12  -2    1.67    0.26
 -20  12  -2    2.59    0.40
 -20  12  -2    1.83    0.53
 -20  12  -2    2.21    0.79
  20  12   2    2.06    0.65
 -20  12  -2    2.28    0.63
 -22 -12  -2    0.26    0.33
 -22  12  -2   -0.09    0.45
 -22  12  -2   -0.16    0.51
 -22  12  -2   -0.06    0.30
 -24 -12  -2    0.32    0.39
 -24  12  -2    0.29    0.30
 -24  12  -2    0.46    0.60
 -24  12  -2    0.61    0.50
 -26 -12  -2    0.40    0.32
  26 -12   2    0.14    0.28
 -26  12  -2   -0.24    0.24
 -26  12  -2    0.34    0.44
 -28 -12  -2   -0.58    0.25
  28 -12   2    0.08    0.25
 -28  12  -2    0.14    0.42
 -28  12  -2   -0.26    0.23
 -30  12  -2   -0.08    0.60
 -29 -13   2    0.09    0.20
  29 -13  -2    0.04    0.27
 -29  13   2    0.01    0.41
  27 -13  -2    5.89    0.50
 -27 -13   2    4.80    0.45
 -27  13   2    3.39    0.58
 -25 -13   2    1.80    0.35
  25 -13  -2    3.11    0.43
 -25  13   2    1.61    0.52
  23 -13  -2    0.71    0.35
 -23 -13   2    0.12    0.29
 -23  13   2    0.40    0.28
 -23  13   2    0.37    0.49
 -21 -13   2    2.12    0.39
  21 -13  -2    2.24    0.39
  21  13  -2    2.48    0.63
  21  13  -2    2.09    0.69
 -21  13   2    1.92    0.38
 -21  13   2    2.10    0.57
  19 -13  -2    2.34    0.39
 -19 -13   2    2.97    0.44
 -19  13   2    2.97    0.60
  19  13  -2    3.15    0.63
 -19  13   2    2.28    0.42
  19  13  -2    2.68    0.78
  17 -13  -2    2.27    0.36
 -17 -13   2    1.78    0.37
  17  13  -2    3.46    1.01
  17  13  -2    3.35    0.64
  17  13  -2    3.11    0.80
 -17  13   2    2.05    0.39
 -17  13   2    2.80    0.60
 -17  13   2    2.30    0.61
  15 -13  -2   20.29    1.20
 -15  13   2   18.41    1.33
 -15  13   2   18.88    1.41
  15  13  -2   20.18    1.44
  15  13  -2   19.45    1.89
  15  13  -2   20.58    1.64
 -15  13   2   20.36    1.68
 -15  13   2   19.40    1.22
  13 -13  -2    4.60    0.41
  13 -13  -2    5.79    0.52
 -13 -13   2    5.16    0.51
 -13  13   2    4.13    0.48
  13  13  -2    5.34    1.02
 -13  13   2    5.09    0.61
  13  13  -2    4.38    0.65
  13  13  -2    5.31    0.85
 -13  13   2    4.05    0.64
 -13  13   2    4.63    0.80
  11 -13  -2    0.34    0.21
 -11 -13   2    0.41    0.25
  11 -13  -2    0.10    0.17
  11  13  -2    0.91    0.67
  11  13  -2    0.83    0.62
 -11  13   2    0.45    0.42
 -11  13   2    0.24    0.48
 -11  13   2    0.12    0.33
  11  13  -2    0.26    0.42
 -11  13   2   -0.02    0.24
   9 -13  -2    3.55    0.34
   9 -13  -2    3.31    0.35
  -9 -13   2    2.99    0.37
   9  13  -2    3.94    0.77
  -9  13   2    3.72    0.41
  -9  13   2    3.76    0.68
  -9  13   2    3.73    0.57
   9  13  -2    3.31    0.67
   9  13  -2    3.37    0.52
  -9  13   2    3.88    0.50
  -7 -13   2   12.54    0.82
   7 -13  -2   13.87    0.78
   7 -13  -2   13.62    0.83
  -7  13   2   13.79    0.88
   7  13  -2   13.44    0.91
   7  13  -2   12.60    1.00
   7  13  -2   14.00    1.32
  -7  13   2   13.29    1.19
  -7  13   2   12.64    1.03
  -7  13   2   13.37    0.92
   7  13  -2   13.73    1.18
  -5 -13   2   11.28    0.73
   5 -13  -2   11.14    0.68
   5 -13  -2   11.58    0.74
  -5  13   2   11.67    0.95
   5  13  -2   12.95    1.23
   5  13  -2   11.16    1.02
  -5  13   2   10.96    0.80
   5  13  -2   12.89    0.80
   5  13  -2   11.64    0.91
  -5  13   2   12.36    0.81
  -5  13   2   11.21    1.12
   3 -13  -2    8.38    0.55
   3 -13  -2    7.52    0.55
   3 -13  -2    7.35    0.48
  -3 -13   2    7.08    0.53
   3  13  -2    5.92    0.63
   3  13  -2    7.57    0.59
  -3  13   2    9.24    0.98
  -3  13   2    6.01    0.62
   3  13  -2    7.75    0.77
   3  13  -2    5.27    0.84
  -3  13   2    7.57    0.75
  -3  13   2    7.01    0.61
   1 -13  -2    7.07    0.57
   1 -13  -2    7.13    0.52
  -1 -13   2    7.11    0.53
   1 -13  -2    7.83    0.50
   1  13  -2    8.25    0.95
   1  13  -2    7.45    0.71
  -1  13   2    7.67    0.71
   1  13  -2    7.36    0.73
  -1  13   2    7.50    0.78
  -1  13   2    6.15    0.82
  -1  13   2    8.28    0.61
   1  13  -2    7.99    0.61
  -1 -13  -2    0.09    0.21
  -1 -13  -2    0.08    0.14
  -1 -13  -2   -0.30    0.16
   1 -13   2    0.37    0.21
   1  13   2    0.04    0.49
  -1  13  -2    0.48    0.45
   1  13   2    0.00    0.23
   1  13   2   -0.28    0.32
  -1  13  -2    0.60    0.27
  -1  13  -2   -0.03    0.35
   1  13   2    0.07    0.44
   3 -13   2    0.67    0.21
  -3 -13  -2    1.11    0.19
  -3 -13  -2    0.98    0.25
   3  13   2    0.54    0.26
  -3  13  -2    0.80    0.27
  -3  13  -2    0.57    0.48
   3  13   2    1.39    0.57
   3  13   2    1.16    0.38
  -3  13  -2    0.99    0.40
   3  13   2    1.03    0.52
  -5 -13  -2    0.41    0.25
  -5 -13  -2    0.28    0.15
   5 -13   2    0.39    0.20
   5  13   2    0.29    0.38
  -5  13  -2   -0.02    0.23
   5  13   2   -0.82    0.47
   5  13   2   -0.50    0.48
  -5  13  -2    0.26    0.36
  -5  13  -2   -0.30    0.40
  -7 -13  -2    0.05    0.15
  -7 -13  -2    0.38    0.28
   7 -13   2    0.50    0.19
  -7  13  -2    0.07    0.35
  -7  13  -2    0.22    0.24
   7  13   2    0.14    0.57
   7  13   2    0.64    0.38
  -7  13  -2    0.41    0.46
   7  13   2   -0.37    0.51
  -7  13  -2    0.14    0.26
  -9 -13  -2    2.55    0.39
  -9 -13  -2    2.12    0.25
   9 -13   2    1.49    0.25
  -9  13  -2    1.88    0.37
  -9  13  -2    2.03    0.61
   9  13   2    1.38    0.61
   9  13   2    2.51    0.77
  -9  13  -2    1.76    0.32
   9  13   2    2.47    0.50
  -9  13  -2    2.18    0.46
  11 -13   2    5.07    0.45
 -11 -13  -2    5.74    0.54
 -11 -13  -2    4.86    0.40
  11  13   2    3.43    0.61
  11  13   2    4.44    0.77
 -11  13  -2    5.15    0.64
 -11  13  -2    4.16    0.44
 -11  13  -2    4.52    0.54
 -11  13  -2    5.11    0.82
  11  13   2    3.86    0.89
  13 -13   2    3.61    0.37
 -13 -13  -2    3.59    0.33
 -13 -13  -2    3.49    0.44
 -13  13  -2    3.86    0.54
 -13  13  -2    2.96    0.56
  13  13   2    3.39    0.62
 -13  13  -2    4.08    0.77
 -13  13  -2    3.65    0.44
  13  13   2    4.28    0.92
  13  13   2    2.91    0.72
 -15 -13  -2    3.46    0.33
 -15 -13  -2    3.62    0.53
 -15  13  -2    4.30    0.85
 -15  13  -2    2.97    0.61
  15  13   2    2.20    0.64
  15  13   2    2.83    0.98
 -15  13  -2    3.30    0.53
  15  13   2    2.63    0.70
 -15  13  -2    2.51    0.40
 -17 -13  -2   -0.05    0.33
 -17 -13  -2    0.07    0.17
 -17  13  -2    0.23    0.50
 -17  13  -2    0.52    0.66
 -17  13  -2   -0.23    0.29
  17  13   2    0.92    0.59
 -17  13  -2    0.16    0.39
 -19 -13  -2   -0.08    0.34
 -19  13  -2    0.18    0.33
  19  13   2   -0.14    0.52
 -19  13  -2    0.58    0.55
 -19  13  -2    0.67    0.73
 -19  13  -2    0.14    0.41
 -21 -13  -2    2.22    0.42
 -21  13  -2    3.22    0.65
  21  13   2    1.60    0.63
 -21  13  -2    1.45    0.37
 -21  13  -2    1.08    0.48
  23 -13   2    1.27    0.33
 -23 -13  -2    1.10    0.36
 -23  13  -2   -0.16    0.57
 -23  13  -2    0.36    0.33
 -23  13  -2    0.72    0.49
 -25 -13  -2    0.50    0.35
  25 -13   2    0.07    0.27
 -25  13  -2    0.44    0.48
 -25  13  -2    0.19    0.28
  27 -13   2   -0.08    0.24
 -27 -13  -2    0.15    0.32
 -27  13  -2    0.01    0.24
 -27  13  -2    0.52    0.43
  29 -13   2    2.83    0.30
 -29  13  -2    0.20    0.50
 -28 -14   2   -0.18    0.20
  28 -14  -2   -0.03    0.26
 -28  14   2   -0.42    0.39
  26 -14  -2    0.40    0.32
 -26 -14   2   -0.03    0.26
 -26  14   2   -0.78    0.38
 -24 -14   2   -0.05    0.27
  24 -14  -2    0.02    0.29
 -24  14   2    0.02    0.24
 -24  14   2    0.19    0.47
  22 -14  -2    0.25    0.30
 -22 -14   2    0.43    0.31
 -22  14   2   -0.28    0.43
 -22  14   2   -0.13    0.25
  20 -14  -2    1.92    0.37
 -20 -14   2    2.12    0.38
  20  14  -2    3.10    0.67
 -20  14   2    1.28    0.36
  20  14  -2    2.13    0.71
 -20  14   2    1.95    0.53
  18 -14  -2    4.56    0.48
 -18 -14   2    3.20    0.44
  18  14  -2    4.70    0.85
  18  14  -2    5.34    0.75
 -18  14   2    3.09    0.46
 -18  14   2    4.23    0.66
  16 -14  -2    0.54    0.30
 -16 -14   2    0.83    0.34
 -16  14   2   -0.55    0.51
 -16  14   2   -0.60    1.13
  16  14  -2    0.34    0.52
  16  14  -2    0.29    0.71
  16  14  -2    0.41    0.84
 -16  14   2    0.80    0.46
 -16  14   2    0.41    0.32
 -14 -14   2    6.63    0.61
  14 -14  -2    6.41    0.58
  14  14  -2    8.20    1.19
 -14  14   2    6.25    0.59
  14  14  -2    5.93    0.76
 -14  14   2    6.65    0.98
 -14  14   2    5.92    0.79
 -14  14   2    6.67    0.75
  14  14  -2    6.15    0.97
 -12 -14   2    9.06    0.73
  12 -14  -2    8.49    0.60
  12 -14  -2    9.89    0.69
 -12  14   2   10.04    1.10
 -12  14   2    9.15    0.83
 -12  14   2    9.57    0.75
 -12  14   2    9.15    0.91
  12  14  -2    9.08    0.88
  12  14  -2    9.82    1.28
  12  14  -2    9.18    1.08
  10 -14  -2    0.23    0.17
  10 -14  -2    0.32    0.23
 -10 -14   2    0.46    0.28
 -10  14   2    0.28    0.29
  10  14  -2    0.35    0.64
  10  14  -2    0.52    0.66
 -10  14   2    0.59    0.48
  10  14  -2    0.14    0.43
 -10  14   2    0.31    0.35
 -10  14   2    0.42    0.50
   8 -14  -2    0.66    0.24
  -8 -14   2    0.62    0.26
   8 -14  -2    0.75    0.19
  -8  14   2    1.12    0.49
   8  14  -2    0.64    0.66
  -8  14   2    0.38    0.28
   8  14  -2    0.15    0.56
   8  14  -2    0.67    0.44
  -8  14   2    0.39    0.33
  -8  14   2    0.43    0.51
  -6 -14   2    3.57    0.38
   6 -14  -2    3.32    0.35
   6 -14  -2    3.80    0.35
  -6  14   2    4.45    0.53
   6  14  -2    4.35    0.47
   6  14  -2    3.67    0.69
  -6  14   2    3.81    0.61
   6  14  -2    2.82    0.51
   6  14  -2    4.68    0.85
  -6  14   2    3.91    0.43
  -6  14   2    4.94    0.75
  -4 -14   2    3.60    0.36
   4 -14  -2    3.97    0.33
   4 -14  -2    3.22    0.35
   4  14  -2    3.17    0.72
   4  14  -2    3.65    0.42
  -4  14   2    3.93    0.62
   4  14  -2    3.45    0.50
  -4  14   2    3.60    0.42
  -4  14   2    3.00    0.67
  -4  14   2    3.30    0.47
   4  14  -2    3.25    0.64
  -2 -14   2   21.12    1.18
   2 -14  -2   21.76    1.21
   2 -14  -2   20.49    1.15
  -2  14   2   23.46    1.26
   2  14  -2   23.33    1.26
   2  14  -2   21.02    1.36
  -2  14   2   19.94    1.33
   2  14  -2   18.94    1.42
  -2  14   2   21.73    1.45
   2  14  -2   22.00    1.66
  -2  14   2   19.03    1.61
   0 -14   2   35.36    1.82
   0 -14  -2   34.39    1.85
   0 -14  -2   36.17    1.80
   0  14   2   32.58    2.25
   0  14   2   32.88    1.97
   0  14  -2   32.95    1.89
   0  14  -2   33.00    2.01
   0  14  -2   33.76    2.25
   0  14   2   35.81    2.10
   0  14  -2   35.08    1.98
   0  14   2   35.28    1.88
  -2 -14  -2    1.51    0.28
  -2 -14  -2    1.31    0.21
   2 -14   2    1.52    0.25
  -2  14  -2    0.90    0.30
   2  14   2    0.82    0.58
   2  14   2    1.32    0.42
  -2  14  -2    0.72    0.55
   2  14   2    1.55    0.58
  -2  14  -2    1.10    0.46
   2  14   2    1.36    0.32
   4 -14   2   20.25    1.11
  -4 -14  -2   19.33    1.08
  -4 -14  -2   19.86    1.16
   4  14   2   19.66    1.31
   4  14   2   19.12    1.64
  -4  14  -2   20.06    1.18
  -4  14  -2   18.19    1.54
   4  14   2   20.27    1.19
  -4  14  -2   20.03    1.30
   4  14   2   19.21    1.42
  -6 -14  -2    8.53    0.65
  -6 -14  -2    8.10    0.53
   6 -14   2    7.87    0.56
   6  14   2    9.53    0.85
  -6  14  -2    7.21    0.75
  -6  14  -2    6.77    0.92
   6  14   2    7.60    1.05
  -6  14  -2    8.62    0.65
   6  14   2    6.78    0.85
   8 -14   2    2.71    0.32
  -8 -14  -2    3.01    0.29
[truncated: 1,763,618 more chars]
