# Supplementary material for: Phenanthroline-Mediated Photoelectrical Enhancement in Calix[4]arene-Functionalized Titanium-Oxo Clusters
Source: Molecules. 2024 May 30;29(11):2566. doi: 10.3390/molecules29112566 (PMC11173645; doi:10.3390/molecules29112566)
Supplement: Supplementary file 1 [file molecules-29-02566-s001.zip › molecules-3002188-supplementary/Supplementary Files-molecules-3002188-R2/Ti2-Phen.cif]

data_Ti2-Phen
_audit_creation_date               2023-05-13
_audit_creation_method
;
Olex2 1.3
(compiled 2020.11.12 svn.r5f609507 for OlexSys, GUI svn.r6408)
;
_shelx_SHELXL_version_number       '2018/3'
_audit_contact_author_address      ?
_audit_contact_author_email        ?
_audit_contact_author_name         ''
_audit_contact_author_phone        ?
_publ_contact_author_id_orcid      ?
_publ_section_references
;
Dolomanov, O.V., Bourhis, L.J., Gildea, R.J, Howard, J.A.K. & Puschmann, H.
 (2009), J. Appl. Cryst. 42, 339-341.

Sheldrick, G.M. (2015). Acta Cryst. C71, 3-8.
;
_chemical_name_common              ?
_chemical_name_systematic          ?
_chemical_formula_moiety           '2(C112 H120 N4 O8 Ti2), C3 H8 O'
_chemical_formula_sum              'C227 H248 N8 O17 Ti4'
_chemical_formula_weight           3551.92
_chemical_melting_point            ?
loop_
  _atom_type_symbol
  _atom_type_description
  _atom_type_scat_dispersion_real
  _atom_type_scat_dispersion_imag
  _atom_type_scat_source
 'C' 'C' 0.0181 0.0091 'International Tables Vol C Tables 4.2.6.8 and 6.1.1.4'
 'H' 'H' 0.0000 0.0000 'International Tables Vol C Tables 4.2.6.8 and 6.1.1.4'
 'N' 'N' 0.0311 0.0180 'International Tables Vol C Tables 4.2.6.8 and 6.1.1.4'
 'O' 'O' 0.0492 0.0322 'International Tables Vol C Tables 4.2.6.8 and 6.1.1.4'
 'Ti' 'Ti' 0.2191 1.8069 'International Tables Vol C Tables 4.2.6.8 and 6.1.1.4'

_shelx_space_group_comment
;
The symmetry employed for this shelxl refinement is uniquely defined
by the following loop, which should always be used as a source of
symmetry information in preference to the above space-group names.
They are only intended as comments.
;
_space_group_crystal_system        'monoclinic'
_space_group_IT_number             15
_space_group_name_H-M_alt          'C 1 2/c 1'
_space_group_name_Hall             '-C 2yc'
loop_
  _space_group_symop_operation_xyz
 'x, y, z'
 '-x, y, -z+1/2'
 'x+1/2, y+1/2, z'
 '-x+1/2, y+1/2, -z+1/2'
 '-x, -y, -z'
 'x, -y, z-1/2'
 '-x+1/2, -y+1/2, -z'
 'x+1/2, -y+1/2, z-1/2'

_cell_length_a                     45.092(12)
_cell_length_b                     19.851(6)
_cell_length_c                     30.826(8)
_cell_angle_alpha                  90
_cell_angle_beta                   130.034(10)
_cell_angle_gamma                  90
_cell_volume                       21126(10)
_cell_formula_units_Z              4
_cell_measurement_reflns_used      9590
_cell_measurement_temperature      173.00
_cell_measurement_theta_max        72.380
_cell_measurement_theta_min        5.141
_shelx_estimated_absorpt_T_max     0.996
_shelx_estimated_absorpt_T_min     0.814
_exptl_absorpt_coefficient_mu      1.718
_exptl_absorpt_correction_T_max    0.7536
_exptl_absorpt_correction_T_min    0.6171
_exptl_absorpt_correction_type     multi-scan
_exptl_absorpt_process_details
;
SADABS-2016/2 (Bruker,2016/2) was used for absorption correction.
wR2(int) was 0.0969 before and 0.0499 after correction.
The Ratio of minimum to maximum transmission is 0.8189.
The \l/2 correction factor is Not present.
;
_exptl_absorpt_special_details     ?
_exptl_crystal_colour              'clear light orange'
_exptl_crystal_colour_lustre       clear
_exptl_crystal_colour_modifier     light
_exptl_crystal_colour_primary      orange
_exptl_crystal_density_diffrn      1.117
_exptl_crystal_density_meas        ?
_exptl_crystal_density_method      ?
_exptl_crystal_description         block
_exptl_crystal_F_000               7560
_exptl_crystal_size_max            0.1252
_exptl_crystal_size_mid            0.1108
_exptl_crystal_size_min            0.0024
_exptl_transmission_factor_max     ?
_exptl_transmission_factor_min     ?
_diffrn_reflns_av_R_equivalents    0.0371
_diffrn_reflns_av_unetI/netI       0.0288
_diffrn_reflns_Laue_measured_fraction_full  0.997
_diffrn_reflns_Laue_measured_fraction_max  0.997
_diffrn_reflns_limit_h_max         53
_diffrn_reflns_limit_h_min         -53
_diffrn_reflns_limit_k_max         23
_diffrn_reflns_limit_k_min         -23
_diffrn_reflns_limit_l_max         34
_diffrn_reflns_limit_l_min         -36
_diffrn_reflns_number              85697
_diffrn_reflns_point_group_measured_fraction_full  0.997
_diffrn_reflns_point_group_measured_fraction_max  0.997
_diffrn_reflns_theta_full          67.075
_diffrn_reflns_theta_max           67.075
_diffrn_reflns_theta_min           2.871
_diffrn_ambient_temperature        173.0
_diffrn_detector_area_resol_mean   ?
_diffrn_measured_fraction_theta_full  0.997
_diffrn_measured_fraction_theta_max  0.997
_diffrn_measurement_device_type    'Bruker D8VENTURE'
_diffrn_measurement_method         ?
_diffrn_radiation_type             CuK\a
_diffrn_radiation_wavelength       1.54178
_diffrn_source                     ?
_diffrn_source_current             1.1
_diffrn_source_power               0.055
_diffrn_source_voltage             50.0
_reflns_Friedel_coverage           0.000
_reflns_Friedel_fraction_full      .
_reflns_Friedel_fraction_max       .
_reflns_number_gt                  16242
_reflns_number_total               18826
_reflns_special_details
;
 Reflections were merged by SHELXL according to the crystal
 class for the calculation of statistics and refinement.
 
 Structure factors included contributions from the .fab file.
 
 _reflns_Friedel_fraction is defined as the number of unique
 Friedel pairs measured divided by the number that would be
 possible theoretically, ignoring centric projections and
 systematic absences.
;
_reflns_threshold_expression       'I > 2\s(I)'
_computing_cell_refinement         'SAINT V8.40B (?, 2016)'
_computing_data_collection         ?
_computing_data_reduction          'SAINT V8.40B (?, 2016)'
_computing_molecular_graphics      'Olex2 1.3 (Dolomanov et al., 2009)'
_computing_publication_material    'Olex2 1.3 (Dolomanov et al., 2009)'
_computing_structure_refinement    'SHELXL 2018/3 (Sheldrick, 2015)'
_computing_structure_solution      'SHELXT 2018/2 (Sheldrick, 2018)'
_refine_diff_density_max           0.431
_refine_diff_density_min           -0.433
_refine_diff_density_rms           0.045
_refine_ls_extinction_coef         .
_refine_ls_extinction_method       none
_refine_ls_goodness_of_fit_ref     1.063
_refine_ls_hydrogen_treatment      constr
_refine_ls_matrix_type             full
_refine_ls_number_parameters       1415
_refine_ls_number_reflns           18826
_refine_ls_number_restraints       809
_refine_ls_R_factor_all            0.0489
_refine_ls_R_factor_gt             0.0420
_refine_ls_restrained_S_all        1.173
_refine_ls_shift/su_max            0.004
_refine_ls_shift/su_mean           0.000
_refine_ls_structure_factor_coef   Fsqd
_refine_ls_weighting_details      
 'w=1/[\s^2^(Fo^2^)+(0.0693P)^2^+13.6822P] where P=(Fo^2^+2Fc^2^)/3'
_refine_ls_weighting_scheme        calc
_refine_ls_wR_factor_gt            0.1159
_refine_ls_wR_factor_ref           0.1211
_refine_special_details            ?
_olex2_refinement_description
;
1. Fixed Uiso
 At 1.2 times of:
  All C(H) groups, All C(H,H) groups
 At 1.5 times of:
  All C(H,H,H) groups, All O(H) groups
2. Restrained distances
 C57-C34 = C57-C5 = C57-C6 = C57-C5A = C57-C4 = C57-C4A = C57-C6A
 1.55 with sigma of 0.01
 C88-C113 = C88-C94 = C88-C96 = C88-C27
 1.55 with sigma of 0.01
 C51-C9A = C51-C7A = C51-C8 = C51-C7 = C51-C81 = C51-C8A = C51-C9
 1.55 with sigma of 0.01
 C76-C11A = C76-C10 = C76-C77 = C76-C12 = C76-C11 = C76-C12A = C76-C10A
 1.55 with sigma of 0.01
 C49-C15 = C49-C13A = C49-C14 = C49-C91 = C49-C15A = C49-C14A = C49-C13
 1.55 with sigma of 0.01
 C4-C5
 2.52 with sigma of 0.01
 C5-C6
 2.52 with sigma of 0.01
 C4A-C5A
 2.52 with sigma of 0.01
 C13-C15
 2.52 with sigma of 0.01
 C6-C4
 2.52 with sigma of 0.01
 C6A-C4A
 2.52 with sigma of 0.01
 C8-C7
 2.52 with sigma of 0.01
 C7-C9
 2.52 with sigma of 0.01
 C15-C14
 2.52 with sigma of 0.01
 C9-C8
 2.52 with sigma of 0.01
 C14-C13
 2.52 with sigma of 0.01
 C6A-C5A
 2.52 with sigma of 0.01
 C82-C55 = C82-C104 = C82-C17 = C82-C21 = C82-C53 = C82-C60
 1.55 with sigma of 0.01
 C88-C119 = C88-C120 = C88-C121
 1.55 with sigma of 0.01
3. Uiso/Uaniso restraints and constraints
C44 \\sim C83 \\sim C85 \\sim C113 \\sim C88 \\sim C94 \\sim C96 \\sim C27
\\sim C64 \\sim C61 \\sim O3: within 2A with sigma of 0.004 and sigma for
terminal atoms of 0.01 within 2A
C114 \\sim C30 \\sim C90 \\sim C1A \\sim C2A \\sim C3 \\sim C1 \\sim C3A \\sim
C2 \\sim C103 \\sim C65 \\sim C28 \\sim C50 \\sim O4: within 2A with sigma of
0.004 and sigma for terminal atoms of 0.01 within 2A
C32 \\sim C34 \\sim C57 \\sim C5 \\sim C6 \\sim C5A \\sim C4 \\sim C4A \\sim
C6A \\sim C47 \\sim C43 \\sim C110 \\sim C106 \\sim O7: within 2A with sigma of
0.004 and sigma for terminal atoms of 0.01 within 2A
C29 \\sim C67 \\sim C91 \\sim C49 \\sim C15A \\sim C14A \\sim C13A \\sim C14
\\sim C15 \\sim C13 \\sim C54 \\sim C69 \\sim C46 \\sim O10: within 2A with
sigma of 0.004 and sigma for terminal atoms of 0.01 within 2A
C36 \\sim C59 \\sim C77 \\sim C76 \\sim C10 \\sim C11 \\sim C12 \\sim C12A
\\sim C11A \\sim C10A \\sim C40 \\sim C20 \\sim C62 \\sim O8: within 2A with
sigma of 0.004 and sigma for terminal atoms of 0.01 within 2A
C41 \\sim C63 \\sim C73 \\sim C81 \\sim C51 \\sim C9A \\sim C7A \\sim C8A \\sim
C9 \\sim C8 \\sim C7 \\sim C18 \\sim C37 \\sim O1: within 2A with sigma of
0.004 and sigma for terminal atoms of 0.01 within 2A
C82 \\sim C53 \\sim C55 \\sim C17 \\sim C104 \\sim C60 \\sim C21: within 2A
with sigma of 0.002 and sigma for terminal atoms of 0.004 within 2A
C88 \\sim C94 \\sim C96 \\sim C27 \\sim C119 \\sim C120 \\sim C121: within 2A
with sigma of 0.002 and sigma for terminal atoms of 0.004 within 2A
4. Others
 Sof(C3)=Sof(H3A)=Sof(H3B)=Sof(H3C)=Sof(C1)=Sof(H1A)=Sof(H1B)=Sof(H1C)=Sof(C2)=
 Sof(H2A)=Sof(H2B)=Sof(H2C)=1-FVAR(1)
 Sof(C1A)=Sof(H1AA)=Sof(H1AB)=Sof(H1AC)=Sof(C2A)=Sof(H2AA)=Sof(H2AB)=Sof(H2AC)=
 Sof(C3A)=Sof(H3AA)=Sof(H3AB)=Sof(H3AC)=FVAR(1)
 Sof(C5A)=Sof(H5AA)=Sof(H5AB)=Sof(H5AC)=Sof(C4A)=Sof(H4AA)=Sof(H4AB)=Sof(H4AC)=
 Sof(C6A)=Sof(H6AA)=Sof(H6AB)=Sof(H6AC)=1-FVAR(2)
 Sof(C5)=Sof(H5A)=Sof(H5B)=Sof(H5C)=Sof(C6)=Sof(H6A)=Sof(H6B)=Sof(H6C)=Sof(C4)=
 Sof(H4A)=Sof(H4B)=Sof(H4C)=FVAR(2)
 Sof(C15A)=Sof(H15A)=Sof(H15B)=Sof(H15C)=Sof(C14A)=Sof(H14A)=Sof(H14B)=
 Sof(H14C)=Sof(C13A)=Sof(H13A)=Sof(H13B)=Sof(H13C)=1-FVAR(3)
 Sof(C14)=Sof(H14D)=Sof(H14E)=Sof(H14F)=Sof(C15)=Sof(H15D)=Sof(H15E)=Sof(H15F)=
 Sof(C13)=Sof(H13D)=Sof(H13E)=Sof(H13F)=FVAR(3)
 Sof(C9A)=Sof(H9AA)=Sof(H9AB)=Sof(H9AC)=Sof(C7A)=Sof(H7AA)=Sof(H7AB)=Sof(H7AC)=
 Sof(C8A)=Sof(H8AA)=Sof(H8AB)=Sof(H8AC)=1-FVAR(4)
 Sof(C9)=Sof(H9A)=Sof(H9B)=Sof(H9C)=Sof(C8)=Sof(H8A)=Sof(H8B)=Sof(H8C)=Sof(C7)=
 Sof(H7A)=Sof(H7B)=Sof(H7C)=FVAR(4)
 Sof(C12A)=Sof(H12J)=Sof(H12K)=Sof(H12L)=Sof(C11A)=Sof(H11I)=Sof(H11J)=
 Sof(H11K)=Sof(C10A)=Sof(H10G)=Sof(H10H)=Sof(H10I)=1-FVAR(5)
 Sof(C10)=Sof(H10D)=Sof(H10E)=Sof(H10F)=Sof(C11)=Sof(H11F)=Sof(H11G)=Sof(H11H)=
 Sof(C12)=Sof(H12G)=Sof(H12H)=Sof(H12I)=FVAR(5)
 Sof(C104)=Sof(H10A)=Sof(H10B)=Sof(H10C)=Sof(C60)=Sof(H60A)=Sof(H60B)=
 Sof(H60C)=Sof(C21)=Sof(H21A)=Sof(H21B)=Sof(H21C)=1-FVAR(6)
 Sof(C53)=Sof(H53A)=Sof(H53B)=Sof(H53C)=Sof(C55)=Sof(H55A)=Sof(H55B)=Sof(H55C)=
 Sof(C17)=Sof(H17A)=Sof(H17B)=Sof(H17C)=FVAR(6)
 Sof(C119)=Sof(H11C)=Sof(H11D)=Sof(H11E)=Sof(C120)=Sof(H12A)=Sof(H12B)=
 Sof(H12C)=Sof(C121)=Sof(H12D)=Sof(H12E)=Sof(H12F)=1-FVAR(7)
 Sof(C94)=Sof(H94A)=Sof(H94B)=Sof(H94C)=Sof(C96)=Sof(H96A)=Sof(H96B)=Sof(H96C)=
 Sof(C27)=Sof(H27A)=Sof(H27B)=Sof(H27C)=FVAR(7)
 Fixed Sof: O2(0.5) H2(0.5) C100(0.5) H100(0.5) C102(0.5) H10J(0.5) H10K(0.5)
 H10L(0.5) C38(0.5) H38A(0.5) H38B(0.5) H38C(0.5)
5.a Ternary CH refined with riding coordinates:
 C100(H100)
5.b Secondary CH2 refined with riding coordinates:
 C39(H39A,H39B), C52(H52A,H52B), C66(H66A,H66B), C75(H75A,H75B), C87(H87A,
 H87B), C89(H89A,H89B), C117(H11A,H11B), C68(H68A,H68B)
5.c Aromatic/amide H refined with riding coordinates:
 C29(H29), C33(H33), C36(H36), C59(H59), C63(H63), C67(H67), C71(H71),
 C73(H73), C79(H79), C83(H83), C85(H85), C92(H92), C93(H93), C97(H97), C99(H99),
  C103(H103), C105(H105), C107(H107), C108(H108), C111(H111), C114(H114),
 C115(H115), C116(H116), C118(H118), C72(H72), C23(H23), C45(H45), C32(H32),
 C78(H78), C47(H47), C80(H80), C84(H84)
5.d Idealised Me refined as rotating group:
 C19(H19A,H19B,H19C), C86(H86A,H86B,H86C), C25(H25A,H25B,H25C), C53(H53A,H53B,
 H53C), C10(H10D,H10E,H10F), C11(H11F,H11G,H11H), C15A(H15A,H15B,H15C),
 C55(H55A,H55B,H55C), C94(H94A,H94B,H94C), C17(H17A,H17B,H17C), C96(H96A,H96B,
 H96C), C14A(H14A,H14B,H14C), C12(H12G,H12H,H12I), C13A(H13A,H13B,H13C), C5(H5A,
 H5B,H5C), C27(H27A,H27B,H27C), C102(H10J,H10K,H10L), C38(H38A,H38B,H38C),
 C6(H6A,H6B,H6C), C9A(H9AA,H9AB,H9AC), C7A(H7AA,H7AB,H7AC), C8A(H8AA,H8AB,H8AC),
  C1A(H1AA,H1AB,H1AC), C2A(H2AA,H2AB,H2AC), C3(H3A,H3B,H3C), C1(H1A,H1B,H1C),
 C3A(H3AA,H3AB,H3AC), C2(H2A,H2B,H2C), C5A(H5AA,H5AB,H5AC), C4(H4A,H4B,H4C),
 C4A(H4AA,H4AB,H4AC), C6A(H6AA,H6AB,H6AC), C9(H9A,H9B,H9C), C8(H8A,H8B,H8C),
 C7(H7A,H7B,H7C), C14(H14D,H14E,H14F), C15(H15D,H15E,H15F), C13(H13D,H13E,H13F),
  C12A(H12J,H12K,H12L), C11A(H11I,H11J,H11K), C10A(H10G,H10H,H10I), C104(H10A,
 H10B,H10C), C60(H60A,H60B,H60C), C21(H21A,H21B,H21C), C119(H11C,H11D,H11E),
 C120(H12A,H12B,H12C), C121(H12D,H12E,H12F)
5.e Idealised tetrahedral OH refined as rotating group:
 O2(H2)
;
_atom_sites_solution_hydrogens     geom
_atom_sites_solution_primary       ?
_atom_sites_solution_secondary     ?
loop_
  _atom_site_label
  _atom_site_type_symbol
  _atom_site_fract_x
  _atom_site_fract_y
  _atom_site_fract_z
  _atom_site_U_iso_or_equiv
  _atom_site_adp_type
  _atom_site_occupancy
  _atom_site_site_symmetry_order
  _atom_site_calc_flag
  _atom_site_refinement_flags_posn
  _atom_site_refinement_flags_adp
  _atom_site_refinement_flags_occupancy
  _atom_site_disorder_assembly
  _atom_site_disorder_group
 Ti1 Ti 0.52126(2) 0.49286(2) 0.43903(2) 0.02112(8) Uani 1 1 d . . . . .
 Ti2 Ti 0.31358(2) 1.25557(2) 0.10099(2) 0.02262(8) Uani 1 1 d . . . . .
 O1 O 0.49444(3) 0.55116(5) 0.52528(4) 0.0229(2) Uani 1 1 d . U . . .
 O4 O 0.22547(3) 1.19671(5) -0.03588(5) 0.0235(2) Uani 1 1 d . U . . .
 O6 O 0.53739(3) 0.50330(6) 0.39375(5) 0.0268(3) Uani 1 1 d . . . . .
 O8 O 0.48214(3) 0.55519(6) 0.39844(5) 0.0263(2) Uani 1 1 d . U . . .
 O10 O 0.56340(3) 0.53710(6) 0.50149(5) 0.0266(2) Uani 1 1 d . U . . .
 O5 O 0.32719(3) 1.19852(6) 0.06965(5) 0.0298(3) Uani 1 1 d . . . . .
 O3 O 0.28396(3) 1.20575(6) 0.11135(5) 0.0303(3) Uani 1 1 d . U . . .
 O7 O 0.36171(3) 1.24367(6) 0.17739(5) 0.0305(3) Uani 1 1 d . U . . .
 N1 N 0.35044(4) 1.33914(7) 0.10796(6) 0.0240(3) Uani 1 1 d . . . . .
 N4 N 0.55717(4) 0.39754(7) 0.46400(6) 0.0254(3) Uani 1 1 d . . . . .
 N2 N 0.48293(4) 0.41323(7) 0.37198(6) 0.0264(3) Uani 1 1 d . . . . .
 N3 N 0.31109(4) 1.34360(7) 0.14593(6) 0.0265(3) Uani 1 1 d . . . . .
 C16 C 0.35250(4) 1.39708(8) 0.13326(7) 0.0247(3) Uani 1 1 d . . . . .
 C18 C 0.49956(5) 0.61332(8) 0.51309(7) 0.0235(3) Uani 1 1 d . U . . .
 C20 C 0.45209(5) 0.59356(8) 0.35655(7) 0.0253(3) Uani 1 1 d . U . . .
 C22 C 0.54529(5) 0.56680(9) 0.38678(7) 0.0278(4) Uani 1 1 d . . . . .
 C24 C 0.33154(5) 1.39939(9) 0.15361(7) 0.0262(3) Uani 1 1 d . . . . .
 C26 C 0.53832(5) 0.34238(9) 0.43062(7) 0.0285(4) Uani 1 1 d . . . . .
 C28 C 0.23728(5) 1.13382(8) -0.01492(7) 0.0246(3) Uani 1 1 d . U . . .
 C29 C 0.63246(5) 0.65336(9) 0.61490(8) 0.0331(4) Uani 1 1 d . U . . .
 H29 H 0.636382 0.675909 0.645418 0.040 Uiso 1 1 calc R U . . .
 C31 C 0.32540(5) 1.12709(9) 0.00641(8) 0.0300(4) Uani 1 1 d . . . . .
 C33 C 0.37095(5) 1.33552(9) 0.09096(7) 0.0285(4) Uani 1 1 d . . . . .
 H33 H 0.369816 1.295160 0.073379 0.034 Uiso 1 1 calc R U . . .
 C35 C 0.34620(5) 1.15728(8) 0.05973(8) 0.0290(4) Uani 1 1 d . . . . .
 C36 C 0.41486(5) 0.64668(8) 0.26507(7) 0.0281(4) Uani 1 1 d . U . . .
 H36 H 0.411880 0.657640 0.232454 0.034 Uiso 1 1 calc R U . . .
 C37 C 0.53604(5) 0.64407(9) 0.54843(7) 0.0269(3) Uani 1 1 d . U . . .
 C39 C 0.47455(5) 0.58095(9) 0.29945(7) 0.0290(4) Uani 1 1 d . . . . .
 H39A H 0.464103 0.592485 0.260651 0.035 Uiso 1 1 calc R U . . .
 H39B H 0.475082 0.531207 0.302211 0.035 Uiso 1 1 calc R U . . .
 C40 C 0.44706(5) 0.60819(8) 0.30788(7) 0.0259(3) Uani 1 1 d . U . . .
 C41 C 0.46830(5) 0.64715(9) 0.46442(7) 0.0268(3) Uani 1 1 d . U . . .
 C42 C 0.51589(5) 0.60698(9) 0.34130(7) 0.0291(4) Uani 1 1 d . . . . .
 C44 C 0.23459(5) 1.14054(9) 0.09866(7) 0.0297(4) Uani 1 1 d . U . . .
 C46 C 0.60113(5) 0.60971(9) 0.58161(7) 0.0277(3) Uani 1 1 d . U . . .
 C48 C 0.49838(5) 0.35063(9) 0.38191(7) 0.0296(4) Uani 1 1 d . . . . .
 C50 C 0.26168(5) 1.09875(9) -0.02044(7) 0.0281(4) Uani 1 1 d . U . . .
 C52 C 0.61480(5) 0.55317(10) 0.47723(7) 0.0312(4) Uani 1 1 d . . . . .
 H52A H 0.606901 0.505557 0.473398 0.037 Uiso 1 1 calc R U . . .
 H52B H 0.638851 0.554343 0.482398 0.037 Uiso 1 1 calc R U . . .
 C54 C 0.62191(5) 0.58472(9) 0.52777(7) 0.0300(4) Uani 1 1 d . U . . .
 C56 C 0.58308(5) 0.59215(9) 0.42448(8) 0.0305(4) Uani 1 1 d . . . . .
 C58 C 0.37509(5) 1.45255(9) 0.14149(7) 0.0309(4) Uani 1 1 d . . . . .
 C59 C 0.39343(5) 0.65468(9) 0.31777(7) 0.0301(4) Uani 1 1 d . U . . .
 H59 H 0.375140 0.669997 0.321367 0.036 Uiso 1 1 calc R U . . .
 C61 C 0.27163(5) 1.17008(9) 0.13456(7) 0.0298(4) Uani 1 1 d . U . . .
 C62 C 0.42539(5) 0.61839(8) 0.36213(7) 0.0265(3) Uani 1 1 d . U . . .
 C63 C 0.47225(5) 0.71512(9) 0.45840(8) 0.0331(4) Uani 1 1 d . U . . .
 H63 H 0.450683 0.738682 0.426443 0.040 Uiso 1 1 calc R U . . .
 C64 C 0.29500(6) 1.16199(10) 0.19319(8) 0.0360(4) Uani 1 1 d . U . . .
 C65 C 0.22664(5) 1.10386(9) 0.01439(7) 0.0274(3) Uani 1 1 d . U . . .
 C66 C 0.28203(5) 1.13620(9) -0.03797(7) 0.0294(4) Uani 1 1 d . . . . .
 H66A H 0.272937 1.118688 -0.074820 0.035 Uiso 1 1 calc R U . . .
 H66B H 0.275569 1.184734 -0.042546 0.035 Uiso 1 1 calc R U . . .
 C67 C 0.65286(5) 0.62924(10) 0.56236(8) 0.0349(4) Uani 1 1 d . U . . .
 H67 H 0.670750 0.634836 0.556065 0.042 Uiso 1 1 calc R U . . .
 C69 C 0.59519(5) 0.57633(9) 0.53643(7) 0.0268(3) Uani 1 1 d . U . . .
 C71 C 0.39620(5) 1.44676(10) 0.12277(8) 0.0349(4) Uani 1 1 d . . . . .
 H71 H 0.411747 1.483111 0.127486 0.042 Uiso 1 1 calc R U . . .
 C73 C 0.53876(5) 0.71231(9) 0.54071(8) 0.0338(4) Uani 1 1 d . U . . .
 H73 H 0.563290 0.733791 0.565712 0.041 Uiso 1 1 calc R U . . .
 C75 C 0.43232(5) 0.60872(9) 0.41653(7) 0.0282(4) Uani 1 1 d . . . . .
 H75A H 0.435696 0.560182 0.426052 0.034 Uiso 1 1 calc R U . . .
 H75B H 0.409606 0.625106 0.411674 0.034 Uiso 1 1 calc R U . . .
 C77 C 0.38711(5) 0.66953(9) 0.26815(7) 0.0306(4) Uani 1 1 d D U . . .
 C79 C 0.59452(5) 0.39102(10) 0.50886(7) 0.0307(4) Uani 1 1 d . . . . .
 H79 H 0.607929 0.429026 0.532661 0.037 Uiso 1 1 calc R U . . .
 C81 C 0.50691(6) 0.75002(9) 0.49777(9) 0.0365(4) Uani 1 1 d D U . . .
 C83 C 0.28083(6) 1.12366(10) 0.21453(8) 0.0402(4) Uani 1 1 d . U . . .
 H83 H 0.296765 1.118203 0.254399 0.048 Uiso 1 1 calc R U . . .
 C85 C 0.22201(5) 1.10257(10) 0.12218(8) 0.0341(4) Uani 1 1 d . U . . .
 H85 H 0.197079 1.082399 0.097571 0.041 Uiso 1 1 calc R U . . .
 C87 C 0.57244(5) 0.60314(9) 0.59146(7) 0.0279(4) Uani 1 1 d . . . . .
 H87A H 0.584602 0.618938 0.630150 0.034 Uiso 1 1 calc R U . . .
 H87B H 0.565402 0.555150 0.588612 0.034 Uiso 1 1 calc R U . . .
 C89 C 0.20976(5) 1.14576(9) 0.03523(7) 0.0280(4) Uani 1 1 d . . . . .
 H89A H 0.208041 1.193466 0.024448 0.034 Uiso 1 1 calc R U . . .
 H89B H 0.183254 1.129798 0.016965 0.034 Uiso 1 1 calc R U . . .
 C91 C 0.65845(5) 0.66554(10) 0.60545(8) 0.0370(4) Uani 1 1 d D U . . .
 C92 C 0.44631(5) 0.42197(10) 0.32568(7) 0.0318(4) Uani 1 1 d . . . . .
 H92 H 0.435186 0.465527 0.318015 0.038 Uiso 1 1 calc R U . . .
 C93 C 0.34467(5) 1.08439(9) -0.00405(9) 0.0351(4) Uani 1 1 d . . . . .
 H93 H 0.330514 1.064818 -0.040597 0.042 Uiso 1 1 calc R U . . .
 C95 C 0.33452(5) 1.45647(10) 0.18318(8) 0.0355(4) Uani 1 1 d . . . . .
 C97 C 0.59090(5) 0.65678(10) 0.41609(8) 0.0353(4) Uani 1 1 d . . . . .
 H97 H 0.616751 0.673071 0.441556 0.042 Uiso 1 1 calc R U . . .
 C98 C 0.55654(6) 0.27962(10) 0.44174(8) 0.0365(4) Uani 1 1 d . . . . .
 C99 C 0.52497(5) 0.67146(10) 0.33487(8) 0.0339(4) Uani 1 1 d . . . . .
 H99 H 0.504900 0.698363 0.303971 0.041 Uiso 1 1 calc R U . . .
 C101 C 0.56241(6) 0.69796(10) 0.37211(8) 0.0356(4) Uani 1 1 d . . . . .
 C103 C 0.23495(5) 1.03622(9) 0.02868(8) 0.0361(4) Uani 1 1 d . U . . .
 H103 H 0.226642 1.015442 0.047008 0.043 Uiso 1 1 calc R U . . .
 C105 C 0.29339(5) 1.34370(10) 0.16751(8) 0.0338(4) Uani 1 1 d . . . . .
 H105 H 0.278900 1.305067 0.162085 0.041 Uiso 1 1 calc R U . . .
 C106 C 0.37377(5) 1.18081(9) 0.19922(7) 0.0344(4) Uani 1 1 d . U . . .
 C107 C 0.39420(5) 1.38834(10) 0.09768(8) 0.0342(4) Uani 1 1 d . . . . .
 H107 H 0.408445 1.383540 0.084889 0.041 Uiso 1 1 calc R U . . .
 C108 C 0.40369(5) 1.09962(9) 0.08948(9) 0.0381(4) Uani 1 1 d . . . . .
 H108 H 0.430444 1.089930 0.118257 0.046 Uiso 1 1 calc R U . . .
 C109 C 0.38598(5) 1.14400(9) 0.10199(8) 0.0341(4) Uani 1 1 d . . . . .
 C110 C 0.36323(5) 1.15251(10) 0.22931(8) 0.0399(5) Uani 1 1 d . U . . .
 C111 C 0.29513(6) 1.39819(12) 0.19789(9) 0.0446(5) Uani 1 1 d . . . . .
 H111 H 0.282170 1.396221 0.212848 0.054 Uiso 1 1 calc R U . . .
 C112 C 0.38401(6) 1.06920(9) 0.03708(9) 0.0387(5) Uani 1 1 d . . . . .
 C113 C 0.24450(6) 1.09313(10) 0.18012(8) 0.0392(4) Uani 1 1 d D U . . .
 C114 C 0.26935(6) 1.03127(9) -0.00537(9) 0.0377(4) Uani 1 1 d . U . . .
 H114 H 0.284996 1.007145 -0.010680 0.045 Uiso 1 1 calc R U . . .
 C115 C 0.61504(6) 0.33055(11) 0.52264(8) 0.0402(5) Uani 1 1 d . . . . .
 H115 H 0.641772 0.328169 0.554929 0.048 Uiso 1 1 calc R U . . .
 C116 C 0.42342(6) 0.36978(12) 0.28772(8) 0.0422(5) Uani 1 1 d . . . . .
 H116 H 0.397362 0.378190 0.254924 0.051 Uiso 1 1 calc R U . . .
 C117 C 0.33609(6) 1.18937(11) 0.23370(8) 0.0397(5) Uani 1 1 d . . . . .
 H11A H 0.335772 1.237701 0.225482 0.048 Uiso 1 1 calc R U . . .
 H11B H 0.345863 1.185710 0.273001 0.048 Uiso 1 1 calc R U . . .
 C118 C 0.59617(6) 0.27514(11) 0.48916(9) 0.0428(5) Uani 1 1 d . . . . .
 H118 H 0.609723 0.233966 0.497855 0.051 Uiso 1 1 calc R U . . .
 C68 C 0.40910(5) 1.17406(10) 0.16054(9) 0.0401(5) Uani 1 1 d . . . . .
 H68A H 0.404945 1.223405 0.157090 0.048 Uiso 1 1 calc R U . . .
 H68B H 0.436985 1.165892 0.181470 0.048 Uiso 1 1 calc R U . . .
 C30 C 0.25495(6) 0.99763(10) 0.01727(10) 0.0445(5) Uani 1 1 d . U . . .
 C70 C 0.47744(6) 0.29541(10) 0.34621(8) 0.0408(5) Uani 1 1 d . . . . .
 C43 C 0.39829(5) 1.14525(10) 0.19420(8) 0.0390(4) Uani 1 1 d . U . . .
 C72 C 0.31565(6) 1.45412(11) 0.20578(9) 0.0443(5) Uani 1 1 d . . . . .
 H72 H 0.317187 1.491385 0.226487 0.053 Uiso 1 1 calc R U . . .
 C23 C 0.37686(6) 1.51025(10) 0.17102(9) 0.0418(5) Uani 1 1 d . . . . .
 H23 H 0.391799 1.548147 0.176446 0.050 Uiso 1 1 calc R U . . .
 C74 C 0.57059(6) 0.77023(10) 0.36451(9) 0.0425(5) Uani 1 1 d . . . . .
 C45 C 0.43871(6) 0.30669(12) 0.29799(9) 0.0479(5) Uani 1 1 d . . . . .
 H45 H 0.423270 0.270737 0.272746 0.058 Uiso 1 1 calc R U . . .
 C76 C 0.35098(6) 0.70953(10) 0.22029(8) 0.0422(5) Uani 1 1 d D U . . .
 C32 C 0.37800(6) 1.08958(12) 0.25465(9) 0.0518(6) Uani 1 1 d . U . . .
 H32 H 0.370932 1.070739 0.275199 0.062 Uiso 1 1 calc R U . . .
 C78 C 0.35791(6) 1.51202(10) 0.19121(10) 0.0456(5) Uani 1 1 d . . . . .
 H78 H 0.360038 1.550754 0.211149 0.055 Uiso 1 1 calc R U . . .
 C47 C 0.41240(6) 1.08227(11) 0.22048(10) 0.0526(6) Uani 1 1 d . U . . .
 H47 H 0.429218 1.058283 0.217438 0.063 Uiso 1 1 calc R U . . .
 C80 C 0.53421(7) 0.22446(11) 0.40444(10) 0.0499(5) Uani 1 1 d . . . . .
 H80 H 0.546268 0.181909 0.411711 0.060 Uiso 1 1 calc R U . . .
 C19 C 0.55941(8) 0.77789(12) 0.30647(10) 0.0536(6) Uani 1 1 d . . . . .
 H19A H 0.574226 0.745761 0.302876 0.080 Uiso 1 1 calc R U . . .
 H19B H 0.565152 0.823863 0.302233 0.080 Uiso 1 1 calc R U . . .
 H19C H 0.531661 0.768969 0.276932 0.080 Uiso 1 1 calc R U . . .
 C82 C 0.40280(7) 1.01879(11) 0.02318(11) 0.0525(5) Uani 1 1 d D U . . .
 C49 C 0.68911(6) 0.72125(12) 0.63795(9) 0.0491(5) Uani 1 1 d D U . . .
 C84 C 0.49646(7) 0.23173(11) 0.35928(10) 0.0519(6) Uani 1 1 d . . . . .
 H84 H 0.482179 0.194017 0.335643 0.062 Uiso 1 1 calc R U . . .
 C34 C 0.40250(7) 1.05372(12) 0.25096(11) 0.0604(6) Uani 1 1 d D U . . .
 C86 C 0.61335(7) 0.78963(13) 0.40918(11) 0.0606(6) Uani 1 1 d . . . . .
 H86A H 0.620947 0.787565 0.446930 0.091 Uiso 1 1 calc R U . . .
 H86B H 0.617186 0.835509 0.401867 0.091 Uiso 1 1 calc R U . . .
 H86C H 0.629266 0.758223 0.407309 0.091 Uiso 1 1 calc R U . . .
 C51 C 0.50960(7) 0.82606(10) 0.49187(11) 0.0546(6) Uani 1 1 d D U . . .
 C88 C 0.23189(7) 1.04603(12) 0.20524(9) 0.0561(6) Uani 1 1 d D U . . .
 O2 O 0.51859(8) 0.38715(14) 0.31942(10) 0.0372(6) Uani 0.5 1 d . . P A -1
 H2 H 0.521017 0.425716 0.332589 0.056 Uiso 0.5 1 calc R U P A -1
 C25 C 0.54614(9) 0.81938(13) 0.36838(14) 0.0692(8) Uani 1 1 d . . . . .
 H25A H 0.518614 0.808825 0.338699 0.104 Uiso 1 1 calc R U . . .
 H25B H 0.551106 0.865573 0.363318 0.104 Uiso 1 1 calc R U . . .
 H25C H 0.553058 0.815161 0.405610 0.104 Uiso 1 1 calc R U . . .
 C90 C 0.26230(10) 0.92235(12) 0.03154(15) 0.0743(7) Uani 1 1 d . U . . .
 C53 C 0.38254(9) 0.95092(13) 0.00885(15) 0.0632(7) Uani 0.871(3) 1 d D U P B
 1
 H53A H 0.395059 0.917807 0.001672 0.095 Uiso 0.871(3) 1 calc R U P B 1
 H53B H 0.355247 0.955562 -0.025029 0.095 Uiso 0.871(3) 1 calc R U P B 1
 H53C H 0.384301 0.935782 0.040703 0.095 Uiso 0.871(3) 1 calc R U P B 1
 C10 C 0.3475(3) 0.7210(6) 0.1687(3) 0.061(2) Uani 0.605(16) 1 d D U P C 1
 H10D H 0.368495 0.750711 0.178683 0.091 Uiso 0.605(16) 1 calc R U P C 1
 H10E H 0.322501 0.742084 0.138667 0.091 Uiso 0.605(16) 1 calc R U P C 1
 H10F H 0.349350 0.677786 0.155184 0.091 Uiso 0.605(16) 1 calc R U P C 1
 C11 C 0.3147(2) 0.6697(4) 0.2015(5) 0.056(2) Uani 0.605(16) 1 d D U P C 1
 H11F H 0.314337 0.625376 0.187065 0.085 Uiso 0.605(16) 1 calc R U P C 1
 H11G H 0.291252 0.694620 0.171538 0.085 Uiso 0.605(16) 1 calc R U P C 1
 H11H H 0.315695 0.663839 0.233943 0.085 Uiso 0.605(16) 1 calc R U P C 1
 C15A C 0.71053(9) 0.71664(18) 0.70170(13) 0.0547(9) Uani 0.763(4) 1 d D U P D
 2
 H15A H 0.725414 0.674638 0.716810 0.082 Uiso 0.763(4) 1 calc R U P D 2
 H15B H 0.691685 0.717291 0.707735 0.082 Uiso 0.763(4) 1 calc R U P D 2
 H15C H 0.728166 0.755064 0.721227 0.082 Uiso 0.763(4) 1 calc R U P D 2
 C55 C 0.44601(8) 1.00838(15) 0.07423(15) 0.0685(8) Uani 0.871(3) 1 d D U P B
 1
 H55A H 0.448737 0.991716 0.106571 0.103 Uiso 0.871(3) 1 calc R U P B 1
 H55B H 0.459756 1.051325 0.084237 0.103 Uiso 0.871(3) 1 calc R U P B 1
 H55C H 0.457028 0.975458 0.064379 0.103 Uiso 0.871(3) 1 calc R U P B 1
 C94 C 0.2413(2) 1.0799(4) 0.2577(2) 0.0604(13) Uani 0.574(9) 1 d D U P E 1
 H94A H 0.226518 1.121899 0.246335 0.091 Uiso 0.574(9) 1 calc R U P E 1
 H94B H 0.269065 1.089965 0.285155 0.091 Uiso 0.574(9) 1 calc R U P E 1
 H94C H 0.234309 1.049590 0.274899 0.091 Uiso 0.574(9) 1 calc R U P E 1
 C17 C 0.39924(10) 1.04505(17) -0.02590(15) 0.0690(8) Uani 0.871(3) 1 d D U P B
 1
 H17A H 0.411950 1.013745 -0.033976 0.104 Uiso 0.871(3) 1 calc R U P B 1
 H17B H 0.411651 1.089341 -0.016222 0.104 Uiso 0.871(3) 1 calc R U P B 1
 H17C H 0.371793 1.049145 -0.059406 0.104 Uiso 0.871(3) 1 calc R U P B 1
 C96 C 0.19070(18) 1.0223(4) 0.1657(3) 0.0678(15) Uani 0.574(9) 1 d D U P E 1
 H96A H 0.185962 0.992900 0.186237 0.102 Uiso 0.574(9) 1 calc R U P E 1
 H96B H 0.185906 0.997239 0.134344 0.102 Uiso 0.574(9) 1 calc R U P E 1
 H96C H 0.173298 1.061241 0.150715 0.102 Uiso 0.574(9) 1 calc R U P E 1
 C57 C 0.41941(9) 0.98535(15) 0.28060(15) 0.0944(10) Uani 1 1 d D U . . .
 C14A C 0.66652(11) 0.78971(17) 0.61806(17) 0.0718(12) Uani 0.763(4) 1 d D U P D
 2
 H14A H 0.685012 0.827161 0.635418 0.108 Uiso 0.763(4) 1 calc R U P D 2
 H14B H 0.650735 0.791669 0.629606 0.108 Uiso 0.763(4) 1 calc R U P D 2
 H14C H 0.649674 0.793109 0.576714 0.108 Uiso 0.763(4) 1 calc R U P D 2
 C12 C 0.3489(3) 0.7782(3) 0.2418(3) 0.0696(19) Uani 0.605(16) 1 d D U P C 1
 H12G H 0.345199 0.770909 0.269469 0.104 Uiso 0.605(16) 1 calc R U P C 1
 H12H H 0.327145 0.804395 0.209804 0.104 Uiso 0.605(16) 1 calc R U P C 1
 H12I H 0.373098 0.803014 0.259784 0.104 Uiso 0.605(16) 1 calc R U P C 1
 C13A C 0.71772(13) 0.7206(3) 0.6287(2) 0.0884(14) Uani 0.763(4) 1 d D U P D
 2
 H13A H 0.737575 0.754934 0.652633 0.133 Uiso 0.763(4) 1 calc R U P D 2
 H13B H 0.704443 0.730346 0.588786 0.133 Uiso 0.763(4) 1 calc R U P D 2
 H13C H 0.729963 0.676151 0.638495 0.133 Uiso 0.763(4) 1 calc R U P D 2
 C5 C 0.40202(18) 0.9560(3) 0.3051(2) 0.0769(15) Uani 0.607(5) 1 d D U P F 1
 H5A H 0.411463 0.909913 0.318051 0.115 Uiso 0.607(5) 1 calc R U P F 1
 H5B H 0.373723 0.955597 0.275982 0.115 Uiso 0.607(5) 1 calc R U P F 1
 H5C H 0.409598 0.983626 0.337215 0.115 Uiso 0.607(5) 1 calc R U P F 1
 C100 C 0.49171(12) 0.3898(3) 0.25916(17) 0.0425(9) Uani 0.5 1 d . . P A -1
 H100 H 0.465728 0.402628 0.246448 0.051 Uiso 0.5 1 calc R U P A -1
 C27 C 0.2583(2) 0.9814(3) 0.2267(3) 0.0766(14) Uani 0.574(9) 1 d D U P E 1
 H27A H 0.249874 0.948089 0.240264 0.115 Uiso 0.574(9) 1 calc R U P E 1
 H27B H 0.285291 0.993838 0.257659 0.115 Uiso 0.574(9) 1 calc R U P E 1
 H27C H 0.256051 0.962123 0.195424 0.115 Uiso 0.574(9) 1 calc R U P E 1
 C102 C 0.50383(13) 0.4414(3) 0.23800(18) 0.0471(10) Uani 0.5 1 d . . P A -1
 H10J H 0.529187 0.429243 0.249927 0.071 Uiso 0.5 1 calc R U P A -1
 H10K H 0.505530 0.485610 0.253660 0.071 Uiso 0.5 1 calc R U P A -1
 H10L H 0.484720 0.443277 0.196545 0.071 Uiso 0.5 1 calc R U P A -1
 C38 C 0.48937(13) 0.3195(2) 0.2391(3) 0.0551(16) Uani 0.5 1 d . . P A -1
 H38A H 0.472733 0.319263 0.197665 0.083 Uiso 0.5 1 calc R U P A -1
 H38B H 0.478467 0.289387 0.250850 0.083 Uiso 0.5 1 calc R U P A -1
 H38C H 0.515375 0.304035 0.255621 0.083 Uiso 0.5 1 calc R U P A -1
 C6 C 0.40535(19) 0.9301(2) 0.2305(2) 0.0957(17) Uani 0.607(5) 1 d D U P F 1
 H6A H 0.417374 0.940997 0.213897 0.144 Uiso 0.607(5) 1 calc R U P F 1
 H6B H 0.377101 0.931756 0.201005 0.144 Uiso 0.607(5) 1 calc R U P F 1
 H6C H 0.413235 0.884774 0.246920 0.144 Uiso 0.607(5) 1 calc R U P F 1
 C9A C 0.48108(15) 0.86260(19) 0.4931(3) 0.0871(14) Uani 0.695(4) 1 d D U P G
 2
 H9AA H 0.455152 0.843768 0.464233 0.131 Uiso 0.695(4) 1 calc R U P G 2
 H9AB H 0.480987 0.910528 0.485432 0.131 Uiso 0.695(4) 1 calc R U P G 2
 H9AC H 0.488451 0.857398 0.530597 0.131 Uiso 0.695(4) 1 calc R U P G 2
 C7A C 0.55047(14) 0.8530(2) 0.5333(3) 0.105(2) Uani 0.695(4) 1 d D U P G 2
 H7AA H 0.559912 0.848171 0.572029 0.157 Uiso 0.695(4) 1 calc R U P G 2
 H7AB H 0.550683 0.900715 0.525352 0.157 Uiso 0.695(4) 1 calc R U P G 2
 H7AC H 0.567294 0.827607 0.529463 0.157 Uiso 0.695(4) 1 calc R U P G 2
 C8A C 0.49698(17) 0.8384(2) 0.4318(2) 0.0950(16) Uani 0.695(4) 1 d D U P G 2
 H8AA H 0.515180 0.815782 0.429329 0.143 Uiso 0.695(4) 1 calc R U P G 2
 H8AB H 0.496979 0.886887 0.425732 0.143 Uiso 0.695(4) 1 calc R U P G 2
 H8AC H 0.470886 0.820296 0.402670 0.143 Uiso 0.695(4) 1 calc R U P G 2
 C1A C 0.2850(2) 0.8885(3) 0.0201(4) 0.0996(18) Uani 0.574(5) 1 d . U P H 1
 H1AA H 0.288963 0.841385 0.032225 0.149 Uiso 0.574(5) 1 calc R U P H 1
 H1AB H 0.310158 0.910885 0.040825 0.149 Uiso 0.574(5) 1 calc R U P H 1
 H1AC H 0.271253 0.890220 -0.020671 0.149 Uiso 0.574(5) 1 calc R U P H 1
 C2A C 0.2209(2) 0.8869(3) -0.0045(4) 0.114(2) Uani 0.574(5) 1 d . U P H 1
 H2AA H 0.224321 0.838610 0.004061 0.170 Uiso 0.574(5) 1 calc R U P H 1
 H2AB H 0.206960 0.893466 -0.044974 0.170 Uiso 0.574(5) 1 calc R U P H 1
 H2AC H 0.206030 0.906902 0.005330 0.170 Uiso 0.574(5) 1 calc R U P H 1
 C3 C 0.2486(3) 0.8942(4) 0.0587(5) 0.090(2) Uani 0.426(5) 1 d . U P H 2
 H3A H 0.253710 0.845647 0.063914 0.134 Uiso 0.426(5) 1 calc R U P H 2
 H3B H 0.220684 0.902103 0.035119 0.134 Uiso 0.426(5) 1 calc R U P H 2
 H3C H 0.262070 0.915665 0.095749 0.134 Uiso 0.426(5) 1 calc R U P H 2
 C1 C 0.3093(3) 0.9144(4) 0.0779(5) 0.120(3) Uani 0.426(5) 1 d . U P H 2
 H1A H 0.319057 0.935359 0.113692 0.180 Uiso 0.426(5) 1 calc R U P H 2
 H1B H 0.320969 0.936632 0.063627 0.180 Uiso 0.426(5) 1 calc R U P H 2
 H1C H 0.316172 0.866512 0.084161 0.180 Uiso 0.426(5) 1 calc R U P H 2
 C3A C 0.2799(3) 0.9125(4) 0.0933(4) 0.132(3) Uani 0.574(5) 1 d . U P H 1
 H3AA H 0.262611 0.932007 0.098908 0.199 Uiso 0.574(5) 1 calc R U P H 1
 H3AB H 0.305154 0.934996 0.118418 0.199 Uiso 0.574(5) 1 calc R U P H 1
 H3AC H 0.283218 0.864300 0.102128 0.199 Uiso 0.574(5) 1 calc R U P H 1
 C2 C 0.2503(4) 0.8836(4) -0.0208(5) 0.125(3) Uani 0.426(5) 1 d . U P H 2
 H2A H 0.256247 0.835651 -0.011451 0.187 Uiso 0.426(5) 1 calc R U P H 2
 H2B H 0.264621 0.901188 -0.032314 0.187 Uiso 0.426(5) 1 calc R U P H 2
 H2C H 0.222458 0.889197 -0.051850 0.187 Uiso 0.426(5) 1 calc R U P H 2
 C5A C 0.4468(3) 1.0102(4) 0.3496(3) 0.115(3) Uani 0.393(5) 1 d D U P F 2
 H5AA H 0.459164 0.970784 0.374447 0.172 Uiso 0.393(5) 1 calc R U P F 2
 H5AB H 0.430136 1.032282 0.355490 0.172 Uiso 0.393(5) 1 calc R U P F 2
 H5AC H 0.466706 1.041909 0.358608 0.172 Uiso 0.393(5) 1 calc R U P F 2
 C4 C 0.46225(14) 0.9868(4) 0.3198(3) 0.131(3) Uani 0.607(5) 1 d D U P F 1
 H4A H 0.472455 0.945492 0.342524 0.197 Uiso 0.607(5) 1 calc R U P F 1
 H4B H 0.471601 1.025941 0.344947 0.197 Uiso 0.607(5) 1 calc R U P F 1
 H4C H 0.471063 0.990024 0.297966 0.197 Uiso 0.607(5) 1 calc R U P F 1
 C4A C 0.4481(3) 0.9562(5) 0.2778(5) 0.127(4) Uani 0.393(5) 1 d D U P F 2
 H4AA H 0.463306 0.921833 0.307299 0.190 Uiso 0.393(5) 1 calc R U P F 2
 H4AB H 0.465449 0.991755 0.283586 0.190 Uiso 0.393(5) 1 calc R U P F 2
 H4AC H 0.434770 0.935501 0.240495 0.190 Uiso 0.393(5) 1 calc R U P F 2
 C6A C 0.3891(3) 0.9442(5) 0.2736(5) 0.135(4) Uani 0.393(5) 1 d D U P F 2
 H6AA H 0.371358 0.926140 0.235023 0.203 Uiso 0.393(5) 1 calc R U P F 2
 H6AB H 0.374588 0.972457 0.280400 0.203 Uiso 0.393(5) 1 calc R U P F 2
 H6AC H 0.401294 0.906965 0.300855 0.203 Uiso 0.393(5) 1 calc R U P F 2
 C9 C 0.5190(3) 0.8591(4) 0.5474(4) 0.085(3) Uani 0.305(4) 1 d D U P G 1
 H9A H 0.501912 0.839255 0.553369 0.127 Uiso 0.305(4) 1 calc R U P G 1
 H9B H 0.514628 0.907833 0.542052 0.127 Uiso 0.305(4) 1 calc R U P G 1
 H9C H 0.546027 0.850196 0.580590 0.127 Uiso 0.305(4) 1 calc R U P G 1
 C8 C 0.4717(3) 0.8591(5) 0.4418(4) 0.113(4) Uani 0.305(4) 1 d D U P G 1
 H8A H 0.466510 0.847518 0.406542 0.169 Uiso 0.305(4) 1 calc R U P G 1
 H8B H 0.473944 0.908168 0.446711 0.169 Uiso 0.305(4) 1 calc R U P G 1
 H8C H 0.450426 0.842960 0.440010 0.169 Uiso 0.305(4) 1 calc R U P G 1
 C7 C 0.5431(3) 0.8411(6) 0.4943(6) 0.094(3) Uani 0.305(4) 1 d D U P G 1
 H7A H 0.567028 0.824027 0.530012 0.141 Uiso 0.305(4) 1 calc R U P G 1
 H7B H 0.545259 0.889890 0.492154 0.141 Uiso 0.305(4) 1 calc R U P G 1
 H7C H 0.539143 0.819182 0.462421 0.141 Uiso 0.305(4) 1 calc R U P G 1
 C14 C 0.6817(4) 0.7751(6) 0.5949(4) 0.088(4) Uani 0.237(4) 1 d D U P D 1
 H14D H 0.699515 0.813017 0.615591 0.131 Uiso 0.237(4) 1 calc R U P D 1
 H14E H 0.654919 0.791249 0.571672 0.131 Uiso 0.237(4) 1 calc R U P D 1
 H14F H 0.685962 0.754773 0.570310 0.131 Uiso 0.237(4) 1 calc R U P D 1
 C15 C 0.6927(3) 0.7536(6) 0.6850(4) 0.075(3) Uani 0.237(4) 1 d D U P D 1
 H15D H 0.706982 0.723592 0.717918 0.113 Uiso 0.237(4) 1 calc R U P D 1
 H15E H 0.666861 0.762157 0.672477 0.113 Uiso 0.237(4) 1 calc R U P D 1
 H15F H 0.706740 0.796339 0.695318 0.113 Uiso 0.237(4) 1 calc R U P D 1
 C13 C 0.7300(2) 0.6888(6) 0.6635(6) 0.077(3) Uani 0.237(4) 1 d D U P D 1
 H13D H 0.727692 0.665937 0.633241 0.116 Uiso 0.237(4) 1 calc R U P D 1
 H13E H 0.737809 0.656154 0.693032 0.116 Uiso 0.237(4) 1 calc R U P D 1
 H13F H 0.749589 0.724409 0.679844 0.116 Uiso 0.237(4) 1 calc R U P D 1
 C12A C 0.3641(4) 0.7839(4) 0.2364(5) 0.080(4) Uani 0.395(16) 1 d D U P C 2
 H12J H 0.371287 0.793596 0.273302 0.119 Uiso 0.395(16) 1 calc R U P C 2
 H12K H 0.342751 0.813562 0.207613 0.119 Uiso 0.395(16) 1 calc R U P C 2
 H12L H 0.386405 0.791597 0.238467 0.119 Uiso 0.395(16) 1 calc R U P C 2
 C11A C 0.3148(3) 0.6899(8) 0.2107(7) 0.059(3) Uani 0.395(16) 1 d D U P C 2
 H11I H 0.313368 0.640655 0.211406 0.089 Uiso 0.395(16) 1 calc R U P C 2
 H11J H 0.292017 0.706805 0.173745 0.089 Uiso 0.395(16) 1 calc R U P C 2
 H11K H 0.315594 0.709311 0.240598 0.089 Uiso 0.395(16) 1 calc R U P C 2
 C10A C 0.3428(5) 0.6973(7) 0.1638(4) 0.049(2) Uani 0.395(16) 1 d D U P C 2
 H10G H 0.366068 0.708087 0.168759 0.073 Uiso 0.395(16) 1 calc R U P C 2
 H10H H 0.321380 0.726083 0.134177 0.073 Uiso 0.395(16) 1 calc R U P C 2
 H10I H 0.335930 0.649915 0.152750 0.073 Uiso 0.395(16) 1 calc R U P C 2
 C104 C 0.4308(5) 1.0545(8) 0.0180(10) 0.061(2) Uani 0.129(3) 1 d D U P B 2
 H10A H 0.456061 1.060374 0.055780 0.091 Uiso 0.129(3) 1 calc R U P B 2
 H10B H 0.420263 1.098714 0.000232 0.091 Uiso 0.129(3) 1 calc R U P B 2
 H10C H 0.433904 1.027166 -0.005343 0.091 Uiso 0.129(3) 1 calc R U P B 2
 C60 C 0.4186(6) 0.9575(8) 0.0625(8) 0.067(2) Uani 0.129(3) 1 d D U P B 2
 H60A H 0.398908 0.940670 0.064063 0.100 Uiso 0.129(3) 1 calc R U P B 2
 H60B H 0.441822 0.970559 0.100626 0.100 Uiso 0.129(3) 1 calc R U P B 2
 H60C H 0.425334 0.922018 0.048003 0.100 Uiso 0.129(3) 1 calc R U P B 2
 C21 C 0.3739(5) 0.9913(10) -0.0392(5) 0.067(2) Uani 0.129(3) 1 d D U P B 2
 H21A H 0.386701 0.955976 -0.044222 0.101 Uiso 0.129(3) 1 calc R U P B 2
 H21B H 0.366130 1.028137 -0.065808 0.101 Uiso 0.129(3) 1 calc R U P B 2
 H21C H 0.350989 0.972548 -0.046497 0.101 Uiso 0.129(3) 1 calc R U P B 2
 C119 C 0.2404(3) 0.9739(3) 0.1986(4) 0.0768(17) Uani 0.426(9) 1 d D U P E 2
 H11C H 0.235176 0.942795 0.217699 0.115 Uiso 0.426(9) 1 calc R U P E 2
 H11D H 0.267637 0.970269 0.215680 0.115 Uiso 0.426(9) 1 calc R U P E 2
 H11E H 0.223806 0.962522 0.158301 0.115 Uiso 0.426(9) 1 calc R U P E 2
 C120 C 0.1866(2) 1.0496(5) 0.1663(4) 0.0657(17) Uani 0.426(9) 1 d D U P E 2
 H12A H 0.174874 1.036074 0.127725 0.099 Uiso 0.426(9) 1 calc R U P E 2
 H12B H 0.178730 1.095843 0.165924 0.099 Uiso 0.426(9) 1 calc R U P E 2
 H12C H 0.177784 1.019213 0.181126 0.099 Uiso 0.426(9) 1 calc R U P E 2
 C121 C 0.2510(3) 1.0582(5) 0.2665(3) 0.0663(19) Uani 0.426(9) 1 d D U P E 2
 H12D H 0.247791 1.105576 0.271671 0.099 Uiso 0.426(9) 1 calc R U P E 2
 H12E H 0.278681 1.047665 0.290368 0.099 Uiso 0.426(9) 1 calc R U P E 2
 H12F H 0.239022 1.029361 0.277200 0.099 Uiso 0.426(9) 1 calc R U P E 2

loop_
  _atom_site_aniso_label
  _atom_site_aniso_U_11
  _atom_site_aniso_U_22
  _atom_site_aniso_U_33
  _atom_site_aniso_U_23
  _atom_site_aniso_U_13
  _atom_site_aniso_U_12
 Ti1 0.01997(14) 0.02305(16) 0.02249(15) -0.00156(11) 0.01463(13) -0.00035(11)
 Ti2 0.02274(15) 0.02065(16) 0.02525(15) -0.00115(11) 0.01578(13) -0.00276(11)
 O1 0.0233(5) 0.0214(6) 0.0267(6) -0.0017(4) 0.0173(5) -0.0007(4)
 O4 0.0241(5) 0.0220(6) 0.0262(6) -0.0005(4) 0.0170(5) -0.0011(4)
 O6 0.0283(6) 0.0290(6) 0.0308(6) 0.0007(5) 0.0225(5) -0.0003(5)
 O8 0.0261(5) 0.0277(6) 0.0275(6) 0.0044(5) 0.0183(5) 0.0046(5)
 O10 0.0242(5) 0.0286(6) 0.0296(6) -0.0063(5) 0.0185(5) -0.0056(5)
 O5 0.0249(6) 0.0271(6) 0.0355(6) -0.0034(5) 0.0186(5) 0.0011(5)
 O3 0.0319(6) 0.0303(6) 0.0288(6) 0.0006(5) 0.0195(5) -0.0072(5)
 O7 0.0278(6) 0.0261(6) 0.0282(6) 0.0007(5) 0.0137(5) -0.0045(5)
 N1 0.0232(6) 0.0243(7) 0.0256(7) -0.0010(6) 0.0162(6) -0.0020(5)
 N4 0.0247(7) 0.0301(8) 0.0269(7) -0.0002(6) 0.0190(6) 0.0011(6)
 N2 0.0262(7) 0.0314(8) 0.0250(7) -0.0031(6) 0.0180(6) -0.0007(6)
 N3 0.0260(7) 0.0296(8) 0.0259(7) -0.0015(6) 0.0175(6) -0.0025(6)
 C16 0.0216(7) 0.0246(8) 0.0237(8) 0.0001(6) 0.0126(7) -0.0008(6)
 C18 0.0296(7) 0.0221(8) 0.0295(8) -0.0017(6) 0.0239(7) -0.0007(6)
 C20 0.0238(7) 0.0240(8) 0.0273(8) 0.0020(6) 0.0161(7) 0.0003(6)
 C22 0.0331(9) 0.0311(9) 0.0322(9) -0.0018(7) 0.0268(8) -0.0014(7)
 C24 0.0238(8) 0.0260(9) 0.0270(8) -0.0024(7) 0.0156(7) -0.0013(7)
 C26 0.0346(9) 0.0278(9) 0.0332(9) -0.0017(7) 0.0265(8) 0.0018(7)
 C28 0.0234(7) 0.0214(8) 0.0254(7) -0.0022(6) 0.0141(6) -0.0027(6)
 C29 0.0291(8) 0.0366(10) 0.0330(9) -0.0094(7) 0.0197(7) -0.0073(7)
 C31 0.0323(9) 0.0254(9) 0.0426(10) 0.0010(7) 0.0287(9) 0.0012(7)
 C33 0.0262(8) 0.0344(10) 0.0271(8) -0.0017(7) 0.0181(7) -0.0017(7)
 C35 0.0286(8) 0.0218(8) 0.0427(10) 0.0006(7) 0.0257(8) 0.0014(7)
 C36 0.0318(8) 0.0244(8) 0.0279(8) 0.0013(6) 0.0191(7) -0.0037(7)
 C37 0.0317(8) 0.0272(8) 0.0321(8) -0.0042(7) 0.0251(7) -0.0027(7)
 C39 0.0307(9) 0.0326(9) 0.0284(8) 0.0020(7) 0.0212(8) -0.0006(7)
 C40 0.0277(8) 0.0232(8) 0.0283(8) -0.0005(6) 0.0187(7) -0.0037(6)
 C41 0.0304(8) 0.0281(8) 0.0325(8) 0.0019(7) 0.0250(7) 0.0028(7)
 C42 0.0320(9) 0.0329(9) 0.0319(9) -0.0002(7) 0.0248(8) -0.0014(7)
 C44 0.0330(8) 0.0294(9) 0.0317(8) -0.0013(7) 0.0231(7) -0.0047(7)
 C46 0.0239(7) 0.0307(9) 0.0290(8) -0.0022(7) 0.0173(7) -0.0024(7)
 C48 0.0343(9) 0.0304(9) 0.0307(9) -0.0058(7) 0.0239(8) -0.0010(7)
 C50 0.0272(8) 0.0252(8) 0.0321(8) -0.0025(7) 0.0192(7) -0.0015(6)
 C52 0.0256(8) 0.0390(10) 0.0368(9) -0.0030(8) 0.0235(8) -0.0021(7)
 C54 0.0250(8) 0.0333(9) 0.0327(8) -0.0017(7) 0.0189(7) -0.0015(7)
 C56 0.0309(9) 0.0375(10) 0.0355(9) -0.0032(8) 0.0269(8) -0.0015(7)
 C58 0.0281(8) 0.0278(9) 0.0337(9) 0.0001(7) 0.0184(8) -0.0037(7)
 C59 0.0280(8) 0.0286(9) 0.0356(9) 0.0021(7) 0.0213(7) 0.0024(7)
 C61 0.0346(8) 0.0274(8) 0.0321(8) 0.0003(7) 0.0236(7) -0.0069(7)
 C62 0.0260(8) 0.0258(8) 0.0299(8) 0.0010(7) 0.0190(7) -0.0006(6)
 C63 0.0391(9) 0.0297(9) 0.0407(9) 0.0067(7) 0.0303(8) 0.0065(7)
 C64 0.0400(9) 0.0359(10) 0.0309(9) -0.0013(7) 0.0222(8) -0.0103(8)
 C65 0.0248(8) 0.0273(8) 0.0284(8) -0.0008(7) 0.0164(7) -0.0038(6)
 C66 0.0310(9) 0.0292(9) 0.0333(9) -0.0021(7) 0.0231(8) 0.0011(7)
 C67 0.0247(8) 0.0426(10) 0.0394(9) -0.0045(8) 0.0215(7) -0.0073(7)
 C69 0.0220(7) 0.0277(8) 0.0285(8) -0.0026(7) 0.0152(7) -0.0030(6)
 C71 0.0319(9) 0.0362(10) 0.0368(10) 0.0008(8) 0.0222(8) -0.0095(8)
 C73 0.0374(9) 0.0279(9) 0.0448(10) -0.0048(7) 0.0304(8) -0.0070(7)
 C75 0.0263(8) 0.0319(9) 0.0318(9) 0.0041(7) 0.0212(8) 0.0038(7)
 C77 0.0291(8) 0.0258(8) 0.0331(8) 0.0033(7) 0.0183(7) -0.0009(7)
 C79 0.0264(8) 0.0398(10) 0.0290(9) 0.0030(8) 0.0192(8) 0.0032(7)
 C81 0.0460(9) 0.0265(9) 0.0527(10) 0.0032(8) 0.0388(9) -0.0004(7)
 C83 0.0486(10) 0.0423(11) 0.0288(9) -0.0009(8) 0.0244(8) -0.0124(9)
 C85 0.0365(9) 0.0352(10) 0.0354(9) -0.0036(7) 0.0253(8) -0.0111(7)
 C87 0.0277(8) 0.0302(9) 0.0295(8) -0.0048(7) 0.0201(8) -0.0049(7)
 C89 0.0258(8) 0.0303(9) 0.0294(9) 0.0012(7) 0.0183(7) -0.0036(7)
 C91 0.0277(8) 0.0422(10) 0.0395(9) -0.0093(8) 0.0208(8) -0.0103(7)
 C92 0.0274(9) 0.0420(11) 0.0248(8) -0.0013(7) 0.0163(8) -0.0012(8)
 C93 0.0396(10) 0.0289(9) 0.0506(11) -0.0004(8) 0.0352(10) 0.0017(8)
 C95 0.0332(9) 0.0319(10) 0.0403(10) -0.0087(8) 0.0232(9) -0.0006(8)
 C97 0.0352(9) 0.0400(11) 0.0416(10) -0.0078(8) 0.0297(9) -0.0084(8)
 C98 0.0467(11) 0.0319(10) 0.0443(11) 0.0030(8) 0.0354(10) 0.0075(8)
 C99 0.0401(10) 0.0347(10) 0.0389(10) 0.0031(8) 0.0308(9) 0.0004(8)
 C101 0.0450(11) 0.0336(10) 0.0440(11) -0.0046(8) 0.0359(10) -0.0066(8)
 C103 0.0389(9) 0.0296(9) 0.0441(10) 0.0057(8) 0.0286(8) -0.0016(7)
 C105 0.0346(9) 0.0408(11) 0.0350(9) -0.0035(8) 0.0265(8) -0.0056(8)
 C106 0.0267(8) 0.0292(9) 0.0282(8) 0.0005(7) 0.0090(7) -0.0047(7)
 C107 0.0293(9) 0.0471(11) 0.0322(9) 0.0012(8) 0.0226(8) -0.0050(8)
 C108 0.0295(9) 0.0271(10) 0.0611(13) 0.0085(9) 0.0307(10) 0.0051(7)
 C109 0.0279(9) 0.0267(9) 0.0483(11) 0.0035(8) 0.0248(9) 0.0006(7)
 C110 0.0331(9) 0.0379(10) 0.0283(9) 0.0051(8) 0.0105(8) -0.0091(8)
 C111 0.0460(11) 0.0580(14) 0.0467(11) -0.0107(10) 0.0375(10) -0.0033(10)
 C112 0.0411(10) 0.0258(9) 0.0656(13) 0.0056(9) 0.0418(11) 0.0054(8)
 C113 0.0480(10) 0.0406(10) 0.0369(9) -0.0020(8) 0.0309(8) -0.0131(8)
 C114 0.0411(9) 0.0261(9) 0.0509(10) 0.0006(8) 0.0320(9) 0.0054(8)
 C115 0.0322(10) 0.0517(13) 0.0392(10) 0.0129(9) 0.0242(9) 0.0145(9)
 C116 0.0321(9) 0.0607(14) 0.0276(9) -0.0116(9) 0.0164(8) -0.0095(9)
 C117 0.0408(10) 0.0434(11) 0.0264(9) 0.0006(8) 0.0177(8) -0.0127(9)
 C118 0.0485(11) 0.0389(11) 0.0522(12) 0.0137(10) 0.0374(11) 0.0187(9)
 C68 0.0237(9) 0.0339(10) 0.0482(11) -0.0007(9) 0.0165(9) 0.0001(7)
 C30 0.0520(11) 0.0271(10) 0.0621(11) 0.0082(8) 0.0402(10) 0.0044(8)
 C70 0.0468(11) 0.0391(11) 0.0413(11) -0.0168(9) 0.0306(10) -0.0093(9)
 C43 0.0284(8) 0.0325(10) 0.0360(9) 0.0024(8) 0.0116(8) -0.0004(7)
 C72 0.0456(11) 0.0459(12) 0.0508(12) -0.0173(10) 0.0352(10) -0.0034(9)
 C23 0.0420(11) 0.0253(10) 0.0568(13) -0.0098(9) 0.0311(10) -0.0110(8)
 C74 0.0571(12) 0.0333(10) 0.0554(12) -0.0082(9) 0.0446(11) -0.0101(9)
 C45 0.0461(12) 0.0539(14) 0.0400(11) -0.0249(10) 0.0259(10) -0.0177(10)
 C76 0.0392(10) 0.0403(11) 0.0419(10) 0.0138(8) 0.0237(9) 0.0134(8)
 C32 0.0450(11) 0.0468(12) 0.0404(10) 0.0137(9) 0.0169(9) -0.0053(9)
 C78 0.0463(12) 0.0295(10) 0.0635(14) -0.0180(10) 0.0365(11) -0.0083(9)
 C47 0.0384(10) 0.0407(11) 0.0523(12) 0.0081(9) 0.0170(9) 0.0073(9)
 C80 0.0722(15) 0.0277(10) 0.0674(15) -0.0052(10) 0.0529(14) 0.0055(10)
 C19 0.0729(15) 0.0412(12) 0.0635(14) -0.0036(11) 0.0515(14) -0.0146(11)
 C82 0.0586(11) 0.0382(10) 0.0892(14) 0.0055(10) 0.0605(11) 0.0141(9)
 C49 0.0392(10) 0.0530(12) 0.0523(11) -0.0165(10) 0.0281(9) -0.0232(9)
 C84 0.0653(15) 0.0361(12) 0.0625(14) -0.0218(10) 0.0448(13) -0.0105(10)
 C34 0.0512(11) 0.0467(12) 0.0575(12) 0.0220(10) 0.0232(10) 0.0055(10)
 C86 0.0665(15) 0.0485(14) 0.0699(16) -0.0108(12) 0.0452(14) -0.0243(12)
 C51 0.0646(13) 0.0286(10) 0.0858(15) 0.0099(10) 0.0554(12) -0.0003(9)
 C88 0.0721(12) 0.0610(12) 0.0480(10) -0.0009(9) 0.0444(10) -0.0264(10)
 O2 0.0497(15) 0.0394(15) 0.0324(13) 0.0008(11) 0.0309(13) -0.0002(12)
 C25 0.093(2) 0.0425(14) 0.106(2) -0.0149(14) 0.0793(19) -0.0066(13)
 C90 0.1010(17) 0.0313(12) 0.1164(19) 0.0229(12) 0.0817(16) 0.0180(12)
 C53 0.0648(14) 0.0373(13) 0.0970(18) -0.0040(13) 0.0563(14) 0.0106(11)
 C10 0.049(3) 0.075(5) 0.054(3) 0.040(3) 0.031(3) 0.028(4)
 C11 0.031(2) 0.066(4) 0.064(4) 0.023(3) 0.026(2) 0.024(2)
 C15A 0.0347(15) 0.055(2) 0.0523(17) -0.0190(15) 0.0178(14) -0.0174(14)
 C55 0.0556(14) 0.0506(15) 0.1060(19) -0.0026(14) 0.0550(14) 0.0182(11)
 C94 0.077(3) 0.073(3) 0.0458(19) -0.0011(19) 0.0458(18) -0.029(2)
 C17 0.0789(16) 0.0672(16) 0.0991(18) 0.0092(14) 0.0746(14) 0.0222(13)
 C96 0.081(2) 0.065(3) 0.0559(18) -0.002(2) 0.0430(17) -0.043(2)
 C57 0.0833(17) 0.0607(16) 0.1048(19) 0.0464(15) 0.0448(16) 0.0186(14)
 C14A 0.067(2) 0.0504(19) 0.068(2) -0.0064(16) 0.0296(18) -0.0283(16)
 C12 0.075(4) 0.042(2) 0.073(3) 0.016(2) 0.039(3) 0.031(3)
 C13A 0.068(2) 0.118(3) 0.104(3) -0.057(3) 0.067(2) -0.063(2)
 C5 0.120(4) 0.043(2) 0.079(3) 0.031(2) 0.069(3) 0.019(3)
 C100 0.040(2) 0.055(3) 0.039(2) 0.000(2) 0.0281(19) -0.003(2)
 C27 0.090(3) 0.065(2) 0.065(3) 0.011(2) 0.046(2) -0.023(2)
 C102 0.051(3) 0.060(3) 0.041(2) 0.010(2) 0.034(2) 0.003(2)
 C38 0.069(5) 0.060(3) 0.050(5) -0.015(2) 0.044(4) -0.016(2)
 C6 0.156(4) 0.045(2) 0.119(4) 0.022(2) 0.103(3) 0.030(3)
 C9A 0.107(3) 0.0289(18) 0.155(4) -0.004(2) 0.098(3) 0.0031(19)
 C7A 0.085(3) 0.037(2) 0.130(4) 0.017(3) 0.041(3) -0.026(2)
 C8A 0.127(3) 0.060(2) 0.113(3) 0.041(2) 0.084(3) -0.001(2)
 C1A 0.132(4) 0.036(2) 0.178(5) 0.033(3) 0.121(4) 0.036(3)
 C2A 0.116(4) 0.028(2) 0.180(5) 0.009(3) 0.088(4) -0.008(3)
 C3 0.124(4) 0.040(3) 0.156(5) 0.040(4) 0.114(4) 0.021(3)
 C1 0.123(5) 0.058(4) 0.167(5) 0.065(4) 0.087(4) 0.044(4)
 C3A 0.157(5) 0.064(3) 0.135(5) 0.058(3) 0.075(4) 0.045(4)
 C2 0.168(5) 0.029(3) 0.154(5) 0.002(4) 0.093(4) 0.010(4)
 C5A 0.102(5) 0.078(4) 0.104(5) 0.057(4) 0.039(4) 0.037(4)
 C4 0.089(4) 0.092(4) 0.144(5) 0.070(4) 0.043(4) 0.043(3)
 C4A 0.129(5) 0.056(4) 0.124(5) 0.036(4) 0.049(4) 0.046(4)
 C6A 0.145(5) 0.057(4) 0.128(5) 0.042(5) 0.053(5) 0.007(4)
 C9 0.118(5) 0.028(3) 0.111(5) -0.006(4) 0.076(4) -0.004(4)
 C8 0.118(5) 0.033(4) 0.125(5) 0.019(4) 0.050(5) 0.002(4)
 C7 0.099(5) 0.052(4) 0.133(5) 0.019(5) 0.076(4) -0.014(4)
 C14 0.077(5) 0.068(5) 0.080(5) -0.012(4) 0.034(4) -0.042(4)
 C15 0.057(4) 0.065(5) 0.072(5) -0.026(4) 0.027(4) -0.029(4)
 C13 0.041(4) 0.076(5) 0.082(5) -0.027(4) 0.024(4) -0.031(4)
 C12A 0.081(5) 0.044(4) 0.065(4) 0.016(3) 0.025(4) 0.030(4)
 C11A 0.045(3) 0.084(6) 0.056(4) 0.022(4) 0.036(3) 0.037(4)
 C10A 0.043(4) 0.056(6) 0.040(3) 0.027(3) 0.023(3) 0.014(4)
 C104 0.064(2) 0.052(2) 0.097(3) 0.003(2) 0.066(2) 0.018(2)
 C60 0.063(2) 0.043(2) 0.099(3) 0.000(2) 0.055(2) 0.014(2)
 C21 0.070(2) 0.050(2) 0.098(3) 0.001(2) 0.060(2) 0.018(2)
 C119 0.092(3) 0.063(2) 0.063(3) 0.007(2) 0.045(2) -0.027(3)
 C120 0.072(2) 0.071(3) 0.059(2) 0.002(3) 0.0443(19) -0.038(3)
 C121 0.080(3) 0.068(3) 0.046(2) 0.005(2) 0.039(2) -0.027(2)

_geom_special_details
;
 All esds (except the esd in the dihedral angle between two l.s. planes)
 are estimated using the full covariance matrix.  The cell esds are taken
 into account individually in the estimation of esds in distances, angles
 and torsion angles; correlations between esds in cell parameters are only
 used when they are defined by crystal symmetry.  An approximate (isotropic)
 treatment of cell esds is used for estimating esds involving l.s. planes.
;
loop_
  _geom_bond_atom_site_label_1
  _geom_bond_atom_site_label_2
  _geom_bond_distance
  _geom_bond_site_symmetry_2
  _geom_bond_publ_flag
 Ti1 O1 1.8647(11) 5_666 ?
 Ti1 O6 1.9564(12) . ?
 Ti1 O8 1.8352(12) . ?
 Ti1 O10 1.8390(12) . ?
 Ti1 N4 2.2785(15) . ?
 Ti1 N2 2.2721(15) . ?
 Ti2 O4 1.8654(12) 7_575 ?
 Ti2 O5 1.8315(12) . ?
 Ti2 O3 1.8473(12) . ?
 Ti2 O7 1.9331(13) . ?
 Ti2 N1 2.2584(14) . ?
 Ti2 N3 2.2771(15) . ?
 O1 C18 1.352(2) . ?
 O4 C28 1.348(2) . ?
 O6 C22 1.364(2) . ?
 O8 C20 1.354(2) . ?
 O10 C69 1.355(2) . ?
 O5 C35 1.355(2) . ?
 O3 C61 1.354(2) . ?
 O7 C106 1.355(2) . ?
 N1 C16 1.359(2) . ?
 N1 C33 1.326(2) . ?
 N4 C26 1.362(2) . ?
 N4 C79 1.330(2) . ?
 N2 C48 1.360(2) . ?
 N2 C92 1.327(2) . ?
 N3 C24 1.361(2) . ?
 N3 C105 1.328(2) . ?
 C16 C24 1.432(2) . ?
 C16 C58 1.408(2) . ?
 C18 C37 1.400(2) . ?
 C18 C41 1.403(2) . ?
 C20 C40 1.396(2) . ?
 C20 C62 1.410(2) . ?
 C22 C42 1.403(3) . ?
 C22 C56 1.400(2) . ?
 C24 C95 1.405(2) . ?
 C26 C48 1.430(3) . ?
 C26 C98 1.408(3) . ?
 C28 C50 1.402(2) . ?
 C28 C65 1.400(2) . ?
 C29 H29 0.9500 . ?
 C29 C46 1.391(2) . ?
 C29 C91 1.399(3) . ?
 C31 C35 1.399(3) . ?
 C31 C66 1.512(2) . ?
 C31 C93 1.392(2) . ?
 C33 H33 0.9500 . ?
 C33 C107 1.401(3) . ?
 C35 C109 1.406(2) . ?
 C36 H36 0.9500 . ?
 C36 C40 1.403(2) . ?
 C36 C77 1.391(3) . ?
 C37 C73 1.394(3) . ?
 C37 C87 1.521(2) . ?
 C39 H39A 0.9900 . ?
 C39 H39B 0.9900 . ?
 C39 C40 1.520(2) . ?
 C39 C42 1.521(2) . ?
 C41 C63 1.389(3) . ?
 C41 C75 1.521(2) . ?
 C42 C99 1.396(3) . ?
 C44 C61 1.407(2) . ?
 C44 C85 1.395(2) . ?
 C44 C89 1.507(2) . ?
 C46 C69 1.404(2) . ?
 C46 C87 1.513(2) . ?
 C48 C70 1.403(3) . ?
 C50 C66 1.525(2) . ?
 C50 C114 1.387(3) . ?
 C52 H52A 0.9900 . ?
 C52 H52B 0.9900 . ?
 C52 C54 1.510(2) . ?
 C52 C56 1.515(3) . ?
 C54 C67 1.397(3) . ?
 C54 C69 1.402(2) . ?
 C56 C97 1.398(3) . ?
 C58 C71 1.400(3) . ?
 C58 C23 1.433(3) . ?
 C59 H59 0.9500 . ?
 C59 C62 1.390(2) . ?
 C59 C77 1.395(3) . ?
 C61 C64 1.397(3) . ?
 C62 C75 1.508(2) . ?
 C63 H63 0.9500 . ?
 C63 C81 1.398(3) . ?
 C64 C83 1.400(3) . ?
 C64 C117 1.520(3) . ?
 C65 C89 1.521(2) . ?
 C65 C103 1.387(3) . ?
 C66 H66A 0.9900 . ?
 C66 H66B 0.9900 . ?
 C67 H67 0.9500 . ?
 C67 C91 1.384(3) . ?
 C71 H71 0.9500 . ?
 C71 C107 1.364(3) . ?
 C73 H73 0.9500 . ?
 C73 C81 1.389(3) . ?
 C75 H75A 0.9900 . ?
 C75 H75B 0.9900 . ?
 C77 C76 1.539(2) . ?
 C79 H79 0.9500 . ?
 C79 C115 1.404(3) . ?
 C81 C51 1.535(3) . ?
 C83 H83 0.9500 . ?
 C83 C113 1.393(3) . ?
 C85 H85 0.9500 . ?
 C85 C113 1.387(3) . ?
 C87 H87A 0.9900 . ?
 C87 H87B 0.9900 . ?
 C89 H89A 0.9900 . ?
 C89 H89B 0.9900 . ?
 C91 C49 1.535(3) . ?
 C92 H92 0.9500 . ?
 C92 C116 1.398(3) . ?
 C93 H93 0.9500 . ?
 C93 C112 1.397(3) . ?
 C95 C72 1.405(3) . ?
 C95 C78 1.433(3) . ?
 C97 H97 0.9500 . ?
 C97 C101 1.384(3) . ?
 C98 C118 1.406(3) . ?
 C98 C80 1.430(3) . ?
 C99 H99 0.9500 . ?
 C99 C101 1.397(3) . ?
 C101 C74 1.536(3) . ?
 C103 H103 0.9500 . ?
 C103 C30 1.390(3) . ?
 C105 H105 0.9500 . ?
 C105 C111 1.400(3) . ?
 C106 C110 1.403(3) . ?
 C106 C43 1.402(3) . ?
 C107 H107 0.9500 . ?
 C108 H108 0.9500 . ?
 C108 C109 1.400(3) . ?
 C108 C112 1.385(3) . ?
 C109 C68 1.510(3) . ?
 C110 C117 1.505(3) . ?
 C110 C32 1.395(3) . ?
 C111 H111 0.9500 . ?
 C111 C72 1.363(3) . ?
 C112 C82 1.539(3) . ?
 C113 C88 1.538(3) . ?
 C114 H114 0.9500 . ?
 C114 C30 1.392(3) . ?
 C115 H115 0.9500 . ?
 C115 C118 1.367(3) . ?
 C116 H116 0.9500 . ?
 C116 C45 1.365(3) . ?
 C117 H11A 0.9900 . ?
 C117 H11B 0.9900 . ?
 C118 H118 0.9500 . ?
 C68 H68A 0.9900 . ?
 C68 H68B 0.9900 . ?
 C68 C43 1.514(3) . ?
 C30 C90 1.533(3) . ?
 C70 C45 1.403(3) . ?
 C70 C84 1.432(3) . ?
 C43 C47 1.400(3) . ?
 C72 H72 0.9500 . ?
 C23 H23 0.9500 . ?
 C23 C78 1.343(3) . ?
 C74 C19 1.523(3) . ?
 C74 C86 1.532(3) . ?
 C74 C25 1.533(3) . ?
 C45 H45 0.9500 . ?
 C76 C10 1.514(7) . ?
 C76 C11 1.554(6) . ?
 C76 C12 1.546(5) . ?
 C76 C12A 1.548(8) . ?
 C76 C11A 1.509(9) . ?
 C76 C10A 1.551(8) . ?
 C32 H32 0.9500 . ?
 C32 C34 1.379(4) . ?
 C78 H78 0.9500 . ?
 C47 H47 0.9500 . ?
 C47 C34 1.394(4) . ?
 C80 H80 0.9500 . ?
 C80 C84 1.344(3) . ?
 C19 H19A 0.9800 . ?
 C19 H19B 0.9800 . ?
 C19 H19C 0.9800 . ?
 C82 C53 1.525(3) . ?
 C82 C55 1.540(4) . ?
 C82 C17 1.508(4) . ?
 C82 C104 1.544(9) . ?
 C82 C60 1.532(9) . ?
 C82 C21 1.572(10) . ?
 C49 C15A 1.537(4) . ?
 C49 C14A 1.568(4) . ?
 C49 C13A 1.490(4) . ?
 C49 C14 1.564(7) . ?
 C49 C15 1.495(7) . ?
 C49 C13 1.603(7) . ?
 C84 H84 0.9500 . ?
 C34 C57 1.537(3) . ?
 C86 H86A 0.9800 . ?
 C86 H86B 0.9800 . ?
 C86 H86C 0.9800 . ?
 C51 C9A 1.499(4) . ?
 C51 C7A 1.512(5) . ?
 C51 C8A 1.569(5) . ?
 C51 C9 1.616(7) . ?
 C51 C8 1.530(7) . ?
 C51 C7 1.495(7) . ?
 C88 C94 1.537(6) . ?
 C88 C96 1.498(6) . ?
 C88 C27 1.577(6) . ?
 C88 C119 1.529(7) . ?
 C88 C120 1.571(7) . ?
 C88 C121 1.507(7) . ?
 O2 H2 0.8400 . ?
 O2 C100 1.423(5) . ?
 C25 H25A 0.9800 . ?
 C25 H25B 0.9800 . ?
 C25 H25C 0.9800 . ?
 C90 C1A 1.446(6) . ?
 C90 C2A 1.595(7) . ?
 C90 C3 1.436(8) . ?
 C90 C1 1.632(11) . ?
 C90 C3A 1.533(9) . ?
 C90 C2 1.537(11) . ?
 C53 H53A 0.9800 . ?
 C53 H53B 0.9800 . ?
 C53 H53C 0.9800 . ?
 C10 H10D 0.9800 . ?
 C10 H10E 0.9800 . ?
 C10 H10F 0.9800 . ?
 C11 H11F 0.9800 . ?
 C11 H11G 0.9800 . ?
 C11 H11H 0.9800 . ?
 C15A H15A 0.9800 . ?
 C15A H15B 0.9800 . ?
 C15A H15C 0.9800 . ?
 C55 H55A 0.9800 . ?
 C55 H55B 0.9800 . ?
 C55 H55C 0.9800 . ?
 C94 H94A 0.9800 . ?
 C94 H94B 0.9800 . ?
 C94 H94C 0.9800 . ?
 C17 H17A 0.9800 . ?
 C17 H17B 0.9800 . ?
 C17 H17C 0.9800 . ?
 C96 H96A 0.9800 . ?
 C96 H96B 0.9800 . ?
 C96 H96C 0.9800 . ?
 C57 C5 1.512(5) . ?
 C57 C6 1.652(5) . ?
 C57 C5A 1.708(7) . ?
 C57 C4 1.480(5) . ?
 C57 C4A 1.472(7) . ?
 C57 C6A 1.484(7) . ?
 C14A H14A 0.9800 . ?
 C14A H14B 0.9800 . ?
 C14A H14C 0.9800 . ?
 C12 H12G 0.9800 . ?
 C12 H12H 0.9800 . ?
 C12 H12I 0.9800 . ?
 C13A H13A 0.9800 . ?
 C13A H13B 0.9800 . ?
 C13A H13C 0.9800 . ?
 C5 H5A 0.9800 . ?
 C5 H5B 0.9800 . ?
 C5 H5C 0.9800 . ?
 C100 H100 1.0000 . ?
 C100 C102 1.494(5) . ?
 C100 C38 1.503(7) . ?
 C27 H27A 0.9800 . ?
 C27 H27B 0.9800 . ?
 C27 H27C 0.9800 . ?
 C102 H10J 0.9800 . ?
 C102 H10K 0.9800 . ?
 C102 H10L 0.9800 . ?
 C38 H38A 0.9800 . ?
 C38 H38B 0.9800 . ?
 C38 H38C 0.9800 . ?
 C6 H6A 0.9800 . ?
 C6 H6B 0.9800 . ?
 C6 H6C 0.9800 . ?
 C9A H9AA 0.9800 . ?
 C9A H9AB 0.9800 . ?
 C9A H9AC 0.9800 . ?
 C7A H7AA 0.9800 . ?
 C7A H7AB 0.9800 . ?
 C7A H7AC 0.9800 . ?
 C8A H8AA 0.9800 . ?
 C8A H8AB 0.9800 . ?
 C8A H8AC 0.9800 . ?
 C1A H1AA 0.9800 . ?
 C1A H1AB 0.9800 . ?
 C1A H1AC 0.9800 . ?
 C2A H2AA 0.9800 . ?
 C2A H2AB 0.9800 . ?
 C2A H2AC 0.9800 . ?
 C3 H3A 0.9800 . ?
 C3 H3B 0.9800 . ?
 C3 H3C 0.9800 . ?
 C1 H1A 0.9800 . ?
 C1 H1B 0.9800 . ?
 C1 H1C 0.9800 . ?
 C3A H3AA 0.9800 . ?
 C3A H3AB 0.9800 . ?
 C3A H3AC 0.9800 . ?
 C2 H2A 0.9800 . ?
 C2 H2B 0.9800 . ?
 C2 H2C 0.9800 . ?
 C5A H5AA 0.9800 . ?
 C5A H5AB 0.9800 . ?
 C5A H5AC 0.9800 . ?
 C4 H4A 0.9800 . ?
 C4 H4B 0.9800 . ?
 C4 H4C 0.9800 . ?
 C4A H4AA 0.9800 . ?
 C4A H4AB 0.9800 . ?
 C4A H4AC 0.9800 . ?
 C6A H6AA 0.9800 . ?
 C6A H6AB 0.9800 . ?
 C6A H6AC 0.9800 . ?
 C9 H9A 0.9800 . ?
 C9 H9B 0.9800 . ?
 C9 H9C 0.9800 . ?
 C8 H8A 0.9800 . ?
 C8 H8B 0.9800 . ?
 C8 H8C 0.9800 . ?
 C7 H7A 0.9800 . ?
 C7 H7B 0.9800 . ?
 C7 H7C 0.9800 . ?
 C14 H14D 0.9800 . ?
 C14 H14E 0.9800 . ?
 C14 H14F 0.9800 . ?
 C15 H15D 0.9800 . ?
 C15 H15E 0.9800 . ?
 C15 H15F 0.9800 . ?
 C13 H13D 0.9800 . ?
 C13 H13E 0.9800 . ?
 C13 H13F 0.9800 . ?
 C12A H12J 0.9800 . ?
 C12A H12K 0.9800 . ?
 C12A H12L 0.9800 . ?
 C11A H11I 0.9800 . ?
 C11A H11J 0.9800 . ?
 C11A H11K 0.9800 . ?
 C10A H10G 0.9800 . ?
 C10A H10H 0.9800 . ?
 C10A H10I 0.9800 . ?
 C104 H10A 0.9800 . ?
 C104 H10B 0.9800 . ?
 C104 H10C 0.9800 . ?
 C60 H60A 0.9800 . ?
 C60 H60B 0.9800 . ?
 C60 H60C 0.9800 . ?
 C21 H21A 0.9800 . ?
 C21 H21B 0.9800 . ?
 C21 H21C 0.9800 . ?
 C119 H11C 0.9800 . ?
 C119 H11D 0.9800 . ?
 C119 H11E 0.9800 . ?
 C120 H12A 0.9800 . ?
 C120 H12B 0.9800 . ?
 C120 H12C 0.9800 . ?
 C121 H12D 0.9800 . ?
 C121 H12E 0.9800 . ?
 C121 H12F 0.9800 . ?

loop_
  _geom_angle_atom_site_label_1
  _geom_angle_atom_site_label_2
  _geom_angle_atom_site_label_3
  _geom_angle
  _geom_angle_site_symmetry_1
  _geom_angle_site_symmetry_3
  _geom_angle_publ_flag
 O1 Ti1 O6 157.99(5) 5_666 . ?
 O1 Ti1 N4 82.44(5) 5_666 . ?
 O1 Ti1 N2 81.67(5) 5_666 . ?
 O6 Ti1 N4 79.59(5) . . ?
 O6 Ti1 N2 80.74(5) . . ?
 O8 Ti1 O1 98.92(5) . 5_666 ?
 O8 Ti1 O6 94.45(5) . . ?
 O8 Ti1 O10 106.54(6) . . ?
 O8 Ti1 N4 162.30(5) . . ?
 O8 Ti1 N2 90.78(6) . . ?
 O10 Ti1 O1 97.75(6) . 5_666 ?
 O10 Ti1 O6 95.07(6) . . ?
 O10 Ti1 N4 90.67(5) . . ?
 O10 Ti1 N2 162.50(5) . . ?
 N2 Ti1 N4 71.88(5) . . ?
 O4 Ti2 O7 156.33(5) 7_575 . ?
 O4 Ti2 N1 81.78(5) 7_575 . ?
 O4 Ti2 N3 83.28(5) 7_575 . ?
 O5 Ti2 O4 98.70(6) . 7_575 ?
 O5 Ti2 O3 106.55(6) . . ?
 O5 Ti2 O7 94.16(6) . . ?
 O5 Ti2 N1 91.65(6) . . ?
 O5 Ti2 N3 163.68(5) . . ?
 O3 Ti2 O4 99.82(6) . 7_575 ?
 O3 Ti2 O7 95.40(6) . . ?
 O3 Ti2 N1 161.16(5) . . ?
 O3 Ti2 N3 88.95(6) . . ?
 O7 Ti2 N1 78.05(5) . . ?
 O7 Ti2 N3 78.97(5) . . ?
 N1 Ti2 N3 72.52(5) . . ?
 C18 O1 Ti1 142.09(10) . 5_666 ?
 C28 O4 Ti2 142.61(10) . 7_575 ?
 C22 O6 Ti1 117.70(10) . . ?
 C20 O8 Ti1 164.36(11) . . ?
 C69 O10 Ti1 163.57(11) . . ?
 C35 O5 Ti2 165.43(11) . . ?
 C61 O3 Ti2 163.61(11) . . ?
 C106 O7 Ti2 119.67(10) . . ?
 C16 N1 Ti2 116.80(10) . . ?
 C33 N1 Ti2 125.46(12) . . ?
 C33 N1 C16 117.72(14) . . ?
 C26 N4 Ti1 116.74(11) . . ?
 C79 N4 Ti1 125.55(12) . . ?
 C79 N4 C26 117.69(15) . . ?
 C48 N2 Ti1 116.82(11) . . ?
 C92 N2 Ti1 125.42(12) . . ?
 C92 N2 C48 117.67(15) . . ?
 C24 N3 Ti2 115.93(11) . . ?
 C105 N3 Ti2 125.93(12) . . ?
 C105 N3 C24 118.03(15) . . ?
 N1 C16 C24 117.24(14) . . ?
 N1 C16 C58 122.68(15) . . ?
 C58 C16 C24 120.04(15) . . ?
 O1 C18 C37 120.45(15) . . ?
 O1 C18 C41 120.02(14) . . ?
 C37 C18 C41 119.53(15) . . ?
 O8 C20 C40 120.87(15) . . ?
 O8 C20 C62 119.31(15) . . ?
 C40 C20 C62 119.81(15) . . ?
 O6 C22 C42 120.53(15) . . ?
 O6 C22 C56 120.21(16) . . ?
 C56 C22 C42 119.24(16) . . ?
 N3 C24 C16 117.50(15) . . ?
 N3 C24 C95 122.70(16) . . ?
 C95 C24 C16 119.69(16) . . ?
 N4 C26 C48 116.98(15) . . ?
 N4 C26 C98 123.00(17) . . ?
 C98 C26 C48 120.02(17) . . ?
 O4 C28 C50 120.06(15) . . ?
 O4 C28 C65 120.61(15) . . ?
 C65 C28 C50 119.28(16) . . ?
 C46 C29 H29 118.5 . . ?
 C46 C29 C91 122.92(17) . . ?
 C91 C29 H29 118.5 . . ?
 C35 C31 C66 120.73(15) . . ?
 C93 C31 C35 119.11(16) . . ?
 C93 C31 C66 120.00(17) . . ?
 N1 C33 H33 118.4 . . ?
 N1 C33 C107 123.16(17) . . ?
 C107 C33 H33 118.4 . . ?
 O5 C35 C31 118.73(15) . . ?
 O5 C35 C109 121.29(16) . . ?
 C31 C35 C109 119.98(16) . . ?
 C40 C36 H36 118.5 . . ?
 C77 C36 H36 118.5 . . ?
 C77 C36 C40 123.07(16) . . ?
 C18 C37 C87 120.97(15) . . ?
 C73 C37 C18 118.63(16) . . ?
 C73 C37 C87 120.25(15) . . ?
 H39A C39 H39B 107.5 . . ?
 C40 C39 H39A 108.5 . . ?
 C40 C39 H39B 108.5 . . ?
 C40 C39 C42 115.06(14) . . ?
 C42 C39 H39A 108.5 . . ?
 C42 C39 H39B 108.5 . . ?
 C20 C40 C36 118.59(15) . . ?
 C20 C40 C39 121.53(15) . . ?
 C36 C40 C39 119.82(15) . . ?
 C18 C41 C75 120.58(15) . . ?
 C63 C41 C18 118.74(16) . . ?
 C63 C41 C75 120.40(16) . . ?
 C22 C42 C39 120.63(16) . . ?
 C99 C42 C22 119.21(16) . . ?
 C99 C42 C39 120.16(16) . . ?
 C61 C44 C89 120.49(15) . . ?
 C85 C44 C61 119.36(16) . . ?
 C85 C44 C89 120.02(16) . . ?
 C29 C46 C69 118.77(15) . . ?
 C29 C46 C87 119.97(15) . . ?
 C69 C46 C87 121.09(15) . . ?
 N2 C48 C26 117.24(15) . . ?
 N2 C48 C70 123.26(17) . . ?
 C70 C48 C26 119.47(17) . . ?
 C28 C50 C66 119.94(15) . . ?
 C114 C50 C28 119.04(16) . . ?
 C114 C50 C66 120.82(16) . . ?
 H52A C52 H52B 108.3 . . ?
 C54 C52 H52A 109.9 . . ?
 C54 C52 H52B 109.9 . . ?
 C54 C52 C56 108.85(15) . . ?
 C56 C52 H52A 109.9 . . ?
 C56 C52 H52B 109.9 . . ?
 C67 C54 C52 119.67(15) . . ?
 C67 C54 C69 119.27(16) . . ?
 C69 C54 C52 120.60(15) . . ?
 C22 C56 C52 120.79(16) . . ?
 C97 C56 C22 119.56(17) . . ?
 C97 C56 C52 119.40(16) . . ?
 C16 C58 C23 118.56(17) . . ?
 C71 C58 C16 117.81(17) . . ?
 C71 C58 C23 123.55(17) . . ?
 C62 C59 H59 118.7 . . ?
 C62 C59 C77 122.65(16) . . ?
 C77 C59 H59 118.7 . . ?
 O3 C61 C44 119.03(15) . . ?
 O3 C61 C64 121.28(16) . . ?
 C64 C61 C44 119.69(16) . . ?
 C20 C62 C75 120.59(15) . . ?
 C59 C62 C20 119.19(16) . . ?
 C59 C62 C75 120.15(15) . . ?
 C41 C63 H63 118.9 . . ?
 C41 C63 C81 122.21(17) . . ?
 C81 C63 H63 118.9 . . ?
 C61 C64 C83 118.55(17) . . ?
 C61 C64 C117 121.86(16) . . ?
 C83 C64 C117 119.45(16) . . ?
 C28 C65 C89 120.86(15) . . ?
 C103 C65 C28 118.76(16) . . ?
 C103 C65 C89 120.13(16) . . ?
 C31 C66 C50 110.12(14) . . ?
 C31 C66 H66A 109.6 . . ?
 C31 C66 H66B 109.6 . . ?
 C50 C66 H66A 109.6 . . ?
 C50 C66 H66B 109.6 . . ?
 H66A C66 H66B 108.2 . . ?
 C54 C67 H67 118.7 . . ?
 C91 C67 C54 122.54(17) . . ?
 C91 C67 H67 118.7 . . ?
 O10 C69 C46 119.29(15) . . ?
 O10 C69 C54 121.11(15) . . ?
 C54 C69 C46 119.59(15) . . ?
 C58 C71 H71 120.4 . . ?
 C107 C71 C58 119.29(16) . . ?
 C107 C71 H71 120.4 . . ?
 C37 C73 H73 118.8 . . ?
 C81 C73 C37 122.38(17) . . ?
 C81 C73 H73 118.8 . . ?
 C41 C75 H75A 109.6 . . ?
 C41 C75 H75B 109.6 . . ?
 C62 C75 C41 110.14(14) . . ?
 C62 C75 H75A 109.6 . . ?
 C62 C75 H75B 109.6 . . ?
 H75A C75 H75B 108.1 . . ?
 C36 C77 C59 116.59(16) . . ?
 C36 C77 C76 123.16(16) . . ?
 C59 C77 C76 120.25(16) . . ?
 N4 C79 H79 118.5 . . ?
 N4 C79 C115 123.03(18) . . ?
 C115 C79 H79 118.5 . . ?
 C63 C81 C51 120.92(18) . . ?
 C73 C81 C63 116.96(17) . . ?
 C73 C81 C51 122.07(18) . . ?
 C64 C83 H83 118.4 . . ?
 C113 C83 C64 123.17(17) . . ?
 C113 C83 H83 118.4 . . ?
 C44 C85 H85 118.7 . . ?
 C113 C85 C44 122.51(17) . . ?
 C113 C85 H85 118.7 . . ?
 C37 C87 H87A 109.4 . . ?
 C37 C87 H87B 109.4 . . ?
 C46 C87 C37 111.19(14) . . ?
 C46 C87 H87A 109.4 . . ?
 C46 C87 H87B 109.4 . . ?
 H87A C87 H87B 108.0 . . ?
 C44 C89 C65 110.75(14) . . ?
 C44 C89 H89A 109.5 . . ?
 C44 C89 H89B 109.5 . . ?
 C65 C89 H89A 109.5 . . ?
 C65 C89 H89B 109.5 . . ?
 H89A C89 H89B 108.1 . . ?
 C29 C91 C49 120.80(17) . . ?
 C67 C91 C29 116.75(16) . . ?
 C67 C91 C49 122.21(17) . . ?
 N2 C92 H92 118.6 . . ?
 N2 C92 C116 122.76(18) . . ?
 C116 C92 H92 118.6 . . ?
 C31 C93 H93 118.7 . . ?
 C31 C93 C112 122.58(19) . . ?
 C112 C93 H93 118.7 . . ?
 C24 C95 C78 119.00(17) . . ?
 C72 C95 C24 117.34(18) . . ?
 C72 C95 C78 123.58(18) . . ?
 C56 C97 H97 118.7 . . ?
 C101 C97 C56 122.52(17) . . ?
 C101 C97 H97 118.7 . . ?
 C26 C98 C80 118.88(19) . . ?
 C118 C98 C26 117.47(18) . . ?
 C118 C98 C80 123.65(19) . . ?
 C42 C99 H99 118.7 . . ?
 C42 C99 C101 122.57(18) . . ?
 C101 C99 H99 118.7 . . ?
 C97 C101 C99 116.88(17) . . ?
 C97 C101 C74 122.56(18) . . ?
 C99 C101 C74 120.54(18) . . ?
 C65 C103 H103 118.7 . . ?
 C65 C103 C30 122.70(18) . . ?
 C30 C103 H103 118.7 . . ?
 N3 C105 H105 118.5 . . ?
 N3 C105 C111 122.92(18) . . ?
 C111 C105 H105 118.5 . . ?
 O7 C106 C110 119.90(18) . . ?
 O7 C106 C43 120.15(17) . . ?
 C43 C106 C110 119.87(18) . . ?
 C33 C107 H107 120.3 . . ?
 C71 C107 C33 119.34(16) . . ?
 C71 C107 H107 120.3 . . ?
 C109 C108 H108 118.5 . . ?
 C112 C108 H108 118.5 . . ?
 C112 C108 C109 123.01(17) . . ?
 C35 C109 C68 121.45(16) . . ?
 C108 C109 C35 118.46(18) . . ?
 C108 C109 C68 120.03(17) . . ?
 C106 C110 C117 120.39(17) . . ?
 C32 C110 C106 119.1(2) . . ?
 C32 C110 C117 120.54(19) . . ?
 C105 C111 H111 120.4 . . ?
 C72 C111 C105 119.23(18) . . ?
 C72 C111 H111 120.4 . . ?
 C93 C112 C82 119.5(2) . . ?
 C108 C112 C93 116.84(17) . . ?
 C108 C112 C82 123.62(18) . . ?
 C83 C113 C88 121.05(18) . . ?
 C85 C113 C83 116.72(17) . . ?
 C85 C113 C88 121.99(18) . . ?
 C50 C114 H114 118.8 . . ?
 C50 C114 C30 122.35(18) . . ?
 C30 C114 H114 118.8 . . ?
 C79 C115 H115 120.3 . . ?
 C118 C115 C79 119.36(18) . . ?
 C118 C115 H115 120.3 . . ?
 C92 C116 H116 120.2 . . ?
 C45 C116 C92 119.68(19) . . ?
 C45 C116 H116 120.2 . . ?
 C64 C117 H11A 109.1 . . ?
 C64 C117 H11B 109.1 . . ?
 C110 C117 C64 112.59(17) . . ?
 C110 C117 H11A 109.1 . . ?
 C110 C117 H11B 109.1 . . ?
 H11A C117 H11B 107.8 . . ?
 C98 C118 H118 120.3 . . ?
 C115 C118 C98 119.43(18) . . ?
 C115 C118 H118 120.3 . . ?
 C109 C68 H68A 109.0 . . ?
 C109 C68 H68B 109.0 . . ?
 C109 C68 C43 113.00(16) . . ?
 H68A C68 H68B 107.8 . . ?
 C43 C68 H68A 109.0 . . ?
 C43 C68 H68B 109.0 . . ?
 C103 C30 C114 116.75(18) . . ?
 C103 C30 C90 121.4(2) . . ?
 C114 C30 C90 121.8(2) . . ?
 C48 C70 C45 117.23(19) . . ?
 C48 C70 C84 119.32(19) . . ?
 C45 C70 C84 123.42(19) . . ?
 C106 C43 C68 120.66(17) . . ?
 C47 C43 C106 118.9(2) . . ?
 C47 C43 C68 120.5(2) . . ?
 C95 C72 H72 120.1 . . ?
 C111 C72 C95 119.77(18) . . ?
 C111 C72 H72 120.1 . . ?
 C58 C23 H23 119.2 . . ?
 C78 C23 C58 121.54(18) . . ?
 C78 C23 H23 119.2 . . ?
 C19 C74 C101 110.00(17) . . ?
 C19 C74 C86 107.75(18) . . ?
 C19 C74 C25 108.5(2) . . ?
 C86 C74 C101 112.62(19) . . ?
 C86 C74 C25 108.8(2) . . ?
 C25 C74 C101 109.09(17) . . ?
 C116 C45 C70 119.38(18) . . ?
 C116 C45 H45 120.3 . . ?
 C70 C45 H45 120.3 . . ?
 C77 C76 C11 107.8(4) . . ?
 C77 C76 C12 111.3(3) . . ?
 C77 C76 C12A 103.6(4) . . ?
 C77 C76 C10A 109.6(6) . . ?
 C10 C76 C77 114.5(4) . . ?
 C10 C76 C11 108.2(5) . . ?
 C10 C76 C12 108.9(4) . . ?
 C12 C76 C11 105.7(4) . . ?
 C12A C76 C10A 106.0(6) . . ?
 C11A C76 C77 113.5(6) . . ?
 C11A C76 C12A 116.8(7) . . ?
 C11A C76 C10A 107.1(8) . . ?
 C110 C32 H32 118.8 . . ?
 C34 C32 C110 122.4(2) . . ?
 C34 C32 H32 118.8 . . ?
 C95 C78 H78 119.4 . . ?
 C23 C78 C95 121.14(18) . . ?
 C23 C78 H78 119.4 . . ?
 C43 C47 H47 119.0 . . ?
 C34 C47 C43 122.0(2) . . ?
 C34 C47 H47 119.0 . . ?
 C98 C80 H80 119.4 . . ?
 C84 C80 C98 121.2(2) . . ?
 C84 C80 H80 119.4 . . ?
 C74 C19 H19A 109.5 . . ?
 C74 C19 H19B 109.5 . . ?
 C74 C19 H19C 109.5 . . ?
 H19A C19 H19B 109.5 . . ?
 H19A C19 H19C 109.5 . . ?
 H19B C19 H19C 109.5 . . ?
 C112 C82 C55 111.3(2) . . ?
 C112 C82 C104 111.3(7) . . ?
 C112 C82 C21 113.3(7) . . ?
 C53 C82 C112 108.70(18) . . ?
 C53 C82 C55 107.8(2) . . ?
 C17 C82 C112 109.39(19) . . ?
 C17 C82 C53 110.9(3) . . ?
 C17 C82 C55 108.7(2) . . ?
 C104 C82 C21 97.0(12) . . ?
 C60 C82 C112 110.9(8) . . ?
 C60 C82 C104 116.8(11) . . ?
 C60 C82 C21 106.9(12) . . ?
 C91 C49 C15A 110.7(2) . . ?
 C91 C49 C14A 106.47(19) . . ?
 C91 C49 C14 109.1(4) . . ?
 C91 C49 C13 107.4(4) . . ?
 C15A C49 C14A 105.5(2) . . ?
 C13A C49 C91 113.3(2) . . ?
 C13A C49 C15A 109.6(3) . . ?
 C13A C49 C14A 110.9(3) . . ?
 C14 C49 C13 104.0(6) . . ?
 C15 C49 C91 115.7(5) . . ?
 C15 C49 C14 111.1(6) . . ?
 C15 C49 C13 108.8(5) . . ?
 C70 C84 H84 119.5 . . ?
 C80 C84 C70 121.1(2) . . ?
 C80 C84 H84 119.5 . . ?
 C32 C34 C47 117.8(2) . . ?
 C32 C34 C57 121.6(3) . . ?
 C47 C34 C57 120.6(3) . . ?
 C74 C86 H86A 109.5 . . ?
 C74 C86 H86B 109.5 . . ?
 C74 C86 H86C 109.5 . . ?
 H86A C86 H86B 109.5 . . ?
 H86A C86 H86C 109.5 . . ?
 H86B C86 H86C 109.5 . . ?
 C81 C51 C8A 107.3(2) . . ?
 C81 C51 C9 105.1(3) . . ?
 C9A C51 C81 109.8(2) . . ?
 C9A C51 C7A 114.0(4) . . ?
 C9A C51 C8A 106.8(4) . . ?
 C7A C51 C81 113.2(2) . . ?
 C7A C51 C8A 105.2(4) . . ?
 C8 C51 C81 114.8(4) . . ?
 C8 C51 C9 104.9(5) . . ?
 C7 C51 C81 110.2(5) . . ?
 C7 C51 C9 107.4(5) . . ?
 C7 C51 C8 113.7(6) . . ?
 C113 C88 C27 106.4(3) . . ?
 C113 C88 C120 108.0(4) . . ?
 C94 C88 C113 108.8(3) . . ?
 C94 C88 C27 107.0(4) . . ?
 C96 C88 C113 116.6(3) . . ?
 C96 C88 C94 110.6(5) . . ?
 C96 C88 C27 106.9(4) . . ?
 C119 C88 C113 107.3(3) . . ?
 C119 C88 C120 104.8(5) . . ?
 C121 C88 C113 115.7(4) . . ?
 C121 C88 C119 109.1(5) . . ?
 C121 C88 C120 111.3(7) . . ?
 C100 O2 H2 109.5 . . ?
 C74 C25 H25A 109.5 . . ?
 C74 C25 H25B 109.5 . . ?
 C74 C25 H25C 109.5 . . ?
 H25A C25 H25B 109.5 . . ?
 H25A C25 H25C 109.5 . . ?
 H25B C25 H25C 109.5 . . ?
 C30 C90 C2A 106.9(3) . . ?
 C30 C90 C1 105.3(4) . . ?
 C30 C90 C3A 108.9(3) . . ?
 C30 C90 C2 108.8(4) . . ?
 C1A C90 C30 116.1(3) . . ?
 C1A C90 C2A 108.7(5) . . ?
 C1A C90 C3A 111.3(5) . . ?
 C3 C90 C30 116.9(4) . . ?
 C3 C90 C1 104.8(6) . . ?
 C3 C90 C2 115.1(6) . . ?
 C3A C90 C2A 104.4(5) . . ?
 C2 C90 C1 104.6(7) . . ?
 C82 C53 H53A 109.5 . . ?
 C82 C53 H53B 109.5 . . ?
 C82 C53 H53C 109.5 . . ?
 H53A C53 H53B 109.5 . . ?
 H53A C53 H53C 109.5 . . ?
 H53B C53 H53C 109.5 . . ?
 C76 C10 H10D 109.5 . . ?
 C76 C10 H10E 109.5 . . ?
 C76 C10 H10F 109.5 . . ?
 H10D C10 H10E 109.5 . . ?
 H10D C10 H10F 109.5 . . ?
 H10E C10 H10F 109.5 . . ?
 C76 C11 H11F 109.5 . . ?
 C76 C11 H11G 109.5 . . ?
 C76 C11 H11H 109.5 . . ?
 H11F C11 H11G 109.5 . . ?
 H11F C11 H11H 109.5 . . ?
 H11G C11 H11H 109.5 . . ?
 C49 C15A H15A 109.5 . . ?
 C49 C15A H15B 109.5 . . ?
 C49 C15A H15C 109.5 . . ?
 H15A C15A H15B 109.5 . . ?
 H15A C15A H15C 109.5 . . ?
 H15B C15A H15C 109.5 . . ?
 C82 C55 H55A 109.5 . . ?
 C82 C55 H55B 109.5 . . ?
 C82 C55 H55C 109.5 . . ?
 H55A C55 H55B 109.5 . . ?
 H55A C55 H55C 109.5 . . ?
 H55B C55 H55C 109.5 . . ?
 C88 C94 H94A 109.5 . . ?
 C88 C94 H94B 109.5 . . ?
 C88 C94 H94C 109.5 . . ?
 H94A C94 H94B 109.5 . . ?
 H94A C94 H94C 109.5 . . ?
 H94B C94 H94C 109.5 . . ?
 C82 C17 H17A 109.5 . . ?
 C82 C17 H17B 109.5 . . ?
 C82 C17 H17C 109.5 . . ?
 H17A C17 H17B 109.5 . . ?
 H17A C17 H17C 109.5 . . ?
 H17B C17 H17C 109.5 . . ?
 C88 C96 H96A 109.5 . . ?
 C88 C96 H96B 109.5 . . ?
 C88 C96 H96C 109.5 . . ?
 H96A C96 H96B 109.5 . . ?
 H96A C96 H96C 109.5 . . ?
 H96B C96 H96C 109.5 . . ?
 C34 C57 C6 106.6(3) . . ?
 C34 C57 C5A 99.8(3) . . ?
 C5 C57 C34 114.8(3) . . ?
 C5 C57 C6 101.6(3) . . ?
 C4 C57 C34 110.8(3) . . ?
 C4 C57 C5 115.1(4) . . ?
 C4 C57 C6 106.9(4) . . ?
 C4A C57 C34 115.5(4) . . ?
 C4A C57 C5A 103.3(5) . . ?
 C4A C57 C6A 122.6(6) . . ?
 C6A C57 C34 109.9(5) . . ?
 C6A C57 C5A 101.5(5) . . ?
 C49 C14A H14A 109.5 . . ?
 C49 C14A H14B 109.5 . . ?
 C49 C14A H14C 109.5 . . ?
 H14A C14A H14B 109.5 . . ?
 H14A C14A H14C 109.5 . . ?
 H14B C14A H14C 109.5 . . ?
 C76 C12 H12G 109.5 . . ?
 C76 C12 H12H 109.5 . . ?
 C76 C12 H12I 109.5 . . ?
 H12G C12 H12H 109.5 . . ?
 H12G C12 H12I 109.5 . . ?
 H12H C12 H12I 109.5 . . ?
 C49 C13A H13A 109.5 . . ?
 C49 C13A H13B 109.5 . . ?
 C49 C13A H13C 109.5 . . ?
 H13A C13A H13B 109.5 . . ?
 H13A C13A H13C 109.5 . . ?
 H13B C13A H13C 109.5 . . ?
 C57 C5 H5A 109.5 . . ?
 C57 C5 H5B 109.5 . . ?
 C57 C5 H5C 109.5 . . ?
 H5A C5 H5B 109.5 . . ?
 H5A C5 H5C 109.5 . . ?
 H5B C5 H5C 109.5 . . ?
 O2 C100 H100 108.7 . . ?
 O2 C100 C102 110.6(3) . . ?
 O2 C100 C38 106.1(4) . . ?
 C102 C100 H100 108.7 . . ?
 C102 C100 C38 113.9(4) . . ?
 C38 C100 H100 108.7 . . ?
 C88 C27 H27A 109.5 . . ?
 C88 C27 H27B 109.5 . . ?
 C88 C27 H27C 109.5 . . ?
 H27A C27 H27B 109.5 . . ?
 H27A C27 H27C 109.5 . . ?
 H27B C27 H27C 109.5 . . ?
 C100 C102 H10J 109.5 . . ?
 C100 C102 H10K 109.5 . . ?
 C100 C102 H10L 109.5 . . ?
 H10J C102 H10K 109.5 . . ?
 H10J C102 H10L 109.5 . . ?
 H10K C102 H10L 109.5 . . ?
 C100 C38 H38A 109.5 . . ?
 C100 C38 H38B 109.5 . . ?
 C100 C38 H38C 109.5 . . ?
 H38A C38 H38B 109.5 . . ?
 H38A C38 H38C 109.5 . . ?
 H38B C38 H38C 109.5 . . ?
 C57 C6 H6A 109.5 . . ?
 C57 C6 H6B 109.5 . . ?
 C57 C6 H6C 109.5 . . ?
 H6A C6 H6B 109.5 . . ?
 H6A C6 H6C 109.5 . . ?
 H6B C6 H6C 109.5 . . ?
 C51 C9A H9AA 109.5 . . ?
 C51 C9A H9AB 109.5 . . ?
 C51 C9A H9AC 109.5 . . ?
 H9AA C9A H9AB 109.5 . . ?
 H9AA C9A H9AC 109.5 . . ?
 H9AB C9A H9AC 109.5 . . ?
 C51 C7A H7AA 109.5 . . ?
 C51 C7A H7AB 109.5 . . ?
 C51 C7A H7AC 109.5 . . ?
 H7AA C7A H7AB 109.5 . . ?
 H7AA C7A H7AC 109.5 . . ?
 H7AB C7A H7AC 109.5 . . ?
 C51 C8A H8AA 109.5 . . ?
 C51 C8A H8AB 109.5 . . ?
 C51 C8A H8AC 109.5 . . ?
 H8AA C8A H8AB 109.5 . . ?
 H8AA C8A H8AC 109.5 . . ?
 H8AB C8A H8AC 109.5 . . ?
 C90 C1A H1AA 109.5 . . ?
 C90 C1A H1AB 109.5 . . ?
 C90 C1A H1AC 109.5 . . ?
 H1AA C1A H1AB 109.5 . . ?
 H1AA C1A H1AC 109.5 . . ?
 H1AB C1A H1AC 109.5 . . ?
 C90 C2A H2AA 109.5 . . ?
 C90 C2A H2AB 109.5 . . ?
 C90 C2A H2AC 109.5 . . ?
 H2AA C2A H2AB 109.5 . . ?
 H2AA C2A H2AC 109.5 . . ?
 H2AB C2A H2AC 109.5 . . ?
 C90 C3 H3A 109.5 . . ?
 C90 C3 H3B 109.5 . . ?
 C90 C3 H3C 109.5 . . ?
 H3A C3 H3B 109.5 . . ?
 H3A C3 H3C 109.5 . . ?
 H3B C3 H3C 109.5 . . ?
 C90 C1 H1A 109.5 . . ?
 C90 C1 H1B 109.5 . . ?
 C90 C1 H1C 109.5 . . ?
 H1A C1 H1B 109.5 . . ?
 H1A C1 H1C 109.5 . . ?
 H1B C1 H1C 109.5 . . ?
 C90 C3A H3AA 109.5 . . ?
 C90 C3A H3AB 109.5 . . ?
 C90 C3A H3AC 109.5 . . ?
 H3AA C3A H3AB 109.5 . . ?
 H3AA C3A H3AC 109.5 . . ?
 H3AB C3A H3AC 109.5 . . ?
 C90 C2 H2A 109.5 . . ?
 C90 C2 H2B 109.5 . . ?
 C90 C2 H2C 109.5 . . ?
 H2A C2 H2B 109.5 . . ?
 H2A C2 H2C 109.5 . . ?
 H2B C2 H2C 109.5 . . ?
 C57 C5A H5AA 109.5 . . ?
 C57 C5A H5AB 109.5 . . ?
 C57 C5A H5AC 109.5 . . ?
 H5AA C5A H5AB 109.5 . . ?
 H5AA C5A H5AC 109.5 . . ?
 H5AB C5A H5AC 109.5 . . ?
 C57 C4 H4A 109.5 . . ?
 C57 C4 H4B 109.5 . . ?
 C57 C4 H4C 109.5 . . ?
 H4A C4 H4B 109.5 . . ?
 H4A C4 H4C 109.5 . . ?
 H4B C4 H4C 109.5 . . ?
 C57 C4A H4AA 109.5 . . ?
 C57 C4A H4AB 109.5 . . ?
 C57 C4A H4AC 109.5 . . ?
 H4AA C4A H4AB 109.5 . . ?
 H4AA C4A H4AC 109.5 . . ?
 H4AB C4A H4AC 109.5 . . ?
 C57 C6A H6AA 109.5 . . ?
 C57 C6A H6AB 109.5 . . ?
 C57 C6A H6AC 109.5 . . ?
 H6AA C6A H6AB 109.5 . . ?
 H6AA C6A H6AC 109.5 . . ?
 H6AB C6A H6AC 109.5 . . ?
 C51 C9 H9A 109.5 . . ?
 C51 C9 H9B 109.5 . . ?
 C51 C9 H9C 109.5 . . ?
 H9A C9 H9B 109.5 . . ?
 H9A C9 H9C 109.5 . . ?
 H9B C9 H9C 109.5 . . ?
 C51 C8 H8A 109.5 . . ?
 C51 C8 H8B 109.5 . . ?
 C51 C8 H8C 109.5 . . ?
 H8A C8 H8B 109.5 . . ?
 H8A C8 H8C 109.5 . . ?
 H8B C8 H8C 109.5 . . ?
 C51 C7 H7A 109.5 . . ?
 C51 C7 H7B 109.5 . . ?
 C51 C7 H7C 109.5 . . ?
 H7A C7 H7B 109.5 . . ?
 H7A C7 H7C 109.5 . . ?
 H7B C7 H7C 109.5 . . ?
 C49 C14 H14D 109.5 . . ?
 C49 C14 H14E 109.5 . . ?
 C49 C14 H14F 109.5 . . ?
 H14D C14 H14E 109.5 . . ?
 H14D C14 H14F 109.5 . . ?
 H14E C14 H14F 109.5 . . ?
 C49 C15 H15D 109.5 . . ?
 C49 C15 H15E 109.5 . . ?
 C49 C15 H15F 109.5 . . ?
 H15D C15 H15E 109.5 . . ?
 H15D C15 H15F 109.5 . . ?
 H15E C15 H15F 109.5 . . ?
 C49 C13 H13D 109.5 . . ?
 C49 C13 H13E 109.5 . . ?
 C49 C13 H13F 109.5 . . ?
 H13D C13 H13E 109.5 . . ?
 H13D C13 H13F 109.5 . . ?
 H13E C13 H13F 109.5 . . ?
 C76 C12A H12J 109.5 . . ?
 C76 C12A H12K 109.5 . . ?
 C76 C12A H12L 109.5 . . ?
 H12J C12A H12K 109.5 . . ?
 H12J C12A H12L 109.5 . . ?
 H12K C12A H12L 109.5 . . ?
 C76 C11A H11I 109.5 . . ?
 C76 C11A H11J 109.5 . . ?
 C76 C11A H11K 109.5 . . ?
 H11I C11A H11J 109.5 . . ?
 H11I C11A H11K 109.5 . . ?
 H11J C11A H11K 109.5 . . ?
 C76 C10A H10G 109.5 . . ?
 C76 C10A H10H 109.5 . . ?
 C76 C10A H10I 109.5 . . ?
 H10G C10A H10H 109.5 . . ?
 H10G C10A H10I 109.5 . . ?
 H10H C10A H10I 109.5 . . ?
 C82 C104 H10A 109.5 . . ?
 C82 C104 H10B 109.5 . . ?
 C82 C104 H10C 109.5 . . ?
 H10A C104 H10B 109.5 . . ?
 H10A C104 H10C 109.5 . . ?
 H10B C104 H10C 109.5 . . ?
 C82 C60 H60A 109.5 . . ?
 C82 C60 H60B 109.5 . . ?
 C82 C60 H60C 109.5 . . ?
 H60A C60 H60B 109.5 . . ?
 H60A C60 H60C 109.5 . . ?
 H60B C60 H60C 109.5 . . ?
 C82 C21 H21A 109.5 . . ?
 C82 C21 H21B 109.5 . . ?
 C82 C21 H21C 109.5 . . ?
 H21A C21 H21B 109.5 . . ?
 H21A C21 H21C 109.5 . . ?
 H21B C21 H21C 109.5 . . ?
 C88 C119 H11C 109.5 . . ?
 C88 C119 H11D 109.5 . . ?
 C88 C119 H11E 109.5 . . ?
 H11C C119 H11D 109.5 . . ?
 H11C C119 H11E 109.5 . . ?
 H11D C119 H11E 109.5 . . ?
 C88 C120 H12A 109.5 . . ?
 C88 C120 H12B 109.5 . . ?
 C88 C120 H12C 109.5 . . ?
 H12A C120 H12B 109.5 . . ?
 H12A C120 H12C 109.5 . . ?
 H12B C120 H12C 109.5 . . ?
 C88 C121 H12D 109.5 . . ?
 C88 C121 H12E 109.5 . . ?
 C88 C121 H12F 109.5 . . ?
 H12D C121 H12E 109.5 . . ?
 H12D C121 H12F 109.5 . . ?
 H12E C121 H12F 109.5 . . ?

loop_
  _geom_torsion_atom_site_label_1
  _geom_torsion_atom_site_label_2
  _geom_torsion_atom_site_label_3
  _geom_torsion_atom_site_label_4
  _geom_torsion
  _geom_torsion_site_symmetry_1
  _geom_torsion_site_symmetry_2
  _geom_torsion_site_symmetry_3
  _geom_torsion_site_symmetry_4
  _geom_torsion_publ_flag
 Ti1 O1 C18 C37 95.15(19) 5_666 . . . ?
 Ti1 O1 C18 C41 -85.6(2) 5_666 . . . ?
 Ti1 O6 C22 C42 -89.32(16) . . . . ?
 Ti1 O6 C22 C56 91.85(16) . . . . ?
 Ti1 O8 C20 C40 -29.9(5) . . . . ?
 Ti1 O8 C20 C62 149.5(3) . . . . ?
 Ti1 O10 C69 C46 145.9(3) . . . . ?
 Ti1 O10 C69 C54 -33.4(5) . . . . ?
 Ti1 N4 C26 C48 2.73(19) . . . . ?
 Ti1 N4 C26 C98 -178.31(13) . . . . ?
 Ti1 N4 C79 C115 178.97(13) . . . . ?
 Ti1 N2 C48 C26 -5.86(19) . . . . ?
 Ti1 N2 C48 C70 175.85(14) . . . . ?
 Ti1 N2 C92 C116 -175.85(13) . . . . ?
 Ti2 O4 C28 C50 89.5(2) 7_575 . . . ?
 Ti2 O4 C28 C65 -93.0(2) 7_575 . . . ?
 Ti2 O5 C35 C31 178.2(4) . . . . ?
 Ti2 O5 C35 C109 -1.0(6) . . . . ?
 Ti2 O3 C61 C44 -175.5(3) . . . . ?
 Ti2 O3 C61 C64 4.3(5) . . . . ?
 Ti2 O7 C106 C110 -91.15(18) . . . . ?
 Ti2 O7 C106 C43 91.95(18) . . . . ?
 Ti2 N1 C16 C24 0.70(18) . . . . ?
 Ti2 N1 C16 C58 178.56(12) . . . . ?
 Ti2 N1 C33 C107 -178.22(13) . . . . ?
 Ti2 N3 C24 C16 -0.36(19) . . . . ?
 Ti2 N3 C24 C95 -176.60(13) . . . . ?
 Ti2 N3 C105 C111 175.69(15) . . . . ?
 O1 Ti1 O8 C20 -124.3(4) 5_666 . . . ?
 O1 C18 C37 C73 -168.17(15) . . . . ?
 O1 C18 C37 C87 16.4(2) . . . . ?
 O1 C18 C41 C63 167.97(14) . . . . ?
 O1 C18 C41 C75 -18.1(2) . . . . ?
 O4 Ti2 O5 C35 149.4(5) 7_575 . . . ?
 O4 Ti2 O3 C61 -152.2(4) 7_575 . . . ?
 O4 C28 C50 C66 13.6(2) . . . . ?
 O4 C28 C50 C114 -171.60(16) . . . . ?
 O4 C28 C65 C89 -14.2(2) . . . . ?
 O4 C28 C65 C103 171.52(15) . . . . ?
 O6 Ti1 O8 C20 38.1(4) . . . . ?
 O6 Ti1 O10 C69 18.3(4) . . . . ?
 O6 C22 C42 C39 1.0(2) . . . . ?
 O6 C22 C42 C99 -179.18(15) . . . . ?
 O6 C22 C56 C52 -7.2(2) . . . . ?
 O6 C22 C56 C97 178.63(15) . . . . ?
 O8 Ti1 O10 C69 -77.9(4) . . . . ?
 O8 C20 C40 C36 178.32(15) . . . . ?
 O8 C20 C40 C39 1.0(2) . . . . ?
 O8 C20 C62 C59 -176.54(15) . . . . ?
 O8 C20 C62 C75 6.4(2) . . . . ?
 O10 Ti1 O8 C20 134.8(4) . . . . ?
 O5 Ti2 O3 C61 105.6(4) . . . . ?
 O5 C35 C109 C108 178.43(16) . . . . ?
 O5 C35 C109 C68 1.1(3) . . . . ?
 O3 Ti2 O5 C35 -107.5(5) . . . . ?
 O3 C61 C64 C83 -179.00(18) . . . . ?
 O3 C61 C64 C117 -3.3(3) . . . . ?
 O7 Ti2 O5 C35 -10.6(5) . . . . ?
 O7 Ti2 O3 C61 9.7(4) . . . . ?
 O7 C106 C110 C117 4.7(3) . . . . ?
 O7 C106 C110 C32 -175.81(17) . . . . ?
 O7 C106 C43 C68 -4.8(3) . . . . ?
 O7 C106 C43 C47 175.71(17) . . . . ?
 N1 Ti2 O5 C35 67.5(5) . . . . ?
 N1 Ti2 O3 C61 -58.8(5) . . . . ?
 N1 C16 C24 N3 -0.2(2) . . . . ?
 N1 C16 C24 C95 176.14(15) . . . . ?
 N1 C16 C58 C71 -0.2(3) . . . . ?
 N1 C16 C58 C23 -177.05(16) . . . . ?
 N1 C33 C107 C71 -0.1(3) . . . . ?
 N4 Ti1 O8 C20 -31.3(5) . . . . ?
 N4 Ti1 O10 C69 97.9(4) . . . . ?
 N4 C26 C48 N2 2.1(2) . . . . ?
 N4 C26 C48 C70 -179.57(16) . . . . ?
 N4 C26 C98 C118 -1.1(3) . . . . ?
 N4 C26 C98 C80 179.49(17) . . . . ?
 N4 C79 C115 C118 -0.5(3) . . . . ?
 N2 Ti1 O8 C20 -42.6(4) . . . . ?
 N2 Ti1 O10 C69 93.5(4) . . . . ?
 N2 C48 C70 C45 0.3(3) . . . . ?
 N2 C48 C70 C84 178.31(18) . . . . ?
 N2 C92 C116 C45 0.4(3) . . . . ?
 N3 Ti2 O5 C35 53.6(5) . . . . ?
 N3 Ti2 O3 C61 -69.2(4) . . . . ?
 N3 C24 C95 C72 0.7(3) . . . . ?
 N3 C24 C95 C78 177.57(17) . . . . ?
 N3 C105 C111 C72 0.3(3) . . . . ?
 C16 N1 C33 C107 -0.3(2) . . . . ?
 C16 C24 C95 C72 -175.47(17) . . . . ?
 C16 C24 C95 C78 1.4(3) . . . . ?
 C16 C58 C71 C107 -0.1(3) . . . . ?
 C16 C58 C23 C78 0.7(3) . . . . ?
 C18 C37 C73 C81 -2.8(3) . . . . ?
 C18 C37 C87 C46 122.02(17) . . . . ?
 C18 C41 C63 C81 3.2(3) . . . . ?
 C18 C41 C75 C62 -121.48(16) . . . . ?
 C20 C62 C75 C41 64.9(2) . . . . ?
 C22 C42 C99 C101 0.0(3) . . . . ?
 C22 C56 C97 C101 1.2(3) . . . . ?
 C24 N3 C105 C111 -0.5(3) . . . . ?
 C24 C16 C58 C71 177.56(16) . . . . ?
 C24 C16 C58 C23 0.7(3) . . . . ?
 C24 C95 C72 C111 -0.8(3) . . . . ?
 C24 C95 C78 C23 0.0(3) . . . . ?
 C26 N4 C79 C115 0.6(2) . . . . ?
 C26 C48 C70 C45 -177.98(18) . . . . ?
 C26 C48 C70 C84 0.1(3) . . . . ?
 C26 C98 C118 C115 1.1(3) . . . . ?
 C26 C98 C80 C84 0.2(3) . . . . ?
 C28 C50 C66 C31 122.50(17) . . . . ?
 C28 C50 C114 C30 -2.7(3) . . . . ?
 C28 C65 C89 C44 -120.54(17) . . . . ?
 C28 C65 C103 C30 2.9(3) . . . . ?
 C29 C46 C69 O10 -175.76(16) . . . . ?
 C29 C46 C69 C54 3.5(3) . . . . ?
 C29 C46 C87 C37 100.29(19) . . . . ?
 C29 C91 C49 C15A 48.2(3) . . . . ?
 C29 C91 C49 C14A -66.0(3) . . . . ?
 C29 C91 C49 C13A 171.8(3) . . . . ?
 C29 C91 C49 C14 -117.7(6) . . . . ?
 C29 C91 C49 C15 8.4(7) . . . . ?
 C29 C91 C49 C13 130.2(6) . . . . ?
 C31 C35 C109 C108 -0.9(3) . . . . ?
 C31 C35 C109 C68 -178.19(17) . . . . ?
 C31 C93 C112 C108 -1.0(3) . . . . ?
 C31 C93 C112 C82 176.99(18) . . . . ?
 C33 N1 C16 C24 -177.42(15) . . . . ?
 C33 N1 C16 C58 0.4(2) . . . . ?
 C35 C31 C66 C50 -69.6(2) . . . . ?
 C35 C31 C93 C112 1.4(3) . . . . ?
 C35 C109 C68 C43 69.2(2) . . . . ?
 C36 C77 C76 C10 1.1(6) . . . . ?
 C36 C77 C76 C11 121.6(5) . . . . ?
 C36 C77 C76 C12 -122.9(5) . . . . ?
 C36 C77 C76 C12A -92.2(8) . . . . ?
 C36 C77 C76 C11A 140.2(7) . . . . ?
 C36 C77 C76 C10A 20.6(6) . . . . ?
 C37 C18 C41 C63 -12.7(2) . . . . ?
 C37 C18 C41 C75 161.24(15) . . . . ?
 C37 C73 C81 C63 -6.5(3) . . . . ?
 C37 C73 C81 C51 175.99(18) . . . . ?
 C39 C42 C99 C101 179.85(16) . . . . ?
 C40 C20 C62 C59 2.8(2) . . . . ?
 C40 C20 C62 C75 -174.23(15) . . . . ?
 C40 C36 C77 C59 2.6(3) . . . . ?
 C40 C36 C77 C76 -177.67(17) . . . . ?
 C40 C39 C42 C22 102.31(19) . . . . ?
 C40 C39 C42 C99 -77.5(2) . . . . ?
 C41 C18 C37 C73 12.5(2) . . . . ?
 C41 C18 C37 C87 -162.91(15) . . . . ?
 C41 C63 C81 C73 6.3(3) . . . . ?
 C41 C63 C81 C51 -176.17(18) . . . . ?
 C42 C22 C56 C52 174.00(15) . . . . ?
 C42 C22 C56 C97 -0.2(2) . . . . ?
 C42 C39 C40 C20 -65.1(2) . . . . ?
 C42 C39 C40 C36 117.63(17) . . . . ?
 C42 C99 C101 C97 0.9(3) . . . . ?
 C42 C99 C101 C74 -177.62(16) . . . . ?
 C44 C61 C64 C83 0.7(3) . . . . ?
 C44 C61 C64 C117 176.43(18) . . . . ?
 C44 C85 C113 C83 0.0(3) . . . . ?
 C44 C85 C113 C88 -174.4(2) . . . . ?
 C46 C29 C91 C67 -3.1(3) . . . . ?
 C46 C29 C91 C49 171.44(19) . . . . ?
 C48 N2 C92 C116 0.5(3) . . . . ?
 C48 C26 C98 C118 177.87(17) . . . . ?
 C48 C26 C98 C80 -1.6(3) . . . . ?
 C48 C70 C45 C116 0.6(3) . . . . ?
 C48 C70 C84 C80 -1.4(3) . . . . ?
 C50 C28 C65 C89 163.30(15) . . . . ?
 C50 C28 C65 C103 -10.9(2) . . . . ?
 C50 C114 C30 C103 -5.2(3) . . . . ?
 C50 C114 C30 C90 177.5(2) . . . . ?
 C52 C54 C67 C91 172.66(18) . . . . ?
 C52 C54 C69 O10 3.4(3) . . . . ?
 C52 C54 C69 C46 -175.85(16) . . . . ?
 C52 C56 C97 C101 -173.13(16) . . . . ?
 C54 C52 C56 C22 -102.61(18) . . . . ?
 C54 C52 C56 C97 71.62(19) . . . . ?
 C54 C67 C91 C29 2.9(3) . . . . ?
 C54 C67 C91 C49 -171.53(19) . . . . ?
 C56 C22 C42 C39 179.80(15) . . . . ?
 C56 C22 C42 C99 -0.3(2) . . . . ?
 C56 C52 C54 C67 -98.81(19) . . . . ?
 C56 C52 C54 C69 73.4(2) . . . . ?
 C56 C97 C101 C99 -1.5(3) . . . . ?
 C56 C97 C101 C74 177.00(17) . . . . ?
 C58 C16 C24 N3 -178.14(15) . . . . ?
 C58 C16 C24 C95 -1.8(2) . . . . ?
 C58 C71 C107 C33 0.3(3) . . . . ?
 C58 C23 C78 C95 -1.0(3) . . . . ?
 C59 C62 C75 C41 -112.13(18) . . . . ?
 C59 C77 C76 C10 -179.1(5) . . . . ?
 C59 C77 C76 C11 -58.6(5) . . . . ?
 C59 C77 C76 C12 56.8(5) . . . . ?
 C59 C77 C76 C12A 87.6(8) . . . . ?
 C59 C77 C76 C11A -40.0(7) . . . . ?
 C59 C77 C76 C10A -159.6(6) . . . . ?
 C61 C44 C85 C113 0.7(3) . . . . ?
 C61 C44 C89 C65 69.5(2) . . . . ?
 C61 C64 C83 C113 0.0(3) . . . . ?
 C61 C64 C117 C110 -68.8(2) . . . . ?
 C62 C20 C40 C36 -1.0(2) . . . . ?
 C62 C20 C40 C39 -178.39(15) . . . . ?
 C62 C59 C77 C36 -0.7(3) . . . . ?
 C62 C59 C77 C76 179.56(17) . . . . ?
 C63 C41 C75 C62 52.4(2) . . . . ?
 C63 C81 C51 C9A 59.5(4) . . . . ?
 C63 C81 C51 C7A -171.9(4) . . . . ?
 C63 C81 C51 C8A -56.3(3) . . . . ?
 C63 C81 C51 C9 116.7(5) . . . . ?
 C63 C81 C51 C8 2.0(7) . . . . ?
 C63 C81 C51 C7 -127.9(6) . . . . ?
 C64 C83 C113 C85 -0.4(3) . . . . ?
 C64 C83 C113 C88 174.1(2) . . . . ?
 C65 C28 C50 C66 -163.99(15) . . . . ?
 C65 C28 C50 C114 10.9(2) . . . . ?
 C65 C103 C30 C114 5.1(3) . . . . ?
 C65 C103 C30 C90 -177.6(2) . . . . ?
 C66 C31 C35 O5 -4.3(2) . . . . ?
 C66 C31 C35 C109 174.98(16) . . . . ?
 C66 C31 C93 C112 -174.04(17) . . . . ?
 C66 C50 C114 C30 172.13(19) . . . . ?
 C67 C54 C69 O10 175.59(16) . . . . ?
 C67 C54 C69 C46 -3.6(3) . . . . ?
 C67 C91 C49 C15A -137.6(2) . . . . ?
 C67 C91 C49 C14A 108.2(3) . . . . ?
 C67 C91 C49 C13A -14.0(4) . . . . ?
 C67 C91 C49 C14 56.5(7) . . . . ?
 C67 C91 C49 C15 -177.4(6) . . . . ?
 C67 C91 C49 C13 -55.6(6) . . . . ?
 C69 C46 C87 C37 -74.8(2) . . . . ?
 C69 C54 C67 C91 0.4(3) . . . . ?
 C71 C58 C23 C78 -175.9(2) . . . . ?
 C73 C37 C87 C46 -53.3(2) . . . . ?
 C73 C81 C51 C9A -123.1(3) . . . . ?
 C73 C81 C51 C7A 5.6(4) . . . . ?
 C73 C81 C51 C8A 121.2(3) . . . . ?
 C73 C81 C51 C9 -65.9(5) . . . . ?
 C73 C81 C51 C8 179.5(6) . . . . ?
 C73 C81 C51 C7 49.5(6) . . . . ?
 C75 C41 C63 C81 -170.78(16) . . . . ?
 C77 C36 C40 C20 -1.7(3) . . . . ?
 C77 C36 C40 C39 175.67(16) . . . . ?
 C77 C59 C62 C20 -2.0(3) . . . . ?
 C77 C59 C62 C75 175.08(16) . . . . ?
 C79 N4 C26 C48 -178.72(15) . . . . ?
 C79 N4 C26 C98 0.2(2) . . . . ?
 C79 C115 C118 C98 -0.4(3) . . . . ?
 C83 C64 C117 C110 106.8(2) . . . . ?
 C83 C113 C88 C94 47.2(4) . . . . ?
 C83 C113 C88 C96 173.1(4) . . . . ?
 C83 C113 C88 C27 -67.7(4) . . . . ?
 C83 C113 C88 C119 -95.8(5) . . . . ?
 C83 C113 C88 C120 151.7(5) . . . . ?
 C83 C113 C88 C121 26.1(6) . . . . ?
 C85 C44 C61 O3 178.67(16) . . . . ?
 C85 C44 C61 C64 -1.1(3) . . . . ?
 C85 C44 C89 C65 -106.37(19) . . . . ?
 C85 C113 C88 C94 -138.7(4) . . . . ?
 C85 C113 C88 C96 -12.8(5) . . . . ?
 C85 C113 C88 C27 106.4(4) . . . . ?
 C85 C113 C88 C119 78.3(5) . . . . ?
 C85 C113 C88 C120 -34.1(5) . . . . ?
 C85 C113 C88 C121 -159.7(6) . . . . ?
 C87 C37 C73 C81 172.68(17) . . . . ?
 C87 C46 C69 O10 -0.6(3) . . . . ?
 C87 C46 C69 C54 178.59(16) . . . . ?
 C89 C44 C61 O3 2.8(3) . . . . ?
 C89 C44 C61 C64 -176.93(17) . . . . ?
 C89 C44 C85 C113 176.58(18) . . . . ?
 C89 C65 C103 C30 -171.40(18) . . . . ?
 C91 C29 C46 C69 -0.1(3) . . . . ?
 C91 C29 C46 C87 -175.24(18) . . . . ?
 C92 N2 C48 C26 177.44(15) . . . . ?
 C92 N2 C48 C70 -0.8(3) . . . . ?
 C92 C116 C45 C70 -0.9(3) . . . . ?
 C93 C31 C35 O5 -179.69(16) . . . . ?
 C93 C31 C35 C109 -0.4(3) . . . . ?
 C93 C31 C66 C50 105.76(19) . . . . ?
 C93 C112 C82 C53 -60.6(3) . . . . ?
 C93 C112 C82 C55 -179.2(2) . . . . ?
 C93 C112 C82 C17 60.7(3) . . . . ?
 C93 C112 C82 C104 109.7(10) . . . . ?
 C93 C112 C82 C60 -118.5(9) . . . . ?
 C93 C112 C82 C21 1.7(10) . . . . ?
 C97 C101 C74 C19 122.3(2) . . . . ?
 C97 C101 C74 C86 2.1(3) . . . . ?
 C97 C101 C74 C25 -118.8(2) . . . . ?
 C98 C26 C48 N2 -176.93(16) . . . . ?
 C98 C26 C48 C70 1.4(3) . . . . ?
 C98 C80 C84 C70 1.3(4) . . . . ?
 C99 C101 C74 C19 -59.3(2) . . . . ?
 C99 C101 C74 C86 -179.50(18) . . . . ?
 C99 C101 C74 C25 59.6(3) . . . . ?
 C103 C65 C89 C44 53.6(2) . . . . ?
 C103 C30 C90 C1A -177.2(5) . . . . ?
 C103 C30 C90 C2A 61.5(5) . . . . ?
 C103 C30 C90 C3 -1.8(7) . . . . ?
 C103 C30 C90 C1 -117.7(6) . . . . ?
 C103 C30 C90 C3A -50.7(6) . . . . ?
 C103 C30 C90 C2 130.6(6) . . . . ?
 C105 N3 C24 C16 176.17(15) . . . . ?
 C105 N3 C24 C95 -0.1(2) . . . . ?
 C105 C111 C72 C95 0.3(3) . . . . ?
 C106 C110 C117 C64 101.4(2) . . . . ?
 C106 C110 C32 C34 -0.4(3) . . . . ?
 C106 C43 C47 C34 0.6(3) . . . . ?
 C108 C109 C68 C43 -108.1(2) . . . . ?
 C108 C112 C82 C53 117.2(2) . . . . ?
 C108 C112 C82 C55 -1.4(3) . . . . ?
 C108 C112 C82 C17 -121.5(3) . . . . ?
 C108 C112 C82 C104 -72.4(10) . . . . ?
 C108 C112 C82 C60 59.4(9) . . . . ?
 C108 C112 C82 C21 179.5(9) . . . . ?
 C109 C108 C112 C93 -0.3(3) . . . . ?
 C109 C108 C112 C82 -178.23(18) . . . . ?
 C109 C68 C43 C106 -100.5(2) . . . . ?
 C109 C68 C43 C47 78.9(2) . . . . ?
 C110 C106 C43 C68 178.28(17) . . . . ?
 C110 C106 C43 C47 -1.2(3) . . . . ?
 C110 C32 C34 C47 -0.2(4) . . . . ?
 C110 C32 C34 C57 178.2(2) . . . . ?
 C112 C108 C109 C35 1.2(3) . . . . ?
 C112 C108 C109 C68 178.62(18) . . . . ?
 C114 C50 C66 C31 -52.3(2) . . . . ?
 C114 C30 C90 C1A -0.1(6) . . . . ?
 C114 C30 C90 C2A -121.4(4) . . . . ?
 C114 C30 C90 C3 175.3(6) . . . . ?
 C114 C30 C90 C1 59.4(6) . . . . ?
 C114 C30 C90 C3A 126.4(5) . . . . ?
 C114 C30 C90 C2 -52.2(7) . . . . ?
 C117 C64 C83 C113 -175.8(2) . . . . ?
 C117 C110 C32 C34 179.1(2) . . . . ?
 C118 C98 C80 C84 -179.2(2) . . . . ?
 C68 C43 C47 C34 -178.9(2) . . . . ?
 C43 C106 C110 C117 -178.39(16) . . . . ?
 C43 C106 C110 C32 1.1(3) . . . . ?
 C43 C47 C34 C32 0.1(4) . . . . ?
 C43 C47 C34 C57 -178.3(2) . . . . ?
 C72 C95 C78 C23 176.7(2) . . . . ?
 C23 C58 C71 C107 176.51(18) . . . . ?
 C45 C70 C84 C80 176.5(2) . . . . ?
 C32 C110 C117 C64 -78.0(2) . . . . ?
 C32 C34 C57 C5 9.7(5) . . . . ?
 C32 C34 C57 C6 121.3(4) . . . . ?
 C32 C34 C57 C5A -64.1(5) . . . . ?
 C32 C34 C57 C4 -122.7(5) . . . . ?
 C32 C34 C57 C4A -174.1(6) . . . . ?
 C32 C34 C57 C6A 42.0(6) . . . . ?
 C78 C95 C72 C111 -177.5(2) . . . . ?
 C47 C34 C57 C5 -171.9(3) . . . . ?
 C47 C34 C57 C6 -60.3(4) . . . . ?
 C47 C34 C57 C5A 114.2(5) . . . . ?
 C47 C34 C57 C4 55.6(5) . . . . ?
 C47 C34 C57 C4A 4.3(6) . . . . ?
 C47 C34 C57 C6A -139.7(6) . . . . ?
 C80 C98 C118 C115 -179.50(19) . . . . ?
 C84 C70 C45 C116 -177.3(2) . . . . ?

_smtbx_masks_special_details       ?
loop_
  _smtbx_masks_void_nr
  _smtbx_masks_void_average_x
  _smtbx_masks_void_average_y
  _smtbx_masks_void_average_z
  _smtbx_masks_void_volume
  _smtbx_masks_void_count_electrons
  _smtbx_masks_void_content
 1 -0.055 0.202 0.037 21.3 0.0 ?
 2 0.055 0.202 0.463 21.3 0.0 ?
 3 0.042 0.279 0.184 13.5 0.0 ?
 4 -0.042 0.279 0.316 13.5 0.1 ?
 5 0.000 0.480 0.750 106.9 0.0 ?
 6 0.000 0.520 0.250 106.9 0.0 ?
 7 0.042 0.721 0.684 13.5 0.0 ?
 8 -0.042 0.721 0.816 13.5 0.1 ?
 9 -0.055 0.798 0.537 21.3 1.3 ?
 10 0.055 0.798 0.963 21.3 1.4 ?
 11 0.090 0.275 0.656 8.4 0.5 ?
 12 0.090 0.725 0.156 8.4 0.5 ?
 13 0.177 0.402 0.140 242.2 34.8 ?
 14 0.177 0.598 0.640 242.2 34.8 ?
 15 0.125 0.000 0.175 7.1 0.0 ?
 16 0.125 0.000 0.675 7.1 0.0 ?
 17 0.185 0.462 0.848 26.1 0.0 ?
 18 0.185 0.538 0.348 26.1 1.5 ?
 19 0.196 0.260 0.506 7.1 0.0 ?
 20 0.196 0.740 0.006 7.1 0.0 ?
 21 0.323 -0.098 0.360 242.2 34.8 ?
 22 0.323 0.098 0.860 242.2 34.8 ?
 23 0.315 0.038 0.152 26.1 1.5 ?
 24 0.315 -0.038 0.652 26.1 0.0 ?
 25 0.304 0.240 0.494 7.1 0.0 ?
 26 0.304 0.760 0.994 7.1 0.0 ?
 27 0.375 0.500 0.325 7.1 0.0 ?
 28 0.375 0.500 0.825 7.1 0.0 ?
 29 0.500 -0.020 0.750 106.9 0.0 ?
 30 0.500 0.020 0.250 106.9 0.0 ?
 31 0.410 0.225 0.344 8.4 0.5 ?
 32 0.445 0.298 0.537 21.3 1.3 ?
 33 0.445 0.702 0.037 21.3 0.0 ?
 34 0.410 0.775 0.844 8.4 0.5 ?
 35 0.458 0.221 0.816 13.5 0.1 ?
 36 0.458 0.779 0.316 13.5 0.1 ?
 37 0.555 0.298 0.963 21.3 1.3 ?
 38 0.555 0.702 0.463 21.3 0.0 ?
 39 0.542 0.221 0.684 13.5 0.0 ?
 40 0.542 0.779 0.184 13.5 0.0 ?
 41 0.590 0.225 0.156 8.4 0.5 ?
 42 0.590 0.775 0.656 8.4 0.5 ?
 43 0.677 -0.098 0.140 242.2 34.8 ?
 44 0.677 0.098 0.640 242.2 34.8 ?
 45 0.625 0.500 0.175 7.1 0.0 ?
 46 0.625 0.500 0.675 7.1 0.0 ?
 47 0.685 0.038 0.348 26.1 1.5 ?
 48 0.685 0.962 0.848 26.1 0.0 ?
 49 0.696 0.240 0.006 7.1 0.0 ?
 50 0.696 0.760 0.506 7.1 0.0 ?
 51 0.823 0.598 0.860 242.2 34.8 ?
 52 0.823 0.402 0.360 242.2 34.8 ?
 53 0.804 0.260 0.994 7.1 0.0 ?
 54 0.815 0.462 0.652 26.1 0.0 ?
 55 0.815 0.538 0.152 26.1 1.5 ?
 56 0.804 0.740 0.494 7.1 0.0 ?
 57 0.875 0.000 0.325 7.1 0.0 ?
 58 0.875 0.000 0.825 7.1 0.0 ?
 59 0.910 0.275 0.844 8.4 0.5 ?
 60 0.910 0.725 0.344 8.4 0.5 ?

_smtbx_masks_void_probe_radius     1.2
_smtbx_masks_void_truncation_radius  1.2
_shelx_res_file
;
TITL cu_220703B_0m_a.res in C2/c
    cu_220703b_0m.res
    created by SHELXL-2018/3 at 14:00:34 on 13-May-2023
REM Old TITL cu_220703B_0m in C2/c
REM SHELXT solution in C2/c: R1 0.180, Rweak 0.008, Alpha 0.048
REM <I/s> 0.361 for 624 systematic absences, Orientation as input
REM Formula found by SHELXT: C221 O24 Ti4
CELL 1.54178 45.0923 19.8507 30.8256 90 130.034 90
ZERR 4 0.012 0.0058 0.0084 0 0.01 0
LATT 7
SYMM -X,+Y,0.5-Z
SFAC C H N O Ti
UNIT 908 992 32 68 16
DFIX 1.55 0.01 C57 C34 C57 C5 C57 C6 C57 C5A C57 C4 C57 C4A C57 C6A
SIMU 0.004 0.01 2 C44 C83 C85 C113 C88 C94 C96 C27 C64 C61 O3
SIMU 0.004 0.01 2 C114 C30 C90 C1A C2A C3 C1 C3A C2 C103 C65 C28 C50 O4
DFIX 1.55 0.01 C88 C113 C88 C94 C88 C96 C88 C27
SIMU 0.004 0.01 2 C32 C34 C57 C5 C6 C5A C4 C4A C6A C47 C43 C110 C106 O7
SIMU 0.004 0.01 2 C29 C67 C91 C49 C15A C14A C13A C14 C15 C13 C54 C69 C46 O10
SIMU 0.004 0.01 2 C36 C59 C77 C76 C10 C11 C12 C12A C11A C10A C40 C20 C62 O8
SIMU 0.004 0.01 2 C41 C63 C73 C81 C51 C9A C7A C8A C9 C8 C7 C18 C37 O1
DFIX 1.55 0.01 C51 C9A C51 C7A C51 C8 C51 C7 C51 C81 C51 C8A C51 C9
DFIX 1.55 0.01 C76 C11A C76 C10 C76 C77 C76 C12 C76 C11 C76 C12A C76 C10A
DFIX 1.55 0.01 C49 C15 C49 C13A C49 C14 C49 C91 C49 C15A C49 C14A C49 C13
DFIX 2.52 0.01 C4 C5
DFIX 2.52 0.01 C5 C6
DFIX 2.52 0.01 C4A C5A
DFIX 2.52 0.01 C13 C15
DFIX 2.52 0.01 C6 C4
DFIX 2.52 0.01 C6A C4A
DFIX 2.52 0.01 C8 C7
DFIX 2.52 0.01 C7 C9
DFIX 2.52 0.01 C15 C14
DFIX 2.52 0.01 C9 C8
DFIX 2.52 0.01 C14 C13
DFIX 2.52 0.01 C6A C5A
DFIX 1.55 0.01 C82 C55 C82 C104 C82 C17 C82 C21 C82 C53 C82 C60
SIMU 0.002 0.004 2 C82 C53 C55 C17 C104 C60 C21
DFIX 1.55 0.01 C88 C119 C88 C120 C88 C121
SIMU 0.002 0.004 2 C88 C94 C96 C27 C119 C120 C121

L.S. 5
PLAN  10
SIZE 0.1252 0.1108 0.0024
TEMP -100.15
CONF
LIST 4
MORE -1
BOND $H
ABIN
fmap 2
acta
SHEL 999 0.837
OMIT -26 0 26
REM <olex2.extras>
REM <HklSrc "%.\\cu_220703B_0m.hkl">
REM </olex2.extras>

WGHT    0.069300   13.682200
FVAR       0.14054   0.57405   0.60743   0.23722   0.30533   0.60482   0.87070
FVAR       0.57381
TI1   5    0.521259    0.492865    0.439032    11.00000    0.01997    0.02305 =
         0.02249   -0.00156    0.01463   -0.00035
TI2   5    0.313584    1.255569    0.100991    11.00000    0.02274    0.02065 =
         0.02525   -0.00115    0.01578   -0.00276
O1    4    0.494444    0.551164    0.525282    11.00000    0.02329    0.02141 =
         0.02666   -0.00169    0.01734   -0.00070
O4    4    0.225471    1.196712   -0.035882    11.00000    0.02414    0.02199 =
         0.02615   -0.00047    0.01701   -0.00112
O6    4    0.537393    0.503303    0.393747    11.00000    0.02826    0.02897 =
         0.03082    0.00070    0.02251   -0.00028
O8    4    0.482141    0.555186    0.398442    11.00000    0.02606    0.02769 =
         0.02749    0.00437    0.01834    0.00458
O10   4    0.563398    0.537100    0.501488    11.00000    0.02416    0.02858 =
         0.02956   -0.00626    0.01847   -0.00559
O5    4    0.327190    1.198521    0.069653    11.00000    0.02491    0.02711 =
         0.03547   -0.00338    0.01858    0.00111
O3    4    0.283963    1.205746    0.111346    11.00000    0.03185    0.03030 =
         0.02876    0.00063    0.01953   -0.00721
O7    4    0.361715    1.243675    0.177392    11.00000    0.02780    0.02613 =
         0.02821    0.00066    0.01371   -0.00452
N1    3    0.350440    1.339139    0.107965    11.00000    0.02319    0.02430 =
         0.02558   -0.00102    0.01617   -0.00202
N4    3    0.557167    0.397539    0.464000    11.00000    0.02468    0.03011 =
         0.02686   -0.00023    0.01905    0.00110
N2    3    0.482926    0.413231    0.371979    11.00000    0.02621    0.03144 =
         0.02502   -0.00312    0.01800   -0.00067
N3    3    0.311091    1.343597    0.145929    11.00000    0.02595    0.02955 =
         0.02588   -0.00148    0.01748   -0.00246
C16   1    0.352497    1.397078    0.133256    11.00000    0.02157    0.02457 =
         0.02370    0.00007    0.01257   -0.00082
C18   1    0.499561    0.613322    0.513095    11.00000    0.02962    0.02207 =
         0.02950   -0.00170    0.02389   -0.00075
C20   1    0.452089    0.593564    0.356549    11.00000    0.02385    0.02405 =
         0.02733    0.00199    0.01611    0.00028
C22   1    0.545294    0.566803    0.386785    11.00000    0.03307    0.03107 =
         0.03221   -0.00176    0.02683   -0.00137
C24   1    0.331541    1.399392    0.153614    11.00000    0.02383    0.02604 =
         0.02704   -0.00243    0.01561   -0.00125
C26   1    0.538317    0.342381    0.430625    11.00000    0.03465    0.02779 =
         0.03322   -0.00173    0.02650    0.00180
C28   1    0.237283    1.133821   -0.014924    11.00000    0.02344    0.02139 =
         0.02538   -0.00216    0.01412   -0.00272
C29   1    0.632463    0.653364    0.614902    11.00000    0.02906    0.03664 =
         0.03302   -0.00937    0.01974   -0.00725
AFIX  43
H29   2    0.636382    0.675909    0.645418    11.00000   -1.20000
AFIX   0

C31   1    0.325405    1.127087    0.006413    11.00000    0.03232    0.02542 =
         0.04257    0.00096    0.02874    0.00117
C33   1    0.370949    1.335516    0.090960    11.00000    0.02616    0.03441 =
         0.02712   -0.00167    0.01809   -0.00172
AFIX  43
H33   2    0.369816    1.295160    0.073379    11.00000   -1.20000
AFIX   0
C35   1    0.346202    1.157280    0.059732    11.00000    0.02857    0.02182 =
         0.04271    0.00063    0.02566    0.00145

C36   1    0.414862    0.646676    0.265073    11.00000    0.03179    0.02444 =
         0.02792    0.00131    0.01913   -0.00374
AFIX  43
H36   2    0.411880    0.657640    0.232454    11.00000   -1.20000
AFIX   0
C37   1    0.536040    0.644068    0.548434    11.00000    0.03170    0.02717 =
         0.03205   -0.00419    0.02513   -0.00268
C39   1    0.474553    0.580947    0.299453    11.00000    0.03069    0.03262 =
         0.02838    0.00196    0.02115   -0.00060
AFIX  23
H39A  2    0.464103    0.592485    0.260651    11.00000   -1.20000
H39B  2    0.475082    0.531207    0.302211    11.00000   -1.20000
AFIX   0
C40   1    0.447057    0.608192    0.307876    11.00000    0.02768    0.02318 =
         0.02826   -0.00047    0.01867   -0.00374
C41   1    0.468300    0.647152    0.464422    11.00000    0.03038    0.02805 =
         0.03246    0.00190    0.02500    0.00284
C42   1    0.515889    0.606979    0.341302    11.00000    0.03196    0.03289 =
         0.03190   -0.00017    0.02480   -0.00143

C44   1    0.234593    1.140545    0.098656    11.00000    0.03300    0.02941 =
         0.03168   -0.00134    0.02308   -0.00472
C46   1    0.601131    0.609714    0.581608    11.00000    0.02387    0.03069 =
         0.02905   -0.00224    0.01731   -0.00240
C48   1    0.498383    0.350626    0.381910    11.00000    0.03430    0.03036 =
         0.03069   -0.00584    0.02394   -0.00101
C50   1    0.261678    1.098747   -0.020440    11.00000    0.02722    0.02520 =
         0.03207   -0.00249    0.01915   -0.00150
C52   1    0.614798    0.553174    0.477233    11.00000    0.02558    0.03902 =
         0.03676   -0.00305    0.02352   -0.00205
AFIX  23
H52A  2    0.606901    0.505557    0.473398    11.00000   -1.20000
H52B  2    0.638851    0.554343    0.482398    11.00000   -1.20000
AFIX   0
C54   1    0.621915    0.584722    0.527775    11.00000    0.02497    0.03325 =
         0.03267   -0.00171    0.01890   -0.00152
C56   1    0.583085    0.592149    0.424481    11.00000    0.03087    0.03749 =
         0.03550   -0.00325    0.02692   -0.00149

C58   1    0.375085    1.452548    0.141488    11.00000    0.02805    0.02784 =
         0.03367    0.00010    0.01844   -0.00370
C59   1    0.393427    0.654680    0.317766    11.00000    0.02802    0.02864 =
         0.03559    0.00207    0.02128    0.00243
AFIX  43
H59   2    0.375140    0.669997    0.321367    11.00000   -1.20000
AFIX   0

C61   1    0.271631    1.170083    0.134559    11.00000    0.03459    0.02743 =
         0.03213    0.00027    0.02361   -0.00695
C62   1    0.425391    0.618385    0.362126    11.00000    0.02598    0.02577 =
         0.02993    0.00098    0.01901   -0.00062
C63   1    0.472251    0.715115    0.458395    11.00000    0.03909    0.02970 =
         0.04071    0.00666    0.03028    0.00649
AFIX  43
H63   2    0.450683    0.738682    0.426443    11.00000   -1.20000
AFIX   0

C64   1    0.294996    1.161986    0.193188    11.00000    0.03998    0.03587 =
         0.03086   -0.00128    0.02220   -0.01031
C65   1    0.226636    1.103855    0.014393    11.00000    0.02485    0.02728 =
         0.02841   -0.00080    0.01641   -0.00384
C66   1    0.282028    1.136199   -0.037971    11.00000    0.03098    0.02923 =
         0.03332   -0.00213    0.02309    0.00111
AFIX  23
H66A  2    0.272937    1.118688   -0.074820    11.00000   -1.20000
H66B  2    0.275569    1.184734   -0.042546    11.00000   -1.20000
AFIX   0

C67   1    0.652856    0.629245    0.562360    11.00000    0.02466    0.04263 =
         0.03942   -0.00452    0.02151   -0.00733
AFIX  43
H67   2    0.670750    0.634836    0.556065    11.00000   -1.20000
AFIX   0
C69   1    0.595188    0.576327    0.536425    11.00000    0.02202    0.02770 =
         0.02853   -0.00258    0.01525   -0.00296

C71   1    0.396197    1.446756    0.122769    11.00000    0.03186    0.03623 =
         0.03679    0.00079    0.02220   -0.00951
AFIX  43
H71   2    0.411747    1.483111    0.127486    11.00000   -1.20000
AFIX   0

C73   1    0.538762    0.712311    0.540708    11.00000    0.03735    0.02789 =
         0.04480   -0.00479    0.03042   -0.00702
AFIX  43
H73   2    0.563290    0.733791    0.565712    11.00000   -1.20000
AFIX   0
C75   1    0.432321    0.608718    0.416533    11.00000    0.02628    0.03185 =
         0.03184    0.00409    0.02119    0.00375
AFIX  23
H75A  2    0.435696    0.560182    0.426052    11.00000   -1.20000
H75B  2    0.409606    0.625106    0.411674    11.00000   -1.20000
AFIX   0
C77   1    0.387106    0.669533    0.268154    11.00000    0.02910    0.02581 =
         0.03315    0.00335    0.01831   -0.00086
C79   1    0.594517    0.391020    0.508855    11.00000    0.02637    0.03981 =
         0.02904    0.00297    0.01923    0.00320
AFIX  43
H79   2    0.607929    0.429026    0.532661    11.00000   -1.20000
AFIX   0
C81   1    0.506906    0.750018    0.497775    11.00000    0.04599    0.02645 =
         0.05273    0.00319    0.03883   -0.00039

C83   1    0.280832    1.123657    0.214527    11.00000    0.04855    0.04234 =
         0.02876   -0.00092    0.02441   -0.01240
AFIX  43
H83   2    0.296765    1.118203    0.254399    11.00000   -1.20000
AFIX   0
C85   1    0.222010    1.102569    0.122178    11.00000    0.03653    0.03518 =
         0.03543   -0.00356    0.02530   -0.01113
AFIX  43
H85   2    0.197079    1.082399    0.097571    11.00000   -1.20000
AFIX   0

C87   1    0.572442    0.603139    0.591461    11.00000    0.02774    0.03019 =
         0.02953   -0.00481    0.02011   -0.00489
AFIX  23
H87A  2    0.584602    0.618938    0.630150    11.00000   -1.20000
H87B  2    0.565402    0.555150    0.588612    11.00000   -1.20000
AFIX   0

C89   1    0.209758    1.145762    0.035231    11.00000    0.02576    0.03031 =
         0.02936    0.00121    0.01833   -0.00357
AFIX  23
H89A  2    0.208041    1.193466    0.024448    11.00000   -1.20000
H89B  2    0.183254    1.129798    0.016965    11.00000   -1.20000
AFIX   0

C91   1    0.658453    0.665537    0.605452    11.00000    0.02769    0.04217 =
         0.03945   -0.00932    0.02082   -0.01026
C92   1    0.446309    0.421971    0.325678    11.00000    0.02741    0.04199 =
         0.02477   -0.00132    0.01626   -0.00121
AFIX  43
H92   2    0.435186    0.465527    0.318015    11.00000   -1.20000
AFIX   0

C93   1    0.344672    1.084394   -0.004050    11.00000    0.03958    0.02887 =
         0.05056   -0.00040    0.03519    0.00167
AFIX  43
H93   2    0.330514    1.064818   -0.040597    11.00000   -1.20000
AFIX   0
C95   1    0.334516    1.456465    0.183181    11.00000    0.03318    0.03191 =
         0.04034   -0.00874    0.02322   -0.00060

C97   1    0.590897    0.656785    0.416093    11.00000    0.03522    0.04004 =
         0.04157   -0.00780    0.02968   -0.00842
AFIX  43
H97   2    0.616751    0.673071    0.441556    11.00000   -1.20000
AFIX   0
C98   1    0.556540    0.279618    0.441736    11.00000    0.04673    0.03188 =
         0.04428    0.00296    0.03540    0.00745
C99   1    0.524968    0.671462    0.334874    11.00000    0.04013    0.03470 =
         0.03887    0.00312    0.03082    0.00038
AFIX  43
H99   2    0.504900    0.698363    0.303971    11.00000   -1.20000
AFIX   0
C101  1    0.562408    0.697963    0.372111    11.00000    0.04502    0.03364 =
         0.04403   -0.00455    0.03586   -0.00660

C103  1    0.234955    1.036225    0.028676    11.00000    0.03891    0.02963 =
         0.04406    0.00573    0.02858   -0.00162
AFIX  43
H103  2    0.226642    1.015442    0.047008    11.00000   -1.20000
AFIX   0
C105  1    0.293392    1.343699    0.167508    11.00000    0.03464    0.04081 =
         0.03498   -0.00349    0.02646   -0.00561
AFIX  43
H105  2    0.278900    1.305067    0.162085    11.00000   -1.20000
AFIX   0
C106  1    0.373774    1.180809    0.199216    11.00000    0.02667    0.02921 =
         0.02821    0.00049    0.00898   -0.00474
C107  1    0.394204    1.388344    0.097678    11.00000    0.02934    0.04712 =
         0.03217    0.00121    0.02258   -0.00502
AFIX  43
H107  2    0.408445    1.383540    0.084889    11.00000   -1.20000
AFIX   0
C108  1    0.403691    1.099622    0.089478    11.00000    0.02949    0.02708 =
         0.06108    0.00845    0.03071    0.00512
AFIX  43
H108  2    0.430444    1.089930    0.118257    11.00000   -1.20000
AFIX   0
C109  1    0.385978    1.143999    0.101990    11.00000    0.02789    0.02671 =
         0.04830    0.00354    0.02482    0.00058
C110  1    0.363229    1.152515    0.229306    11.00000    0.03306    0.03791 =
         0.02826    0.00512    0.01046   -0.00910
C111  1    0.295135    1.398189    0.197893    11.00000    0.04600    0.05796 =
         0.04667   -0.01072    0.03748   -0.00330
AFIX  43
H111  2    0.282170    1.396221    0.212848    11.00000   -1.20000
AFIX   0
C112  1    0.384011    1.069203    0.037082    11.00000    0.04105    0.02580 =
         0.06563    0.00556    0.04176    0.00538
C113  1    0.244504    1.093132    0.180116    11.00000    0.04805    0.04058 =
         0.03687   -0.00203    0.03086   -0.01309
C114  1    0.269351    1.031273   -0.005368    11.00000    0.04115    0.02611 =
         0.05094    0.00060    0.03197    0.00538
AFIX  43
H114  2    0.284996    1.007145   -0.010680    11.00000   -1.20000
AFIX   0

C115  1    0.615038    0.330554    0.522644    11.00000    0.03223    0.05168 =
         0.03920    0.01292    0.02415    0.01448
AFIX  43
H115  2    0.641772    0.328169    0.554929    11.00000   -1.20000
AFIX   0
C116  1    0.423424    0.369784    0.287717    11.00000    0.03213    0.06074 =
         0.02758   -0.01159    0.01636   -0.00951
AFIX  43
H116  2    0.397362    0.378190    0.254924    11.00000   -1.20000
AFIX   0

C117  1    0.336092    1.189373    0.233705    11.00000    0.04082    0.04342 =
         0.02645    0.00057    0.01775   -0.01267
AFIX  23
H11A  2    0.335772    1.237701    0.225482    11.00000   -1.20000
H11B  2    0.345863    1.185710    0.273001    11.00000   -1.20000
AFIX   0

C118  1    0.596174    0.275140    0.489161    11.00000    0.04847    0.03889 =
         0.05219    0.01372    0.03743    0.01867
AFIX  43
H118  2    0.609723    0.233966    0.497855    11.00000   -1.20000
AFIX   0

C68   1    0.409097    1.174063    0.160537    11.00000    0.02367    0.03386 =
         0.04816   -0.00071    0.01650    0.00013
AFIX  23
H68A  2    0.404945    1.223405    0.157090    11.00000   -1.20000
H68B  2    0.436985    1.165892    0.181470    11.00000   -1.20000
AFIX   0
C30   1    0.254948    0.997627    0.017269    11.00000    0.05197    0.02707 =
         0.06208    0.00820    0.04019    0.00440

C70   1    0.477437    0.295411    0.346207    11.00000    0.04679    0.03910 =
         0.04131   -0.01678    0.03056   -0.00926
C43   1    0.398291    1.145254    0.194197    11.00000    0.02845    0.03250 =
         0.03604    0.00240    0.01158   -0.00043
C72   1    0.315652    1.454123    0.205780    11.00000    0.04557    0.04591 =
         0.05078   -0.01730    0.03525   -0.00337
AFIX  43
H72   2    0.317187    1.491385    0.226487    11.00000   -1.20000
AFIX   0
C23   1    0.376862    1.510255    0.171021    11.00000    0.04198    0.02531 =
         0.05679   -0.00976    0.03110   -0.01096
AFIX  43
H23   2    0.391799    1.548147    0.176446    11.00000   -1.20000
AFIX   0

C74   1    0.570588    0.770230    0.364512    11.00000    0.05711    0.03333 =
         0.05545   -0.00815    0.04462   -0.01010
C45   1    0.438706    0.306685    0.297993    11.00000    0.04606    0.05390 =
         0.04002   -0.02494    0.02594   -0.01766
AFIX  43
H45   2    0.423270    0.270737    0.272746    11.00000   -1.20000
AFIX   0
C76   1    0.350976    0.709526    0.220289    11.00000    0.03918    0.04027 =
         0.04190    0.01380    0.02365    0.01338

C32   1    0.378001    1.089584    0.254651    11.00000    0.04499    0.04676 =
         0.04041    0.01374    0.01690   -0.00531
AFIX  43
H32   2    0.370932    1.070739    0.275199    11.00000   -1.20000
AFIX   0
C78   1    0.357907    1.512016    0.191205    11.00000    0.04629    0.02947 =
         0.06354   -0.01798    0.03650   -0.00833
AFIX  43
H78   2    0.360038    1.550754    0.211149    11.00000   -1.20000
AFIX   0
C47   1    0.412395    1.082274    0.220479    11.00000    0.03838    0.04069 =
         0.05228    0.00805    0.01703    0.00732
AFIX  43
H47   2    0.429218    1.058283    0.217438    11.00000   -1.20000
AFIX   0

C80   1    0.534211    0.224460    0.404441    11.00000    0.07222    0.02773 =
         0.06742   -0.00517    0.05294    0.00548
AFIX  43
H80   2    0.546268    0.181909    0.411711    11.00000   -1.20000
AFIX   0
C19   1    0.559411    0.777888    0.306467    11.00000    0.07286    0.04125 =
         0.06355   -0.00361    0.05153   -0.01458
AFIX 137
H19A  2    0.574226    0.745761    0.302876    11.00000   -1.50000
H19B  2    0.565152    0.823863    0.302233    11.00000   -1.50000
H19C  2    0.531661    0.768969    0.276932    11.00000   -1.50000
AFIX   0

C82   1    0.402798    1.018786    0.023182    11.00000    0.05856    0.03822 =
         0.08915    0.00555    0.06053    0.01410
C49   1    0.689110    0.721250    0.637951    11.00000    0.03918    0.05299 =
         0.05233   -0.01654    0.02813   -0.02323
C84   1    0.496465    0.231733    0.359277    11.00000    0.06531    0.03612 =
         0.06247   -0.02178    0.04481   -0.01054
AFIX  43
H84   2    0.482179    0.194017    0.335643    11.00000   -1.20000
AFIX   0

C34   1    0.402504    1.053723    0.250957    11.00000    0.05120    0.04669 =
         0.05754    0.02203    0.02320    0.00550
C86   1    0.613348    0.789629    0.409177    11.00000    0.06647    0.04846 =
         0.06985   -0.01082    0.04518   -0.02427
AFIX 137
H86A  2    0.620947    0.787565    0.446930    11.00000   -1.50000
H86B  2    0.617186    0.835509    0.401867    11.00000   -1.50000
H86C  2    0.629266    0.758223    0.407309    11.00000   -1.50000
AFIX   0
C51   1    0.509597    0.826058    0.491866    11.00000    0.06464    0.02859 =
         0.08584    0.00993    0.05541   -0.00033

C88   1    0.231893    1.046030    0.205242    11.00000    0.07212    0.06099 =
         0.04796   -0.00088    0.04442   -0.02639
PART -1
O2    4    0.518586    0.387149    0.319423    10.50000    0.04968    0.03940 =
         0.03237    0.00084    0.03087   -0.00016
AFIX 147
H2    2    0.521017    0.425716    0.332589    10.50000   -1.50000
AFIX   0

PART 0
C25   1    0.546135    0.819382    0.368384    11.00000    0.09277    0.04245 =
         0.10603   -0.01494    0.07933   -0.00664
AFIX 137
H25A  2    0.518614    0.808825    0.338699    11.00000   -1.50000
H25B  2    0.551106    0.865573    0.363318    11.00000   -1.50000
H25C  2    0.553058    0.815161    0.405610    11.00000   -1.50000
AFIX   0

C90   1    0.262298    0.922347    0.031545    11.00000    0.10096    0.03134 =
         0.11641    0.02289    0.08166    0.01799
PART 1
C53   1    0.382542    0.950922    0.008852    71.00000    0.06482    0.03730 =
         0.09703   -0.00401    0.05635    0.01056
AFIX 137
H53A  2    0.395059    0.917807    0.001672    71.00000   -1.50000
H53B  2    0.355247    0.955562   -0.025029    71.00000   -1.50000
H53C  2    0.384301    0.935782    0.040703    71.00000   -1.50000
AFIX   0

C10   1    0.347526    0.721042    0.168654    61.00000    0.04877    0.07524 =
         0.05409    0.03955    0.03131    0.02844
AFIX 137
H10D  2    0.368495    0.750711    0.178683    61.00000   -1.50000
H10E  2    0.322501    0.742084    0.138667    61.00000   -1.50000
H10F  2    0.349350    0.677786    0.155184    61.00000   -1.50000
AFIX   0
C11   1    0.314715    0.669657    0.201470    61.00000    0.03083    0.06625 =
         0.06352    0.02280    0.02630    0.02424
AFIX 137
H11F  2    0.314337    0.625376    0.187065    61.00000   -1.50000
H11G  2    0.291252    0.694620    0.171538    61.00000   -1.50000
H11H  2    0.315695    0.663839    0.233943    61.00000   -1.50000
AFIX   0
PART 2
C15A  1    0.710534    0.716644    0.701705   -41.00000    0.03472    0.05483 =
         0.05230   -0.01901    0.01784   -0.01736
AFIX 137
H15A  2    0.725414    0.674638    0.716810   -41.00000   -1.50000
H15B  2    0.691685    0.717291    0.707735   -41.00000   -1.50000
H15C  2    0.728166    0.755064    0.721227   -41.00000   -1.50000
AFIX   0

PART 1
C55   1    0.446007    1.008375    0.074232    71.00000    0.05559    0.05056 =
         0.10600   -0.00257    0.05498    0.01819
AFIX 137
H55A  2    0.448737    0.991716    0.106571    71.00000   -1.50000
H55B  2    0.459756    1.051325    0.084237    71.00000   -1.50000
H55C  2    0.457028    0.975458    0.064379    71.00000   -1.50000
AFIX   0
C94   1    0.241298    1.079943    0.257655    81.00000    0.07670    0.07255 =
         0.04578   -0.00108    0.04575   -0.02853
AFIX 137
H94A  2    0.226518    1.121899    0.246335    81.00000   -1.50000
H94B  2    0.269065    1.089965    0.285155    81.00000   -1.50000
H94C  2    0.234309    1.049590    0.274899    81.00000   -1.50000
AFIX   0
C17   1    0.399236    1.045054   -0.025903    71.00000    0.07890    0.06719 =
         0.09909    0.00921    0.07459    0.02223
AFIX 137
H17A  2    0.411950    1.013745   -0.033976    71.00000   -1.50000
H17B  2    0.411651    1.089341   -0.016222    71.00000   -1.50000
H17C  2    0.371793    1.049145   -0.059406    71.00000   -1.50000
AFIX   0
C96   1    0.190702    1.022300    0.165716    81.00000    0.08081    0.06458 =
         0.05591   -0.00153    0.04301   -0.04315
AFIX 137
H96A  2    0.185962    0.992900    0.186237    81.00000   -1.50000
H96B  2    0.185906    0.997239    0.134344    81.00000   -1.50000
H96C  2    0.173298    1.061241    0.150715    81.00000   -1.50000
AFIX   0
PART 0
C57   1    0.419405    0.985345    0.280605    11.00000    0.08331    0.06075 =
         0.10484    0.04642    0.04481    0.01862

PART 2
C14A  1    0.666516    0.789713    0.618058   -41.00000    0.06709    0.05040 =
         0.06778   -0.00636    0.02962   -0.02828
AFIX 137
H14A  2    0.685012    0.827161    0.635418   -41.00000   -1.50000
H14B  2    0.650735    0.791669    0.629606   -41.00000   -1.50000
H14C  2    0.649674    0.793109    0.576714   -41.00000   -1.50000
AFIX   0
PART 1
C12   1    0.348916    0.778247    0.241805    61.00000    0.07548    0.04165 =
         0.07330    0.01569    0.03947    0.03096
AFIX 137
H12G  2    0.345199    0.770909    0.269469    61.00000   -1.50000
H12H  2    0.327145    0.804395    0.209804    61.00000   -1.50000
H12I  2    0.373098    0.803014    0.259784    61.00000   -1.50000
AFIX   0
PART 2
C13A  1    0.717722    0.720616    0.628672   -41.00000    0.06834    0.11818 =
         0.10437   -0.05706    0.06722   -0.06259
AFIX 137
H13A  2    0.737575    0.754934    0.652633   -41.00000   -1.50000
H13B  2    0.704443    0.730346    0.588786   -41.00000   -1.50000
H13C  2    0.729963    0.676151    0.638495   -41.00000   -1.50000
AFIX   0

PART 1
C5    1    0.402018    0.956042    0.305120    31.00000    0.12023    0.04272 =
         0.07925    0.03090    0.06945    0.01944
AFIX 137
H5A   2    0.411463    0.909913    0.318051    31.00000   -1.50000
H5B   2    0.373723    0.955597    0.275982    31.00000   -1.50000
H5C   2    0.409598    0.983626    0.337215    31.00000   -1.50000
AFIX   0

PART -1
C100  1    0.491709    0.389836    0.259159    10.50000    0.03968    0.05456 =
         0.03924   -0.00010    0.02806   -0.00344
AFIX  13
H100  2    0.465728    0.402628    0.246448    10.50000   -1.20000
AFIX   0

PART 1
C27   1    0.258273    0.981406    0.226675    81.00000    0.08989    0.06473 =
         0.06549    0.01143    0.04555   -0.02270
AFIX 137
H27A  2    0.249874    0.948089    0.240264    81.00000   -1.50000
H27B  2    0.285291    0.993838    0.257659    81.00000   -1.50000
H27C  2    0.256051    0.962123    0.195424    81.00000   -1.50000
AFIX   0

PART -1
C102  1    0.503829    0.441428    0.238004    10.50000    0.05060    0.06005 =
         0.04090    0.01008    0.03406    0.00274
AFIX 137
H10J  2    0.529187    0.429243    0.249927    10.50000   -1.50000
H10K  2    0.505530    0.485610    0.253660    10.50000   -1.50000
H10L  2    0.484720    0.443277    0.196545    10.50000   -1.50000
AFIX   0
C38   1    0.489367    0.319513    0.239077    10.50000    0.06910    0.05962 =
         0.04983   -0.01458    0.04429   -0.01629
AFIX 137
H38A  2    0.472733    0.319263    0.197665    10.50000   -1.50000
H38B  2    0.478467    0.289387    0.250850    10.50000   -1.50000
H38C  2    0.515375    0.304035    0.255621    10.50000   -1.50000
AFIX   0

PART 1
C6    1    0.405349    0.930099    0.230512    31.00000    0.15598    0.04468 =
         0.11880    0.02233    0.10306    0.02981
AFIX 137
H6A   2    0.417374    0.940997    0.213897    31.00000   -1.50000
H6B   2    0.377101    0.931756    0.201005    31.00000   -1.50000
H6C   2    0.413235    0.884774    0.246920    31.00000   -1.50000
AFIX   0

PART 2
C9A   1    0.481079    0.862601    0.493142   -51.00000    0.10710    0.02895 =
         0.15521   -0.00428    0.09803    0.00307
AFIX 137
H9AA  2    0.455152    0.843768    0.464233   -51.00000   -1.50000
H9AB  2    0.480987    0.910528    0.485432   -51.00000   -1.50000
H9AC  2    0.488451    0.857398    0.530597   -51.00000   -1.50000
AFIX   0
C7A   1    0.550466    0.853008    0.533323   -51.00000    0.08535    0.03733 =
         0.12974    0.01651    0.04077   -0.02596
AFIX 137
H7AA  2    0.559912    0.848171    0.572029   -51.00000   -1.50000
H7AB  2    0.550683    0.900715    0.525352   -51.00000   -1.50000
H7AC  2    0.567294    0.827607    0.529463   -51.00000   -1.50000
AFIX   0
C8A   1    0.496977    0.838415    0.431761   -51.00000    0.12684    0.05958 =
         0.11308    0.04092    0.08375   -0.00092
AFIX 137
H8AA  2    0.515180    0.815782    0.429329   -51.00000   -1.50000
H8AB  2    0.496979    0.886887    0.425732   -51.00000   -1.50000
H8AC  2    0.470886    0.820296    0.402670   -51.00000   -1.50000
AFIX   0

PART 1
C1A   1    0.284997    0.888480    0.020055    21.00000    0.13156    0.03647 =
         0.17756    0.03341    0.12068    0.03576
AFIX 137
H1AA  2    0.288963    0.841385    0.032225    21.00000   -1.50000
H1AB  2    0.310158    0.910885    0.040825    21.00000   -1.50000
H1AC  2    0.271253    0.890220   -0.020671    21.00000   -1.50000
AFIX   0
C2A   1    0.220913    0.886916   -0.004483    21.00000    0.11551    0.02842 =
         0.18037    0.00896    0.08769   -0.00768
AFIX 137
H2AA  2    0.224321    0.838610    0.004061    21.00000   -1.50000
H2AB  2    0.206960    0.893466   -0.044974    21.00000   -1.50000
H2AC  2    0.206030    0.906902    0.005330    21.00000   -1.50000
AFIX   0
PART 2
C3    1    0.248604    0.894206    0.058741   -21.00000    0.12418    0.04048 =
         0.15579    0.04037    0.11363    0.02093
AFIX 137
H3A   2    0.253710    0.845647    0.063914   -21.00000   -1.50000
H3B   2    0.220684    0.902103    0.035119   -21.00000   -1.50000
H3C   2    0.262070    0.915665    0.095749   -21.00000   -1.50000
AFIX   0
C1    1    0.309323    0.914420    0.077886   -21.00000    0.12279    0.05796 =
         0.16669    0.06528    0.08741    0.04399
AFIX 137
H1A   2    0.319057    0.935359    0.113692   -21.00000   -1.50000
H1B   2    0.320969    0.936632    0.063627   -21.00000   -1.50000
H1C   2    0.316172    0.866512    0.084161   -21.00000   -1.50000
AFIX   0
PART 1
C3A   1    0.279908    0.912527    0.093319    21.00000    0.15690    0.06354 =
         0.13537    0.05764    0.07515    0.04465
AFIX 137
H3AA  2    0.262611    0.932007    0.098908    21.00000   -1.50000
H3AB  2    0.305154    0.934996    0.118418    21.00000   -1.50000
H3AC  2    0.283218    0.864300    0.102128    21.00000   -1.50000
AFIX   0
PART 2
C2    1    0.250321    0.883583   -0.020757   -21.00000    0.16780    0.02916 =
         0.15389    0.00173    0.09286    0.00950
AFIX 137
H2A   2    0.256247    0.835651   -0.011451   -21.00000   -1.50000
H2B   2    0.264621    0.901188   -0.032314   -21.00000   -1.50000
H2C   2    0.222458    0.889197   -0.051850   -21.00000   -1.50000
AFIX   0
C5A   1    0.446769    1.010232    0.349645   -31.00000    0.10150    0.07753 =
         0.10412    0.05682    0.03860    0.03650
AFIX 137
H5AA  2    0.459164    0.970784    0.374447   -31.00000   -1.50000
H5AB  2    0.430136    1.032282    0.355490   -31.00000   -1.50000
H5AC  2    0.466706    1.041909    0.358608   -31.00000   -1.50000
AFIX   0
PART 1
C4    1    0.462249    0.986826    0.319822    31.00000    0.08859    0.09249 =
         0.14376    0.06958    0.04320    0.04273
AFIX 137
H4A   2    0.472455    0.945492    0.342524    31.00000   -1.50000
H4B   2    0.471601    1.025941    0.344947    31.00000   -1.50000
H4C   2    0.471063    0.990024    0.297966    31.00000   -1.50000
AFIX   0
PART 2
C4A   1    0.448134    0.956170    0.277758   -31.00000    0.12939    0.05611 =
         0.12423    0.03591    0.04947    0.04557
AFIX 137
H4AA  2    0.463306    0.921833    0.307299   -31.00000   -1.50000
H4AB  2    0.465449    0.991755    0.283586   -31.00000   -1.50000
H4AC  2    0.434770    0.935501    0.240495   -31.00000   -1.50000
AFIX   0
C6A   1    0.389086    0.944235    0.273628   -31.00000    0.14481    0.05692 =
         0.12811    0.04181    0.05292    0.00652
AFIX 137
H6AA  2    0.371358    0.926140    0.235023   -31.00000   -1.50000
H6AB  2    0.374588    0.972457    0.280400   -31.00000   -1.50000
H6AC  2    0.401294    0.906965    0.300855   -31.00000   -1.50000
AFIX   0

PART 1
C9    1    0.518963    0.859086    0.547438    51.00000    0.11828    0.02846 =
         0.11149   -0.00595    0.07574   -0.00388
AFIX 137
H9A   2    0.501912    0.839255    0.553369    51.00000   -1.50000
H9B   2    0.514628    0.907833    0.542052    51.00000   -1.50000
H9C   2    0.546027    0.850196    0.580590    51.00000   -1.50000
AFIX   0
C8    1    0.471716    0.859149    0.441782    51.00000    0.11778    0.03273 =
         0.12473    0.01851    0.04959    0.00217
AFIX 137
H8A   2    0.466510    0.847518    0.406542    51.00000   -1.50000
H8B   2    0.473944    0.908168    0.446711    51.00000   -1.50000
H8C   2    0.450426    0.842960    0.440010    51.00000   -1.50000
AFIX   0
C7    1    0.543147    0.841084    0.494325    51.00000    0.09909    0.05246 =
         0.13338    0.01912    0.07632   -0.01390
AFIX 137
H7A   2    0.567028    0.824027    0.530012    51.00000   -1.50000
H7B   2    0.545259    0.889890    0.492154    51.00000   -1.50000
H7C   2    0.539143    0.819182    0.462421    51.00000   -1.50000
AFIX   0
C14   1    0.681683    0.775101    0.594857    41.00000    0.07749    0.06846 =
         0.07967   -0.01160    0.03372   -0.04206
AFIX 137
H14D  2    0.699515    0.813017    0.615591    41.00000   -1.50000
H14E  2    0.654919    0.791249    0.571672    41.00000   -1.50000
H14F  2    0.685962    0.754773    0.570310    41.00000   -1.50000
AFIX   0
C15   1    0.692735    0.753623    0.684965    41.00000    0.05739    0.06520 =
         0.07186   -0.02649    0.02738   -0.02851
AFIX 137
H15D  2    0.706982    0.723592    0.717918    41.00000   -1.50000
H15E  2    0.666861    0.762157    0.672477    41.00000   -1.50000
H15F  2    0.706740    0.796339    0.695318    41.00000   -1.50000
AFIX   0
C13   1    0.730027    0.688782    0.663500    41.00000    0.04112    0.07597 =
         0.08188   -0.02661    0.02439   -0.03120
AFIX 137
H13D  2    0.727692    0.665937    0.633241    41.00000   -1.50000
H13E  2    0.737809    0.656154    0.693032    41.00000   -1.50000
H13F  2    0.749589    0.724409    0.679844    41.00000   -1.50000
AFIX   0
PART 2
C12A  1    0.364055    0.783894    0.236396   -61.00000    0.08105    0.04396 =
         0.06503    0.01622    0.02475    0.03020
AFIX 137
H12J  2    0.371287    0.793596    0.273302   -61.00000   -1.50000
H12K  2    0.342751    0.813562    0.207613   -61.00000   -1.50000
H12L  2    0.386405    0.791597    0.238467   -61.00000   -1.50000
AFIX   0
C11A  1    0.314821    0.689851    0.210667   -61.00000    0.04495    0.08388 =
         0.05645    0.02189    0.03608    0.03667
AFIX 137
H11I  2    0.313368    0.640655    0.211406   -61.00000   -1.50000
H11J  2    0.292017    0.706805    0.173745   -61.00000   -1.50000
H11K  2    0.315594    0.709311    0.240598   -61.00000   -1.50000
AFIX   0
C10A  1    0.342840    0.697276    0.163797   -61.00000    0.04311    0.05630 =
         0.03960    0.02741    0.02339    0.01439
AFIX 137
H10G  2    0.366068    0.708087    0.168759   -61.00000   -1.50000
H10H  2    0.321380    0.726083    0.134177   -61.00000   -1.50000
H10I  2    0.335930    0.649915    0.152750   -61.00000   -1.50000
AFIX   0

C104  1    0.430817    1.054525    0.017988   -71.00000    0.06449    0.05167 =
         0.09684    0.00298    0.06620    0.01827
AFIX 137
H10A  2    0.456061    1.060374    0.055780   -71.00000   -1.50000
H10B  2    0.420263    1.098714    0.000232   -71.00000   -1.50000
H10C  2    0.433904    1.027166   -0.005343   -71.00000   -1.50000
AFIX   0
C60   1    0.418643    0.957487    0.062511   -71.00000    0.06290    0.04338 =
         0.09931    0.00025    0.05462    0.01416
AFIX 137
H60A  2    0.398908    0.940670    0.064063   -71.00000   -1.50000
H60B  2    0.441822    0.970559    0.100626   -71.00000   -1.50000
H60C  2    0.425334    0.922018    0.048003   -71.00000   -1.50000
AFIX   0
C21   1    0.373938    0.991272   -0.039210   -71.00000    0.06959    0.05000 =
         0.09755    0.00053    0.06047    0.01771
AFIX 137
H21A  2    0.386701    0.955976   -0.044222   -71.00000   -1.50000
H21B  2    0.366130    1.028137   -0.065808   -71.00000   -1.50000
H21C  2    0.350989    0.972548   -0.046497   -71.00000   -1.50000
AFIX   0
C119  1    0.240390    0.973935    0.198638   -81.00000    0.09211    0.06326 =
         0.06348    0.00747    0.04476   -0.02725
AFIX 137
H11C  2    0.235176    0.942795    0.217699   -81.00000   -1.50000
H11D  2    0.267637    0.970269    0.215680   -81.00000   -1.50000
H11E  2    0.223806    0.962522    0.158301   -81.00000   -1.50000
AFIX   0
C120  1    0.186556    1.049628    0.166345   -81.00000    0.07192    0.07085 =
         0.05903    0.00230    0.04430   -0.03755
AFIX 137
H12A  2    0.174874    1.036074    0.127725   -81.00000   -1.50000
H12B  2    0.178730    1.095843    0.165924   -81.00000   -1.50000
H12C  2    0.177784    1.019213    0.181126   -81.00000   -1.50000
AFIX   0
C121  1    0.251019    1.058224    0.266473   -81.00000    0.08033    0.06804 =
         0.04637    0.00510    0.03889   -0.02725
AFIX 137
H12D  2    0.247791    1.105576    0.271671   -81.00000   -1.50000
H12E  2    0.278681    1.047665    0.290368   -81.00000   -1.50000
H12F  2    0.239022    1.029361    0.277200   -81.00000   -1.50000
AFIX   0
HKLF 4


REM  cu_220703B_0m_a.res in C2/c
REM wR2 = 0.1211, GooF = S = 1.063, Restrained GooF = 1.173 for all data
REM R1 = 0.0420 for 16242 Fo > 4sig(Fo) and 0.0489 for all 18826 data
REM 1415 parameters refined using 809 restraints

END

WGHT      0.0693     13.6532

REM Highest difference peak  0.431,  deepest hole -0.433,  1-sigma level  0.045
Q1    1   0.3009  0.8998  0.0507  11.00000  0.05    0.43
Q2    1   0.5214  0.8382  0.4606  11.00000  0.05    0.35
Q3    1   0.4251  0.9324  0.2517  11.00000  0.05    0.30
Q4    1   0.4998  0.8595  0.5293  11.00000  0.05    0.29
Q5    1   0.2137  0.9827  0.1722  11.00000  0.05    0.29
Q6    1   0.1936  1.0891  0.1888  11.00000  0.05    0.29
Q7    1   0.4088  0.9683  0.2580  11.00000  0.05    0.27
Q8    1   0.2826  0.9345  0.0635  11.00000  0.05    0.25
Q9    1   0.2638  0.9034  0.0812  11.00000  0.05    0.24
Q10   1   0.4637  0.9675  0.2698  11.00000  0.05    0.22
;
_shelx_res_checksum                11523
_shelx_hkl_file
;
  -4   0   0 1016.20   35.70
   4   0   0  977.40   35.50
  -6   0   0  201.58    7.70
   6   0   0  198.68    7.40
   8   0   0 1142.59   41.20
  -8   0   0 1163.38   41.60
  10   0   0  876.31   30.60
 -10   0   0  806.22   31.10
 -10   0   0  862.61   31.00
 -12   0   0   22.30    2.40
 -12   0   0   27.90    2.60
 -12   0   0   20.80    2.10
  12   0   0   23.30    2.00
 -14   0   0  475.85   18.90
  14   0   0  520.95   18.50
 -14   0   0  501.35   19.10
 -16   0   0   45.80    3.90
  16   0   0   58.29    3.30
 -18   0   0  193.58    8.70
 -18   0   0  194.18    8.90
 -18   0   0  200.48    9.10
  18   0   0  208.68    8.20
 -20   0   0  106.09    5.90
 -20   0   0  103.89    6.10
  20   0   0  102.29    5.20
 -20   0   0  105.99    5.70
 -22   0   0   93.79    5.60
 -22   0   0   99.59    6.40
 -22   0   0  111.49    6.30
  22   0   0  106.69    5.40
 -24   0   0 1351.56   51.49
 -24   0   0 1435.86   52.39
  24   0   0 1410.96   51.29
 -24   0   0 1426.16   52.19
 -26   0   0   11.70    3.10
 -26   0   0   15.40    3.30
 -26   0   0   11.80    2.70
  26   0   0    8.80    2.30
 -28   0   0   66.99    5.20
 -28   0   0   71.39    6.30
 -28   0   0   74.39    6.20
  28   0   0   79.29    5.40
 -30   0   0  128.89    8.10
 -30   0   0  127.39    8.10
  30   0   0  119.99    7.10
  32   0   0  168.68    8.50
 -32   0   0  164.88    9.40
 -32   0   0  177.08    9.70
  34   0   0    1.70    2.40
 -34   0   0    4.40    2.60
 -34   0   0    2.20    3.10
 -36   0   0   55.09    4.70
 -36   0   0   47.90    4.80
  36   0   0   44.50    3.80
  38   0   0   64.39    4.50
 -38   0   0   64.09    5.20
 -40   0   0    0.40    1.90
  40   0   0   -3.20    1.90
 -42   0   0   88.49    4.30
  -5  -1   0 4382.76  152.78
   5  -1   0 4152.68  152.68
   5   1   0 4384.56  152.78
  -7  -1   0  584.94   21.70
  -7  -1   0  620.44   22.10
   7  -1   0  590.14   21.70
  -7   1   0  608.54   22.00
   7   1   0  607.44   21.70
  -9  -1   0    9.10    1.00
   9  -1   0    8.10    1.10
  -9  -1   0    8.10    1.60
   9   1   0    6.40    1.00
  -9   1   0    6.20    1.40
  11  -1   0   13.70    1.30
 -11  -1   0   12.80    1.80
 -11  -1   0   14.50    1.30
 -11  -1   0   12.50    2.10
 -11   1   0   13.30    2.10
 -11   1   0    8.70    1.80
  11   1   0   15.70    1.50
 -11   1   0   14.50    1.80
  13  -1   0   23.90    2.10
 -13  -1   0   21.50    2.50
 -13  -1   0   24.90    2.40
 -13  -1   0   25.30    2.50
 -13   1   0   29.40    2.70
  13   1   0   27.30    2.20
 -13   1   0   27.40    2.70
 -13   1   0   24.50    2.50
 -15   1   0   28.30    2.80
 -17  -1   0    6.00    2.00
 -17  -1   0    8.10    2.20
  17  -1   0    8.70    1.60
 -17   1   0    5.80    2.00
 -17   1   0    6.20    2.10
 -17   1   0    6.00    2.10
 -19  -1   0  432.96   17.40
  19  -1   0  450.75   16.50
 -19  -1   0  417.96   17.30
 -19  -1   0  426.96   16.80
 -19   1   0  425.16   17.10
 -19   1   0  439.16   17.30
 -19   1   0  429.96   16.90
  19   1   0  439.16   16.50
 -21  -1   0  130.99    7.20
 -21  -1   0  127.19    7.00
 -21  -1   0  127.59    6.60
  21  -1   0  126.09    6.10
 -21   1   0  131.99    6.60
 -21   1   0  127.99    7.00
  21   1   0  133.29    6.20
 -21   1   0  125.29    6.80
 -23  -1   0  596.34   23.80
 -23  -1   0  642.14   24.60
  23  -1   0  619.14   23.50
 -23  -1   0  636.14   24.80
 -23   1   0  614.94   23.90
  23   1   0  623.54   23.60
 -23   1   0  639.94   24.40
 -23   1   0  627.44   24.60
 -25  -1   0  124.99    7.50
 -25  -1   0  126.39    7.80
 -25  -1   0  131.09    7.00
  25  -1   0  125.89    6.50
  25   1   0  130.49    6.70
 -25   1   0  131.79    7.00
 -25   1   0  128.99    7.60
 -25   1   0  134.19    7.50
 -27  -1   0   11.50    3.40
  27  -1   0    7.50    2.30
 -27  -1   0   14.00    3.20
 -27  -1   0   10.30    3.30
  27   1   0    6.70    2.40
 -27   1   0   10.70    2.70
 -27   1   0   11.60    3.20
 -27   1   0   10.10    3.10
 -29  -1   0   53.39    5.30
 -29  -1   0   54.09    5.20
  29  -1   0   57.79    5.00
  29   1   0   48.10    4.20
 -29   1   0   52.39    4.70
 -29   1   0   59.59    5.80
 -29   1   0   53.49    5.00
  31  -1   0    4.70    2.50
 -31  -1   0    5.80    3.10
 -31  -1   0    6.20    3.50
  31   1   0   11.70    2.80
 -31   1   0    8.30    3.50
 -31   1   0   11.80    3.20
 -33  -1   0    8.00    3.40
 -33  -1   0    5.00    2.80
  33  -1   0    2.70    2.50
  33   1   0    6.30    2.60
 -33   1   0    5.80    3.40
 -33   1   0    5.90    2.90
 -35  -1   0    3.40    2.50
  35  -1   0    1.80    2.30
 -35  -1   0    4.10    3.30
  35   1   0    3.40    2.30
 -35   1   0    1.40    2.30
 -35   1   0    0.70    2.70
  37  -1   0    1.30    2.00
 -37  -1   0   -1.30    2.40
 -37  -1   0    0.60    2.50
  37   1   0    2.80    2.20
 -37   1   0    2.00    2.50
 -37   1   0    2.50    2.90
  39  -1   0   31.60    3.00
 -39  -1   0   34.20    3.50
  39   1   0   28.30    3.10
 -39   1   0   31.30    3.20
 -41  -1   0    7.20    1.90
 -41   1   0    7.30    1.80
   0  -2   0  473.55   17.00
  -2  -2   0 2720.53   95.29
   2   2   0 2649.63   95.39
  -4  -2   0  673.53   25.80
   4  -2   0  738.63   25.70
  -4  -2   0  742.23   26.00
   4   2   0  721.53   25.80
  -4   2   0  716.83   25.90
  -8  -2   0 4079.09  144.49
   8  -2   0 4067.49  144.39
   8   2   0 4053.79  144.49
 -10  -2   0   68.49    3.90
 -10  -2   0   59.99    4.00
  10  -2   0   68.59    3.00
 -10  -2   0   66.69    3.10
 -10   2   0   61.19    3.80
 -10   2   0   61.89    4.00
 -10   2   0   65.29    3.60
  10   2   0   65.99    3.20
 -12  -2   0  300.27   12.20
 -12  -2   0  319.27   12.20
 -12  -2   0  298.27   11.40
  12  -2   0  304.67   11.40
 -12   2   0  313.97   11.90
 -12   2   0  281.47   11.90
 -12   2   0  299.67   12.00
  12   2   0  310.57   11.50
 -14  -2   0  848.72   32.10
 -14  -2   0  864.91   32.90
 -14  -2   0  799.62   32.50
  14  -2   0  942.91   32.20
 -14   2   0  915.41   32.70
 -14   2   0  951.70   32.80
 -14   2   0  894.31   32.80
 -16  -2   0   79.09    4.80
  16  -2   0   79.89    4.00
 -16   2   0   82.69    5.20
 -16   2   0   81.79    4.70
 -18  -2   0    5.80    2.20
 -18  -2   0    5.50    2.30
 -18  -2   0   10.90    2.30
  18  -2   0    7.10    1.50
 -18   2   0    6.80    2.00
  18   2   0    3.80    1.50
 -18   2   0    4.10    2.00
 -18   2   0    5.10    1.90
 -20  -2   0    4.20    2.30
 -20  -2   0    2.50    2.10
  20  -2   0    7.80    1.70
 -20  -2   0    8.20    2.60
 -20   2   0    6.90    2.20
 -20   2   0    7.00    2.30
  20   2   0    7.70    1.80
 -20   2   0    9.10    2.30
  22  -2   0  604.54   22.10
 -22  -2   0  565.14   23.30
 -22  -2   0  610.64   23.20
 -22  -2   0  568.84   22.40
 -22   2   0  582.54   22.50
 -22   2   0  579.64   23.00
  22   2   0  601.14   22.20
 -22   2   0  578.64   22.90
 -24  -2   0    3.30    2.70
 -24  -2   0    0.10    2.40
  24  -2   0    3.80    1.90
 -24  -2   0    7.80    2.30
 -24   2   0    7.20    2.50
 -24   2   0    3.10    2.50
 -24   2   0    2.40    2.30
  24   2   0    7.00    2.20
 -26  -2   0  194.28   10.30
 -26  -2   0  202.58   10.10
  26  -2   0  193.68    8.90
 -26   2   0  196.08    9.20
  26   2   0  197.38    9.10
 -26   2   0  201.98    9.80
 -26   2   0  179.28    9.70
  28  -2   0  427.66   16.60
 -28  -2   0  402.26   17.70
 -28  -2   0  402.36   18.00
  28   2   0  421.86   16.70
 -28   2   0  395.76   17.30
 -28   2   0  403.06   16.70
 -28   2   0  416.36   17.60
 -30  -2   0    0.10    3.20
  30  -2   0   -2.20    2.20
 -30  -2   0    0.60    3.10
 -30   2   0    0.70    2.50
 -30   2   0   -1.20    2.80
  30   2   0    1.00    2.50
 -30   2   0   -0.40    2.00
  32  -2   0  236.98   10.40
 -32  -2   0  237.18   11.70
 -32  -2   0  226.28   11.80
  32   2   0  209.48   10.30
 -32   2   0  209.58   11.00
 -32   2   0  238.48   11.30
 -34  -2   0    3.70    2.90
 -34  -2   0    3.30    3.10
  34  -2   0    0.10    2.20
 -34   2   0   -1.20    2.30
  34   2   0    1.10    2.40
 -34   2   0    4.70    3.00
 -36  -2   0    7.20    2.80
 -36  -2   0    5.30    3.00
  36  -2   0    4.10    2.30
 -36   2   0    3.00    2.40
 -36   2   0    8.90    2.90
  36   2   0    6.10    2.40
 -38  -2   0   21.70    3.60
  38  -2   0   25.60    2.80
 -38  -2   0   35.70    3.80
 -38   2   0   32.00    3.30
  38   2   0   26.20    2.90
  40  -2   0  116.39    6.20
 -40  -2   0  140.49    6.60
 -40   2   0  127.69    6.20
 -42  -2   0   27.20    2.40
 -42   2   0   39.70    3.10
  -1  -3   0  591.14   20.40
   1  -3   0  544.85   20.20
  -1  -3   0  557.84   20.20
   1   3   0  528.05   20.20
  -1   3   0  593.84   20.40
  -3  -3   0   45.10    2.10
  -3  -3   0   46.40    2.50
   3  -3   0   40.50    2.00
   3   3   0   41.50    2.20
  -3   3   0   48.00    2.30
  -5  -3   0 2208.08   77.69
   5  -3   0 2159.98   77.19
  -5  -3   0 2145.99   77.29
  -5   3   0 2178.98   77.49
   5   3   0 2167.98   77.39
   7  -3   0 3173.38  111.99
  -7  -3   0 3142.49  112.19
   7   3   0 3142.99  112.19
  -9  -3   0    2.80    1.00
  -9  -3   0   -1.90    1.90
   9  -3   0    1.50    0.80
  -9  -3   0    3.30    1.60
  -9   3   0    1.10    1.50
   9   3   0    3.10    1.10
  -9   3   0    3.30    1.30
  -9   3   0    4.70    1.80
 -11  -3   0    0.90    1.80
  11  -3   0    0.90    0.90
 -11  -3   0   -0.30    1.00
 -11  -3   0    0.30    1.60
 -11   3   0   -0.30    1.60
 -11   3   0    0.90    1.50
  11   3   0    0.80    1.00
 -11   3   0    0.60    1.30
 -13  -3   0   97.59    4.40
  13  -3   0  102.49    4.40
 -13  -3   0  107.89    5.50
 -13  -3   0   88.49    5.30
 -13  -3   0  100.39    5.50
 -13   3   0   99.89    5.00
 -13   3   0   89.19    4.90
 -13   3   0   99.79    5.10
  13   3   0  102.49    4.60
 -15  -3   0   55.69    4.30
 -15  -3   0   51.69    4.00
  15  -3   0   55.39    3.10
 -15  -3   0   49.10    3.20
 -15   3   0   53.09    3.90
 -17  -3   0   93.09    5.50
 -17  -3   0   80.99    5.00
 -17  -3   0   88.69    5.60
  17  -3   0   93.89    4.40
 -17   3   0   85.49    5.10
 -17   3   0   88.79    5.10
 -17   3   0   86.89    5.00
  17   3   0   91.49    4.60
  19  -3   0    7.50    1.60
 -19  -3   0   14.90    2.90
 -19  -3   0    8.60    2.50
 -19  -3   0    5.30    2.40
 -19   3   0    9.50    2.20
 -19   3   0   13.40    2.50
 -19   3   0    8.80    2.20
  19   3   0    6.10    1.70
  21  -3   0  525.75   19.70
 -21  -3   0  473.35   19.90
 -21  -3   0  543.25   20.90
 -21  -3   0  515.15   21.00
 -21   3   0  532.05   20.20
 -21   3   0  524.05   20.50
 -21   3   0  509.85   20.40
  21   3   0  536.25   19.90
 -23  -3   0   23.00    3.60
 -23  -3   0   19.80    3.40
  23  -3   0   25.30    2.70
 -23   3   0   28.70    3.40
 -23   3   0   23.30    3.20
 -23   3   0   26.00    3.30
  23   3   0   18.90    2.50
 -25  -3   0  198.28   10.00
 -25  -3   0  182.08   10.10
  25  -3   0  192.38    8.60
 -25   3   0  176.68    9.30
 -25   3   0  183.38    9.00
 -25   3   0  195.28    9.60
  25   3   0  196.78    8.80
  27  -3   0  280.07   11.70
 -27  -3   0  265.87   13.00
 -27  -3   0  284.37   13.50
  27   3   0  275.17   11.90
 -27   3   0  273.87   12.60
 -27   3   0  270.97   12.50
 -27   3   0  269.47   12.00
 -29  -3   0    6.20    3.40
  29  -3   0    3.50    2.40
 -29  -3   0    3.10    3.20
 -29   3   0    8.80    3.20
 -29   3   0    4.60    2.40
 -29   3   0    6.80    2.90
  29   3   0    4.70    2.50
  31  -3   0   31.70    3.60
 -31  -3   0   30.80    4.60
 -31  -3   0   35.10    4.80
 -31   3   0   24.00    3.90
 -31   3   0   32.70    4.00
  31   3   0   28.90    3.50
 -31   3   0   29.30    3.50
  33  -3   0   68.49    5.30
 -33  -3   0   71.89    6.70
 -33  -3   0   76.39    6.80
 -33   3   0   71.09    6.00
  33   3   0   70.89    5.40
 -33   3   0   59.89    5.50
  35  -3   0    2.20    2.20
 -35  -3   0    1.50    3.10
 -35  -3   0    3.00    2.70
 -35   3   0   -2.10    2.50
 -35   3   0    2.00    2.30
  35   3   0    2.50    2.30
  37  -3   0   10.70    2.30
 -37  -3   0   14.50    3.30
 -37  -3   0    8.40    2.80
  37   3   0    5.20    2.20
 -37   3   0   12.10    2.70
 -39  -3   0   17.90    2.90
  39  -3   0   15.90    2.20
  39   3   0   18.30    2.90
 -39   3   0   20.00    2.60
  41  -3   0   42.20    5.40
 -41  -3   0   51.59    3.60
 -41   3   0   52.49    3.10
   0  -4   0 3924.91  135.69
   0   4   0 3717.03  135.69
  -2  -4   0   53.69    2.90
  -2  -4   0   51.79    2.50
   2  -4   0   50.79    2.40
   2   4   0   48.40    2.60
  -2   4   0   55.39    2.80
   4  -4   0   14.90    1.10
  -4  -4   0   13.30    1.70
  -4  -4   0   11.90    1.20
   4   4   0   15.10    1.30
  -4   4   0   12.50    1.40
  -6  -4   0 3360.86  116.29
  -6  -4   0 3132.09  115.79
   6  -4   0 3280.27  115.69
   6   4   0 3254.07  115.89
   8  -4   0  695.23   24.30
  -8  -4   0  685.23   24.50
  -8  -4   0  652.43   25.10
  -8  -4   0  700.23   25.00
   8   4   0  620.94   25.00
  -8   4   0  687.83   24.90
   8   4   0  681.93   24.50
  -8   4   0  632.04   24.70
  -8   4   0  696.93   24.70
 -10  -4   0  238.78   10.50
 -10  -4   0  248.58   10.50
 -10  -4   0  267.57    9.80
  10  -4   0  263.17    9.60
  10   4   0  261.77    9.80
 -10   4   0  259.77   10.30
 -10   4   0  254.17   10.10
 -10   4   0  242.98   10.10
 -12  -4   0  102.59    5.60
  12  -4   0  103.59    4.50
 -12  -4   0  102.89    5.60
 -12  -4   0  103.69    4.70
  12   4   0  110.09    4.80
 -12   4   0  102.09    5.10
 -12   4   0  103.29    5.30
 -12   4   0  110.59    5.10
 -14  -4   0  668.73   24.90
 -14  -4   0  697.53   26.00
 -14  -4   0  666.43   25.80
  14  -4   0  686.03   24.90
 -14   4   0  687.33   25.50
 -16  -4   0 1042.10   39.00
  16  -4   0 1039.80   37.80
 -16  -4   0 1038.00   38.80
 -16  -4   0  948.11   37.70
  16   4   0 1116.09   38.00
 -16   4   0 1078.09   38.50
 -16   4   0 1045.50   38.30
 -16   4   0 1037.40   38.40
  18  -4   0  653.93   24.40
 -18  -4   0  579.04   24.70
 -18  -4   0  688.53   25.60
 -18  -4   0  695.13   25.80
 -18   4   0  643.24   25.00
 -18   4   0  668.93   25.10
 -18   4   0  682.43   25.00
  18   4   0  682.03   24.70
 -20  -4   0  285.97   12.70
  20  -4   0  289.77   11.40
 -20  -4   0  284.57   12.90
 -20   4   0  284.07   12.20
 -20   4   0  279.97   12.10
  20   4   0  289.97   11.70
 -20   4   0  292.97   12.10
 -22  -4   0   11.30    3.20
 -22  -4   0   12.10    3.10
  22  -4   0   15.50    2.20
 -22   4   0   10.70    2.40
 -22   4   0   14.70    2.80
  22   4   0   13.70    2.20
 -22   4   0   10.30    2.50
  24  -4   0  474.95   18.50
 -24  -4   0  480.85   19.90
 -24  -4   0  452.65   20.00
 -24   4   0  482.25   19.40
 -24   4   0  467.75   19.20
  24   4   0  490.35   18.70
 -24   4   0  488.35   19.00
 -26  -4   0   50.19    5.10
 -26  -4   0   58.29    5.70
  26  -4   0   45.90    3.80
 -26   4   0   45.50    4.40
 -26   4   0   54.49    4.40
 -26   4   0   50.39    5.00
  26   4   0   45.90    3.90
 -28  -4   0    1.30    3.40
  28  -4   0    3.80    2.30
 -28  -4   0    1.70    3.30
  28   4   0    1.40    2.20
 -28   4   0    1.70    2.50
 -28   4   0    1.70    2.70
 -28   4   0    0.10    2.20
  30  -4   0   71.99    5.30
 -30  -4   0   68.59    6.90
 -30  -4   0   49.10    5.30
 -30   4   0   68.39    5.80
  30   4   0   69.49    5.40
 -30   4   0   66.19    5.10
 -30   4   0   70.89    5.90
  32  -4   0   61.59    5.20
 -32  -4   0   67.59    6.70
 -32  -4   0   64.99    6.30
 -32   4   0   58.89    5.10
  32   4   0   67.89    5.30
 -32   4   0   68.29    6.00
 -32   4   0   69.49    5.60
 -34  -4   0   18.20    4.10
 -34  -4   0   13.50    3.60
  34  -4   0   14.50    2.70
 -34   4   0   14.80    2.80
  34   4   0   13.10    2.70
 -34   4   0   14.00    3.10
 -36  -4   0    8.40    2.90
 -36  -4   0   10.90    3.50
  36  -4   0    8.90    2.40
 -36   4   0    8.70    2.60
  36   4   0    9.80    2.40
 -38  -4   0    8.70    3.20
 -38  -4   0    4.50    2.80
  38  -4   0    0.70    1.80
  38   4   0    0.80    2.40
 -38   4   0    3.00    2.10
  40  -4   0   39.10    3.60
 -40  -4   0   50.39    4.10
 -40   4   0   49.40    3.20
 -42  -4   0   30.50    2.70
   1  -5   0 2064.29   71.59
  -1  -5   0 2019.00   71.39
  -1  -5   0 2037.50   71.69
   1  -5   0 1937.61   71.39
   1   5   0 1963.10   71.39
   3  -5   0  158.58    6.40
  -3  -5   0  169.98    7.00
  -3  -5   0  171.28    6.50
   3   5   0  163.18    6.50
  -3   5   0  168.28    6.80
   5  -5   0  414.96   14.70
  -5  -5   0  419.36   15.40
  -5  -5   0  382.86   14.80
   5   5   0  407.86   14.90
  -5   5   0  392.96   15.10
  -5   5   0  402.16   15.00
  -5   5   0  419.96   15.30
   5   5   0  374.16   15.30
  -7  -5   0  627.44   25.20
  -7  -5   0  703.83   24.60
   7  -5   0  687.13   24.40
  -7  -5   0  691.83   25.20
  -7   5   0  634.24   24.80
   7   5   0  706.03   24.60
  -7   5   0  709.43   24.80
   7   5   0  630.54   25.10
  -7   5   0  687.93   25.00
  -9  -5   0  141.19    6.50
  -9  -5   0  132.19    5.70
  -9  -5   0  135.79    6.60
   9  -5   0  136.59    5.50
   9   5   0  140.59    5.80
  -9   5   0  141.99    6.20
  -9   5   0  128.89    6.00
  -9   5   0  141.89    6.00
   9   5   0  131.29    6.40
 -11  -5   0   62.79    4.50
  11  -5   0   68.59    3.30
 -11  -5   0   65.69    3.60
 -11  -5   0   73.19    4.60
  11   5   0   63.69    3.60
 -11   5   0   62.89    3.80
 -11   5   0   72.29    3.90
 -11   5   0   67.39    4.10
 -13  -5   0 1194.28   42.40
 -13  -5   0 1179.08   43.30
  13  -5   0 1160.08   42.20
 -13  -5   0 1152.48   43.30
 -13   5   0 1179.88   42.80
 -15  -5   0   41.30    3.90
  15  -5   0   44.70    2.90
 -15  -5   0   41.80    3.00
 -15  -5   0   43.50    4.30
 -15  -5   0   42.90    3.60
  15   5   0   44.30    3.30
 -15   5   0   44.10    3.80
 -15   5   0   43.70    3.50
 -15   5   0   44.00    3.50
 -17  -5   0  315.67   13.50
 -17  -5   0  261.97   13.20
  17  -5   0  319.97   12.00
 -17  -5   0  313.87   13.30
 -17   5   0  311.37   12.60
  17   5   0  310.47   12.20
 -17   5   0  320.37   12.70
 -17   5   0  307.07   12.70
 -19  -5   0  692.13   27.80
 -19  -5   0  742.13   27.70
  19  -5   0  709.33   26.30
 -19   5   0  697.33   27.10
 -19   5   0  725.13   26.90
 -19   5   0  701.43   27.00
  19   5   0  721.13   26.60
 -21  -5   0  131.29    7.70
  21  -5   0  128.89    6.20
 -21  -5   0  128.39    7.90
 -21   5   0  124.19    6.90
 -21   5   0  128.19    6.80
  21   5   0  137.19    6.50
 -21   5   0  126.69    6.80
 -23  -5   0  387.36   16.80
  23  -5   0  403.66   15.30
 -23  -5   0  379.36   17.00
  23   5   0  382.66   15.50
 -23   5   0  387.96   15.90
 -23   5   0  375.16   15.70
 -23   5   0  381.76   16.00
  25  -5   0   86.79    5.30
 -25  -5   0   88.59    7.20
 -25  -5   0   88.69    6.90
 -25   5   0   87.49    5.80
 -25   5   0   79.19    5.90
  25   5   0   85.49    5.60
 -25   5   0   85.49    6.00
 -27  -5   0   34.20    4.60
  27  -5   0   33.30    3.40
 -27  -5   0   29.70    4.30
  27   5   0   28.60    3.30
 -27   5   0   39.80    4.10
 -27   5   0   40.70    4.30
 -27   5   0   37.20    3.80
  29  -5   0  112.09    6.60
 -29  -5   0  111.19    8.50
 -29  -5   0  125.19    8.40
  29   5   0  122.09    6.90
 -29   5   0  120.49    7.30
 -29   5   0  108.89    7.20
 -29   5   0  109.49    6.70
 -31  -5   0   12.80    3.80
 -31  -5   0   14.20    3.80
  31  -5   0   13.70    2.80
 -31   5   0   22.30    3.30
  31   5   0   19.60    3.20
 -31   5   0   15.50    3.00
 -31   5   0   13.40    3.20
 -33  -5   0   87.89    7.30
  33  -5   0   89.79    5.70
 -33  -5   0   79.29    7.10
 -33   5   0   77.89    5.50
 -33   5   0   86.19    5.60
 -33   5   0   93.79    6.20
  33   5   0   79.99    5.60
 -35  -5   0   -0.40    2.70
  35  -5   0   -1.20    2.00
 -35  -5   0    0.40    3.00
  35   5   0    0.10    2.10
 -35   5   0    1.70    2.40
 -37  -5   0    0.20    2.80
 -37  -5   0    1.30    2.70
  37  -5   0    0.00    1.90
  37   5   0   -4.50    2.30
 -37   5   0   -0.10    1.90
 -39  -5   0    7.70    2.60
  39  -5   0    4.10    1.80
 -39   5   0    6.70    1.70
 -41  -5   0   19.30    2.30
   0  -6   0   25.30    1.90
   0  -6   0   25.00    2.40
   0   6   0   31.30    2.40
   0   6   0   24.40    2.00
   2  -6   0  176.28    7.00
   2  -6   0  171.28    6.60
  -2  -6   0  169.68    7.20
  -2  -6   0  176.98    6.70
   2   6   0  169.98    7.10
   2   6   0  170.08    6.70
  -2   6   0  173.28    7.20
  -2   6   0  156.68    6.90
  -4  -6   0   25.20    2.00
  -4  -6   0   23.90    2.30
   4  -6   0   25.80    1.80
   4   6   0   21.30    1.70
  -4   6   0   23.40    2.40
  -4   6   0   22.40    2.20
   4   6   0   24.90    2.30
  -4   6   0   23.30    2.00
  -6  -6   0  453.75   18.40
  -6  -6   0  487.75   17.70
  -6  -6   0  498.85   18.40
   6  -6   0  486.35   17.50
   6   6   0  487.55   17.70
  -6   6   0  490.55   18.10
  -6   6   0  461.35   17.90
  -6   6   0  478.35   18.00
   6   6   0  472.05   18.20
   8  -6   0  576.74   20.70
  -8  -6   0  587.14   21.60
  -8  -6   0  585.44   20.90
  -8  -6   0  522.35   21.50
  -8   6   0  525.25   21.00
   8   6   0  594.04   20.90
  -8   6   0  569.94   21.10
   8   6   0  566.94   21.40
  -8   6   0  572.24   21.20
 -10  -6   0  374.66   14.80
  10  -6   0  364.76   13.60
 -10  -6   0  342.77   14.60
 -10  -6   0  380.86   13.90
  10   6   0  365.96   13.90
 -10   6   0  384.06   14.20
 -10   6   0  351.66   14.10
 -10   6   0  378.46   14.30
  10   6   0  348.07   14.50
 -12  -6   0  932.11   36.00
  12  -6   0  980.90   35.00
 -12  -6   0  979.20   35.20
 -12  -6   0  956.30   36.10
 -12   6   0  983.80   35.60
 -14  -6   0    1.50    1.40
 -14  -6   0    8.70    2.60
  14  -6   0    1.50    1.20
 -14  -6   0    3.50    2.40
 -14   6   0    1.50    1.70
 -14   6   0    2.00    1.60
  14   6   0    1.60    1.40
 -14   6   0   -0.10    1.90
 -16  -6   0 1049.30   39.10
 -16  -6   0 1024.10   38.80
 -16  -6   0  985.00   37.70
  16  -6   0 1003.40   37.60
 -16   6   0 1055.39   38.20
 -16   6   0 1024.50   38.10
  16   6   0 1059.89   37.90
 -16   6   0 1081.89   38.30
 -18  -6   0   89.39    6.50
 -18  -6   0  103.19    6.40
  18  -6   0   89.19    4.80
  18   6   0   94.19    5.20
 -18   6   0   97.69    5.60
 -18   6   0   92.69    5.40
 -18   6   0  106.39    5.70
  20  -6   0  150.48    6.80
 -20  -6   0  159.88    8.50
 -20  -6   0  123.59    8.30
 -20   6   0  154.58    7.60
 -20   6   0  148.99    7.40
 -20   6   0  144.09    7.50
  20   6   0  152.78    7.10
 -22  -6   0  340.37   14.80
 -22  -6   0  333.57   15.10
  22  -6   0  326.07   13.10
 -22   6   0  319.77   13.90
  22   6   0  320.57   13.40
 -22   6   0  336.47   13.80
 -22   6   0  322.77   13.70
  24  -6   0   33.60    3.20
 -24  -6   0   39.60    5.20
 -24  -6   0   41.90    5.00
 -24   6   0   32.30    3.70
 -24   6   0   39.00    3.80
 -24   6   0   31.00    3.50
  24   6   0   40.60    3.60
  26  -6   0    5.80    2.20
 -26  -6   0    4.70    3.40
 -26  -6   0    5.80    3.50
 -26   6   0    4.00    2.40
 -26   6   0    4.40    2.60
  26   6   0    3.00    2.30
 -26   6   0    2.00    2.40
 -28  -6   0   11.70    3.80
  28  -6   0   11.20    2.50
 -28  -6   0   12.90    4.20
 -28   6   0   12.30    2.90
  28   6   0    9.00    2.60
 -28   6   0   10.30    2.90
 -28   6   0    9.60    2.80
 -30  -6   0   47.50    5.50
 -30  -6   0   34.40    4.80
  30  -6   0   47.50    4.00
  30   6   0   48.00    4.20
 -30   6   0   50.39    4.90
 -30   6   0   43.40    4.20
 -30   6   0   54.69    4.90
  32  -6   0   29.70    3.40
 -32  -6   0   29.60    4.60
 -32  -6   0   32.70    4.80
 -32   6   0   30.70    3.50
 -32   6   0   29.40    3.60
 -32   6   0   30.40    3.50
  32   6   0   31.70    3.60
 -34  -6   0   22.70    3.90
  34  -6   0   20.90    2.90
 -34  -6   0   17.40    3.70
 -34   6   0   22.90    3.20
  34   6   0   17.10    2.80
 -36  -6   0    5.40    2.70
  36  -6   0    5.80    2.10
 -36  -6   0    3.80    3.00
 -36   6   0    5.50    2.20
  36   6   0    2.10    2.40
 -38  -6   0   -0.80    2.40
 -38  -6   0   -1.30    3.50
  38  -6   0   -2.90    1.50
 -38   6   0   -2.00    1.50
  40  -6   0    0.30    2.00
 -40  -6   0    4.50    2.00
   1  -7   0  126.89    5.50
   1  -7   0  125.79    5.00
  -1  -7   0  124.49    5.70
  -1  -7   0  118.79    5.10
  -1   7   0  115.99    5.40
   1   7   0  112.89    5.40
   1   7   0  123.99    5.10
   3  -7   0  806.42   28.60
  -3  -7   0  823.52   28.70
  -3  -7   0  730.93   29.30
  -3  -7   0  845.02   29.40
   3  -7   0  783.82   29.00
   3   7   0  809.42   28.70
   3   7   0  766.52   29.10
  -3   7   0  734.33   28.90
  -3   7   0  816.92   29.10
  -5  -7   0  414.86   15.50
  -5  -7   0  370.36   15.40
  -5  -7   0  410.76   14.70
   5  -7   0  406.26   14.50
   5   7   0  372.96   15.10
  -5   7   0  398.56   15.10
  -5   7   0  364.36   14.80
   5   7   0  395.76   14.70
  -7  -7   0  653.93   24.50
   7  -7   0  657.63   23.50
  -7  -7   0  658.23   23.70
  -7  -7   0  625.04   24.40
  -7   7   0  604.04   23.80
   7   7   0  635.44   24.20
   7   7   0  643.54   23.60
  -7   7   0  657.93   24.00
  -7   7   0  659.43   23.90
   9  -7   0  149.79    6.00
  -9  -7   0  144.99    7.30
  -9  -7   0  149.09    6.40
  -9  -7   0  144.59    7.30
   9   7   0  139.49    7.00
   9   7   0  148.19    6.30
  -9   7   0  151.48    6.60
  11  -7   0   36.20    2.60
 -11  -7   0   37.10    3.70
 -11  -7   0   35.50    3.50
 -11  -7   0   43.80    3.00
  11   7   0   41.80    3.70
 -11   7   0   35.70    3.20
  11   7   0   48.10    2.90
 -13  -7   0    7.20    2.70
  13  -7   0    4.10    1.40
 -13  -7   0    6.90    2.60
 -13  -7   0    8.60    1.60
 -13   7   0    4.90    1.80
 -13   7   0    3.30    1.70
 -13   7   0    2.50    1.90
 -15  -7   0   71.39    5.40
  15  -7   0   72.79    3.90
 -15  -7   0   69.59    5.70
 -15   7   0   72.79    4.40
  15   7   0   78.29    4.40
 -15   7   0   79.09    4.80
 -15   7   0   71.39    4.60
  17  -7   0  324.87   12.40
 -17  -7   0  330.37   14.00
 -17  -7   0  309.17   14.10
  17   7   0  317.17   12.70
 -17   7   0  322.97   13.00
 -17   7   0  309.27   13.10
 -17   7   0  308.17   13.00
  19  -7   0  386.36   14.50
 -19  -7   0  363.96   16.00
 -19  -7   0  323.87   16.10
 -19   7   0  378.06   15.10
 -19   7   0  390.06   15.20
 -19   7   0  375.66   15.20
  19   7   0  377.26   14.80
  21  -7   0  191.48    8.50
 -21  -7   0  199.18   10.70
 -21  -7   0  205.38   10.30
 -21   7   0  191.68    9.20
 -21   7   0  185.18    9.20
 -21   7   0  193.88    9.10
  21   7   0  203.38    8.90
  23  -7   0   12.70    2.30
 -23  -7   0   15.20    3.60
 -23  -7   0    8.20    3.50
 -23   7   0   12.10    2.60
  23   7   0   10.50    2.40
 -23   7   0   14.00    2.80
 -23   7   0   13.70    2.80
 -25  -7   0  230.08   11.70
  25  -7   0  224.18    9.70
 -25  -7   0  209.88   12.00
  25   7   0  218.08   10.00
 -25   7   0  215.48   10.20
 -25   7   0  214.68   10.40
 -25   7   0  212.98   10.20
 -27  -7   0    2.10    3.40
  27  -7   0    3.10    2.20
 -27  -7   0    4.40    3.60
  27   7   0    0.20    2.20
 -27   7   0    0.90    2.40
 -27   7   0    3.00    2.50
 -27   7   0    4.10    2.60
 -29  -7   0   82.49    7.40
 -29  -7   0   66.09    6.50
  29  -7   0   87.69    5.60
 -29   7   0   79.19    5.70
 -29   7   0   74.29    5.90
 -29   7   0   60.49    5.50
  29   7   0   78.59    5.70
 -31  -7   0   -0.90    3.10
 -31  -7   0   -1.00    3.00
  31  -7   0    5.00    2.50
  31   7   0    1.20    2.30
 -31   7   0    2.20    2.50
 -31   7   0   -2.40    2.20
 -31   7   0    1.50    2.10
 -33  -7   0    4.80    3.30
  33  -7   0    4.90    2.40
 -33  -7   0    1.70    3.10
 -33   7   0    7.70    2.50
  33   7   0    8.20    2.50
 -35  -7   0    0.90    3.00
 -35  -7   0    1.90    2.70
  35  -7   0    1.20    2.00
 -35   7   0   -0.30    2.00
 -37  -7   0   -0.30    2.80
 -37  -7   0    1.00    2.60
  37  -7   0    0.10    1.70
 -37   7   0    1.30    1.70
  39  -7   0   -1.40    1.60
 -39  -7   0    0.60    2.00
   0  -8   0  231.48    8.40
   0  -8   0  187.78    9.30
   0  -8   0  229.88    9.00
   0   8   0  199.18    8.60
   2  -8   0    3.40    1.10
  -2  -8   0    0.10    2.30
  -2  -8   0    1.90    1.60
   2  -8   0    0.00    1.40
  -2  -8   0    3.90    1.10
   2   8   0    2.60    1.20
  -2   8   0    3.30    1.40
   2   8   0    6.20    1.60
  -4  -8   0 1420.16   47.80
   4  -8   0 1390.46   48.10
  -4  -8   0 1269.37   48.40
  -4  -8   0 1287.87   48.40
   4  -8   0 1365.26   47.60
  -4   8   0 1268.47   47.90
   4   8   0 1285.27   48.20
  -4   8   0 1345.47   48.10
   4   8   0 1292.37   47.70
  -6  -8   0    8.70    2.60
  -6  -8   0   14.10    2.40
   6  -8   0   13.40    1.50
  -6  -8   0   15.20    1.70
   6   8   0   12.10    2.20
   6   8   0   12.90    1.60
  -8  -8   0  443.46   18.20
   8  -8   0  460.85   17.10
  -8  -8   0  446.56   18.20
   8   8   0  474.85   17.90
   8   8   0  470.15   17.30
 -10  -8   0   10.90    2.70
  10  -8   0   11.80    1.50
 -10  -8   0    9.80    2.60
  10   8   0   13.80    1.70
 -10   8   0   10.70    1.90
  10   8   0   10.90    2.40
 -10   8   0   12.10    2.00
  12  -8   0   62.19    3.50
 -12  -8   0   64.09    5.10
 -12  -8   0   52.89    5.10
 -12   8   0   61.99    4.30
 -12   8   0   60.99    3.90
 -12   8   0   70.29    4.20
  12   8   0   59.69    4.70
  14  -8   0   22.40    2.10
 -14  -8   0   27.50    3.70
 -14  -8   0   30.20    3.80
 -14   8   0   23.50    2.80
 -14   8   0   22.10    2.60
 -14   8   0   29.60    2.80
  14   8   0   25.20    2.40
  16  -8   0    3.50    1.50
 -16  -8   0   -0.20    2.70
 -16  -8   0   -0.20    2.60
 -16   8   0    2.20    2.20
 -16   8   0    2.60    1.90
  16   8   0    2.10    1.60
 -16   8   0    3.00    1.90
 -18  -8   0 1119.19   43.30
  18  -8   0 1179.28   41.80
 -18   8   0 1182.08   42.30
 -18   8   0 1132.69   42.30
 -18   8   0 1133.29   42.40
  18   8   0 1114.19   42.00
  20  -8   0    5.80    1.80
 -20  -8   0    5.10    3.10
 -20  -8   0    5.60    3.30
 -20   8   0    5.40    2.30
 -20   8   0    3.50    2.30
 -20   8   0    7.20    2.30
  20   8   0    4.50    2.10
  22  -8   0   39.40    3.30
 -22  -8   0   45.30    5.10
 -22  -8   0   33.60    4.80
 -22   8   0   39.10    3.80
  22   8   0   33.50    3.30
 -22   8   0   33.20    3.50
 -22   8   0   40.30    4.00
 -24  -8   0  215.38   12.30
  24  -8   0  236.18   10.00
 -24  -8   0  232.88   12.00
 -24   8   0  221.88   10.60
 -24   8   0  229.88   10.60
 -24   8   0  210.38   10.40
 -26  -8   0    0.40    3.70
 -26  -8   0    1.50    3.60
  26  -8   0    2.10    2.30
 -26   8   0    2.10    2.50
 -26   8   0   -2.00    2.30
 -26   8   0    2.20    2.70
  26   8   0    1.70    2.40
  28  -8   0  112.39    6.50
 -28  -8   0  103.59    8.50
 -28  -8   0  107.69    8.80
  28   8   0  105.49    6.50
 -28   8   0  104.09    6.70
 -28   8   0  104.49    6.60
 -28   8   0  111.79    6.80
 -30  -8   0   20.50    4.30
 -30  -8   0   31.50    5.30
  30  -8   0   29.10    3.40
  30   8   0   25.40    3.30
 -30   8   0   21.00    3.30
 -30   8   0   24.90    3.40
 -30   8   0   23.50    3.10
 -32  -8   0    1.40    3.20
 -32  -8   0    3.60    3.80
  32  -8   0    2.30    2.30
 -32   8   0    3.20    2.40
  32   8   0    1.30    2.30
  34  -8   0   39.10    3.50
 -34  -8   0   45.70    5.00
 -34  -8   0   37.60    4.80
 -34   8   0   45.00    4.10
  36  -8   0   -2.10    1.60
 -36  -8   0   -0.30    2.80
 -36  -8   0    2.80    2.90
 -36   8   0    2.00    1.70
  38  -8   0   87.29    4.90
 -38  -8   0   95.49    5.90
 -38   8   0   93.09    4.50
 -40  -8   0    3.90    1.80
   1  -9   0  862.01   30.40
  -1  -9   0  772.52   30.50
   1  -9   0  759.62   30.40
  -1  -9   0  867.01   30.60
   3  -9   0  306.47   12.00
  -3  -9   0  260.87   12.30
   3  -9   0  311.77   11.40
  -3  -9   0  320.87   12.50
   3   9   0  308.17   12.10
   3   9   0  274.97   11.40
   5  -9   0   14.50    1.70
  -5  -9   0   10.60    2.70
   5  -9   0   11.80    2.00
  -5  -9   0   15.80    2.60
   5   9   0   16.60    1.80
   5   9   0   12.90    2.30
   7  -9   0  222.48    9.20
   7  -9   0  229.28    9.70
  -7  -9   0  241.08    9.50
  -7  -9   0  235.08   10.50
  -7  -9   0  242.58   10.60
   7   9   0  229.28   10.10
  -7   9   0  235.18    9.60
  -7   9   0  240.18    9.80
   7   9   0  225.88    9.30
  -9  -9   0    8.00    2.70
  -9  -9   0    8.30    2.80
   9  -9   0    8.40    1.50
  -9  -9   0    6.40    1.70
   9   9   0    6.70    1.60
  -9   9   0    7.60    1.70
  -9   9   0    4.30    1.80
   9   9   0    8.20    2.40
 -11  -9   0    3.40    2.60
 -11  -9   0    0.80    1.50
  11  -9   0    2.00    1.30
 -11  -9   0   -0.30    2.30
 -11   9   0    1.20    1.60
 -11   9   0    1.40    1.80
 -11   9   0    2.60    1.80
  11   9   0    0.50    2.20
 -13  -9   0   20.70    3.60
 -13  -9   0   16.00    2.20
 -13  -9   0   18.70    3.40
  13  -9   0   19.70    2.10
  13   9   0   29.50    2.50
 -13   9   0   23.30    2.60
  13   9   0   22.50    3.20
 -13   9   0   17.80    2.50
 -13   9   0   22.40    2.70
 -15  -9   0   33.00    4.30
 -15  -9   0   19.50    3.60
  15  -9   0   23.60    2.30
 -15  -9   0   23.70    2.50
 -15   9   0   24.00    2.90
 -15   9   0   26.70    2.80
  15   9   0   24.40    2.60
 -15   9   0   27.40    3.20
  17  -9   0  326.47   13.10
 -17  -9   0  332.67   15.30
 -17  -9   0  327.87   14.90
  17   9   0  325.17   13.40
 -17   9   0  340.37   13.70
 -17   9   0  346.67   13.90
  19  -9   0   10.60    2.10
 -19  -9   0   14.00    3.80
 -19  -9   0   11.10    3.50
 -19   9   0   15.30    2.70
  19   9   0   13.40    2.40
 -19   9   0   17.50    2.80
 -19   9   0   13.40    2.50
 -21  -9   0   -1.20    3.10
  21  -9   0    1.50    1.90
 -21  -9   0    3.20    3.30
 -21   9   0    0.20    2.30
  21   9   0    3.50    2.10
 -21   9   0    2.70    2.20
 -21   9   0    2.10    2.20
  23  -9   0  121.39    6.30
 -23  -9   0  111.79    8.40
 -23  -9   0  119.49    9.00
 -23   9   0  110.19    6.90
  23   9   0  101.99    6.30
 -23   9   0  111.09    6.80
 -23   9   0  115.59    6.70
 -25  -9   0  220.58   12.70
 -25  -9   0  233.28   12.40
  25  -9   0  226.98   10.10
  25   9   0  219.68   10.20
 -25   9   0  224.08   10.60
 -25   9   0  221.88   10.50
 -25   9   0  227.38   10.50
 -27  -9   0   21.60    4.50
 -27  -9   0   17.30    4.50
  27  -9   0   24.30    3.20
 -27   9   0   26.90    3.60
 -27   9   0   25.50    3.40
  27   9   0   27.30    3.30
 -27   9   0   16.90    3.30
  29  -9   0  107.89    6.50
 -29  -9   0  119.99    8.80
 -29  -9   0  109.49    9.00
 -29   9   0  118.89    6.80
  29   9   0   96.69    6.30
 -29   9   0  107.59    6.80
 -31  -9   0    5.60    3.70
  31  -9   0    6.30    2.50
 -31  -9   0    2.30    3.50
  31   9   0    2.10    2.80
 -31   9   0    3.30    2.40
  33  -9   0   30.60    3.10
 -33  -9   0   42.60    5.00
 -33  -9   0   25.90    4.30
 -33   9   0   34.50    3.30
  35  -9   0    1.30    1.80
 -35  -9   0    0.90    2.70
 -35  -9   0    5.60    2.80
 -35   9   0    2.00    1.60
  37  -9   0   11.60    2.00
 -37  -9   0   11.00    2.80
 -37   9   0   16.20    1.80
 -39  -9   0   25.20    2.80
   0 -10   0  123.39    6.00
   0 -10   0  121.69    6.30
   0 -10   0  105.59    6.60
  -2 -10   0   56.99    4.90
   2 -10   0   63.49    4.40
  -2 -10   0   66.69    4.70
   2 -10   0   58.69    3.40
  -2 -10   0   63.89    3.60
  -2  10   0   62.09    3.90
   2  10   0   58.09    4.10
   4 -10   0 1088.99   39.80
  -4 -10   0 1067.49   40.80
   4 -10   0 1134.29   40.50
  -4 -10   0 1142.69   41.00
  -4 -10   0 1083.79   39.90
   4  10   0 1111.99   40.50
  -4  10   0 1057.29   40.10
  -6 -10   0  359.36   15.70
  -6 -10   0  383.36   14.80
   6 -10   0  383.56   15.20
   6 -10   0  408.06   14.60
  -6 -10   0  381.36   15.90
  -6  10   0  373.06   14.90
   6  10   0  368.26   14.50
   6  10   0  395.36   15.40
  -6  10   0  384.36   15.10
  -8 -10   0  106.89    6.80
   8 -10   0  107.79    5.90
  -8 -10   0  118.59    5.70
   8 -10   0  120.39    5.30
  -8 -10   0  105.69    6.80
   8  10   0  107.19    5.30
  -8  10   0  118.49    5.70
   8  10   0  124.09    6.50
  -8  10   0  124.69    6.00
 -10 -10   0 1098.39   40.70
 -10 -10   0 1033.10   39.20
  10 -10   0 1099.79   39.00
 -10 -10   0 1054.09   40.30
  10  10   0 1098.19   40.10
 -10  10   0 1098.29   39.60
 -10  10   0 1022.00   39.30
 -12 -10   0    1.80    2.80
  12 -10   0    2.50    1.50
 -12 -10   0    1.00    2.80
 -12 -10   0    2.50    1.70
  12  10   0    2.00    1.60
 -12  10   0    3.10    2.10
 -12  10   0    4.00    1.80
  12  10   0    2.90    2.70
 -14 -10   0   62.59    4.30
 -14 -10   0   59.89    6.10
  14 -10   0   66.99    4.10
 -14 -10   0   66.19    5.90
 -14  10   0   71.39    4.90
  14  10   0   64.99    4.20
 -14  10   0   63.69    4.40
 -14  10   0   65.59    4.70
  16 -10   0  707.03   26.80
 -16 -10   0  718.43   28.60
 -16 -10   0  723.73   29.10
 -16 -10   0  710.43   27.00
 -16  10   0  717.83   27.30
 -16  10   0  715.13   27.50
  16  10   0  712.43   27.00
 -16  10   0  761.62   27.60
 -18 -10   0   49.00    5.30
 -18 -10   0   42.80    5.10
  18 -10   0   45.80    4.00
 -18  10   0   48.70    4.30
 -18  10   0   48.90    4.20
  18  10   0   55.69    4.30
 -18  10   0   55.49    4.70
  20 -10   0  246.88   10.50
 -20 -10   0  237.98   13.00
 -20 -10   0  242.58   12.60
 -20  10   0  248.98   11.30
  20  10   0  229.68   10.60
 -20  10   0  260.57   11.20
 -20  10   0  246.38   10.90
 -22 -10   0  410.46   17.80
 -22 -10   0  396.36   18.30
  22 -10   0  379.86   15.40
 -22  10   0  389.06   15.90
 -22  10   0  374.56   16.10
  22  10   0  353.86   15.50
 -22  10   0  393.96   16.00
  24 -10   0   -0.50    2.20
 -24 -10   0    2.20    3.90
 -24 -10   0    5.60    4.20
  24  10   0   -1.00    2.10
 -24  10   0    3.10    3.00
 -24  10   0    4.90    2.50
 -24  10   0    0.70    2.30
 -26 -10   0  507.35   22.40
  26 -10   0  527.25   19.70
 -26  10   0  506.25   20.20
 -26  10   0  495.25   19.90
  26  10   0  459.95   19.60
 -28 -10   0  133.59    9.80
 -28 -10   0  142.09    9.50
  28 -10   0  143.59    7.40
 -28  10   0  140.69    7.40
  28  10   0  117.29    7.00
 -28  10   0  136.69    7.80
 -30 -10   0   11.90    4.00
  30 -10   0   15.50    2.70
 -30 -10   0   19.50    4.60
 -30  10   0   16.30    2.80
 -32 -10   0   75.49    6.60
 -32 -10   0   56.49    6.10
  32 -10   0   56.99    4.60
 -32  10   0   63.29    4.60
 -34 -10   0   -2.30    2.80
 -34 -10   0   -0.30    2.60
  34 -10   0    1.40    1.80
 -34  10   0    3.40    1.80
  36 -10   0   10.10    2.00
 -36 -10   0   10.70    2.70
 -36 -10   0   10.90    5.00
 -36  10   0   16.60    1.90
  38 -10   0   77.29    5.00
 -38 -10   0   92.39    5.20
  -1 -11   0  238.48    9.20
  -1 -11   0  208.08   10.30
   1 -11   0  224.98   10.10
  -1 -11   0  225.48   10.30
   1 -11   0  232.38    9.20
  -1  11   0  219.88    9.60
   1  11   0  211.88    9.60
   3 -11   0  421.26   16.90
  -3 -11   0  429.36   16.20
   3 -11   0  413.76   16.00
  -3 -11   0  445.96   17.50
  -3 -11   0  414.26   17.20
   3  11   0  416.66   16.70
  -3  11   0  416.56   16.40
  -5 -11   0   40.50    3.30
  -5 -11   0   36.60    4.10
   5 -11   0   34.40    2.90
  -5 -11   0   30.40    3.70
   5 -11   0   33.90    3.20
   5  11   0   37.00    3.40
  -5  11   0   31.70    2.90
   7 -11   0  149.19    6.50
  -7 -11   0  137.29    6.80
  -7 -11   0  151.08    8.20
  -7 -11   0  146.39    8.10
   7 -11   0  144.29    7.20
   7  11   0  142.99    7.50
  -7  11   0  151.38    6.90
   9 -11   0   36.30    3.10
  -9 -11   0   34.50    4.10
   9 -11   0   33.70    3.40
  -9 -11   0   37.70    3.20
  -9 -11   0   32.80    4.00
   9  11   0   33.80    3.70
  -9  11   0   34.90    3.10
  -9  11   0   38.50    3.50
 -11 -11   0  234.98   10.30
 -11 -11   0  252.37   12.10
  11 -11   0  233.88   10.70
  11 -11   0  244.18   10.00
 -11 -11   0  248.98   11.80
 -11  11   0  251.07   10.70
  11  11   0  258.67   11.40
 -11  11   0  242.78   10.40
 -13 -11   0  101.59    5.70
 -13 -11   0  119.29    7.50
  13 -11   0  110.49    5.50
 -13 -11   0   94.89    7.50
 -13  11   0  104.69    5.80
  13  11   0  104.59    6.80
 -13  11   0  100.49    6.10
 -15 -11   0   22.40    2.80
 -15 -11   0   18.20    3.90
  15 -11   0   18.80    2.40
 -15 -11   0   28.20    4.50
 -15  11   0   18.40    2.90
 -15  11   0   20.60    2.80
  15  11   0   21.60    2.30
 -17 -11   0   89.49    8.00
  17 -11   0   91.59    5.30
 -17 -11   0   87.49    7.30
 -17  11   0   93.59    6.10
 -17  11   0   86.39    5.60
  19 -11   0    2.10    2.10
 -19 -11   0    3.20    3.60
 -19 -11   0    5.40    3.70
 -19  11   0    3.90    2.60
 -19  11   0    6.10    2.50
  19  11   0   -1.70    1.60
 -21 -11   0  476.25   21.80
 -21 -11   0  490.95   21.20
  21 -11   0  492.35   19.00
 -21  11   0  488.55   19.30
 -21  11   0  474.25   19.60
 -23 -11   0   17.40    4.40
  23 -11   0   19.00    2.90
 -23 -11   0   34.70    5.60
 -23  11   0   20.50    3.30
 -23  11   0   25.40    3.30
  25 -11   0  356.16   13.60
 -25 -11   0  298.47   15.50
 -25 -11   0  329.87   16.30
 -25  11   0  299.77   14.00
 -25  11   0  311.37   13.60
 -27 -11   0    2.00    4.00
  27 -11   0   10.60    2.70
 -27 -11   0    0.90    3.60
 -27  11   0    3.90    2.50
 -29 -11   0   30.20    4.50
 -29 -11   0   35.20    5.30
  29 -11   0   34.70    3.40
 -29  11   0   42.30    3.70
  31 -11   0   33.20    3.20
 -31 -11   0   28.60    4.20
 -31 -11   0   31.70    4.90
 -31  11   0   30.10    3.10
  33 -11   0  110.29    5.80
 -33 -11   0  117.29    7.70
 -33 -11   0   99.39    7.90
 -33  11   0  119.89    5.60
 -35 -11   0   15.00    4.50
 -35 -11   0   26.80    3.50
  35 -11   0   26.30    2.50
 -35  11   0   39.90    4.10
  37 -11   0    3.50    1.90
 -37 -11   0    3.20    2.20
   0 -12   0  497.75   18.90
   0 -12   0  450.25   21.40
   0 -12   0  521.35   20.20
   0  12   0  512.75   19.50
   2 -12   0  258.07   11.50
  -2 -12   0  245.68   10.50
  -2 -12   0  262.47   11.90
   2 -12   0  269.47   10.50
  -2 -12   0  239.88   11.60
   2  12   0  256.67   11.10
  -2  12   0  256.47   10.90
  -4 -12   0   32.70    4.00
   4 -12   0   29.20    2.50
  -4 -12   0   25.60    2.60
  -4 -12   0   29.80    3.90
   4 -12   0   27.90    3.20
  -4  12   0   35.60    3.10
   4  12   0   32.40    3.40
  -6 -12   0  295.97   12.70
  -6 -12   0  323.37   14.30
  -6 -12   0  303.87   13.80
   6 -12   0  310.27   12.40
   6 -12   0  323.07   13.50
  -6  12   0  314.77   12.80
   6  12   0  330.17   13.50
  -8 -12   0  140.49    6.80
  -8 -12   0  137.59    8.40
   8 -12   0  131.79    7.20
   8 -12   0  129.79    6.30
  -8 -12   0  139.89    8.10
  -8  12   0  130.19    6.60
   8  12   0  139.89    7.50
 -10 -12   0   12.20    2.30
 -10 -12   0    9.50    3.80
  10 -12   0   11.10    2.00
 -10 -12   0   10.10    3.70
  10 -12   0    8.40    2.30
 -10  12   0   10.40    2.20
  10  12   0   15.00    3.20
 -12 -12   0  113.29    7.80
 -12 -12   0  113.29    6.30
 -12 -12   0  112.99    8.20
  12 -12   0  116.79    5.90
 -12  12   0  112.29    6.50
 -12  12   0  119.19    6.30
  12  12   0  120.79    7.40
 -14 -12   0  203.08   11.20
  14 -12   0  218.78    9.20
 -14 -12   0  203.38   11.70
 -14 -12   0  206.48    9.50
 -14  12   0  218.68    9.60
 -14  12   0  214.38    9.90
 -16 -12   0   63.89    4.50
 -16 -12   0   52.89    5.90
  16 -12   0   68.79    4.70
 -16 -12   0   59.29    6.00
 -16  12   0   57.99    4.80
 -16  12   0   59.99    5.30
  18 -12   0 1194.28   45.00
 -18 -12   0 1225.88   47.80
 -18 -12   0 1216.58   47.10
 -18  12   0 1226.88   45.70
 -18  12   0 1267.97   45.50
  20 -12   0   31.00    3.20
 -20 -12   0   29.70    4.80
 -20 -12   0   33.70    5.30
 -20  12   0   40.10    4.00
 -20  12   0   29.70    3.90
 -22 -12   0   -2.30    3.50
 -22 -12   0   -2.30    3.40
  22 -12   0   -0.80    2.10
 -22  12   0    2.70    2.40
 -22  12   0    1.70    2.90
 -24 -12   0   12.60    4.40
 -24 -12   0    9.60    4.20
  24 -12   0    9.60    2.60
 -24  12   0   10.00    2.70
 -26 -12   0   -0.30    3.60
  26 -12   0    1.50    2.20
 -26 -12   0   -0.60    3.40
 -26  12   0    0.80    2.20
 -28 -12   0  164.28   10.30
  28 -12   0  159.78    8.00
 -28 -12   0  164.48   10.80
 -28  12   0  166.98    8.00
  30 -12   0  198.48    9.00
 -30 -12   0  176.68   11.30
 -30 -12   0  196.78   11.00
 -30  12   0  209.68    8.90
 -32 -12   0    7.70    3.20
  32 -12   0    8.50    2.20
 -32 -12   0    8.90    3.60
 -32  12   0   10.20    1.90
  34 -12   0    7.40    1.80
 -34 -12   0    3.90    3.80
 -34 -12   0    5.50    2.70
  36 -12   0   -0.50    1.70
 -36 -12   0   -0.30    2.10
  -1 -13   0    2.90    1.80
  -1 -13   0    4.60    2.70
   1 -13   0    2.30    1.70
  -1 -13   0    2.10    3.40
   1 -13   0    6.00    2.70
  -1  13   0    3.20    2.30
   1  13   0    2.30    2.20
   3 -13   0   10.60    1.90
   3 -13   0   12.30    2.90
  -3 -13   0   13.90    2.40
  -3 -13   0   13.70    3.50
  -3 -13   0   14.20    3.40
  -3  13   0   13.90    2.50
   3  13   0   12.30    2.70
   5 -13   0  230.18   10.90
  -5 -13   0  223.28    9.90
  -5 -13   0  228.08   11.20
   5 -13   0  223.88    9.60
  -5 -13   0  234.18   11.60
   5  13   0  227.48   10.60
  -5  13   0  228.18   10.10
  -7 -13   0  106.29    7.50
  -7 -13   0   99.79    5.80
   7 -13   0   90.09    6.30
  -7 -13   0   94.69    7.10
   7 -13   0   95.49    5.30
   7  13   0  106.59    6.60
  -7  13   0   95.29    5.70
   9 -13   0   -0.10    2.40
  -9 -13   0   -0.50    1.90
   9 -13   0    2.60    1.80
  -9 -13   0    1.10    3.10
  -9 -13   0    2.10    3.20
   9  13   0    2.20    2.70
  -9  13   0    2.00    2.10
 -11 -13   0   27.80    4.60
 -11 -13   0   30.90    4.50
 -11 -13   0   34.10    3.40
  11 -13   0   41.20    3.30
  11  13   0   27.80    4.00
 -11  13   0   39.50    3.60
 -13 -13   0 1135.39   42.50
 -13 -13   0 1164.58   44.20
  13 -13   0 1154.78   42.20
 -13 -13   0 1144.89   44.80
 -13  13   0 1146.99   42.60
  13  13   0 1147.89   43.70
  15 -13   0  205.38    9.30
 -15 -13   0  212.28   11.50
 -15 -13   0  203.68   12.10
 -15 -13   0  204.88    9.60
 -15  13   0  206.38    9.60
  17 -13   0  559.44   20.90
 -17 -13   0  537.15   23.90
 -17 -13   0  516.85   22.90
 -17  13   0  533.75   21.10
  19 -13   0  208.98    9.70
 -19 -13   0  218.48   12.20
 -19 -13   0  211.88   12.70
 -19  13   0  213.18    9.90
  21 -13   0    0.70    2.20
 -21 -13   0    1.60    3.90
 -21 -13   0   -0.80    3.60
 -21  13   0    2.00    2.40
  23 -13   0   77.19    5.40
 -23 -13   0   49.30    5.80
 -23 -13   0   77.79    7.80
 -23  13   0   73.79    5.40
  25 -13   0    5.60    2.30
 -25 -13   0   14.10    4.80
 -25 -13   0   12.00    4.50
 -25  13   0    6.20    2.50
  27 -13   0   59.39    4.70
 -27 -13   0   64.39    6.80
 -27 -13   0   39.30    5.00
 -27  13   0   50.99    4.40
 -29 -13   0   33.90    4.90
 -29 -13   0   32.80    4.50
  29 -13   0   42.70    3.60
 -29  13   0   45.00    3.70
 -31 -13   0   27.80    4.10
  31 -13   0   25.80    2.80
 -31 -13   0   32.40    4.80
 -31  13   0   30.60    2.60
  33 -13   0    9.30    1.90
 -33 -13   0    3.90    4.60
 -33 -13   0    8.50    2.80
  35 -13   0    7.40    2.00
 -35 -13   0    9.10    2.40
   0 -14   0    3.20    2.80
   0 -14   0    4.80    2.20
   0  14   0    3.40    2.40
  -2 -14   0  372.86   17.20
  -2 -14   0  366.26   18.60
  -2 -14   0  400.06   15.60
   2 -14   0  389.06   16.90
   2 -14   0  398.66   15.50
  -2  14   0  402.26   16.00
   2  14   0  382.56   16.20
  -4 -14   0   62.59    5.80
   4 -14   0   57.19    5.80
   4 -14   0   66.09    4.50
  -4 -14   0   52.49    5.30
  -4 -14   0   52.29    4.60
  -4  14   0   64.79    5.00
   4  14   0   60.69    5.40
  -6 -14   0   24.40    4.30
  -6 -14   0   23.10    4.30
   6 -14   0   19.90    2.60
   6 -14   0   21.40    3.50
  -6 -14   0   23.20    2.90
  -6  14   0   23.00    3.10
   6  14   0   27.50    3.90
  -8 -14   0   76.39    7.40
   8 -14   0   82.49    5.10
  -8 -14   0   79.89    5.50
  -8 -14   0   90.09    7.30
   8 -14   0   80.69    7.90
   8  14   0   80.29    6.40
  -8  14   0   94.49    5.70
 -10 -14   0   53.89    5.90
  10 -14   0   62.19    4.60
 -10 -14   0   59.39    5.00
 -10 -14   0   60.69    6.20
  10  14   0   69.89    6.10
 -10  14   0   70.19    5.00
 -12 -14   0  353.86   16.30
 -12 -14   0  337.77   14.50
  12 -14   0  359.26   14.30
 -12 -14   0  347.37   16.90
  12  14   0  348.77   15.70
 -12  14   0  351.26   14.60
  14 -14   0  164.68    7.90
 -14 -14   0  173.88   11.10
 -14 -14   0  153.48   10.00
 -14 -14   0  163.18    8.30
 -14  14   0  163.38    8.20
  16 -14   0  600.74   22.90
 -16 -14   0  561.34   25.80
 -16 -14   0  595.54   25.10
 -16  14   0  612.94   23.20
 -18 -14   0  112.09    8.90
 -18 -14   0  114.39    9.70
  18 -14   0  126.09    6.70
 -18  14   0  113.49    6.70
 -20 -14   0    5.90    4.10
 -20 -14   0   11.90    4.60
  20 -14   0    9.30    2.60
 -20  14   0    6.10    2.60
 -22 -14   0  198.18   12.80
 -22 -14   0  222.18   12.30
  22 -14   0  212.38    9.80
 -22  14   0  217.78    9.90
  24 -14   0   69.19    5.20
 -24 -14   0   80.19    7.80
 -24 -14   0   62.89    6.30
 -24  14   0   73.49    5.10
 -26 -14   0   53.79    6.40
 -26 -14   0   50.69    5.70
  26 -14   0   53.89    4.60
 -26  14   0   51.79    4.30
  28 -14   0    7.00    2.10
 -28 -14   0    4.20    3.70
 -28 -14   0   10.80    3.90
 -28  14   0    4.30    1.90
 -30 -14   0    7.40    4.00
 -30 -14   0   14.20    3.60
  30 -14   0   19.40    2.40
 -30  14   0   23.60    2.20
 -32 -14   0    7.60    2.90
  32 -14   0    6.70    2.00
 -34 -14   0   27.20    3.20
  34 -14   0   25.40    2.60
   1 -15   0    2.90    3.10
  -1 -15   0    9.50    3.90
   1 -15   0    4.50    2.30
  -1 -15   0    5.20    2.30
   1  15   0   10.00    3.00
  -1  15   0    6.50    2.80
  -3 -15   0  981.80   36.20
   3 -15   0  889.71   37.50
   3 -15   0  947.21   36.00
  -3 -15   0 1028.40   38.30
  -3  15   0  990.60   36.60
   3  15   0  978.50   36.90
  -5 -15   0    5.70    3.80
   5 -15   0    3.50    2.20
   5 -15   0    5.60    3.40
  -5 -15   0    4.70    3.60
  -5 -15   0    7.40    2.50
   5  15   0    8.80    3.10
  -5  15   0   11.30    3.00
  -7 -15   0   79.19    7.80
  -7 -15   0   87.69    7.50
  -7 -15   0   82.79    5.70
   7 -15   0   73.69    5.30
   7  15   0   84.79    6.70
  -7  15   0   86.99    5.90
   9 -15   0   66.99    5.00
  -9 -15   0   61.39    5.20
  -9 -15   0   71.19    7.10
  -9 -15   0   64.49    6.10
   9  15   0   54.89    5.30
  -9  15   0   72.99    5.40
 -11 -15   0  136.49    9.80
  11 -15   0  131.39    7.00
 -11 -15   0  129.09    7.30
 -11 -15   0  147.29    9.30
  11  15   0  133.99    8.60
 -11  15   0  124.59    7.30
 -13 -15   0   86.79    5.80
  13 -15   0   81.99    5.50
 -13 -15   0   70.19    7.10
 -13 -15   0   90.49    7.90
 -13  15   0   79.39    5.80
  15 -15   0   16.30    2.90
 -15 -15   0   11.80    4.00
 -15 -15   0   17.50    4.60
 -15  15   0   15.00    2.90
  17 -15   0  214.28    9.90
 -17 -15   0  212.98   13.00
 -17 -15   0  204.98   12.10
 -17  15   0  216.08   10.00
  19 -15   0   52.99    4.40
 -19 -15   0   45.70    6.20
 -19 -15   0   44.80    5.60
 -19  15   0   52.99    4.80
 -21 -15   0   13.80    4.90
 -21 -15   0    9.40    3.90
  21 -15   0    8.70    2.60
 -21  15   0   10.70    2.60
  23 -15   0   16.60    2.80
 -23 -15   0   19.50    4.60
 -23 -15   0   12.50    4.40
 -23  15   0   19.10    2.90
 -25 -15   0    9.30    4.20
  25 -15   0   14.90    2.60
 -25 -15   0    9.30    3.60
 -25  15   0   11.90    2.40
 -27 -15   0   34.90    4.90
  27 -15   0   36.90    3.40
 -27 -15   0   21.60    4.90
 -27  15   0   35.00    2.90
  29 -15   0    1.70    1.70
 -29 -15   0    2.20    3.60
 -29 -15   0    4.90    3.10
 -29  15   0    3.30    1.50
  31 -15   0    1.90    1.60
 -31 -15   0    2.30    2.70
 -33 -15   0    0.80    2.40
   0 -16   0  188.48   11.30
   0 -16   0  174.28    8.80
   0  16   0  177.18    9.40
   2 -16   0   16.00    3.00
  -2 -16   0   18.20    3.10
   2 -16   0   15.40    4.30
  -2 -16   0   15.30    4.50
   2  16   0   19.60    3.80
  -2  16   0   19.00    3.50
  -4 -16   0   79.09    5.90
   4 -16   0   80.49    5.70
   4 -16   0   95.89   12.80
  -4 -16   0   84.89    8.50
   4  16   0   88.39    6.70
  -4  16   0   86.49    6.30
  -6 -16   0  202.68   12.10
   6 -16   0  193.18    9.30
  -6 -16   0  188.98   11.10
  -6 -16   0  201.48    9.60
  -6  16   0  208.98   10.00
   6  16   0  199.68   10.50
  -8 -16   0    7.00    4.00
  -8 -16   0    8.20    4.60
  -8 -16   0    8.30    2.70
   8 -16   0    9.50    2.60
   8  16   0    4.30    3.30
  -8  16   0    7.40    2.80
  10 -16   0  101.59    6.40
 -10 -16   0  102.59    9.00
 -10 -16   0  102.09    8.50
 -10 -16   0   97.49    6.50
  10  16   0  109.89    7.90
 -10  16   0  108.29    6.70
 -12 -16   0   37.70    3.90
 -12 -16   0   54.09    6.20
  12 -16   0   38.20    3.70
 -12 -16   0   37.70    6.00
 -12  16   0   40.80    4.20
 -14 -16   0   32.60    3.50
  14 -16   0   38.30    3.70
 -14 -16   0   47.50    6.70
 -14 -16   0   36.80    5.20
 -14  16   0   34.90    3.80
  16 -16   0   98.49    6.20
 -16 -16   0   98.99    8.50
 -16 -16   0   90.79    9.20
 -16  16   0  101.89    6.40
 -18 -16   0    0.00    3.70
 -18 -16   0    4.80    3.90
  18 -16   0    2.80    2.40
 -18  16   0    2.50    2.50
  20 -16   0  147.09    7.70
 -20 -16   0  150.58    9.90
 -20 -16   0  140.09   10.70
 -20  16   0  153.38    7.70
 -22 -16   0   -1.40    3.30
  22 -16   0    1.40    2.20
 -22 -16   0   -0.70    3.90
 -22  16   0    0.20    2.10
  24 -16   0   36.40    3.30
 -24 -16   0   34.00    5.40
 -24 -16   0   44.90    5.30
 -24  16   0   38.50    3.30
  26 -16   0   11.90    2.40
 -26 -16   0   19.60    4.70
 -26 -16   0    8.50    3.50
 -26  16   0   11.20    2.10
 -28 -16   0    6.30    4.80
 -28 -16   0    0.70    2.80
  28 -16   0    3.50    1.80
  30 -16   0   54.29    3.70
 -30 -16   0   57.09    5.00
 -32 -16   0    4.50    2.40
   1 -17   0   66.99    5.60
  -1 -17   0   68.39    5.50
  -1 -17   0   60.99    6.60
   1 -17   0   63.59    7.40
  -1  17   0   76.09    6.20
   1  17   0   69.49    6.30
  -3 -17   0   10.50    4.70
  -3 -17   0   12.50    2.90
   3 -17   0   10.00    2.90
  -3  17   0    9.90    3.10
   3  17   0   12.10    3.60
   5 -17   0    9.20    2.80
  -5 -17   0   14.20    3.00
  -5 -17   0   12.50    5.00
  -5  17   0   10.90    3.20
   5  17   0   11.20    3.40
  -7 -17   0   92.79   10.40
  -7 -17   0   98.89    9.50
  -7 -17   0   95.19    6.50
   7 -17   0   93.59    6.20
  -7  17   0  105.89    6.80
   7  17   0   86.69    7.40
  -9 -17   0   43.20    4.10
   9 -17   0   36.70    3.80
  -9 -17   0   33.60    5.10
  -9 -17   0   46.80    6.50
   9  17   0   34.50    4.50
  -9  17   0   43.40    4.30
 -11 -17   0  165.78   10.80
  11 -17   0  195.28    9.00
 -11 -17   0  186.68    9.00
 -11 -17   0  171.58   11.80
 -11  17   0  173.88    9.20
 -13 -17   0   57.79    5.20
 -13 -17   0   65.99    7.50
  13 -17   0   62.79    5.20
 -13 -17   0   58.39    6.60
 -13  17   0   57.99    5.40
  15 -17   0   10.30    2.80
 -15 -17   0   14.40    4.70
 -15 -17   0   11.10    4.80
 -15  17   0   12.40    2.80
 -17 -17   0    9.00    4.90
 -17 -17   0   -1.90    3.60
  17 -17   0    7.30    2.70
 -17  17   0    6.70    2.50
  19 -17   0    2.70    2.30
 -19 -17   0   -0.20    3.50
 -19 -17   0    0.40    4.20
 -19  17   0    1.50    2.20
 -21 -17   0    8.00    3.90
  21 -17   0   12.70    2.70
 -21 -17   0    7.30    4.40
 -21  17   0   14.80    2.60
 -23 -17   0   49.10    6.20
  23 -17   0   59.89    4.50
 -23 -17   0   68.79    6.30
 -23  17   0   62.59    4.20
 -25 -17   0   69.99    6.40
 -25 -17   0   60.89    6.70
  25 -17   0   65.89    4.30
 -25  17   0   57.29    3.70
  27 -17   0    8.20    2.00
 -27 -17   0   14.10    3.20
 -29 -17   0   34.10    3.80
  29 -17   0   31.80    2.70
   0 -18   0  336.37   13.90
   0  18   0  299.07   14.40
  -2 -18   0  476.95   24.20
   2 -18   0  494.15   18.10
  -2 -18   0  475.15   18.10
   2  18   0  383.96   18.40
  -2  18   0  379.56   18.20
  -4 -18   0   -4.60    4.30
  -4 -18   0    0.30    2.50
   4 -18   0    3.20    2.60
  -4  18   0    2.90    3.20
   4  18   0    0.50    2.90
  -6 -18   0   -1.90    4.10
   6 -18   0    0.20    2.60
  -6 -18   0    0.70    2.60
   6  18   0    4.20    3.50
  -6  18   0    3.70    2.80
  -8 -18   0  123.99    7.40
  -8 -18   0  123.59   10.40
   8 -18   0  131.29    7.50
   8  18   0  136.29    8.70
  -8  18   0  137.09    7.90
 -10 -18   0   33.40    5.70
 -10 -18   0   24.50    6.40
 -10 -18   0   28.30    3.60
  10 -18   0   28.10    3.40
 -10  18   0   22.60    3.50
 -12 -18   0    8.70    2.90
 -12 -18   0   14.60    4.60
 -12 -18   0   12.90    5.00
  12 -18   0   12.10    2.90
 -12  18   0   12.70    3.20
  14 -18   0   15.40    3.00
 -14 -18   0   16.50    5.50
 -14 -18   0   20.80    5.00
 -14  18   0   19.40    3.30
 -16 -18   0   22.10    5.80
 -16 -18   0   17.60    4.60
  16 -18   0   26.60    3.30
 -16  18   0   21.20    3.20
 -18 -18   0    8.20    4.80
  18 -18   0    9.50    2.50
 -18 -18   0    7.60    4.40
 -18  18   0   12.50    2.70
 -20 -18   0   27.40    4.80
 -20 -18   0   22.10    5.10
  20 -18   0   20.90    2.80
 -20  18   0   23.20    2.80
 -22 -18   0  109.09    9.80
  22 -18   0  118.09    6.30
 -22 -18   0  129.79    8.50
 -22  18   0  128.29    6.00
 -24 -18   0   -0.30    5.50
 -24 -18   0    4.20    3.40
  24 -18   0    2.70    1.80
 -24  18   0    6.60    1.60
  26 -18   0   20.20    2.40
 -26 -18   0   19.80    3.70
  28 -18   0    0.00    2.70
 -28 -18   0   -2.90    2.90
   1 -19   0  846.52   32.30
  -1 -19   0  812.72   32.20
   1  19   0  854.51   33.00
  -1  19   0  875.51   33.00
   3 -19   0   66.69    5.60
  -3 -19   0   57.19    4.80
  -3  19   0   51.89    5.00
   3  19   0   72.99    6.60
   5 -19   0   45.20    4.20
  -5 -19   0   44.60    4.20
  -5  19   0   47.30    4.90
   5  19   0   28.50    4.20
  -7 -19   0  105.69    6.60
   7 -19   0  111.49    6.80
  -7 -19   0   96.89    9.00
  -7  19   0  112.69    7.10
   7  19   0   95.49    7.50
  -9 -19   0   52.49    7.10
   9 -19   0   61.79    5.20
  -9 -19   0   50.89    4.30
  -9  19   0   46.70    4.70
 -11 -19   0   16.60    5.90
  11 -19   0   16.70    3.00
 -11  19   0   12.70    3.00
  13 -19   0   11.40    2.70
 -13 -19   0    7.90    5.20
 -13  19   0   11.60    3.00
  15 -19   0   13.30    2.70
 -15 -19   0   15.50    6.00
 -15 -19   0    0.40    5.20
 -15  19   0    8.20    2.60
 -17 -19   0   21.10    4.80
 -17 -19   0    4.10    5.50
  17 -19   0   15.10    2.70
 -17  19   0   19.00    2.80
 -19 -19   0    4.90    4.00
  19 -19   0   11.90    2.40
 -19 -19   0    9.20    5.10
 -19  19   0   14.60    2.30
 -21 -19   0   28.20    7.60
  21 -19   0   55.39    4.10
 -21 -19   0   57.59    5.80
 -21  19   0   52.89    3.40
 -23 -19   0    7.30    3.70
  23 -19   0    7.00    2.00
  25 -19   0    1.20    1.90
   0 -20   0  993.50   37.30
  -2 -20   0    4.00    2.70
   2 -20   0    3.00    2.60
   2  20   0    0.20    3.20
  -2  20   0   -1.10    2.70
  -4 -20   0   17.20    3.10
   4 -20   0   12.80    3.00
  -4  20   0    9.00    3.10
   4  20   0   17.70    4.00
   6 -20   0  102.99    6.40
  -6 -20   0   94.49    6.30
  -6  20   0  100.09    6.80
   6  20   0  103.69    7.40
  -8 -20   0   -0.60    2.50
   8 -20   0    2.60    2.50
  -8  20   0    0.20    2.60
  10 -20   0   28.50    3.50
 -10  20   0   27.20    3.50
  12 -20   0    5.30    2.50
 -12  20   0    5.60    2.50
  14 -20   0   15.60    2.60
 -14  20   0   12.40    2.50
  16 -20   0    7.20    2.20
 -16  20   0    6.50    2.00
  18 -20   0    0.90    1.90
 -18  20   0    1.00    1.60
  20 -20   0    2.20    1.90
  22 -20   0   -2.60    1.80
   1 -21   0   19.90    3.20
  -1 -21   0   13.20    2.80
  -1  21   0   13.10    3.10
   1  21   0   15.50    3.30
   3 -21   0   -2.10    2.20
  -3 -21   0   -1.80    2.20
   3  21   0   -0.30    2.70
  -3  21   0   -1.20    2.50
   5 -21   0  228.98   10.20
  -5 -21   0  203.08   10.10
  -5  21   0  234.48   10.60
   7 -21   0   37.80    3.90
  -7  21   0   39.10    3.90
   9 -21   0    5.00    2.30
  -9  21   0    6.30    2.50
  11 -21   0    1.10    2.10
 -11  21   0    1.00    2.10
  13 -21   0    2.10    2.10
 -13  21   0    3.90    2.00
  15 -21   0    0.10    1.80
 -15  21   0    1.60    1.60
  17 -21   0   13.10    2.20
 -17  21   0   14.50    1.80
  19 -21   0   58.59    4.20
   0 -22   0    0.50    2.30
   0  22   0    1.40    2.30
   2 -22   0   63.49    5.00
  -2 -22   0   65.69    5.30
  -2  22   0   73.69    5.20
   4 -22   0   36.40    3.60
  -4  22   0   35.60    3.60
   6 -22   0   19.40    2.90
  -6  22   0   16.30    2.80
   8 -22   0   50.79    4.40
  -8  22   0   54.89    4.20
  10 -22   0   27.70    3.00
 -10  22   0   27.30    2.80
  12 -22   0   -0.30    2.00
 -12  22   0   -0.40    1.50
  14 -22   0   21.70    2.60
  16 -22   0    3.60    2.30
   3 -23   0    7.70    3.40
   5 -23   0    9.70    3.00
   7 -23   0   72.19    5.30
   9 -23   0    5.70    2.80
  42   0  -1    1.40    3.00
 -42   0   1    0.80    1.50
 -40   0   1    1.20    2.10
  40   0  -1   -0.20    1.90
 -38   0   1   -1.60    3.60
 -38   0   1    0.30    2.50
  38   0  -1    0.50    2.00
 -36   0   1    0.70    3.00
 -36   0   1    1.80    2.40
  36   0  -1   -1.80    2.10
 -34   0   1    2.40    2.70
  34   0  -1    0.50    2.40
 -34   0   1    0.60    2.90
  32   0  -1   -0.50    2.40
 -32   0   1    0.30    3.10
 -32   0   1   -0.50    2.60
 -30   0   1   -1.20    2.60
 -30   0   1   -3.30    2.20
  30   0  -1    0.00    2.30
 -30   0   1    2.10    3.10
 -28   0   1    0.90    2.80
 -28   0   1    0.90    2.40
  28   0  -1   -1.00    2.10
 -28   0   1   -1.30    2.70
  26   0  -1    1.10    1.90
 -26   0   1    0.90    2.30
 -26   0   1    0.40    2.50
 -26   0   1   -0.80    2.20
 -24   0   1   -0.50    2.20
  24   0  -1    1.70    1.80
 -24   0   1   -1.70    2.30
 -24   0   1    1.20    2.30
 -22   0   1   -1.40    2.00
 -22   0   1    1.00    2.00
  22   0  -1    0.10    1.50
 -22   0   1    0.80    2.00
  20   0  -1    0.80    1.40
 -20   0   1    1.40    1.90
 -20   0   1   -0.20    1.90
 -20   0   1    3.00    2.10
 -18   0   1   -1.70    1.60
 -18   0   1   -3.00    1.60
  18   0  -1   -1.30    1.20
 -18   0   1   -1.50    1.90
 -16   0   1    1.00    1.50
 -16   0   1    1.20    1.40
 -16   0   1   -0.70    1.70
  16   0  -1    0.00    1.10
  14   0  -1    0.00    0.90
 -14   0   1    2.70    1.60
 -14   0   1    0.30    1.30
 -14   0   1    0.40    1.80
 -12   0   1    0.80    1.50
  12   0  -1    1.20    0.90
 -12   0   1    0.20    1.30
 -12   0   1   -0.30    1.70
 -10   0   1    0.00    1.10
  10   0  -1   -0.10    0.80
   8   0  -1    0.90    0.70
  -8   0   1    0.50    1.00
  -6   0   1    0.90    0.80
   6   0  -1    1.00    0.50
  -4   0   1   -0.10    0.40
   2   0  -1    0.00    0.10
   0   0   1    1.00    0.30
  -2   0  -1    0.60    0.60
  -4   0  -1    1.50    0.90
  -4   0  -1    1.30    0.60
   4   0   1   -0.20    0.60
  -6   0  -1    0.70    0.70
  -6   0  -1    0.20    1.20
   6   0   1   -0.20    0.80
  -8   0  -1    1.40    0.80
  -8   0  -1   -0.50    1.30
   8   0   1    0.90    1.00
  10   0   1    0.20    0.90
 -10   0  -1    0.80    0.90
 -10   0  -1    0.90    1.60
 -10   0  -1    0.10    1.30
  12   0   1   -0.70    1.00
 -12   0  -1    0.40    1.10
 -12   0  -1    0.80    1.40
 -12   0  -1   -4.60    1.80
 -12   0  -1   -0.30    1.60
 -14   0  -1    1.50    1.90
 -16   0  -1    0.10    2.30
 -16   0  -1   -0.90    1.90
 -18   0  -1   -2.50    1.80
  18   0   1    0.60    1.40
 -18   0  -1   -0.20    1.90
 -18   0  -1    5.40    2.10
 -20   0  -1    1.40    2.20
 -20   0  -1    0.90    2.10
  20   0   1    3.00    2.60
  20   0   1    1.00    1.50
 -20   0  -1    0.70    2.00
 -22   0  -1   -1.00    2.20
  22   0   1   -0.50    1.60
 -22   0  -1   -0.30    2.00
 -22   0  -1   -0.10    2.30
 -24   0  -1   -0.70    2.50
  24   0   1   -1.20    1.80
 -24   0  -1    1.60    2.30
 -24   0  -1    1.30    2.70
 -26   0  -1   -0.60    2.50
 -26   0  -1   -1.60    2.60
 -26   0  -1   -1.30    2.40
  26   0   1   -0.20    2.00
  28   0   1   -0.30    2.20
 -28   0  -1    0.40    2.70
 -28   0  -1    2.30    3.10
 -30   0  -1   -0.50    3.10
 -30   0  -1    2.40    3.10
  30   0   1   -0.90    2.20
 -32   0  -1    0.80    3.20
 -32   0  -1    1.60    2.70
  32   0   1    2.30    2.40
 -34   0  -1   -0.50    2.40
 -34   0  -1    1.60    2.90
  34   0   1    3.00    2.40
 -36   0  -1   -2.20    2.40
  36   0   1    0.90    2.00
 -36   0  -1    0.20    2.30
 -38   0  -1    0.50    2.10
  38   0   1   -3.20    1.70
 -40   0  -1   -0.30    1.60
 -43  -1   1   30.80    2.60
  41  -1  -1   11.00    2.20
 -41  -1   1    7.20    2.00
 -41   1   1    6.90    2.00
  41   1  -1    8.80    2.20
 -39  -1   1    8.80    2.70
  39  -1  -1    6.70    2.10
 -39   1   1    9.20    2.60
  39   1  -1    6.00    2.20
  37  -1  -1   -3.20    2.00
 -37  -1   1    0.40    2.80
 -37  -1   1   -1.50    2.10
 -37   1   1    0.70    2.50
 -37   1   1    2.50    2.60
  37   1  -1   -1.00    2.00
 -35  -1   1   46.50    4.70
  35  -1  -1   48.60    4.10
 -35  -1   1   46.20    4.80
 -35   1   1   47.00    4.40
 -35   1   1   50.29    4.80
  35   1  -1   52.09    4.30
  33  -1  -1    5.30    2.60
 -33  -1   1    3.70    3.20
 -33  -1   1    3.70    2.90
 -33   1   1    6.60    3.30
 -33   1   1    4.80    2.70
  33   1  -1    5.20    2.60
 -31  -1   1   27.30    4.10
  31  -1  -1   20.90    3.20
 -31  -1   1   20.50    3.80
 -31   1   1   24.40    3.30
  31   1  -1   25.40    3.40
 -31   1   1   25.60    4.10
 -31   1   1   22.50    3.70
 -29  -1   1   -0.30    2.70
 -29  -1   1    3.20    3.00
  29  -1  -1   -0.30    2.20
 -29  -1   1   -0.30    2.40
 -29   1   1    0.60    2.30
 -29   1   1    0.30    2.60
 -29   1   1   -0.90    2.70
  29   1  -1    2.30    2.20
 -27  -1   1  104.79    6.40
 -27  -1   1  118.49    7.20
 -27  -1   1  110.09    7.30
  27  -1  -1  117.89    6.20
 -27   1   1  123.89    7.30
 -27   1   1  111.69    7.00
 -27   1   1  104.49    6.50
  27   1  -1  109.69    6.20
  25  -1  -1  291.47   11.70
 -25  -1   1  295.67   12.90
 -25  -1   1  271.47   12.00
 -25  -1   1  278.27   12.60
 -25   1   1  277.77   12.50
 -25   1   1  272.57   12.60
 -25   1   1  287.37   12.10
  25   1  -1  287.07   11.80
 -23  -1   1 1027.00   38.70
 -23  -1   1 1059.99   38.60
  23  -1  -1 1006.10   37.60
 -23  -1   1  981.50   37.90
 -23   1   1 1027.70   38.50
  23   1  -1 1047.10   37.70
 -23   1   1 1029.30   38.00
 -23   1   1 1029.90   38.40
 -21  -1   1  234.08   10.80
  21  -1  -1  257.27   10.00
 -21  -1   1  237.48   10.40
 -21  -1   1  237.68   10.90
 -21   1   1  249.18   10.50
 -21   1   1  243.58   10.70
  21   1  -1  247.98   10.00
 -21   1   1  245.58   10.60
 -19  -1   1   24.20    2.90
 -19  -1   1   28.30    3.10
 -19  -1   1   22.40    2.70
  19  -1  -1   19.70    2.00
 -19   1   1   24.60    2.80
  19   1  -1   20.20    2.10
 -19   1   1   25.60    2.70
 -19   1   1   26.90    2.90
 -17  -1   1  417.46   16.00
 -17  -1   1  364.36   17.10
  17  -1  -1  422.06   15.40
 -17   1   1  400.06   16.00
  17   1  -1  442.66   15.50
 -15  -1   1   29.80    2.80
 -15  -1   1   21.80    2.40
  15  -1  -1   24.70    2.10
 -15   1   1   28.90    2.70
 -15   1   1   28.50    2.50
 -15   1   1   22.90    2.50
  15   1  -1   26.90    2.30
 -13  -1   1  113.89    5.80
  13  -1  -1  123.19    5.10
 -13  -1   1  114.19    5.80
 -13  -1   1  129.89    5.80
  13   1  -1  128.09    5.20
 -13   1   1  122.99    5.80
 -13   1   1  126.89    5.70
 -13   1   1  120.19    5.70
 -11  -1   1  873.71   34.50
 -11  -1   1  976.00   34.40
  11  -1  -1  947.41   33.90
 -11   1   1  914.31   34.40
  11   1  -1  980.10   34.00
 -11   1   1  971.30   34.30
   9  -1  -1  115.19    4.50
  -9  -1   1  114.69    5.10
   9   1  -1  115.89    4.70
  -9   1   1  115.29    5.00
  -7  -1   1  175.88    7.00
   7  -1  -1  175.18    6.60
  -7   1   1  187.58    6.90
   7   1  -1  176.58    6.70
  -5  -1   1  599.04   21.90
  -5   1   1  624.34   21.80
   5   1  -1  598.04   21.70
  -3  -1  -1  140.59    5.50
  -3  -1  -1  133.79    5.30
   3  -1   1  143.09    5.30
   3   1   1  141.19    5.30
  -3   1  -1  142.29    5.50
   5  -1   1 1907.61   68.09
  -5  -1  -1 1820.62   68.09
  -5  -1  -1 1983.00   68.39
   5   1   1 1902.21   68.09
  -5   1  -1 1950.50   68.29
   7  -1   1   91.29    3.90
  -7  -1  -1   98.99    4.60
  -7  -1  -1   87.19    3.90
   7   1   1   99.79    4.00
  -7   1  -1   93.09    4.40
  -9  -1  -1 1248.28   47.90
  -9  -1  -1 1389.86   47.90
  -9  -1  -1 1276.77   47.30
   9  -1   1 1324.07   47.30
   9   1   1 1401.56   47.40
  -9   1  -1 1259.57   47.80
  -9   1  -1 1347.77   47.80
 -11  -1  -1  143.09    6.70
 -11  -1  -1  144.49    5.80
  11  -1   1  150.68    5.90
 -11  -1  -1  147.09    6.60
 -11   1  -1  135.89    6.50
 -11   1  -1  133.99    6.50
 -11   1  -1  147.69    6.50
  11   1   1  152.18    5.90
 -13  -1  -1   45.70    2.80
 -13  -1  -1   47.70    3.70
 -13  -1  -1   38.00    3.30
 -13  -1  -1   47.60    3.90
  13  -1   1   51.09    2.80
 -13   1  -1   48.60    3.40
 -13   1  -1   41.90    3.60
 -15  -1  -1  284.37   11.80
 -15   1  -1  302.17   11.80
  17  -1   1   38.50    3.90
  17  -1   1   38.00    2.90
 -17  -1  -1   42.20    3.90
 -17  -1  -1   49.60    4.10
 -17  -1  -1   45.60    3.80
 -17   1  -1   39.20    3.80
 -17   1  -1   45.70    3.70
 -17   1  -1   42.50    3.60
  17   1   1   38.70    3.10
 -19  -1  -1    4.60    2.30
  19  -1   1    4.30    1.50
 -19  -1  -1    7.00    2.20
 -19  -1  -1    3.80    2.20
 -19   1  -1    6.40    2.10
 -19   1  -1    5.20    2.10
 -19   1  -1    4.10    2.10
 -21  -1  -1  340.87   14.90
 -21  -1  -1  322.37   13.90
  21  -1   1  354.36   13.70
 -21  -1  -1  344.67   14.70
  21   1   1  375.86   13.80
 -21   1  -1  342.87   14.00
 -21   1  -1  356.46   14.60
 -21   1  -1  343.47   14.70
 -23  -1  -1   11.10    2.90
 -23  -1  -1    9.00    2.60
  23  -1   1   12.20    2.10
 -23  -1  -1   14.60    3.00
 -23   1  -1   13.70    3.10
 -23   1  -1   16.70    2.80
  23   1   1   17.50    2.50
 -23   1  -1   19.60    3.20
  23   1   1   12.60    3.10
 -25  -1  -1   32.40    4.10
  25  -1   1   35.20    3.40
 -25  -1  -1   36.90    4.40
  25   1   1   32.00    3.30
 -25   1  -1   42.50    3.80
 -25   1  -1   38.80    4.30
 -25   1  -1   36.60    4.10
 -27  -1  -1   24.30    3.90
 -27  -1  -1   27.00    4.00
  27  -1   1   25.60    3.20
 -27   1  -1   29.30    4.20
  27   1   1   23.80    3.10
 -27   1  -1   30.80    4.20
 -27   1  -1   24.80    3.20
 -29  -1  -1    3.70    3.10
  29  -1   1    1.60    2.30
 -29  -1  -1    3.80    3.10
 -29   1  -1    4.40    3.00
  29   1   1    3.30    2.50
 -29   1  -1    0.60    2.90
 -31  -1  -1  264.47   12.90
 -31  -1  -1  265.47   13.00
  31  -1   1  261.27   11.60
 -31   1  -1  267.47   12.70
  31   1   1  258.47   11.60
 -31   1  -1  265.57   12.70
 -33  -1  -1    8.20    3.00
 -33  -1  -1    6.20    3.50
  33  -1   1    5.10    2.50
 -33   1  -1    5.70    2.70
 -33   1  -1    5.60    3.10
  33   1   1    6.10    2.50
 -35  -1  -1   43.50    4.50
 -35  -1  -1   43.40    4.60
  35  -1   1   41.90    3.70
 -35   1  -1   47.30    4.70
 -35   1  -1   43.90    4.30
  35   1   1   46.70    3.90
 -37  -1  -1   17.00    3.30
  37  -1   1   22.80    2.70
 -37  -1  -1   26.60    3.60
  37   1   1   23.20    2.70
 -37   1  -1   25.90    3.30
  39  -1   1   10.90    2.40
 -39  -1  -1   11.60    2.40
 -39   1  -1   11.20    2.30
  39   1   1   15.00    4.90
 -41  -1  -1    1.00    1.40
 -41   1  -1    0.70    1.40
  42  -2  -1    0.80    2.10
 -42  -2   1    0.50    1.50
 -42   2   1    0.00    1.30
  40  -2  -1   23.70    2.60
 -40  -2   1   28.70    3.20
 -40   2   1   27.50    2.80
  40   2  -1   25.20    2.70
 -38  -2   1   12.00    2.80
 -38  -2   1    8.50    3.00
  38  -2  -1   10.80    2.40
  38   2  -1    9.50    2.40
 -38   2   1    8.70    2.60
 -36  -2   1    7.70    3.40
 -36  -2   1   12.00    3.00
  36  -2  -1   11.60    2.70
 -36   2   1    8.80    2.60
  36   2  -1    7.40    2.60
 -36   2   1    9.40    3.00
  34  -2  -1   68.09    5.40
 -34  -2   1   71.49    6.30
 -34  -2   1   75.19    6.60
 -34   2   1   68.09    5.50
 -34   2   1   72.69    6.20
  34   2  -1   69.79    5.50
  32  -2  -1    1.70    2.40
 -32  -2   1    0.00    2.90
 -32  -2   1    1.20    2.90
  32   2  -1    1.50    2.40
 -32   2   1    0.30    2.20
 -32   2   1    1.30    3.00
 -32   2   1   -1.40    2.30
  30  -2  -1  100.79    6.20
 -30  -2   1  111.19    7.40
 -30  -2   1  106.49    7.60
 -30   2   1   97.69    6.90
 -30   2   1   91.09    6.20
  30   2  -1  100.79    6.40
 -30   2   1   94.39    6.80
 -28  -2   1   15.40    3.10
 -28  -2   1   16.50    3.50
  28  -2  -1   14.80    2.70
 -28  -2   1   20.40    3.90
  28   2  -1   17.80    3.00
 -28   2   1   18.90    3.50
 -28   2   1   17.80    3.20
 -28   2   1   19.00    3.20
 -26  -2   1    8.30    2.80
  26  -2  -1    4.30    2.00
 -26  -2   1    1.60    2.40
 -26  -2   1    4.10    2.70
 -26   2   1    4.30    2.60
  26   2  -1    2.10    2.00
 -26   2   1    3.10    2.40
 -26   2   1    4.10    2.50
 -24  -2   1    5.60    2.50
  24  -2  -1    7.30    2.00
 -24  -2   1    7.70    2.80
 -24  -2   1    7.60    2.60
  24   2  -1    7.10    2.00
 -24   2   1    7.30    2.40
 -24   2   1   12.50    2.80
 -24   2   1    7.40    2.50
  22  -2  -1   74.19    4.40
 -22  -2   1   81.29    5.40
 -22  -2   1   80.89    5.60
 -22  -2   1   70.29    4.90
  22   2  -1   71.19    4.60
 -22   2   1   79.39    5.30
 -22   2   1   83.09    5.20
 -22   2   1   85.99    5.20
 -20  -2   1   74.39    5.00
 -20  -2   1   73.19    5.10
 -20  -2   1   67.49    4.80
  20  -2  -1   77.19    4.10
 -20   2   1   71.79    4.80
 -20   2   1   73.79    4.80
 -20   2   1   77.89    4.80
  20   2  -1   78.09    4.30
 -18  -2   1  193.68   11.90
  18  -2  -1  203.68    8.30
 -18  -2   1  206.38    9.30
 -18  -2   1  189.08    8.80
 -18   2   1  201.88    8.90
  18   2  -1  220.18    8.60
 -18   2   1  203.68    8.90
 -18   2   1  212.88    9.00
  14  -2  -1    1.30    1.00
 -14  -2   1    2.60    1.80
 -14  -2   1    2.00    1.70
 -14  -2   1    2.80    1.70
 -14   2   1   -0.50    1.70
 -14   2   1    0.30    1.50
 -14   2   1    0.60    1.30
  14   2  -1    1.40    1.00
 -12  -2   1  106.89    5.30
 -12  -2   1   99.79    4.50
  12  -2  -1  107.69    4.50
 -12  -2   1  111.29    5.20
 -12   2   1  111.09    5.00
  12   2  -1  113.39    4.70
 -12   2   1  107.19    5.10
 -12   2   1  111.59    5.30
 -10  -2   1  540.85   19.50
 -10  -2   1  510.65   18.90
  10  -2  -1  535.25   18.80
 -10  -2   1  501.05   19.50
 -10   2   1  467.45   19.30
  10   2  -1  536.05   19.00
 -10   2   1  549.54   19.30
  -8  -2   1  367.66   13.70
  -8  -2   1  346.57   13.30
   8  -2  -1  362.96   13.10
  -8   2   1  368.46   13.50
   8   2  -1  367.56   13.30
   6  -2  -1 7095.39  251.47
  -4  -2   1  197.78    7.40
  -4  -2   1  186.98    7.20
  -4   2   1  204.08    7.30
   4   2  -1  191.68    7.20
  -2  -2   1  142.69    5.20
  -2  -2   1  129.09    5.00
   2   2  -1  132.99    5.20
   0  -2  -1  225.98    8.00
   0  -2   1  200.88    7.90
   0   2  -1  222.28    8.10
  -2  -2  -1  732.23   27.70
   2  -2   1  790.62   27.70
  -2  -2  -1  777.92   27.90
  -2   2  -1  792.92   27.90
   2   2   1  778.22   27.70
   4  -2   1  147.09    5.60
  -4  -2  -1  147.99    6.00
  -4  -2  -1  145.29    5.60
   4   2   1  143.29    5.60
  -4   2  -1  148.69    5.90
  -6  -2  -1   78.09    3.50
   6  -2   1   75.29    3.30
  -6  -2  -1   81.39    4.00
  -6   2  -1   75.39    3.80
   6   2   1   79.39    3.50
   8  -2   1   73.09    3.20
  -8  -2  -1   66.79    4.70
  -8  -2  -1   70.89    3.40
  -8  -2  -1   71.89    4.00
  -8   2  -1   64.69    4.00
  -8   2  -1   77.59    3.80
   8   2   1   72.09    3.40
  10  -2   1  427.96   15.40
 -10  -2  -1  411.26   15.50
 -10  -2  -1  397.16   16.20
 -10  -2  -1  449.06   16.20
 -10   2  -1  395.96   15.90
 -10   2  -1  431.86   16.00
  10   2   1  424.76   15.50
 -10   2  -1  412.06   15.90
  12  -2   1   50.29    2.80
 -12  -2  -1   45.10    3.80
 -12  -2  -1   46.50    2.70
 -12  -2  -1   44.90    3.70
 -12   2  -1   42.20    3.50
 -12   2  -1   49.99    3.40
 -12   2  -1   45.90    3.40
  12   2   1   48.30    2.90
 -14  -2  -1 1029.10   37.20
 -14  -2  -1  929.21   36.60
  14  -2   1 1063.89   36.30
 -14  -2  -1  978.40   36.20
 -14   2  -1 1012.70   36.70
 -16  -2  -1  450.85   18.30
 -16  -2  -1  462.55   18.30
  16  -2   1  474.85   17.40
 -16  -2  -1  413.96   17.70
  16   2   1  478.05   17.50
 -16   2  -1  464.75   19.00
 -16   2  -1  496.45   18.20
 -16   2  -1  462.65   17.80
 -18  -2  -1  111.89    6.30
 -18  -2  -1  105.19    5.90
 -18  -2  -1  117.69    6.50
  18  -2   1  109.09    5.20
 -18   2  -1  107.79    5.90
 -18   2  -1  108.59    5.80
 -18   2  -1  108.59    6.10
  18   2   1  111.89    5.40
 -20  -2  -1  134.69    7.50
 -20  -2  -1  117.79    6.80
 -20  -2  -1  135.09    7.30
  20  -2   1  128.39    6.10
 -20   2  -1  136.39    6.70
 -20   2  -1  131.89    6.90
  20   2   1  131.89    6.30
 -20   2  -1  130.29    7.10
 -22  -2  -1  248.38   11.80
  22  -2   1  253.17   10.50
 -22  -2  -1  262.37   11.70
  22   2   1  252.27   10.60
 -22   2  -1  236.08   10.80
 -22   2  -1  256.97   11.40
 -22   2  -1  250.47   11.50
 -24  -2  -1    0.10    2.60
  24  -2   1   -0.50    1.80
 -24  -2  -1    1.20    2.60
 -24   2  -1   -2.00    2.00
 -24   2  -1   -0.30    2.50
  24   2   1   -0.40    1.90
 -24   2  -1    0.20    2.50
 -26  -2  -1   17.30    3.60
  26  -2   1   22.80    3.00
 -26  -2  -1   21.20    3.70
  26   2   1   20.30    2.90
 -26   2  -1   22.50    3.10
 -26   2  -1   25.00    3.70
 -26   2  -1   22.60    3.60
  28  -2   1   25.10    3.20
 -28  -2  -1   14.40    3.50
 -28  -2  -1   25.50    4.40
 -28   2  -1   22.60    3.80
  28   2   1   20.80    3.10
 -28   2  -1   19.60    3.90
 -28   2  -1   17.30    2.80
 -30  -2  -1    0.00    3.00
  30  -2   1    2.90    2.40
 -30  -2  -1    5.20    3.20
 -30   2  -1    4.00    2.70
 -30   2  -1    1.80    2.90
  30   2   1    3.90    2.50
 -32  -2  -1    3.10    3.40
 -32  -2  -1    0.30    3.00
  32  -2   1    1.20    2.30
  32   2   1    1.00    2.30
 -32   2  -1    0.40    2.50
 -32   2  -1   -0.50    3.00
 -34  -2  -1    8.20    3.30
 -34  -2  -1    8.50    3.10
  34  -2   1    8.80    2.60
 -34   2  -1    8.40    3.00
  34   2   1   10.60    2.50
 -34   2  -1    6.50    2.60
  36  -2   1    7.70    2.20
 -36  -2  -1    2.10    2.50
 -36  -2  -1    3.80    2.90
  36   2   1    5.80    2.20
 -36   2  -1    4.60    2.80
 -36   2  -1    7.80    2.70
  38  -2   1   -2.20    1.60
 -38  -2  -1    1.60    2.40
 -38   2  -1   -0.20    1.80
  38   2   1    1.00    2.30
 -40  -2  -1    3.50    1.80
 -40   2  -1    3.20    1.60
 -43  -3   1   10.60    1.70
  41  -3  -1   40.30    3.10
 -41  -3   1   40.90    3.70
 -41   3   1   39.10    3.00
  39  -3  -1    5.50    2.00
 -39  -3   1   10.90    4.20
 -39  -3   1    7.50    2.80
 -39   3   1    7.60    2.30
  39   3  -1    6.00    2.20
 -37  -3   1   66.29    5.60
  37  -3  -1   74.49    5.10
 -37  -3   1   80.69    6.10
  37   3  -1   67.99    5.10
 -37   3   1   76.39    5.50
  35  -3  -1   40.30    3.70
 -35  -3   1   46.90    4.80
 -35  -3   1   48.30    4.90
 -35   3   1   45.90    4.40
 -35   3   1   45.00    4.00
  35   3  -1   47.50    4.10
 -33  -3   1    6.10    3.50
  33  -3  -1    4.00    2.40
 -33  -3   1    6.80    3.40
 -33   3   1    6.40    3.00
 -33   3   1    6.60    2.80
  33   3  -1    5.10    2.70
 -33   3   1    7.70    2.80
  31  -3  -1  178.78    8.60
 -31  -3   1  173.58    9.80
 -31  -3   1  172.88   10.00
 -31   3   1  173.98    8.60
  31   3  -1  176.48    8.80
 -31   3   1  171.78    9.10
 -31   3   1  160.88    9.20
 -29  -3   1    2.50    3.20
  29  -3  -1    1.60    2.30
 -29  -3   1    1.10    3.20
  29   3  -1    0.60    2.20
 -29   3   1    0.50    2.50
 -29   3   1    0.10    2.60
 -29   3   1    2.80    2.60
 -27  -3   1    4.00    2.80
  27  -3  -1    4.30    2.20
 -27  -3   1    4.90    3.20
 -27   3   1    5.70    2.70
 -27   3   1    5.00    2.50
 -27   3   1    2.90    2.50
  27   3  -1    2.50    2.10
 -25  -3   1   21.30    3.60
 -25  -3   1   19.10    3.00
  25  -3  -1   18.40    2.50
 -25  -3   1   16.40    3.20
 -25   3   1   18.30    2.90
  25   3  -1   21.10    2.70
 -25   3   1   22.00    3.30
 -25   3   1   17.10    3.00
 -23  -3   1   23.70    2.90
 -23  -3   1   21.10    3.40
  23  -3  -1   18.10    2.30
 -23  -3   1   23.10    3.50
 -23   3   1   20.20    3.10
 -23   3   1   24.40    3.10
 -23   3   1   18.70    2.80
  23   3  -1   19.60    2.50
  21  -3  -1   89.19    4.70
 -21  -3   1   85.59    5.90
 -21  -3   1   81.99    5.30
 -21  -3   1   94.29    5.80
 -21   3   1   91.49    5.30
 -21   3   1   88.29    5.40
  21   3  -1   94.59    5.00
 -21   3   1   94.09    5.50
 -19  -3   1 1276.47   50.19
  19  -3  -1 1415.86   49.80
 -19  -3   1 1366.66   50.79
 -19  -3   1 1410.16   50.99
 -19   3   1 1406.46   50.29
 -19   3   1 1360.56   50.39
 -19   3   1 1361.26   50.39
  19   3  -1 1435.76   49.99
 -17  -3   1  226.58   10.50
  17  -3  -1  261.57   10.00
 -17  -3   1  261.97   12.90
 -17   3   1  258.87   10.70
 -17   3   1  266.97   10.70
 -17   3   1  267.87   10.70
  15  -3  -1  950.30   32.80
 -15  -3   1  817.82   33.30
 -15   3   1  902.81   33.40
 -15   3   1  965.00   33.40
 -15   3   1  900.41   33.40
  13  -3  -1  299.17   11.20
 -13  -3   1  313.17   12.10
 -13  -3   1  281.97   12.00
 -13  -3   1  289.07   11.20
 -13   3   1  305.57   11.70
 -13   3   1  281.27   11.70
 -13   3   1  296.77   11.80
  13   3  -1  316.67   11.40
 -11  -3   1  103.29    5.00
 -11  -3   1   90.79    5.10
 -11  -3   1   96.89    4.30
  11  -3  -1  100.19    4.10
 -11   3   1  103.69    4.60
 -11   3   1   94.09    4.90
 -11   3   1   88.99    4.60
  11   3  -1  101.29    4.30
  -9  -3   1  233.88   10.10
  -9  -3   1  254.67    9.50
   9  -3  -1  248.58    9.30
  -9  -3   1  260.07   10.00
  -9   3   1  238.18   10.00
  -9   3   1  253.27    9.60
   9   3  -1  261.97    9.50
  -7  -3   1  638.54   23.90
  -7  -3   1  673.73   24.30
   7  -3  -1  646.84   23.70
  -7   3   1  673.43   24.00
   7   3  -1  681.73   24.00
  -5  -3   1  779.22   27.80
  -5  -3   1  795.62   28.10
   5  -3  -1  756.72   27.60
   5   3  -1  768.12   27.80
  -5   3   1  769.52   27.80
   3  -3  -1   93.49    3.50
  -3  -3   1   89.59    3.70
  -3  -3   1   96.29    4.00
  -3   3   1   94.49    3.80
   3   3  -1   87.29    3.70
  -1  -3   1  629.84   21.70
   1  -3  -1  568.54   21.50
   1  -3  -1  619.74   21.70
  -1  -3   1  598.44   21.60
   1   3  -1  588.44   21.60
  -1  -3  -1    7.50    0.80
   1  -3   1    7.70    0.80
  -1  -3  -1    7.30    1.10
   1   3   1    6.20    0.90
  -1   3  -1    8.00    1.10
  -1   3  -1    7.20    1.40
   3  -3   1  586.94   20.50
  -3  -3  -1  580.34   20.90
  -3  -3  -1  560.94   20.60
  -3   3  -1  581.34   20.80
   3   3   1  541.55   20.60
  -5  -3  -1 3279.57  116.69
   5  -3   1 3291.07  116.59
   5   3   1 3273.67  116.69
   7  -3   1 1108.49   39.00
  -7  -3  -1 1124.49   39.70
  -7  -3  -1 1091.99   39.10
  -7   3  -1 1112.39   39.40
  -7   3  -1  991.50   39.50
   7   3   1 1107.09   39.20
  -9  -3  -1  381.36   15.60
   9  -3   1  408.06   14.80
  -9  -3  -1  422.26   15.60
  -9  -3  -1  412.06   14.90
  -9   3  -1  402.66   15.40
   9   3   1  401.26   15.00
  -9   3  -1  416.76   15.30
  -9   3  -1  374.66   15.30
  11  -3   1  449.66   16.50
 -11  -3  -1  465.45   17.40
 -11  -3  -1  438.76   16.60
 -11  -3  -1  434.46   17.40
 -11   3  -1  433.76   17.10
  11   3   1  450.75   16.70
 -11   3  -1  474.05   17.10
 -11   3  -1  441.46   17.00
 -13  -3  -1   23.30    2.80
 -13  -3  -1   20.00    1.80
  13  -3   1   19.60    1.70
 -13  -3  -1   18.60    2.60
 -13  -3  -1    9.00    4.40
 -13   3  -1   17.20    2.30
 -13   3  -1   21.80    2.20
 -13   3  -1   15.70    2.10
 -15  -3  -1  134.49    5.90
  15  -3   1  141.29    6.00
 -15  -3  -1  128.69    6.90
 -15  -3  -1  138.19    7.10
  15   3   1  144.99    6.10
 -15   3  -1  135.39    6.60
 -15   3  -1  137.19    6.70
 -15   3  -1  136.89    6.80
 -17  -3  -1   60.99    4.80
 -17  -3  -1   57.19    4.80
  17  -3   1   56.59    3.50
 -17   3  -1   54.99    4.10
 -17   3  -1   58.29    4.30
  17   3   1   62.09    3.80
 -17   3  -1   59.49    4.20
 -19  -3  -1   56.29    5.00
  19  -3   1   55.49    3.70
 -19  -3  -1   55.19    4.90
 -19   3  -1   58.59    4.30
 -19   3  -1   56.69    4.60
  19   3   1   59.89    4.00
 -19   3  -1   51.09    4.30
 -21  -3  -1  617.24   26.70
 -21  -3  -1  700.53   26.80
  21  -3   1  693.13   25.50
 -21   3  -1  697.83   26.30
  21   3   1  699.73   25.70
 -21   3  -1  684.63   25.90
 -23  -3  -1    8.50    3.00
 -23  -3  -1   13.50    3.20
  23  -3   1    8.70    2.10
 -23   3  -1   13.10    2.70
 -23   3  -1   13.80    2.80
 -23   3  -1   12.70    2.90
  23   3   1   10.70    2.40
 -25  -3  -1    0.30    3.10
  25  -3   1    3.40    2.10
 -25  -3  -1   -1.00    2.70
 -25   3  -1    0.30    2.30
 -25   3  -1    3.20    2.70
  25   3   1    0.00    2.00
 -25   3  -1   -1.30    2.50
  27  -3   1   31.00    3.30
 -27  -3  -1   33.70    4.30
 -27  -3  -1   36.70    4.70
 -27   3  -1   36.20    4.30
  27   3   1   38.90    7.10
  27   3   1   34.00    3.60
 -27   3  -1   36.60    3.60
 -27   3  -1   32.90    4.10
 -29  -3  -1  103.29    7.80
 -29  -3  -1   97.89    7.60
  29  -3   1   95.69    6.10
 -29   3  -1   94.69    6.00
 -29   3  -1   93.49    6.90
 -29   3  -1   99.69    7.00
  29   3   1  105.89    6.40
 -31  -3  -1   63.09    5.90
  31  -3   1   65.49    5.30
 -31  -3  -1   71.89    6.50
  31   3   1   60.19    5.20
 -31   3  -1   63.29    5.80
 -31   3  -1   68.59    6.10
 -33  -3  -1   37.40    4.70
 -33  -3  -1   33.10    4.40
  33  -3   1   43.30    3.90
 -33   3  -1   32.50    3.80
  33   3   1   37.20    3.70
 -33   3  -1   41.00    4.50
 -35  -3  -1    1.70    3.00
  35  -3   1   -0.60    2.00
 -35  -3  -1    1.60    2.70
 -35   3  -1    0.20    2.40
  35   3   1    0.80    2.10
 -35   3  -1    3.70    2.50
 -37  -3  -1   50.69    4.80
  37  -3   1   68.19    4.50
 -37  -3  -1   75.89    5.60
  37   3   1   61.69    4.70
 -37   3  -1   69.99    5.00
 -39  -3  -1   28.90    3.10
  39  -3   1   23.90    2.70
 -39   3  -1   32.80    2.80
 -41  -3  -1    0.50    1.50
 -41   3  -1    2.50    3.30
 -42  -4   1   -1.30    1.50
 -40  -4   1    0.50    2.10
  40  -4  -1   -2.70    1.60
 -40   4   1   -0.70    1.50
 -38  -4   1    2.70    2.80
 -38  -4   1    1.50    2.70
  38  -4  -1    2.20    1.90
  38   4  -1    1.90    2.00
 -38   4   1    5.30    2.20
 -36  -4   1    2.60    3.20
 -36  -4   1    2.00    2.70
  36  -4  -1   -0.90    2.00
  36   4  -1   -1.10    2.10
 -36   4   1   -0.10    2.30
 -34  -4   1    2.80    3.40
  34  -4  -1    4.50    2.40
 -34  -4   1    3.20    3.00
 -34   4   1    5.70    2.80
  34   4  -1   -1.40    2.30
 -34   4   1    2.90    2.50
 -34   4   1    4.20    2.30
  32  -4  -1    1.50    2.30
 -32  -4   1   -0.70    3.40
 -32  -4   1   -0.30    3.00
  32   4  -1    0.20    2.40
 -32   4   1    3.00    2.40
 -32   4   1   -0.40    2.70
 -32   4   1   -1.20    2.40
 -30  -4   1   21.90    4.20
  30  -4  -1   12.50    2.70
 -30  -4   1   13.70    3.60
 -30   4   1   18.90    3.10
  30   4  -1   15.40    2.90
 -30   4   1   16.50    3.10
 -30   4   1   16.40    3.30
 -28  -4   1    4.10    3.30
 -28  -4   1    3.10    3.20
  28  -4  -1    4.00    2.20
 -28   4   1    3.20    2.40
 -28   4   1    3.50    2.70
 -28   4   1    2.70    2.60
  28   4  -1    5.10    2.40
 -26  -4   1   10.20    3.20
 -26  -4   1   11.30    3.40
  26  -4  -1   15.30    2.50
  26   4  -1   13.90    2.70
 -26   4   1   15.70    2.90
 -26   4   1   15.90    2.90
 -26   4   1   15.80    3.00
 -24  -4   1   93.69    6.40
 -24  -4   1  119.49    7.50
  24  -4  -1  112.49    5.80
 -24  -4   1  120.69    7.30
 -24   4   1  110.89    6.40
 -24   4   1  114.79    6.40
 -24   4   1  109.59    6.50
  24   4  -1  114.19    6.10
 -22  -4   1   84.19    5.40
 -22  -4   1   94.79    6.30
 -22  -4   1   85.69    6.00
  22  -4  -1   85.99    4.70
 -22   4   1   80.39    5.30
  22   4  -1   87.69    5.10
 -22   4   1   84.79    5.30
 -22   4   1   84.29    5.50
  20  -4  -1    0.40    1.40
 -20  -4   1    0.40    2.20
 -20  -4   1    1.20    2.40
 -20  -4   1   -2.20    2.00
  20   4  -1    2.20    1.60
 -20   4   1   -2.00    1.80
 -20   4   1    2.50    2.00
 -20   4   1    1.40    1.80
 -18  -4   1  425.16   17.00
  18  -4  -1  415.66   15.70
 -18  -4   1  378.06   16.20
 -18  -4   1  413.76   16.80
  18   4  -1  438.56   16.00
 -18   4   1  422.56   16.30
 -18   4   1  409.66   16.30
 -18   4   1  425.96   16.40
 -16  -4   1    2.80    2.00
  16  -4  -1    2.90    1.20
 -16  -4   1    5.00    2.20
 -16  -4   1   -0.70    2.10
 -16   4   1    1.50    2.00
  16   4  -1    3.10    1.50
 -14  -4   1   93.09    5.10
  14  -4  -1   81.69    3.80
 -14  -4   1   74.89    3.90
 -14  -4   1   79.59    4.90
 -14   4   1   82.69    4.40
 -14   4   1   80.99    4.30
 -14   4   1   82.99    4.70
  12  -4  -1  392.46   14.50
 -12  -4   1  391.66   15.50
 -12  -4   1  375.86   14.70
 -12  -4   1  405.26   15.50
 -12   4   1  387.46   15.20
 -12   4   1  403.76   15.00
 -12   4   1  391.76   15.00
  12   4  -1  406.76   14.80
 -10  -4   1  595.44   21.50
 -10  -4   1  562.64   20.80
  10  -4  -1  583.44   20.60
 -10  -4   1  535.95   21.40
  10   4  -1  547.15   21.50
  10   4  -1  581.04   20.90
 -10   4   1  603.14   21.00
 -10   4   1  568.64   21.20
 -10   4   1  540.05   21.10
   8  -4  -1  375.56   13.60
  -8  -4   1  347.27   14.40
  -8  -4   1  394.26   14.40
  -8  -4   1  395.06   13.90
  -8   4   1  333.27   14.10
   8   4  -1  383.06   13.90
  -8   4   1  385.36   14.30
  -8   4   1  374.26   14.00
  -6  -4   1 1554.64   56.69
   6  -4  -1 1558.94   56.49
  -6  -4   1 1667.93   57.09
   6   4  -1 1595.44   56.69
  -6   4   1 1553.54   56.69
   2  -4  -1  328.17   11.70
   2  -4  -1  322.97   11.90
  -2  -4   1  315.57   12.00
  -2  -4   1  311.07   11.80
   2   4  -1  323.07   11.80
   0  -4  -1  152.18    5.80
   0  -4  -1  155.88    6.20
   0  -4   1  153.98    5.90
   0   4  -1  153.78    5.90
   0   4  -1  151.18    6.20
  -2  -4  -1    6.60    1.00
   2  -4   1    5.50    0.90
  -2  -4  -1   11.20    1.50
  -2   4  -1    6.30    1.30
  -2   4  -1    5.00    1.00
   2   4   1    6.40    1.10
   4  -4   1    5.30    0.90
  -4  -4  -1    3.50    1.00
  -4  -4  -1    3.60    1.70
   4   4   1    1.10    1.00
  -4   4  -1    4.50    1.20
   6  -4   1   70.99    3.20
  -6  -4  -1   72.09    3.40
  -6  -4  -1   70.99    4.10
  -6   4  -1   63.19    3.80
  -6   4  -1   74.49    3.70
   6   4   1   69.39    3.40
  -6   4  -1   69.49    4.00
   6   4   1   59.29    4.30
  -8  -4  -1  224.98    8.50
  -8  -4  -1  212.48    9.30
   8  -4   1  226.48    8.30
  -8  -4  -1  226.48    9.20
  -8   4  -1  203.48    8.80
  -8   4  -1  227.78    8.80
   8   4   1  209.68    8.40
  -8   4  -1  203.68    8.80
 -10  -4  -1  202.08    9.00
 -10  -4  -1  209.28    9.00
 -10  -4  -1  217.68    8.20
  10  -4   1  206.88    8.00
 -10   4  -1  209.98    8.60
 -10   4  -1  191.28    8.50
 -10   4  -1  205.48    8.60
  10   4   1  207.08    8.20
 -12  -4  -1  379.56   14.30
  12  -4   1  382.16   14.20
 -12  -4  -1  365.56   15.10
 -12  -4  -1  379.96   15.20
 -12   4  -1  389.56   14.80
 -12   4  -1  378.76   14.70
  12   4   1  387.26   14.40
 -12   4  -1  364.36   14.70
 -14  -4  -1  582.14   22.10
 -14  -4  -1  548.65   21.90
  14  -4   1  578.14   20.90
 -14  -4  -1  576.04   21.00
 -14   4  -1  575.34   21.50
 -14   4  -1  559.74   23.40
 -14   4  -1  546.25   21.50
  16  -4   1  377.76   14.40
 -16  -4  -1  381.16   15.50
 -16  -4  -1  369.76   14.30
 -16  -4  -1  372.76   15.70
  16   4   1  394.76   14.60
 -16   4  -1  373.76   15.00
 -16   4  -1  384.26   14.90
 -16   4  -1  367.16   15.10
 -18  -4  -1  107.29    6.70
 -18  -4  -1  106.89    6.50
  18  -4   1  107.09    5.20
  18   4   1  112.99    5.50
 -18   4  -1  111.59    6.10
 -18   4  -1  103.69    5.90
 -18   4  -1  106.49    5.90
 -20  -4  -1   14.30    3.20
  20  -4   1   10.70    2.00
 -20  -4  -1    6.80    2.80
 -20   4  -1   11.60    2.40
  20   4   1    9.30    2.10
 -20   4  -1   10.60    2.60
 -20   4  -1   12.00    2.50
  22  -4   1    0.30    1.70
 -22  -4  -1   -2.00    2.70
 -22  -4  -1    1.70    2.80
 -22   4  -1    0.30    2.20
  22   4   1    2.00    2.00
 -22   4  -1    0.60    2.20
 -22   4  -1    0.60    2.30
 -24  -4  -1    8.00    3.10
 -24  -4  -1    4.20    3.20
  24  -4   1    1.60    2.00
 -24   4  -1    2.30    2.40
 -24   4  -1    4.80    2.60
 -24   4  -1    5.20    2.70
  24   4   1    2.60    2.10
 -26  -4  -1   20.20    4.30
  26  -4   1   12.80    2.60
 -26  -4  -1   20.80    4.30
 -26   4  -1   19.70    3.50
 -26   4  -1   19.90    3.50
  26   4   1   13.70    2.80
 -26   4  -1   18.90    2.90
 -28  -4  -1   35.60    4.80
 -28  -4  -1   47.70    5.30
  28  -4   1   42.10    3.80
 -28   4  -1   41.40    3.90
  28   4   1   36.70    5.10
 -28   4  -1   39.60    4.40
  28   4   1   39.20    3.80
 -28   4  -1   41.30    4.40
  30  -4   1   15.70    2.80
 -30  -4  -1   14.80    3.70
 -30  -4  -1   10.20    3.50
  30   4   1   12.10    2.80
 -30   4  -1    8.70    3.10
 -30   4  -1   12.40    3.30
 -30   4  -1   12.30    2.80
 -32  -4  -1   10.50    3.90
  32  -4   1    7.50    2.60
 -32  -4  -1    4.20    3.30
 -32   4  -1    8.10    2.80
  32   4   1    6.70    2.60
 -32   4  -1   10.00    3.00
 -34  -4  -1   25.40    4.30
 -34  -4  -1   14.20    3.50
  34  -4   1   21.70    2.90
  34   4   1   20.80    2.90
 -34   4  -1   16.20    3.00
 -34   4  -1   19.50    3.30
 -36  -4  -1   18.90    3.30
  36  -4   1   18.90    2.70
 -36  -4  -1   20.30    3.60
  36   4   1   16.20    2.70
 -36   4  -1   14.60    2.80
  38  -4   1   -0.10    1.80
 -38  -4  -1    0.20    2.30
 -38   4  -1   -0.30    1.70
 -40  -4  -1    0.80    1.70
 -40   4  -1    0.50    1.30
  41  -5  -1    2.20    1.70
 -41  -5   1    4.70    2.00
 -39  -5   1    2.80    2.50
  39  -5  -1    2.70    1.80
 -39  -5   1    4.10    3.90
 -39   5   1   -1.20    1.60
 -37  -5   1    1.90    2.50
 -37  -5   1   -1.60    2.90
  37  -5  -1    2.70    2.10
 -37   5   1    0.10    2.10
  37   5  -1    0.10    2.10
 -35  -5   1   82.39    6.80
  35  -5  -1   72.59    5.20
 -35  -5   1   61.09    6.20
 -35   5   1   76.99    5.50
 -35   5   1   74.19    5.20
  35   5  -1   70.69    5.20
 -33  -5   1   98.49    7.70
 -33  -5   1  100.79    7.80
  33  -5  -1  113.09    6.40
 -33   5   1  103.59    6.20
 -33   5   1  108.59    6.80
 -33   5   1  107.59    6.50
  33   5  -1   94.79    6.30
 -31  -5   1   18.40    3.90
  31  -5  -1   30.40    3.30
 -31  -5   1   33.40    4.80
 -31   5   1   25.90    3.40
 -31   5   1   18.20    3.30
 -31   5   1   32.30    3.60
  31   5  -1   28.60    3.50
 -29  -5   1  100.19    7.70
 -29  -5   1   94.79    8.00
  29  -5  -1  104.59    6.20
 -29   5   1  102.99    6.60
 -29   5   1  105.39    6.50
 -29   5   1  104.59    6.70
  27  -5  -1   31.30    3.20
 -27  -5   1   35.90    4.70
 -27  -5   1   37.80    4.60
 -27   5   1   40.20    4.10
 -27   5   1   42.70    4.00
  27   5  -1   28.10    3.30
 -27   5   1   44.20    4.20
 -25  -5   1   57.49    5.40
 -25  -5   1   52.59    5.40
  25  -5  -1   52.69    4.20
 -25   5   1   56.69    4.90
 -25   5   1   52.09    4.50
  25   5  -1   53.89    4.60
 -25   5   1   50.89    4.70
 -23  -5   1  548.25   22.60
 -23  -5   1  572.74   23.00
  23  -5  -1  558.94   21.20
  23   5  -1  526.45   21.40
 -23   5   1  567.34   21.80
 -23   5   1  574.24   21.90
 -23   5   1  566.54   21.80
 -21  -5   1   12.60    2.70
 -21  -5   1   11.50    3.10
  21  -5  -1   11.50    1.90
 -21  -5   1    8.80    2.90
 -21   5   1   11.30    2.60
 -21   5   1   13.30    2.40
 -21   5   1   14.60    2.40
  21   5  -1   15.30    2.40
 -19  -5   1  154.98    8.10
 -19  -5   1  179.28    9.00
 -19  -5   1  174.78    8.80
  19  -5  -1  182.18    7.50
 -19   5   1  177.08    8.10
  19   5  -1  186.88    7.80
 -19   5   1  169.38    8.20
 -19   5   1  185.38    8.20
  17  -5  -1  424.96   16.00
 -17  -5   1  373.36   16.50
 -17  -5   1  434.56   17.30
 -17  -5   1  421.16   17.40
  17   5  -1  438.66   16.30
 -17   5   1  455.05   16.70
 -17   5   1  430.06   16.60
 -17   5   1  435.16   16.70
  15  -5  -1    1.50    1.10
 -15  -5   1    0.30    2.10
 -15  -5   1   -0.30    1.20
 -15  -5   1   -2.30    1.90
 -15   5   1   -0.10    1.80
 -13  -5   1  181.78    8.60
 -13  -5   1  195.78    7.70
 -13  -5   1  192.28    8.70
  13  -5  -1  187.18    7.50
  13   5  -1  192.48    7.80
 -13   5   1  197.88    8.00
 -13   5   1  189.58    8.20
 -13   5   1  184.08    8.00
  11  -5  -1 1090.39   38.80
 -11  -5   1 1073.59   39.70
 -11  -5   1 1072.39   39.70
 -11  -5   1 1114.99   39.00
 -11   5   1 1031.20   39.20
 -11   5   1 1057.49   39.20
 -11   5   1 1084.59   39.40
  11   5  -1 1101.89   39.10
  11   5  -1 1100.99   39.70
   9  -5  -1    4.00    0.90
  -9  -5   1    3.20    1.20
  -9  -5   1    5.30    2.00
  -9  -5   1    5.10    1.80
   9   5  -1    4.60    1.90
  -9   5   1    0.90    1.50
  -9   5   1    4.80    1.40
   9   5  -1    3.40    1.10
  -9   5   1    4.30    1.20
  -7  -5   1  379.06   14.00
  -7  -5   1  344.77   14.10
  -7  -5   1  363.96   13.50
   7  -5  -1  361.06   13.20
  -7   5   1  340.67   13.60
  -7   5   1  371.76   13.60
   7   5  -1  354.26   14.00
   7   5  -1  366.06   13.50
  -7   5   1  363.66   13.90
   5  -5  -1    4.00    0.80
  -5  -5   1    3.30    1.60
  -5  -5   1    3.20    1.10
  -5   5   1    5.90    1.60
  -5   5   1    2.90    2.30
   5   5  -1    6.00    1.20
  -5   5   1    5.30    1.30
   3  -5  -1  112.19    4.60
   3  -5  -1  120.39    5.00
  -3  -5   1  119.59    5.20
  -3  -5   1  115.09    4.80
   3   5  -1  117.49    4.90
   1  -5  -1  655.53   24.20
   1  -5  -1  660.33   23.90
  -1  -5   1  695.93   24.20
  -1  -5   1  649.93   23.90
   1   5  -1  651.43   23.90
  -1  -5  -1   63.69    3.00
  -1  -5  -1   59.09    3.50
   1  -5   1   67.69    3.00
   1   5   1   60.69    3.00
  -1   5  -1   67.39    3.00
  -1   5  -1   67.49    3.50
  -3  -5  -1   92.69    4.00
  -3  -5  -1  103.19    4.80
   3  -5   1   95.99    3.90
  -3   5  -1   95.29    4.40
   3   5   1   95.79    4.10
   3   5   1   80.09    4.50
  -3   5  -1   88.19    4.50
  -3   5  -1   88.29    4.60
  -5  -5  -1   46.00    3.40
  -5  -5  -1   46.50    2.70
   5  -5   1   48.80    2.40
   5   5   1   44.40    2.60
  -5   5  -1   47.30    2.90
   5   5   1   42.60    3.30
  -5   5  -1   41.30    3.20
  -5   5  -1   43.80    3.00
  -7  -5  -1  837.52   28.90
  -7  -5  -1  767.22   29.60
   7  -5   1  825.42   28.70
  -7  -5  -1  807.92   29.50
  -7   5  -1  735.53   29.10
   7   5   1  803.32   28.90
  -7   5  -1  808.52   29.20
   7   5   1  747.83   29.30
  -7   5  -1  821.02   29.20
   9  -5   1   -0.10    0.90
  -9  -5  -1   -1.30    2.10
  -9  -5  -1    0.50    1.80
   9   5   1   -0.50    1.10
   9   5   1   -3.20    1.60
  -9   5  -1    1.30    1.70
  -9   5  -1   -0.80    1.30
  -9   5  -1    0.10    1.40
 -11  -5  -1  936.31   33.00
  11  -5   1  884.51   31.80
 -11  -5  -1  846.12   32.70
 -11  -5  -1  843.42   31.90
  11   5   1  925.71   32.00
 -11   5  -1  860.81   32.30
 -11   5  -1  847.22   32.30
 -11   5  -1  881.81   32.40
 -13  -5  -1 2231.88   79.79
 -13  -5  -1 2243.98   78.79
 -13  -5  -1 2121.89   79.59
  13  -5   1 2202.08   78.59
 -13   5  -1 2211.28   79.09
 -13   5  -1 2180.58   79.39
  15  -5   1    6.80    1.40
 -15  -5  -1    2.80    1.40
 -15  -5  -1    3.00    2.30
 -15  -5  -1    6.00    2.60
 -15   5  -1    5.80    1.90
  15   5   1    6.30    1.60
 -15   5  -1    5.50    1.90
 -15   5  -1    5.00    1.90
 -17  -5  -1    2.90    2.50
  17  -5   1    4.10    1.50
 -17  -5  -1    1.40    2.40
 -17  -5  -1   -0.40    1.30
 -17   5  -1    3.80    1.90
  17   5   1    2.50    1.60
 -17   5  -1    3.00    1.90
 -17   5  -1    3.40    2.00
 -19  -5  -1    8.30    3.10
 -19  -5  -1    2.00    2.80
  19  -5   1    7.30    1.70
 -19   5  -1    5.70    2.30
  19   5   1    5.20    1.90
 -19   5  -1    4.20    2.30
 -19   5  -1    3.90    2.10
 -21  -5  -1   83.89    6.40
 -21  -5  -1   85.49    6.70
  21  -5   1   81.09    4.80
  21   5   1   86.29    5.20
 -21   5  -1   86.19    5.70
 -21   5  -1   90.59    5.60
 -21   5  -1   79.29    5.40
 -23  -5  -1  199.88   10.30
 -23  -5  -1  188.98   10.50
  23  -5   1  191.58    8.60
  23   5   1  193.78    8.80
 -23   5  -1  186.18    9.40
 -23   5  -1  182.58    9.20
 -23   5  -1  186.98    9.00
 -25  -5  -1   40.70    4.80
 -25  -5  -1   52.19    5.60
  25  -5   1   46.30    3.80
 -25   5  -1   50.69    4.20
 -25   5  -1   49.50    4.70
 -25   5  -1   43.90    4.40
  25   5   1   32.40    3.50
 -27  -5  -1   -2.10    2.90
  27  -5   1    1.50    2.20
 -27  -5  -1    0.70    3.40
 -27   5  -1   -0.10    2.60
  27   5   1    2.40    2.50
 -27   5  -1    0.20    2.60
 -27   5  -1   -1.20    2.20
 -29  -5  -1    2.80    3.40
  29  -5   1    2.20    2.40
 -29  -5  -1    1.60    3.30
 -29   5  -1    1.90    2.30
  29   5   1    3.60    3.60
 -29   5  -1    2.60    2.90
 -29   5  -1    1.30    2.60
  29   5   1    4.70    2.50
  31  -5   1   14.40    2.80
 -31  -5  -1   13.20    3.70
 -31  -5  -1   19.60    4.20
 -31   5  -1   16.40    3.10
 -31   5  -1   17.10    3.50
  31   5   1   18.00    2.90
 -31   5  -1   17.70    2.90
 -33  -5  -1    4.60    3.20
  33  -5   1    8.60    2.50
 -33  -5  -1    8.90    3.50
 -33   5  -1   10.10    3.00
  33   5   1    4.90    2.50
 -33   5  -1   10.40    2.50
  35  -5   1   54.19    4.30
 -35  -5  -1   50.89    5.00
 -35  -5  -1   56.19    5.10
  35   5   1   43.60    3.90
 -35   5  -1   54.09    4.70
 -37  -5  -1  152.18    9.00
  37  -5   1  176.98    8.00
 -37  -5  -1  188.18    9.20
 -37   5  -1  196.88    8.30
 -39  -5  -1   66.89    4.70
 -39   5  -1   65.19    3.70
 -42  -6   1    5.60    1.70
 -40  -6   1    2.40    2.20
  40  -6  -1   -1.70    1.60
 -40   6   1   -0.50    1.40
 -38  -6   1    0.40    2.80
 -38  -6   1   -1.30    2.40
  38  -6  -1   -3.20    1.50
 -38   6   1   -0.30    1.80
  36  -6  -1    7.80    2.30
 -36  -6   1    9.30    3.20
 -36  -6   1    9.20    3.00
  36   6  -1    5.80    2.40
 -36   6   1    8.60    2.30
 -34  -6   1   20.30    4.00
 -34  -6   1   25.10    4.50
  34  -6  -1   19.30    3.00
 -34   6   1   23.60    3.30
  34   6  -1   15.90    2.90
 -34   6   1   20.10    3.10
 -32  -6   1    6.10    3.90
  32  -6  -1    7.30    2.60
 -32  -6   1    3.10    3.20
 -32   6   1    6.70    2.70
 -32   6   1    2.80    2.20
 -32   6   1    4.90    2.60
  32   6  -1    2.50    2.40
  30  -6  -1   42.30    3.80
 -30  -6   1   43.30    5.60
 -30  -6   1   33.00    4.70
  30   6  -1   28.10    3.60
 -30   6   1   37.70    3.80
 -30   6   1   35.90    4.00
 -30   6   1   40.80    4.20
  28  -6  -1    8.40    2.40
 -28  -6   1    6.80    3.50
 -28  -6   1    6.50    3.60
 -28   6   1   10.20    2.80
 -28   6   1    7.30    2.60
  28   6  -1    6.50    2.60
 -28   6   1    4.00    2.60
 -26  -6   1    3.70    3.40
 -26  -6   1    2.00    3.20
  26  -6  -1    1.30    2.00
 -26   6   1   -0.20    2.20
  26   6  -1    3.40    2.40
 -26   6   1    1.30    2.30
 -26   6   1    2.40    2.30
 -24  -6   1    2.80    3.00
 -24  -6   1    9.20    3.30
  24  -6  -1    8.50    2.10
  24   6  -1    5.20    2.20
 -24   6   1   10.30    2.90
 -24   6   1    8.20    2.60
 -24   6   1    7.80    2.40
 -22  -6   1   33.70    4.30
 -22  -6   1   27.20    3.90
  22  -6  -1   30.10    2.80
  22   6  -1   24.90    2.90
 -22   6   1   32.60    3.40
 -22   6   1   34.40    3.70
 -22   6   1   33.10    3.30
 -20  -6   1    6.10    2.90
 -20  -6   1    2.10    2.60
 -20  -6   1    2.90    2.50
  20  -6  -1    1.40    1.40
 -20   6   1    3.20    1.90
 -20   6   1    2.70    1.90
  20   6  -1    2.10    1.80
 -20   6   1    1.10    2.20
  18  -6  -1  396.56   15.00
 -18  -6   1  350.06   15.50
 -18  -6   1  397.16   16.60
 -18  -6   1  424.36   16.50
 -18   6   1  406.26   15.70
 -18   6   1  405.36   15.60
  18   6  -1  387.86   15.30
 -18   6   1  391.36   15.60
  16  -6  -1  462.75   17.80
 -16  -6   1  478.15   19.30
 -16  -6   1  476.35   19.10
 -16  -6   1  462.45   18.00
  16   6  -1  515.35   18.20
 -16   6   1  505.35   18.50
 -16   6   1  465.65   18.30
 -16   6   1  465.15   18.50
  14  -6  -1  410.76   15.20
 -14  -6   1  412.26   15.40
 -14  -6   1  390.26   16.30
 -14  -6   1  409.36   16.60
 -14   6   1  411.96   15.90
 -12  -6   1  228.08    8.70
  12  -6  -1  207.48    8.40
 -12  -6   1  199.48    9.50
 -12  -6   1  209.68    9.60
 -12   6   1  224.68    9.20
  12   6  -1  211.98    9.50
  12   6  -1  229.28    8.70
 -12   6   1  228.88    8.90
 -12   6   1  205.68    8.80
  10  -6  -1  338.07   12.30
 -10  -6   1  317.07   13.30
 -10  -6   1  334.37   13.40
 -10  -6   1  343.17   12.60
  10   6  -1  312.17   13.20
  10   6  -1  339.47   12.60
 -10   6   1  324.47   12.70
 -10   6   1  349.87   13.00
 -10   6   1  316.17   12.70
  -8  -6   1   17.20    2.40
   8  -6  -1   17.00    1.40
  -8  -6   1   15.30    1.60
  -8  -6   1   14.60    2.40
   8   6  -1   15.40    1.60
  -8   6   1   15.20    1.70
  -8   6   1   14.50    2.00
  -8   6   1   16.60    1.80
   8   6  -1   15.20    2.20
   6  -6  -1 3367.86  120.09
  -6  -6   1 3361.76  120.29
  -6  -6   1 3134.89  120.79
  -6  -6   1 3569.64  120.89
  -6   6   1 3255.87  120.49
  -6   6   1 3489.35  120.69
   6   6  -1 3353.06  120.79
   6   6  -1 3503.55  120.29
  -4  -6   1   54.39    2.80
   4  -6  -1   56.59    3.00
  -4  -6   1   56.79    3.40
   4  -6  -1   53.49    2.60
  -4   6   1   55.99    3.50
  -4   6   1   45.90    3.00
   4   6  -1   45.80    3.30
   4   6  -1   51.29    2.80
   2  -6  -1    3.60    0.90
  -2  -6   1    2.40    0.90
  -2  -6   1    3.00    1.40
   2  -6  -1    4.00    1.30
  -2   6   1    2.10    1.30
  -2   6   1    2.50    1.50
   2   6  -1    4.20    1.10
   2   6  -1    3.20    1.50
   0  -6   1  447.36   15.50
   0  -6  -1  433.06   15.90
   0  -6  -1  424.56   15.40
   0  -6   1  437.26   15.80
   0   6   1  392.96   15.70
   0   6   1  402.96   15.40
   0   6  -1  427.86   15.40
   0   6  -1  392.46   15.70
  -2  -6  -1  296.47   11.20
   2  -6   1  282.47   10.60
  -2  -6  -1  278.97   10.60
   2   6   1  269.17   11.00
  -2   6  -1  292.17   11.10
   2   6   1  278.47   10.60
  -2   6  -1  308.37   11.10
  -2   6  -1  271.97   10.50
  -2   6  -1  260.87   10.90
   4  -6   1  184.78    7.10
  -4  -6  -1  194.78    7.30
  -4  -6  -1  190.58    7.90
  -4   6  -1  172.68    7.50
   4   6   1  176.98    7.20
   4   6   1  170.68    7.70
  -4   6  -1  182.98    7.70
  -4   6  -1  190.48    7.60
  -6  -6  -1  227.28    9.50
  -6  -6  -1  207.98    9.60
  -6  -6  -1  215.68    8.70
   6  -6   1  225.48    8.50
   6   6   1  207.58    9.20
  -6   6  -1  228.18    9.10
   6   6   1  235.98    8.70
  -6   6  -1  238.58    9.10
  -6   6  -1  206.68    8.90
   8  -6   1  483.05   17.60
  -8  -6  -1  476.35   17.80
  -8  -6  -1  453.75   18.60
  -8  -6  -1  504.65   18.60
  -8   6  -1  436.86   18.00
   8   6   1  505.95   17.80
   8   6   1  464.45   18.30
  -8   6  -1  483.65   18.20
  -8   6  -1  486.65   18.10
 -10  -6  -1    2.30    2.10
 -10  -6  -1    2.80    2.20
 -10  -6  -1    1.50    1.30
  10  -6   1    1.00    1.10
 -10   6  -1    2.60    1.30
  10   6   1   -2.60    1.70
 -10   6  -1    1.20    1.70
 -10   6  -1   -3.30    1.30
  10   6   1    1.20    1.20
 -12  -6  -1 1537.15   56.49
  12  -6   1 1580.34   55.39
 -12  -6  -1 1598.04   56.69
 -12  -6  -1 1507.85   55.59
 -12   6  -1 1548.25   55.89
 -12   6  -1 1555.54   56.39
 -12   6  -1 1465.15   55.89
 -14  -6  -1  506.25   20.30
 -14  -6  -1  488.75   18.90
  14  -6   1  500.65   18.80
 -14  -6  -1  494.95   20.00
  14   6   1  523.25   19.10
 -14   6  -1  502.35   19.40
 -14   6  -1  510.15   19.40
 -14   6  -1  511.85   19.50
 -16  -6  -1    5.30    1.40
 -16  -6  -1    1.00    2.60
  16  -6   1    4.60    1.50
 -16  -6  -1    3.70    2.70
 -16   6  -1    3.10    1.90
 -16   6  -1    1.30    2.00
 -16   6  -1   -0.70    1.80
  16   6   1    2.10    1.70
  18  -6   1  107.09    5.40
 -18  -6  -1  107.99    7.20
 -18  -6  -1  108.69    6.90
 -18   6  -1  107.29    6.20
 -18   6  -1  109.89    6.00
  18   6   1  110.19    5.70
 -18   6  -1  110.59    6.10
  20  -6   1   40.70    3.60
 -20  -6  -1   49.30    5.00
 -20  -6  -1   37.10    4.50
  20   6   1   41.80    3.40
 -20   6  -1   42.20    4.00
 -20   6  -1   47.20    4.20
 -20   6  -1   41.90    3.90
 -22  -6  -1    0.30    2.90
 -22  -6  -1    2.90    2.80
  22  -6   1    1.10    1.90
  22   6   1    0.20    1.90
 -22   6  -1   -0.80    2.20
 -22   6  -1    1.20    2.20
 -22   6  -1   -1.20    2.20
 -24  -6  -1   38.60    4.70
 -24  -6  -1   43.70    5.40
  24  -6   1   23.70    2.90
 -24   6  -1   41.10    4.20
 -24   6  -1   31.40    3.80
 -24   6  -1   33.80    3.50
  24   6   1   29.10    3.20
 -26  -6  -1   14.20    4.10
  26  -6   1   15.00    2.70
 -26  -6  -1   20.70    4.40
 -26   6  -1   13.00    2.90
 -26   6  -1   15.50    3.30
 -26   6  -1   13.70    3.10
  26   6   1   13.90    2.80
 -28  -6  -1   89.19    7.60
 -28  -6  -1   80.19    7.70
  28  -6   1   86.09    5.70
 -28   6  -1   80.79    5.70
  28   6   1   78.29    5.70
 -28   6  -1   82.49    6.20
 -28   6  -1   89.59    6.40
 -30  -6  -1    1.50    3.30
  30  -6   1    0.40    2.20
 -30  -6  -1    1.10    3.40
  30   6   1    1.60    3.90
 -30   6  -1    3.80    2.70
 -30   6  -1   -0.90    2.30
  30   6   1    1.30    2.40
 -30   6  -1    1.30    2.40
 -32  -6  -1   -1.40    3.10
 -32  -6  -1   -1.40    2.90
  32  -6   1   -0.60    2.10
 -32   6  -1    0.10    2.20
  32   6   1    0.10    2.20
 -32   6  -1   -0.60    2.50
  34  -6   1    0.60    2.10
 -34  -6  -1    3.10    3.00
 -34  -6  -1    0.60    2.70
 -34   6  -1   -0.60    2.20
  34   6   1   -1.70    2.30
 -36  -6  -1   64.89    5.80
 -36  -6  -1   70.29    5.80
  36  -6   1   69.39    4.40
 -36   6  -1   66.49    4.70
 -38  -6  -1   10.60    2.70
  38  -6   1   12.50    2.10
 -38   6  -1   12.30    1.90
 -40  -6  -1   11.90    2.10
 -41  -7   1   83.49    4.60
  41  -7  -1   59.89    5.30
  39  -7  -1    4.70    1.80
 -39  -7   1    9.00    2.70
 -39   7   1    7.00    1.50
 -37  -7   1   30.00    4.10
 -37  -7   1   40.20    4.40
  37  -7  -1   34.50    3.20
 -37   7   1   35.80    3.10
 -35  -7   1    0.30    2.70
  35  -7  -1    1.90    2.10
 -35  -7   1    0.10    2.90
  35   7  -1    2.50    2.20
 -35   7   1    2.80    2.10
 -33  -7   1   29.20    4.70
 -33  -7   1   38.90    5.00
  33  -7  -1   30.90    3.30
  33   7  -1   28.10    3.40
 -33   7   1   28.70    3.50
 -33   7   1   31.60    3.50
 -31  -7   1  220.58   12.20
  31  -7  -1  224.48   10.10
 -31  -7   1  218.08   11.80
 -31   7   1  225.08   10.40
 -31   7   1  222.18   10.30
  31   7  -1  206.28   10.10
 -31   7   1  214.98    9.90
 -29  -7   1    3.80    3.40
 -29  -7   1   -1.70    3.20
  29  -7  -1   -1.00    2.10
 -29   7   1   -2.30    2.00
 -29   7   1    2.20    2.70
  29   7  -1   -0.50    2.20
 -29   7   1    0.40    2.40
 -27  -7   1   20.90    4.50
 -27  -7   1   26.20    4.60
  27  -7  -1   19.20    2.80
 -27   7   1   24.10    3.50
  27   7  -1   20.80    3.00
 -27   7   1   23.10    3.20
 -27   7   1   23.50    3.30
 -25  -7   1  145.59    9.20
  25  -7  -1  114.29    6.70
 -25  -7   1  141.99    8.80
 -25   7   1  133.99    7.50
 -25   7   1  141.39    7.40
 -25   7   1  136.09    7.30
  25   7  -1  138.69    7.30
  23  -7  -1   12.20    2.20
 -23  -7   1   10.40    3.40
 -23  -7   1   11.00    3.70
 -23   7   1    8.40    2.40
 -23   7   1   11.40    2.50
 -23   7   1   10.60    2.80
  23   7  -1    9.60    2.40
  21  -7  -1  142.89    6.70
 -21  -7   1  131.39    8.70
 -21  -7   1  135.59    8.40
 -21   7   1  149.99    7.60
 -21   7   1  153.98    7.30
  21   7  -1  149.09    7.20
 -21   7   1  153.98    7.40
 -19  -7   1  202.38   10.20
  19  -7  -1  198.48    8.40
 -19  -7   1  205.68   10.10
 -19   7   1  193.78    9.00
 -19   7   1  215.88    9.00
  19   7  -1  189.28    8.70
 -19   7   1  195.98    9.20
 -17  -7   1   21.00    2.10
  17  -7  -1   16.30    1.90
 -17  -7   1   14.30    3.20
 -17  -7   1   13.40    3.00
  17   7  -1   14.20    2.10
 -17   7   1   14.60    2.30
 -17   7   1   19.00    2.70
 -17   7   1   17.80    2.40
 -15  -7   1  588.54   23.30
 -15  -7   1  601.64   23.60
 -15  -7   1  594.04   22.30
  15  -7  -1  603.54   22.10
  15   7  -1  603.94   22.40
 -15   7   1  591.84   22.60
 -15   7   1  601.24   22.80
 -15   7   1  595.94   22.50
 -13  -7   1  951.30   35.50
 -13  -7   1  987.40   36.60
 -13  -7   1  962.40   36.40
  13  -7  -1 1006.10   35.20
 -13   7   1  981.90   35.90
 -13   7   1  950.90   35.60
 -13   7   1  975.30   35.70
  13   7  -1  965.30   36.20
  11  -7  -1   90.89    4.10
 -11  -7   1   85.49    5.40
 -11  -7   1   88.39    4.50
 -11  -7   1   87.89    5.50
  11   7  -1   87.19    5.30
  11   7  -1   95.09    4.50
  -9  -7   1   14.00    1.70
  -9  -7   1   18.00    2.70
  -9  -7   1   12.70    2.40
   9  -7  -1   15.40    1.50
  -9   7   1   16.10    1.90
   9   7  -1   15.40    1.70
  -9   7   1   19.30    2.00
   9   7  -1   23.00    2.70
  -7  -7   1  726.23   25.90
  -7  -7   1  723.63   26.60
   7  -7  -1  728.23   25.60
  -7  -7   1  676.93   26.50
  -7   7   1  714.43   26.20
  -7   7   1  671.33   25.90
   7   7  -1  708.93   25.80
   7   7  -1  700.03   26.30
  -5  -7   1    1.10    1.00
   5  -7  -1    1.20    1.20
  -5  -7   1    0.50    1.60
   5  -7  -1    2.00    0.90
  -5  -7   1    0.50    2.00
  -5   7   1    0.00    1.40
   5   7  -1   -2.50    1.40
   5   7  -1    2.10    1.10
  -5   7   1    2.00    1.30
   3  -7  -1  137.39    5.50
  -3  -7   1  131.39    6.40
  -3  -7   1  141.99    5.70
  -3  -7   1  144.59    6.30
   3  -7  -1  144.19    6.00
   3   7  -1  135.59    6.10
   3   7  -1  132.49    5.70
  -3   7   1  123.29    5.80
  -3   7   1  135.99    6.10
  -1  -7   1  104.19    4.90
   1  -7  -1   98.79    4.30
   1  -7  -1  104.79    4.90
  -1  -7   1  100.49    4.30
  -1   7   1   92.29    4.60
   1   7  -1   99.99    4.80
   1   7  -1  101.89    4.40
   1  -7   1  225.38    8.70
   1  -7   1  240.58    9.20
  -1  -7  -1  240.78    8.80
  -1  -7  -1  227.88    9.40
  -1   7  -1  212.58    8.70
   1   7   1  224.48    8.70
  -1   7  -1  216.78    9.10
   1   7   1  229.98    9.20
  -3  -7  -1  708.03   25.70
  -3  -7  -1  648.24   25.80
   3  -7   1  712.13   24.90
  -3  -7  -1  698.93   25.00
   3   7   1  677.63   24.90
   3   7   1  677.83   25.40
  -3   7  -1  723.83   25.50
  -3   7  -1  638.84   25.20
  -5  -7  -1   59.59    4.70
  -5  -7  -1   65.69    4.20
   5  -7   1   62.19    3.20
  -5  -7  -1   65.59    3.40
   5   7   1   57.79    3.90
  -5   7  -1   59.19    3.70
  -5   7  -1   58.69    3.50
  -5   7  -1   58.29    3.70
   5   7   1   60.39    3.30
  -7  -7  -1  184.18    7.60
  -7  -7  -1  175.68    8.50
  -7  -7  -1  192.98    8.50
   7  -7   1  180.58    7.30
   7   7   1  179.58    8.10
  -7   7  -1  190.48    7.90
   7   7   1  187.78    7.50
  -7   7  -1  177.78    7.70
  -9  -7  -1  469.15   19.20
  -9  -7  -1  498.45   18.30
  -9  -7  -1  474.35   19.10
   9  -7   1  490.05   18.00
   9   7   1  514.95   18.30
  -9   7  -1  490.45   18.60
   9   7   1  468.45   18.80
 -11  -7  -1 1641.84   60.99
  11  -7   1 1716.23   59.69
 -11  -7  -1 1621.44   60.79
 -11   7  -1 1674.83   60.29
 -11   7  -1 1615.54   60.19
 -11   7  -1 1706.33   60.29
 -13  -7  -1   51.79    5.00
 -13  -7  -1   67.09    5.20
  13  -7   1   52.79    3.30
 -13  -7  -1   54.99    4.90
 -13   7  -1   54.59    4.10
  13   7   1   58.19    3.70
 -13   7  -1   52.19    3.80
 -13   7  -1   54.09    4.10
 -15  -7  -1  718.93   28.10
  15  -7   1  734.93   26.70
 -15  -7  -1  725.53   28.40
 -15   7  -1  718.63   27.40
 -15   7  -1  744.93   27.40
 -15   7  -1  698.33   27.20
  15   7   1  735.23   27.00
 -17  -7  -1   15.60    3.30
  17  -7   1    9.30    1.80
 -17  -7  -1   14.90    3.20
 -17   7  -1   11.40    2.40
  17   7   1    9.80    2.00
 -17   7  -1    9.50    2.30
 -17   7  -1   14.10    2.40
 -19  -7  -1    1.30    2.90
  19  -7   1    1.30    1.60
 -19  -7  -1    1.70    2.90
 -19   7  -1   -0.90    2.10
 -19   7  -1    0.50    2.00
  19   7   1   -0.60    1.70
 -19   7  -1    1.10    2.00
 -21  -7  -1   71.69    6.50
 -21  -7  -1   79.49    7.00
  21  -7   1   78.09    4.80
 -21   7  -1   72.29    5.30
 -21   7  -1   72.79    5.30
  21   7   1   76.29    5.10
 -21   7  -1   77.09    5.50
  23  -7   1  149.59    7.80
 -23  -7  -1  172.18   10.30
 -23  -7  -1  177.38    9.90
 -23   7  -1  165.48    8.40
 -23   7  -1  171.68    8.80
 -23   7  -1  176.98    8.60
  23   7   1  161.68    8.10
  25  -7   1    1.90    2.10
 -25  -7  -1   -1.00    3.20
 -25  -7  -1    5.40    3.70
 -25   7  -1    3.30    2.40
 -25   7  -1    2.50    2.50
  25   7   1    0.50    2.10
 -25   7  -1    2.40    2.60
  27  -7   1  299.87   12.60
 -27  -7  -1  310.97   15.10
 -27  -7  -1  302.07   14.70
 -27   7  -1  275.07   12.80
 -27   7  -1  319.07   13.40
 -27   7  -1  296.17   13.20
  27   7   1  271.67   12.60
 -29  -7  -1    5.70    3.60
  29  -7   1    1.70    2.40
 -29  -7  -1   -0.70    3.70
 -29   7  -1    1.90    2.50
  29   7   1    1.30    2.30
 -29   7  -1    3.30    2.50
 -29   7  -1    4.20    2.90
  31  -7   1    2.10    2.40
 -31  -7  -1   -1.10    3.20
 -31  -7  -1    2.20    3.50
 -31   7  -1    3.10    2.70
  31   7   1    2.30    2.30
 -31   7  -1    0.70    2.20
 -33  -7  -1    3.00    3.30
 -33  -7  -1    6.40    3.20
  33  -7   1   12.50    2.60
 -33   7  -1    9.50    2.60
  33   7   1    9.50    3.30
 -35  -7  -1    0.20    2.70
  35  -7   1   -0.10    1.80
 -35  -7  -1    0.80    2.80
 -35   7  -1    1.30    2.00
 -37  -7  -1   -1.70    2.20
  37  -7   1    1.60    1.70
 -37   7  -1   -0.60    1.50
 -39  -7  -1   68.19    4.50
  40  -8  -1    2.20    1.80
 -40  -8   1    3.70    2.00
 -38  -8   1    4.80    2.60
 -38  -8   1   12.80    4.60
  38  -8  -1   11.50    2.10
 -38   8   1   10.80    1.60
 -36  -8   1   33.30    4.10
  36  -8  -1   44.30    3.80
 -36  -8   1   36.60    4.40
 -36   8   1   41.80    3.50
  34  -8  -1   -1.10    2.10
 -34  -8   1   -0.90    2.90
 -34  -8   1    0.00    3.20
 -34   8   1    0.30    2.10
  34   8  -1    1.50    2.40
 -32  -8   1    0.50    3.30
  32  -8  -1    2.10    2.30
 -32  -8   1    0.70    3.30
  32   8  -1    4.30    2.50
 -32   8   1    0.50    2.30
 -32   8   1    1.70    2.40
 -30  -8   1   50.89    5.90
  30  -8  -1   70.99    5.30
 -30  -8   1   59.59    6.20
  30   8  -1   67.49    5.30
 -30   8   1   68.29    5.60
 -30   8   1   70.39    4.90
 -30   8   1   72.99    5.40
  28  -8  -1   11.30    2.70
 -28  -8   1   13.20    4.50
 -28  -8   1    9.40    4.30
 -28   8   1    9.60    2.80
 -28   8   1    7.80    2.80
  28   8  -1    9.50    2.80
 -28   8   1   10.60    2.60
  26  -8  -1  134.99    7.00
 -26  -8   1  143.09    9.70
 -26  -8   1  141.29    9.20
 -26   8   1  143.19    7.40
 -26   8   1  137.29    7.70
  26   8  -1  121.19    7.30
 -26   8   1  129.89    7.40
 -24  -8   1   72.59    6.70
  24  -8  -1   63.69    4.70
 -24  -8   1   78.89    6.90
 -24   8   1   69.19    5.60
  24   8  -1   67.89    5.20
 -24   8   1   76.99    5.30
 -24   8   1   66.79    5.20
  22  -8  -1    1.60    1.80
 -22  -8   1   -0.70    3.20
 -22  -8   1    2.10    3.30
 -22   8   1    2.50    2.50
 -22   8   1   -0.10    2.10
  22   8  -1    0.70    2.00
 -22   8   1    1.30    2.00
 -20  -8   1   38.80    4.60
 -20  -8   1   39.60    4.60
  20  -8  -1   48.20    3.60
 -20   8   1   43.10    4.10
 -20   8   1   45.30    3.90
 -20   8   1   40.20    3.80
  20   8  -1   45.30    4.00
 -18  -8   1   12.50    3.10
  18  -8  -1   11.80    1.90
 -18  -8   1   12.30    3.30
 -18   8   1   14.70    2.80
  18   8  -1   10.10    2.10
 -18   8   1   10.50    2.30
 -18   8   1   10.80    2.20
 -16  -8   1  191.68    8.30
 -16  -8   1  194.68    9.70
 -16  -8   1  187.98   10.00
  16  -8  -1  192.28    8.10
 -16   8   1  206.28    8.80
  16   8  -1  202.08    8.50
 -16   8   1  196.38    8.60
 -16   8   1  205.58    9.00
 -14  -8   1   67.19    5.20
 -14  -8   1   63.79    5.40
  14  -8  -1   63.29    3.60
 -14  -8   1   74.09    3.90
  14   8  -1   70.49    5.00
 -14   8   1   66.29    4.50
 -14   8   1   62.99    4.20
 -14   8   1   64.79    4.00
  14   8  -1   67.29    4.00
 -12  -8   1 1065.19   40.10
 -12  -8   1 1049.79   40.20
  12  -8  -1 1079.59   38.80
 -12   8   1 1097.39   39.50
 -12   8   1 1079.79   39.40
 -12   8   1 1031.90   39.20
  12   8  -1 1115.89   40.00
 -10  -8   1    1.00    2.10
  10  -8  -1   -0.60    1.10
 -10  -8   1   -1.40    2.20
  10   8  -1    2.70    1.30
  10   8  -1    1.00    2.00
  -8  -8   1  216.58    9.70
  -8  -8   1  214.88    9.60
  -8  -8   1  233.68    8.80
   8  -8  -1  219.48    8.50
   8   8  -1  211.98    8.70
   8   8  -1  206.38    9.40
  -6  -8   1  435.26   16.80
  -6  -8   1  408.46   16.70
  -6  -8   1  454.25   16.00
   6  -8  -1  434.56   15.80
   6  -8  -1  399.16   16.10
   6   8  -1  411.46   16.40
  -6   8   1  426.76   16.10
   6   8  -1  413.66   15.90
  -6   8   1  439.66   16.30
   4  -8  -1   41.20    3.20
  -4  -8   1   49.30    3.70
  -4  -8   1   44.60    3.60
  -4  -8   1   41.40    2.80
   4  -8  -1   45.30    2.60
  -4   8   1   49.80    3.40
   4   8  -1   40.50    3.40
  -4   8   1   48.90    3.00
   4   8  -1   40.30    2.90
  -2  -8   1    9.00    1.90
   2  -8  -1    6.10    1.20
  -2  -8   1    5.80    2.20
   2  -8  -1    7.80    1.90
  -2  -8   1    7.60    1.20
  -2   8   1   10.30    1.70
   2   8  -1   10.70    1.80
   2   8  -1    9.00    1.40
   0  -8  -1   43.00    2.60
   0  -8   1   43.20    3.40
   0  -8   1   41.70    2.50
   0  -8   1   45.50    3.30
   0  -8  -1   39.10    3.40
   0   8   1   44.70    3.00
   0   8  -1   39.80    2.70
   0   8  -1   44.10    3.00
   2  -8   1  134.49    6.90
   2  -8   1  158.58    6.70
   2  -8   1  162.98    6.10
  -2  -8  -1  143.39    7.40
  -2  -8  -1  141.09    6.90
   2   8   1  141.49    6.10
   4  -8   1  371.26   13.10
  -4  -8  -1  321.17   14.00
  -4  -8  -1  344.47   13.10
  -4  -8  -1  334.87   14.00
   4   8   1  334.17   13.00
   4   8   1  352.46   13.70
  -4   8  -1  358.36   13.60
  -6  -8  -1  155.98    7.80
  -6  -8  -1  164.68    7.80
   6  -8   1  159.88    6.50
   6   8   1  158.98    6.60
   6   8   1  150.18    7.30
  -8  -8  -1  166.98    8.50
  -8  -8  -1  188.18    8.70
   8  -8   1  176.08    7.20
  -8   8  -1  183.68    9.30
   8   8   1  166.48    7.30
  -8   8  -1  175.38    7.80
   8   8   1  178.08    8.10
 -10  -8  -1 1440.36   52.89
  10  -8   1 1427.16   51.49
 -10  -8  -1 1359.96   52.59
  10   8   1 1477.35   51.69
 -10   8  -1 1370.76   51.89
  10   8   1 1469.65   52.39
 -10   8  -1 1418.26   52.09
 -10   8  -1 1470.55   52.09
 -12  -8  -1   87.19    6.10
 -12  -8  -1   95.49    4.80
  12  -8   1   90.79    4.50
 -12  -8  -1   93.09    6.30
 -12   8  -1   91.59    5.00
 -12   8  -1   84.69    5.10
 -12   8  -1   92.19    5.20
 -14  -8  -1   12.00    2.00
  14  -8   1    8.90    1.70
 -14  -8  -1   11.70    3.10
 -14  -8  -1    7.90    3.10
  14   8   1   15.60    2.10
 -14   8  -1    9.40    2.30
 -14   8  -1   12.00    2.30
 -14   8  -1   12.50    2.30
  16  -8   1  111.09    5.50
 -16  -8  -1  106.89    7.20
 -16  -8  -1  107.99    7.50
 -16  -8  -1  106.09    5.60
  16   8   1  110.39    5.70
 -16   8  -1  115.19    6.30
 -16   8  -1  113.39    6.00
 -16   8  -1  112.69    6.20
 -18  -8  -1   16.10    3.60
  18  -8   1   15.40    2.20
 -18  -8  -1   20.20    3.90
 -18   8  -1   13.40    2.60
 -18   8  -1   17.20    2.80
 -18   8  -1   17.80    2.80
  18   8   1   15.40    2.40
 -20  -8  -1   -0.80    3.20
  20  -8   1    0.90    1.80
 -20  -8  -1   -1.30    3.00
 -20   8  -1   -0.20    2.20
 -20   8  -1    3.00    2.30
 -20   8  -1    0.00    2.10
  20   8   1   -0.10    1.90
 -22  -8  -1  104.29    8.20
 -22  -8  -1  110.09    7.90
  22  -8   1   98.49    5.80
 -22   8  -1  103.29    6.40
  22   8   1   98.99    6.10
 -22   8  -1  102.59    6.40
 -22   8  -1  105.19    6.60
 -24  -8  -1  361.56   17.70
  24  -8   1  376.66   15.20
 -24  -8  -1  389.56   17.30
 -24   8  -1  373.16   15.70
 -24   8  -1  374.86   15.80
 -24   8  -1  391.66   16.00
  24   8   1  359.16   15.30
 -26  -8  -1   45.00    5.50
  26  -8   1   36.00    3.60
 -26  -8  -1   40.50    5.50
  26   8   1   48.70    4.20
 -26   8  -1   44.20    4.10
 -26   8  -1   46.90    4.40
 -26   8  -1   42.30    4.30
  28  -8   1    0.20    2.40
 -28  -8  -1   -1.40    3.40
 -28  -8  -1    0.70    3.50
 -28   8  -1    3.00    2.70
  28   8   1   -2.80    2.20
 -28   8  -1   -0.50    2.30
 -28   8  -1    0.40    2.40
  30  -8   1   91.49    5.70
 -30  -8  -1   79.19    7.70
 -30  -8  -1   60.49    6.00
 -30   8  -1   90.59    6.10
  30   8   1   81.49    5.50
 -30   8  -1   83.69    5.50
 -32  -8  -1  101.59    7.90
 -32  -8  -1  101.09    8.00
  32  -8   1  112.49    6.20
 -32   8  -1  108.79    6.40
  34  -8   1   21.90    2.60
 -34  -8  -1   14.60    3.40
 -34  -8  -1   14.20    3.70
 -34   8  -1   21.30    2.70
 -36  -8  -1   15.50    3.10
  36  -8   1   14.00    2.20
 -36  -8  -1    6.90    3.40
 -36   8  -1   23.30    2.20
 -38  -8  -1   12.00    2.60
  38  -8   1    4.70    2.10
  39  -9  -1   49.00    3.70
 -39  -9   1   56.79    4.30
 -37  -9   1    9.80    3.00
 -37  -9   1   15.00    3.70
  37  -9  -1   10.40    2.00
 -37   9   1   15.10    1.80
 -35  -9   1   72.89    6.30
 -35  -9   1   66.19    6.10
  35  -9  -1   68.99    4.60
 -35   9   1   73.89    4.40
 -33  -9   1    4.00    3.20
  33  -9  -1    5.60    2.30
 -33  -9   1    5.40    3.30
  33   9  -1   -0.20    2.60
 -33   9   1    6.20    2.30
 -31  -9   1   37.00    4.90
 -31  -9   1   46.80    5.70
  31  -9  -1   55.79    4.80
 -31   9   1   48.20    4.40
  31   9  -1   44.40    4.00
 -31   9   1   52.29    4.70
  29  -9  -1    1.50    2.30
 -29  -9   1    4.20    3.50
 -29  -9   1    5.20    3.60
  29   9  -1    0.70    2.40
 -29   9   1   -1.30    2.50
 -29   9   1    5.30    2.60
 -27  -9   1  212.48   12.20
 -27  -9   1  190.38   11.40
  27  -9  -1  207.68    9.40
 -27   9   1  202.18    9.40
 -27   9   1  200.18   10.00
  27   9  -1  194.88    9.50
 -27   9   1  209.08    9.80
 -25  -9   1  185.08   10.90
  25  -9  -1  189.08    8.70
 -25  -9   1  192.48   11.40
 -25   9   1  176.98    9.00
  25   9  -1  192.88    9.00
 -25   9   1  192.48    9.40
 -25   9   1  175.88    9.00
 -23  -9   1    6.20    3.90
  23  -9  -1    5.30    2.10
 -23  -9   1    0.10    3.30
 -23   9   1    3.60    2.40
 -23   9   1    2.40    2.70
  23   9  -1    4.10    2.30
 -23   9   1    1.70    2.30
 -21  -9   1  109.39    8.50
 -21  -9   1  113.89    8.00
  21  -9  -1  122.59    6.10
  21   9  -1  118.79    6.50
 -21   9   1  122.59    6.50
 -21   9   1  115.69    6.80
 -21   9   1  122.69    6.70
 -19  -9   1  104.19    7.80
  19  -9  -1  109.39    5.40
 -19  -9   1  103.49    7.30
 -19   9   1  104.99    6.20
 -19   9   1  106.49    6.00
 -19   9   1  100.39    5.80
  19   9  -1  100.99    5.70
  17  -9  -1  243.18   10.10
 -17  -9   1  257.57   11.90
 -17  -9   1  252.77   12.30
 -17   9   1  244.48   10.70
 -17   9   1  246.48   10.90
  17   9  -1  240.88   10.40
 -17   9   1  254.97   10.60
 -15  -9   1    8.00    3.00
 -15  -9   1   11.70    2.00
 -15  -9   1    8.10    3.10
  15  -9  -1   11.40    1.80
 -15   9   1   13.70    2.10
 -15   9   1   13.30    2.50
  15   9  -1   12.90    2.10
 -15   9   1   12.80    2.20
 -13  -9   1   38.30    3.30
 -13  -9   1   39.60    4.10
  13  -9  -1   39.90    2.90
 -13  -9   1   36.20    4.10
 -13   9   1   36.00    3.20
  13   9  -1   40.60    3.30
  13   9  -1   37.40    3.70
 -13   9   1   35.60    3.20
 -13   9   1   37.90    3.50
  11  -9  -1  702.43   25.30
 -11  -9   1  671.53   26.50
 -11  -9   1  693.13   26.80
 -11  -9   1  694.93   25.60
 -11   9   1  686.93   25.60
 -11   9   1  687.03   25.90
  11   9  -1  680.73   26.30
  -9  -9   1  116.69    6.70
  -9  -9   1  114.99    6.60
  -9  -9   1  117.29    6.00
   9  -9  -1  117.69    5.20
   9   9  -1  116.09    5.40
  -9   9   1  110.69    5.50
   9   9  -1  114.89    6.20
  -9   9   1  119.39    5.90
  -7  -9   1  296.77   12.70
  -7  -9   1  293.17   12.80
   7  -9  -1  296.77   11.60
   7  -9  -1  304.07   12.10
   7   9  -1  301.57   12.40
  -7   9   1  287.47   12.00
   7   9  -1  304.57   11.70
  -7   9   1  342.87   13.40
  -5  -9   1  772.42   28.80
   5  -9  -1  781.22   27.80
   5  -9  -1  763.92   28.30
  -5  -9   1  723.73   28.60
   5   9  -1  763.42   28.40
   5   9  -1  761.42   27.80
  -3  -9   1   91.99    5.60
   3  -9  -1   99.59    5.30
   3  -9  -1  103.39    4.50
  -3  -9   1  104.59    5.60
   3   9  -1   96.79    5.20
   3   9  -1   93.59    4.60
   1  -9  -1  890.71   33.30
  -1  -9   1  841.12   33.60
  -1  -9   1  955.20   33.70
   1  -9  -1  944.81   33.70
   1  -9   1  313.07   13.40
  -1  -9  -1  312.57   13.80
   1  -9   1  347.07   13.40
  -1  -9  -1  361.66   13.70
   3  -9   1   73.69    5.70
  -3  -9  -1   83.39    5.60
  -3  -9  -1   85.89    5.30
   3  -9   1   85.29    4.70
  -5  -9  -1   57.49    3.50
   5  -9   1   57.79    3.20
  -5  -9  -1   60.69    4.60
  -5  -9  -1   51.49    4.40
   5  -9   1   54.49    3.80
   5   9   1   54.89    3.30
  -5   9  -1   56.19    3.90
   5   9   1   51.39    4.00
  -5   9  -1   47.00    4.40
  -7  -9  -1   30.00    3.60
  -7  -9  -1   33.10    2.70
  -7  -9  -1   33.10    3.70
   7  -9   1   32.70    2.70
   7   9   1   39.50    3.50
  -7   9  -1   32.10    2.80
  -7   9  -1   36.50    3.00
   7   9   1   33.30    2.70
   9  -9   1   18.00    1.90
  -9  -9  -1   19.20    3.20
  -9  -9  -1   15.60    3.10
  -9  -9  -1   18.10    2.10
   9   9   1   16.80    2.00
  -9   9  -1   16.40    2.40
   9   9   1   13.70    2.70
  -9   9  -1   19.00    2.50
  -9   9  -1   17.10    2.20
 -11  -9  -1  396.06   16.90
 -11  -9  -1  381.36   16.60
  11  -9   1  405.56   15.30
 -11  -9  -1  401.06   15.60
 -11   9  -1  408.56   16.00
 -11   9  -1  409.66   15.90
  11   9   1  403.66   16.40
 -11   9  -1  392.96   15.70
 -13  -9  -1 1191.48   42.00
 -13  -9  -1 1140.69   43.50
  13  -9   1 1164.98   41.70
 -13  -9  -1 1127.99   43.20
  13   9   1 1097.79   41.80
 -13   9  -1 1140.79   42.20
 -13   9  -1 1153.98   42.40
 -13   9  -1 1155.38   42.30
 -15  -9  -1  165.78    7.70
  15  -9   1  166.38    7.50
 -15  -9  -1  178.28    9.70
 -15  -9  -1  166.58    9.20
 -15   9  -1  169.08    8.20
 -15   9  -1  182.28    8.30
 -15   9  -1  168.28    8.00
  15   9   1  163.98    7.70
 -17  -9  -1  125.19    8.30
  17  -9   1  127.09    6.10
 -17  -9  -1  122.49    8.00
 -17   9  -1  119.29    6.80
 -17   9  -1  122.39    6.80
  17   9   1  112.79    6.10
 -17   9  -1  125.19    6.60
  19  -9   1    1.80    1.80
 -19  -9  -1    3.30    3.30
 -19  -9  -1    4.10    3.40
 -19   9  -1    2.20    2.30
 -19   9  -1    1.40    2.40
  19   9   1    0.40    1.90
 -19   9  -1    2.90    2.30
  21  -9   1  206.88   10.20
 -21  -9  -1  226.58   12.30
 -21  -9  -1  255.57   13.10
 -21   9  -1  256.87   11.20
  21   9   1  236.88   10.50
 -21   9  -1  249.88   11.10
 -21   9  -1  250.17   11.00
  23  -9   1  217.68    9.60
 -23  -9  -1  199.98   12.00
 -23  -9  -1  211.78   11.70
 -23   9  -1  216.88   10.20
  23   9   1  194.68    9.60
 -23   9  -1  215.08   10.30
 -23   9  -1  216.28   10.10
  25  -9   1    8.60    2.50
 -25  -9  -1    8.40    3.90
 -25  -9  -1    6.60    3.90
 -25   9  -1    4.60    2.80
 -25   9  -1    7.50    2.80
  25   9   1    4.60    2.50
 -25   9  -1    1.30    2.50
 -27  -9  -1   39.90    5.50
  27  -9   1   54.19    4.30
 -27  -9  -1   42.90    5.40
 -27   9  -1   51.39    4.90
 -27   9  -1   54.79    4.70
 -27   9  -1   49.90    4.50
  27   9   1   47.60    4.10
  29  -9   1    2.30    2.40
 -29  -9  -1    2.30    3.40
 -29  -9  -1    0.30    3.40
 -29   9  -1    4.40    2.60
  29   9   1    5.40    4.10
  31  -9   1   17.00    2.70
 -31  -9  -1   16.10    4.00
 -31  -9  -1   17.90    4.20
 -31   9  -1   16.40    2.80
  33  -9   1    3.70    2.00
 -33  -9  -1    3.60    2.90
 -33  -9  -1    3.00    3.10
 -33   9  -1    3.50    2.10
  35  -9   1   11.30    2.10
 -35  -9  -1   15.30    3.40
 -35  -9  -1   12.60    3.70
 -35   9  -1   14.30    2.10
 -37  -9  -1  290.17   11.60
  37  -9   1  245.18   10.70
  38 -10  -1    2.80    1.70
 -38 -10   1    1.10    2.10
 -36 -10   1    7.10    2.90
  36 -10  -1   11.80    2.00
 -36 -10   1    4.00    3.20
 -36  10   1   10.00    1.60
  34 -10  -1    2.50    1.90
 -34 -10   1   -0.10    3.20
 -34 -10   1    4.00    3.30
 -34  10   1    3.30    1.80
  32 -10  -1   17.30    2.80
 -32 -10   1   11.00    3.70
 -32 -10   1   22.50    4.20
 -32  10   1   22.70    2.80
 -30 -10   1  205.88   11.90
  30 -10  -1  207.68    9.50
 -30  10   1  185.78    9.80
 -30  10   1  223.88    9.50
  30  10  -1  182.88    9.30
  28 -10  -1   55.29    4.30
 -28 -10   1   38.80    5.30
 -28 -10   1   56.19    6.60
  28  10  -1   45.90    4.00
 -28  10   1   38.20    4.10
 -28  10   1   46.60    4.10
 -26 -10   1   39.30    5.70
  26 -10  -1   41.50    3.70
 -26 -10   1   41.70    5.90
 -26  10   1   44.50    4.60
  26  10  -1   40.60    3.80
 -26  10   1   40.60    4.00
  24 -10  -1    5.60    2.40
 -24 -10   1    2.60    3.50
 -24 -10   1    6.50    4.00
 -24  10   1    5.30    2.50
  24  10  -1    6.90    2.50
 -24  10   1    8.50    3.00
 -22 -10   1    2.60    3.60
  22 -10  -1    2.90    2.10
 -22 -10   1    2.60    3.70
 -22  10   1    4.50    2.40
  22  10  -1    8.00    2.50
 -22  10   1    4.20    2.90
 -20 -10   1   51.89    5.60
  20 -10  -1   62.59    4.30
 -20 -10   1   48.60    5.50
 -20  10   1   59.59    4.70
 -20  10   1   59.49    5.20
 -20  10   1   59.09    4.60
  20  10  -1   55.89    4.60
 -18 -10   1    1.90    2.90
 -18 -10   1   -0.30    1.70
 -18 -10   1   -0.20    3.00
  18 -10  -1    0.90    1.70
 -18  10   1   -0.50    2.10
 -18  10   1   -1.70    1.80
  18  10  -1    3.80    2.00
 -16 -10   1    3.70    3.00
 -16 -10   1    4.50    3.30
  16 -10  -1    4.50    1.70
 -16 -10   1    3.90    1.80
 -16  10   1    4.50    1.90
  16  10  -1    4.40    1.90
 -16  10   1    4.80    2.20
 -14 -10   1   12.50    2.10
  14 -10  -1   13.00    1.90
 -14 -10   1   11.20    3.30
 -14 -10   1   18.10    3.70
  14  10  -1   14.10    2.10
 -14  10   1   14.60    2.30
  14  10  -1   10.50    3.00
 -14  10   1   15.40    2.80
 -12 -10   1   78.89    6.20
 -12 -10   1   80.59    4.60
 -12 -10   1   71.39    5.80
  12 -10  -1   76.69    4.20
  12  10  -1   80.39    5.60
  12  10  -1   71.49    4.40
 -12  10   1   78.79    4.90
 -12  10   1   72.19    4.50
  10 -10  -1    1.40    1.80
 -10 -10   1    4.10    1.70
 -10 -10   1    0.10    2.30
 -10 -10   1   -1.90    2.40
  10 -10  -1    2.90    1.40
  10  10  -1    2.70    2.40
 -10  10   1    1.50    2.00
 -10  10   1    1.70    1.60
  10  10  -1    2.60    1.40
   8 -10  -1   43.00    3.00
  -8 -10   1   40.10    3.40
   8 -10  -1   44.20    3.70
  -8 -10   1   39.80    3.90
  -8 -10   1   44.50    4.20
   8  10  -1   43.00    3.90
  -8  10   1   40.40    3.60
   8  10  -1   44.30    3.10
  -8  10   1   44.50    3.30
   6 -10  -1  246.88   10.80
  -6 -10   1  259.77   11.40
  -6 -10   1  265.57   11.50
  -6 -10   1  251.77   10.30
   6 -10  -1  258.07   10.10
  -6  10   1  254.67   10.40
   6  10  -1  262.27   11.00
  -6  10   1  267.87   10.70
   6  10  -1  248.28   10.20
  -4 -10   1   30.20    3.40
   4 -10  -1   26.70    2.90
  -4 -10   1   28.40    3.20
  -4 -10   1   25.50    2.30
   4 -10  -1   24.30    2.10
   4  10  -1   27.70    2.40
   4  10  -1   25.10    2.80
  -4  10   1   25.10    2.50
   2 -10  -1  114.09    5.30
  -2 -10   1  107.59    6.20
  -2 -10   1  123.39    5.40
   2 -10  -1  125.89    6.30
  -2 -10   1  109.39    6.40
   2  10  -1  119.69    5.90
  -2  10   1  117.79    5.70
   0 -10  -1  544.25   20.70
   0 -10   1  563.44   19.80
   0 -10  -1  560.74   20.10
   0 -10   1  537.45   20.50
   0 -10   1  497.35   20.50
   0 -10  -1  464.55   21.10
   0  10   1  502.35   21.90
   0  10  -1  558.34   21.30
  -2 -10  -1   76.79    5.30
   2 -10   1   81.39    4.10
   2 -10   1   79.49    5.30
   2 -10   1   79.69    4.90
  -2 -10  -1   80.39    4.20
  -2 -10  -1   72.39    5.60
   2  10   1   77.19    4.70
  -2  10  -1   76.09    4.60
  -4 -10  -1  207.98    9.50
  -4 -10  -1  202.68    8.30
   4 -10   1  200.28    8.70
  -4 -10  -1  180.28    9.30
   4 -10   1  194.08    8.00
   4  10   1  186.48    8.80
  -4  10  -1  198.78    8.40
  -6 -10  -1   99.29    5.00
  -6 -10  -1  101.69    6.30
   6 -10   1   96.99    4.70
  -6 -10  -1   93.89    6.20
   6 -10   1   91.29    5.30
  -6  10  -1   93.69    5.10
   6  10   1   92.49    5.60
   8 -10   1    9.10    1.60
  -8 -10  -1   12.40    2.10
  -8 -10  -1    8.00    3.00
  -8 -10  -1    9.40    3.00
   8  10   1   12.40    2.80
   8  10   1   10.10    1.70
  -8  10  -1   12.20    2.20
  -8  10  -1   11.30    2.30
 -10 -10  -1  261.47   12.70
 -10 -10  -1  263.57   12.40
 -10 -10  -1  280.67   11.30
  10 -10   1  285.57   11.00
 -10  10  -1  271.27   11.40
 -10  10  -1  284.57   11.60
  10  10   1  272.47   12.00
 -12 -10  -1    4.60    3.00
  12 -10   1    3.50    1.60
 -12 -10  -1    2.50    2.80
 -12 -10  -1    5.10    1.90
 -12  10  -1    5.00    2.10
  12  10   1    4.20    1.70
 -12  10  -1    6.80    2.30
  12  10   1    4.80    2.60
 -12  10  -1    4.90    2.10
 -14 -10  -1  345.77   15.50
 -14 -10  -1  336.27   13.50
 -14 -10  -1  332.37   15.00
  14 -10   1  345.77   13.30
 -14  10  -1  347.87   13.90
 -14  10  -1  336.37   13.70
  14  10   1  323.37   13.20
 -14  10  -1  304.07   13.80
 -16 -10  -1    1.90    3.30
 -16 -10  -1    1.00    3.10
  16 -10   1    1.00    1.70
 -16 -10  -1   -1.50    1.60
 -16  10  -1   -1.50    2.00
  16  10   1    0.30    1.80
 -16  10  -1    0.60    2.20
 -16  10  -1    1.00    2.30
 -18 -10  -1  219.98   12.30
  18 -10   1  245.38    9.90
 -18 -10  -1  220.28   11.80
 -18  10  -1  231.58   10.70
  18  10   1  216.58    9.90
 -18  10  -1  231.98   10.60
 -18  10  -1  229.88   10.40
 -20 -10  -1    9.70    4.10
 -20 -10  -1    2.80    3.80
  20 -10   1    8.40    2.30
 -20  10  -1    4.40    2.40
 -20  10  -1    5.30    2.90
 -20  10  -1    9.40    2.90
  20  10   1   11.90    2.40
 -22 -10  -1  141.89    9.50
 -22 -10  -1  147.49   10.20
  22 -10   1  145.69    7.30
 -22  10  -1  138.79    7.70
 -22  10  -1  136.09    7.80
  22  10   1  128.49    6.90
 -22  10  -1  136.49    7.80
  24 -10   1    5.50    2.50
 -24 -10  -1    4.00    3.70
 -24 -10  -1    9.90    4.00
 -24  10  -1    7.80    2.70
 -24  10  -1    7.50    2.80
 -24  10  -1    9.50    3.20
 -26 -10  -1   26.90    5.20
  26 -10   1   26.80    3.40
 -26 -10  -1   17.80    4.70
 -26  10  -1   18.90    3.20
 -28 -10  -1    3.90    3.60
  28 -10   1    2.40    2.20
 -28 -10  -1   -2.20    3.20
 -28  10  -1   -1.10    2.30
 -30 -10  -1   24.50    4.50
  30 -10   1   27.80    3.20
 -30 -10  -1   27.80    4.40
 -30  10  -1   29.60    3.30
 -32 -10  -1   50.29    5.50
 -32 -10  -1   72.79    6.60
  32 -10   1   59.29    4.50
 -32  10  -1   63.79    4.50
  32  10   1   91.79   10.70
  34 -10   1    5.20    1.90
 -34 -10  -1    3.70    3.10
 -34 -10  -1    7.80    3.00
 -34  10  -1    3.10    1.60
 -36 -10  -1   24.70    3.10
  36 -10   1   22.50    2.30
  37 -11  -1    3.50    1.60
 -37 -11   1    3.30    2.10
 -35 -11   1    2.10    2.80
  35 -11  -1    1.30    1.80
 -35 -11   1    2.20    3.30
 -35  11   1   -0.10    1.40
 -33 -11   1  153.88    9.20
 -33 -11   1  131.79    9.20
  33 -11  -1  148.99    7.20
 -33  11   1  163.38    7.00
 -31 -11   1   -2.40    3.40
  31 -11  -1    1.50    2.10
 -31 -11   1   -2.80    3.10
 -31  11   1    0.50    2.00
 -29 -11   1   86.99    8.20
 -29 -11   1   86.49    7.50
  29 -11  -1   74.69    5.50
 -29  11   1   80.19    5.40
  27 -11  -1  104.19    6.20
 -27 -11   1   74.89    7.10
 -27 -11   1  105.69    8.80
 -27  11   1   96.79    6.90
 -27  11   1  101.69    6.10
 -25 -11   1  141.59   10.50
 -25 -11   1  161.58   10.30
  25 -11  -1  170.68    8.00
  25  11  -1  149.69    7.70
 -25  11   1  156.68    8.70
 -25  11   1  152.58    8.00
 -23 -11   1   43.30    5.80
 -23 -11   1   36.40    5.40
  23 -11  -1   36.10    3.60
 -23  11   1   33.60    3.60
  23  11  -1   35.70    3.50
 -23  11   1   37.90    4.40
 -21 -11   1  734.73   29.20
  21 -11  -1  743.23   27.10
 -21 -11   1  702.03   29.70
 -21  11   1  706.13   27.30
  21  11  -1  683.43   27.10
 -21  11   1  721.03   27.70
 -19 -11   1  328.07   16.30
  19 -11  -1  360.36   13.80
 -19 -11   1  349.57   15.90
 -19  11   1  344.67   14.50
 -19  11   1  339.17   14.00
  19  11  -1  310.87   13.70
 -17 -11   1  254.97   13.10
 -17 -11   1  267.97   12.80
  17 -11  -1  255.77   10.60
 -17  11   1  251.67   11.40
 -17  11   1  254.97   10.90
  17  11  -1  241.78   10.70
 -15 -11   1   84.09    5.20
 -15 -11   1   81.49    7.20
 -15 -11   1   87.09    6.90
  15 -11  -1   89.39    5.00
  15  11  -1   83.49    5.00
 -15  11   1   94.59    5.70
 -15  11   1   89.59    5.20
  13 -11  -1  107.79    5.50
 -13 -11   1  116.09    7.40
 -13 -11   1  103.69    7.50
 -13 -11   1  107.89    5.90
 -13  11   1  112.79    6.20
 -13  11   1  109.59    5.80
  13  11  -1  108.59    5.60
  13  11  -1  115.09    7.00
 -11 -11   1    1.20    2.60
 -11 -11   1    2.10    2.70
 -11 -11   1    1.90    1.80
  11 -11  -1    2.80    2.00
  11 -11  -1    3.60    1.50
 -11  11   1    3.10    1.80
 -11  11   1    3.50    2.10
  11  11  -1    4.40    2.50
  11  11  -1   -1.40    2.80
  -9 -11   1  141.89    6.70
   9 -11  -1  148.49    6.40
   9 -11  -1  134.79    7.00
  -9 -11   1  142.89    8.00
  -9 -11   1  139.69    8.10
  -9  11   1  146.49    6.70
  -9  11   1  150.38    7.10
   9  11  -1  132.69    6.30
   9  11  -1  133.39    7.40
   7 -11  -1  231.08   10.20
  -7 -11   1  239.98    9.80
   7 -11  -1  221.58    9.40
  -7 -11   1  237.78   10.80
  -7 -11   1  241.68   11.10
   7  11  -1  231.78   10.40
  -7  11   1  224.78    9.70
   5 -11  -1  654.73   25.20
  -5 -11   1  630.34   25.40
  -5 -11   1  649.34   24.60
  -5 -11   1  676.23   25.80
   5 -11  -1  706.93   24.40
  -5  11   1  634.24   24.70
   5  11  -1  657.63   25.20
  -3 -11   1  461.95   18.40
   3 -11  -1  435.16   17.30
  -3 -11   1  478.65   17.60
   3 -11  -1  458.05   18.30
  -3 -11   1  452.85   18.50
  -3  11   1  471.65   17.80
   3  11  -1  466.25   18.10
  -1 -11   1  108.69    5.10
   1 -11  -1   96.49    6.00
  -1 -11   1  100.59    6.00
  -1 -11   1   94.29    6.20
   1 -11  -1  101.59    5.00
  -1  11   1   99.19    5.40
   1  11  -1  105.19    5.60
  -1 -11  -1  135.09    7.30
   1 -11   1  131.69    7.20
  -1 -11  -1  139.39    6.10
   1 -11   1  139.39    7.10
   1 -11   1  134.69    6.10
  -1 -11  -1  112.29    7.50
   1  11   1  134.19    6.60
  -1  11  -1  129.69    6.40
   3 -11   1  566.94   20.70
  -3 -11  -1  519.35   21.90
  -3 -11  -1  579.34   20.90
  -3 -11  -1  538.25   22.00
   3 -11   1  568.64   21.60
  -3  11  -1  537.75   21.10
   3  11   1  562.94   21.40
  -5 -11  -1  571.54   22.90
  -5 -11  -1  564.84   21.50
   5 -11   1  571.84   21.30
   5 -11   1  577.04   22.10
  -5 -11  -1  575.34   22.70
  -5  11  -1  566.74   21.70
   5  11   1  567.94   22.10
  -7 -11  -1    5.20    2.90
   7 -11   1    8.00    1.60
   7 -11   1    5.70    2.10
  -7 -11  -1    8.00    2.00
  -7 -11  -1    9.70    3.10
   7  11   1    6.00    2.40
  -7  11  -1    7.40    2.10
   9 -11   1   67.69    4.20
  -9 -11  -1   71.39    4.60
  -9 -11  -1   71.09    6.20
  -9 -11  -1   71.19    5.80
   9 -11   1   67.49    4.90
   9  11   1   69.39    5.40
  -9  11  -1   71.89    4.80
  -9  11  -1   71.89    4.60
 -11 -11  -1  100.29    5.70
 -11 -11  -1   97.29    7.30
 -11 -11  -1   95.69    7.10
  11 -11   1  102.19    5.30
 -11  11  -1  105.49    6.00
  11  11   1  102.19    6.60
 -11  11  -1  105.19    5.70
  13 -11   1   29.60    2.80
 -13 -11  -1   26.00    4.30
 -13 -11  -1   29.00    3.00
 -13 -11  -1   38.50    4.70
 -13  11  -1   30.60    3.40
 -13  11  -1   29.70    3.10
  15 -11   1  968.70   36.50
 -15 -11  -1 1008.30   38.50
 -15 -11  -1  977.40   39.00
 -15 -11  -1  989.00   36.80
 -15  11  -1 1006.40   37.20
 -15  11  -1 1003.00   37.00
  17 -11   1   54.49    4.40
 -17 -11  -1   56.69    6.10
 -17 -11  -1   50.09    5.60
 -17  11  -1   63.29    5.20
 -17  11  -1   65.19    4.90
  19 -11   1   10.90    2.40
 -19 -11  -1    5.30    3.80
 -19 -11  -1    6.20    4.40
 -19  11  -1    9.70    2.70
 -19  11  -1    9.80    3.00
 -21 -11  -1  178.68   11.40
 -21 -11  -1  171.98   10.80
  21 -11   1  193.08    8.60
 -21  11  -1  170.68    8.80
 -21  11  -1  171.98    9.20
 -23 -11  -1   47.60    5.60
 -23 -11  -1   51.89    5.90
  23 -11   1   60.39    4.90
 -23  11  -1   49.60    4.40
 -25 -11  -1  181.88   11.90
 -25 -11  -1  196.58   11.50
  25 -11   1  195.88    9.20
 -25  11  -1  195.48    9.40
  27 -11   1    5.30    2.40
 -27 -11  -1    2.90    3.80
 -27 -11  -1    4.40    3.80
 -27  11  -1    4.50    2.50
 -29 -11  -1  166.28   10.10
  29 -11   1  165.78    7.90
 -29 -11  -1  147.29   10.30
 -29  11  -1  162.38    8.00
 -31 -11  -1   35.10    5.00
  31 -11   1   45.60    4.00
 -31 -11  -1   55.09    5.70
 -31  11  -1   44.20    3.90
  33 -11   1   10.40    2.10
 -33 -11  -1   -0.50    3.40
 -33 -11  -1    6.50    2.90
 -33  11  -1    4.40    1.70
 -35 -11  -1   52.39    4.60
  35 -11   1   46.40    3.60
 -37 -11  -1   -0.10    1.70
 -38 -12   1    2.80    1.80
 -36 -12   1   10.80    2.70
  36 -12  -1    8.30    1.80
 -34 -12   1   28.40    4.50
  34 -12  -1   35.60    3.00
 -34 -12   1   37.90    4.10
  32 -12  -1  126.39    6.30
 -32 -12   1  109.29    8.30
 -32 -12   1  122.99    8.20
 -32  12   1  122.69    5.80
 -30 -12   1    3.50    3.50
 -30 -12   1    1.40    3.40
  30 -12  -1    2.50    2.20
 -30  12   1    2.70    2.00
  28 -12  -1   55.89    4.70
 -28 -12   1   45.40    5.80
 -28 -12   1   50.79    6.10
 -28  12   1   47.80    4.40
 -26 -12   1   47.70    5.90
 -26 -12   1   44.80    6.10
  26 -12  -1   39.40    3.80
 -26  12   1   49.00    4.50
  24 -12  -1    4.60    2.30
 -24 -12   1   14.80    4.80
 -24 -12   1    4.00    3.80
 -24  12   1    9.80    3.30
 -24  12   1    6.50    2.50
 -22 -12   1   64.29    6.90
 -22 -12   1   70.69    7.00
  22 -12  -1   72.59    5.10
 -22  12   1   67.99    5.10
 -22  12   1   67.09    5.90
 -20 -12   1  107.49    8.50
 -20 -12   1  101.99    8.90
  20 -12  -1   98.19    5.90
 -20  12   1  103.69    6.20
 -20  12   1   91.29    6.70
 -18 -12   1  165.08    9.70
  18 -12  -1  127.39    7.10
 -18 -12   1  149.39   10.30
 -18  12   1  151.88    7.60
 -18  12   1  151.38    8.10
 -16 -12   1  207.48   11.80
  16 -12  -1  218.68    9.20
 -16 -12   1  198.58   11.20
 -16  12   1  204.38    9.40
 -16  12   1  201.28    9.80
 -14 -12   1   15.30    2.50
  14 -12  -1   14.90    2.30
 -14 -12   1   15.00    3.80
 -14 -12   1   10.10    3.60
  14  12  -1   18.50    3.80
 -14  12   1   15.60    2.90
 -14  12   1   16.30    2.50
 -12 -12   1    1.40    3.10
  12 -12  -1   -1.00    1.50
 -12 -12   1   -0.40    1.80
 -12 -12   1    0.90    3.20
  12  12  -1    1.20    2.60
 -12  12   1    0.70    1.80
 -12  12   1    2.10    2.40
  12  12  -1    1.00    1.70
 -10 -12   1  243.78   10.50
  10 -12  -1  221.48   10.90
  10 -12  -1  246.08   10.20
 -10 -12   1  239.78   11.80
 -10 -12   1  264.77   12.40
  10  12  -1  253.07   11.50
 -10  12   1  264.57   10.60
   8 -12  -1  465.45   18.10
   8 -12  -1  475.85   19.00
  -8 -12   1  476.35   19.90
  -8 -12   1  467.95   19.50
  -8 -12   1  479.95   18.40
  -8  12   1  469.85   18.40
   8  12  -1  488.75   19.20
   6 -12  -1   40.50    3.80
   6 -12  -1   43.40    3.40
  -6 -12   1   46.10    4.70
  -6 -12   1   49.99    4.60
  -6 -12   1   44.10    3.70
  -6  12   1   39.80    3.60
   6  12  -1   43.00    4.00
   4 -12  -1   48.70    4.60
   4 -12  -1   48.30    3.60
  -4 -12   1   56.39    4.90
  -4 -12   1   51.89    4.50
  -4 -12   1   48.10    3.70
  -4  12   1   53.69    4.10
   4  12  -1   48.70    4.40
  -2 -12   1   25.80    3.60
  -2 -12   1   22.10    2.30
  -2 -12   1   28.40    3.70
   2 -12  -1   23.40    2.30
   2 -12  -1   23.40    3.20
   2  12  -1   27.80    3.10
  -2  12   1   32.00    3.10
   0 -12   1   15.60    2.10
   0 -12   1   10.40    2.60
   0 -12   1   10.40    3.00
   0 -12  -1   10.20    1.90
   0 -12  -1    8.80    2.90
   0  12   1   11.80    2.40
   0  12  -1   11.00    2.30
   2 -12   1  107.19    5.30
  -2 -12  -1   86.99    6.80
   2 -12   1  101.39    6.30
  -2 -12  -1  100.19    6.80
  -2 -12  -1  110.69    5.50
   2  12   1  104.29    6.00
  -2  12  -1  106.69    5.70
   4 -12   1    4.10    2.20
   4 -12   1    3.20    1.50
  -4 -12  -1    6.40    1.90
  -4 -12  -1    6.70    2.90
  -4 -12  -1    5.50    3.30
  -4  12  -1    5.00    2.10
   4  12   1    1.90    2.20
   6 -12   1    9.20    2.40
  -6 -12  -1   10.30    2.20
  -6 -12  -1    6.20    3.00
   6 -12   1    7.00    1.80
  -6 -12  -1    5.30    3.20
  -6  12  -1    9.50    2.20
   6  12   1    9.20    2.60
  -8 -12  -1   43.00    4.90
   8 -12   1   45.10    4.40
   8 -12   1   45.40    3.60
  -8 -12  -1   46.20    4.90
  -8 -12  -1   45.10    3.70
   8  12   1   53.69    4.70
  -8  12  -1   47.60    4.00
 -10 -12  -1   90.59    5.40
  10 -12   1   91.39    5.00
 -10 -12  -1   89.89    7.00
 -10 -12  -1   87.49    7.20
  10 -12   1   72.89    5.60
  10  12   1   96.79    6.40
 -10  12  -1   99.89    5.50
  12 -12   1   95.89    6.30
 -12 -12  -1   97.79    7.90
  12 -12   1  110.09    5.60
 -12 -12  -1   96.89    5.80
 -12 -12  -1  110.59    7.80
  12  12   1  107.49    7.00
 -12  12  -1  103.59    5.90
 -14 -12  -1   10.40    2.50
 -14 -12  -1    7.80    3.50
  14 -12   1    9.50    2.30
 -14 -12  -1    8.20    3.60
 -14  12  -1    9.00    2.60
 -16 -12  -1  111.09    6.60
 -16 -12  -1  148.99    9.30
  16 -12   1  123.89    6.70
 -16 -12  -1  149.29   10.00
 -16  12  -1  145.59    7.30
 -18 -12  -1   16.00    4.60
 -18 -12  -1   15.30    4.30
  18 -12   1   18.10    2.90
 -18  12  -1   15.60    3.00
  20 -12   1   28.40    3.30
 -20 -12  -1   43.00    5.80
 -20 -12  -1   36.90    5.90
 -20  12  -1   35.00    3.70
 -22 -12  -1   -1.50    3.50
  22 -12   1    0.60    2.20
 -22 -12  -1   -2.20    4.00
 -22  12  -1    3.50    2.50
  24 -12   1   17.50    2.90
 -24 -12  -1   13.40    4.30
 -24 -12  -1   12.90    4.30
 -24  12  -1   16.20    3.00
 -26 -12  -1    2.20    3.70
 -26 -12  -1   -0.40    3.50
  26 -12   1    0.70    2.30
 -26  12  -1    1.00    2.20
  28 -12   1    9.40    2.50
 -28 -12  -1   10.40    4.00
 -28 -12  -1   13.10    4.10
 -28  12  -1    9.40    2.40
 -30 -12  -1   28.60    4.70
 -30 -12  -1   34.10    4.90
  30 -12   1   37.60    3.40
 -30  12  -1   33.00    3.10
 -32 -12  -1   76.49    6.10
 -32 -12  -1   64.99    6.20
  32 -12   1   70.69    4.40
 -32  12  -1   73.09    4.10
  32  12   1   72.39    7.20
  34 -12   1   97.49    5.20
 -34 -12  -1  106.69    6.30
 -36 -12  -1    2.50    2.00
 -37 -13   1   63.19    4.40
  35 -13  -1   13.10    2.00
 -35 -13   1   14.30    2.80
 -33 -13   1    2.20    2.80
 -33 -13   1   -2.90    3.30
  33 -13  -1    1.90    1.70
 -31 -13   1   87.49    7.10
  31 -13  -1   85.79    5.10
 -31 -13   1   70.49    6.80
 -31  13   1   87.89    4.60
  29 -13  -1   68.89    4.80
 -29 -13   1   60.89    6.50
 -29 -13   1   73.09    6.60
 -29  13   1   64.39    4.50
 -27 -13   1   -0.40    3.70
  27 -13  -1   -1.20    2.20
 -27 -13   1    3.20    4.10
 -27  13   1    0.30    2.00
  25 -13  -1  276.77   11.50
 -25 -13   1  259.17   14.30
 -25  13   1  254.47   11.40
 -23 -13   1    8.50    4.70
  23 -13  -1    8.20    2.50
 -23 -13   1   13.40    4.70
 -23  13   1    5.00    2.40
 -21 -13   1    6.90    4.50
 -21 -13   1    6.50    3.90
  21 -13  -1    5.00    2.30
 -21  13   1   10.40    2.60
  19 -13  -1  380.96   15.70
 -19 -13   1  409.26   18.10
 -19 -13   1  385.16   18.70
 -19  13   1  390.56   15.90
 -17 -13   1   53.99    6.00
 -17 -13   1   40.70    5.50
  17 -13  -1   42.10    3.70
 -17  13   1   47.50    4.00
 -15 -13   1   32.50    3.40
 -15 -13   1   32.70    5.30
 -15 -13   1   25.00    4.50
  15 -13  -1   25.70    3.00
 -15  13   1   31.20    3.30
 -13 -13   1    0.60    3.30
 -13 -13   1    1.80    3.50
  13 -13  -1    1.50    1.90
 -13 -13   1   -2.00    1.90
 -13  13   1    1.10    2.10
  13  13  -1    4.70    3.30
 -11 -13   1    3.00    3.30
 -11 -13   1    6.50    3.40
 -11 -13   1    6.90    2.20
  11 -13  -1    3.40    1.90
 -11  13   1    5.50    2.20
  11  13  -1   11.00    3.40
   9 -13  -1   44.10    3.70
  -9 -13   1   46.50    5.00
  -9 -13   1   37.40    3.40
   9 -13  -1   45.20    6.70
  -9 -13   1   37.40    4.90
   9  13  -1   42.50    4.50
  -9  13   1   48.50    4.00
  -7 -13   1  180.88    8.50
  -7 -13   1  189.08    9.80
  -7 -13   1  192.38   10.20
   7 -13  -1  198.78    8.20
   7 -13  -1  174.68    9.30
   7  13  -1  180.88    9.30
  -7  13   1  180.68    8.60
   5 -13  -1   16.30    2.20
   5 -13  -1   18.20    3.20
  -5 -13   1   16.90    2.40
  -5 -13   1   20.00    3.70
  -5 -13   1   21.90    3.70
  -5  13   1   22.80    3.00
   5  13  -1   19.20    3.20
  -3 -13   1   47.40    3.90
  -3 -13   1   48.20    4.80
  -3 -13   1   49.40    4.90
   3 -13  -1   45.50    4.50
   3 -13  -1   49.90    3.80
   3  13  -1   48.90    4.30
  -3  13   1   52.49    4.30
   1 -13  -1  232.88   11.20
   1 -13  -1  221.28    9.60
  -1 -13   1  209.98   10.80
  -1 -13   1  235.78    9.70
  -1 -13   1  229.88   11.10
   1  13  -1  228.48   10.30
  -1  13   1  233.28   10.20
   1 -13   1   40.50    4.10
   1 -13   1   43.80    3.70
  -1 -13  -1   45.40    3.80
  -1 -13  -1   37.90    4.40
  -1  13  -1   39.50    3.60
   1  13   1   39.70    3.90
  -3 -13  -1  472.95   19.10
  -3 -13  -1  492.25   20.40
   3 -13   1  485.75   18.90
  -3 -13  -1  511.05   20.80
   3 -13   1  510.65   20.20
  -3  13  -1  489.75   19.40
   3  13   1  502.15   19.80
   5 -13   1  129.49    7.60
   5 -13   1  136.29    6.40
  -5 -13  -1  134.89    6.80
  -5 -13  -1  133.69    8.50
  -5 -13  -1  129.89    8.20
  -5  13  -1  127.29    6.80
   5  13   1  132.19    7.50
   7 -13   1    1.90    1.70
  -7 -13  -1    0.70    3.20
  -7 -13  -1    5.30    2.10
  -7 -13  -1    5.60    3.50
   7 -13   1    2.40    2.40
  -7  13  -1    3.50    2.10
   7  13   1    2.30    2.70
   9 -13   1   28.00    3.50
   9 -13   1   31.40    3.00
  -9 -13  -1   35.80    3.50
  -9 -13  -1   33.60    4.50
  -9 -13  -1   27.00    4.30
  -9  13  -1   32.60    3.50
   9  13   1   32.40    4.00
  11 -13   1   87.39    5.20
 -11 -13  -1   85.39    7.80
 -11 -13  -1   81.09    5.60
 -11 -13  -1   96.79    7.40
  11  13   1   87.79    6.70
 -11  13  -1   89.19    5.60
 -13 -13  -1   43.20    5.10
  13 -13   1   36.70    3.30
 -13 -13  -1   39.60    5.10
 -13 -13  -1   47.40    4.00
 -13  13  -1   49.30    4.20
 -15 -13  -1  287.37   14.30
 -15 -13  -1  300.47   15.30
  15 -13   1  290.57   12.20
 -15 -13  -1  280.07   12.30
 -15  13  -1  284.07   12.50
  17 -13   1    1.00    2.20
 -17 -13  -1    0.80    1.80
 -17 -13  -1    0.50    3.60
 -17 -13  -1    0.80    3.60
 -17  13  -1    2.70    2.60
 -19 -13  -1   18.60    5.20
 -19 -13  -1   15.30    4.40
  19 -13   1   19.20    2.90
 -19  13  -1   15.10    3.00
 -21 -13  -1   28.10    5.20
  21 -13   1   28.10    3.30
 -21 -13  -1   23.10    5.10
 -21  13  -1   26.00    3.30
 -23 -13  -1  162.18   11.30
 -23 -13  -1  175.98   10.80
  23 -13   1  172.68    8.40
 -23  13  -1  166.78    8.50
 -25 -13  -1   29.00    5.10
  25 -13   1   36.00    3.60
 -25 -13  -1   20.10    4.20
 -25  13  -1   31.90    3.40
 -27 -13  -1   29.10    5.10
 -27 -13  -1   35.80    5.10
  27 -13   1   41.30    3.50
 -27  13  -1   36.60    3.40
 -29 -13  -1    8.90    4.00
 -29 -13  -1    6.90    3.60
  29 -13   1    6.60    2.10
 -29  13  -1    6.10    2.00
 -31 -13  -1   49.80    5.60
 -31 -13  -1   65.89    5.90
  31 -13   1   62.99    4.10
 -31  13  -1   64.29    3.70
 -33 -13  -1   13.20    2.70
  33 -13   1    8.40    2.00
 -35 -13  -1    4.50    2.30
 -34 -14   1   55.09    4.60
  34 -14  -1   47.80    3.50
 -32 -14   1   35.40    4.30
  32 -14  -1   25.00    2.50
 -32 -14   1   18.70    4.60
 -30 -14   1    9.50    3.30
 -30 -14   1    5.10    3.60
  30 -14  -1    8.60    2.10
 -30  14   1   12.40    1.90
 -28 -14   1    8.40    3.80
 -28 -14   1    5.40    3.40
  28 -14  -1   13.60    2.50
 -28  14   1   10.00    2.10
  26 -14  -1  113.29    6.50
 -26 -14   1  109.09    9.00
 -26 -14   1  121.29    8.80
 -26  14   1  119.29    6.30
 -24 -14   1    2.90    4.30
  24 -14  -1    4.20    2.40
 -24 -14   1    0.30    3.80
 -24  14   1    3.90    2.30
 -22 -14   1   41.70    6.40
 -22 -14   1   41.10    5.80
  22 -14  -1   39.90    3.70
 -22  14   1   38.30    3.70
 -20 -14   1    1.10    3.60
 -20 -14   1   -4.10    3.40
  20 -14  -1    2.40    2.30
 -20  14   1   -0.10    2.30
 -18 -14   1   10.60    4.40
  18 -14  -1    9.00    2.50
 -18 -14   1    3.30    3.80
 -18  14   1   10.00    2.70
 -16 -14   1    2.70    1.70
 -16 -14   1   -5.60    3.40
 -16 -14   1    2.50    4.10
  16 -14  -1    1.70    2.20
 -16  14   1   -0.10    2.30
 -14 -14   1   62.29    6.30
 -14 -14   1   45.20    4.10
 -14 -14   1   38.40    5.40
  14 -14  -1   49.60    4.30
 -14  14   1   44.20    4.10
  14  14  -1   47.90    5.00
 -12 -14   1  132.89    8.80
 -12 -14   1  134.49    9.40
 -12 -14   1  131.89    7.10
  12 -14  -1  127.59    6.70
  12  14  -1  126.79    8.20
 -12  14   1  132.89    7.00
 -10 -14   1  119.99    8.20
  10 -14  -1  115.09    6.20
 -10 -14   1  105.89    6.60
 -10 -14   1  123.19    8.80
 -10  14   1  122.39    6.60
  10  14  -1  127.49    7.70
  -8 -14   1    1.20    3.30
  -8 -14   1    7.00    2.30
   8 -14  -1    4.30    1.90
  -8 -14   1    3.50    3.30
  -8  14   1    4.50    2.40
   8  14  -1    5.00    3.20
  -6 -14   1  737.93   27.60
   6 -14  -1  668.63   25.30
   6 -14  -1  621.44   26.60
  -6 -14   1  645.34   26.80
  -6 -14   1  695.23   25.60
   6  14  -1  663.23   26.30
  -6  14   1  666.73   25.80
   4 -14  -1   14.10    3.30
  -4 -14   1    7.20    3.70
   4 -14  -1   10.40    2.20
  -4 -14   1   10.40    2.30
  -4 -14   1   10.80    3.50
   4  14  -1   11.30    2.90
  -4  14   1   12.20    2.70
  -2 -14   1   34.50    4.20
   2 -14  -1   27.60    4.00
  -2 -14   1   28.00    3.00
   2 -14  -1   23.00    2.70
  -2 -14   1   24.40    3.80
  -2  14   1   27.90    3.30
   2  14  -1   25.40    3.50
   0 -14   1    5.20    2.90
   0 -14   1    6.70    2.10
   0 -14  -1    6.90    3.20
   0 -14  -1    8.10    2.20
   0  14  -1    5.50    2.60
   0  14   1    6.10    2.70
   2 -14   1  136.99    6.80
  -2 -14  -1  137.79    8.70
   2 -14   1  126.69    8.10
  -2 -14  -1  139.29    6.90
   2  14   1  134.89    7.60
  -2  14  -1  132.29    7.30
   4 -14   1  302.17   11.90
  -4 -14  -1  255.37   13.30
  -4 -14  -1  271.77   12.00
  -4 -14  -1  292.67   14.00
   4 -14   1  278.77   13.10
  -4  14  -1  287.67   12.30
   4  14   1  284.27   12.70
   6 -14   1   37.00    3.30
   6 -14   1   31.50    4.00
  -6 -14  -1   30.70    4.60
  -6 -14  -1   35.00    5.00
  -6 -14  -1   32.50    3.30
   6  14   1   33.30    4.10
  -6  14  -1   32.60    3.50
  -8 -14  -1  667.23   27.20
  -8 -14  -1  696.73   27.90
   8 -14   1  693.43   25.40
   8 -14   1  625.44   26.50
  -8 -14  -1  655.03   25.70
   8  14   1  659.23   26.60
  -8  14  -1  700.03   25.90
  10 -14   1    3.20    2.10
 -10 -14  -1    2.30    3.60
 -10 -14  -1    6.40    2.50
 -10 -14  -1    6.20    4.00
 -10  14  -1    1.10    2.30
  10  14   1    3.50    3.20
 -12 -14  -1   -1.60    3.50
 -12 -14  -1    2.20    2.30
  12 -14   1    1.90    2.10
 -12 -14  -1    5.20    4.00
 -12  14  -1    6.90    2.80
 -14 -14  -1  263.67   14.40
 -14 -14  -1  242.98   11.40
 -14 -14  -1  268.27   13.50
  14 -14   1  255.57   11.20
 -14  14  -1  261.97   11.50
  16 -14   1    9.50    2.50
 -16 -14  -1    5.40    4.60
 -16 -14  -1   11.30    4.30
 -16  14  -1   13.20    3.10
 -18 -14  -1   10.20    4.10
 -18 -14  -1   11.20    4.20
  18 -14   1   15.50    2.90
 -18  14  -1   11.40    2.90
 -20 -14  -1   40.10    6.30
  20 -14   1   27.90    3.30
 -20 -14  -1   32.80    5.20
 -20  14  -1   40.60    4.00
 -22 -14  -1   12.60    4.50
 -22 -14  -1    8.90    4.20
  22 -14   1   11.10    2.70
 -22  14  -1    9.80    2.70
 -24 -14  -1   12.10    4.30
 -24 -14  -1   12.80    4.00
  24 -14   1   18.80    2.80
 -24  14  -1   15.10    2.70
  26 -14   1   45.60    3.70
 -26 -14  -1   48.50    5.60
 -26 -14  -1   29.70    5.20
 -26  14  -1   46.00    4.00
  28 -14   1   -2.20    1.70
 -28 -14  -1    0.40    3.00
 -28 -14  -1    4.00    3.70
 -28  14  -1   -0.10    1.70
  30 -14   1    3.00    1.80
 -30 -14  -1   11.10    3.30
 -30 -14  -1    5.40    3.90
 -30  14  -1    4.10    1.50
  32 -14   1   75.89    4.20
 -32 -14  -1   66.59    5.20
 -34 -14  -1    1.20    2.10
  33 -15  -1  126.99    6.10
 -33 -15   1  137.89    7.00
 -31 -15   1   23.00    3.70
  31 -15  -1   16.70    2.20
 -31 -15   1   13.60    4.60
 -29 -15   1   14.10    4.60
 -29 -15   1   10.10    3.40
  29 -15  -1   21.40    2.60
 -29  15   1   19.20    2.00
  27 -15  -1   80.29    4.90
 -27 -15   1   55.19    6.30
 -27 -15   1   56.79    5.50
 -27  15   1   72.59    4.30
 -25 -15   1   20.70    4.70
  25 -15  -1   22.20    2.90
 -25 -15   1   21.90    4.50
 -25  15   1   22.80    2.80
 -23 -15   1  101.59    8.50
  23 -15  -1  105.59    6.20
 -23 -15   1  105.19    9.30
 -23  15   1  104.39    6.00
  21 -15  -1   22.50    3.10
 -21 -15   1   24.10    5.10
 -21 -15   1   14.50    4.60
 -21  15   1   18.80    3.00
  19 -15  -1   40.10    3.80
 -19 -15   1   48.70    6.10
 -19 -15   1   59.99    7.10
 -19  15   1   43.40    4.10
 -17 -15   1   90.89    8.20
 -17 -15   1   91.89    9.00
  17 -15  -1   90.79    5.80
 -17  15   1   92.39    6.00
 -15 -15   1  210.38   12.70
  15 -15  -1  214.28    9.70
 -15 -15   1  216.78   11.90
 -15  15   1  201.08    9.80
  13 -15  -1    3.60    2.30
 -13 -15   1    3.30    3.90
 -13 -15   1    3.30    4.10
 -13 -15   1    3.20    2.40
  13  15  -1    5.60    3.40
 -13  15   1    3.20    2.50
 -11 -15   1   -0.20    2.20
  11 -15  -1   -0.80    2.00
 -11 -15   1    0.10    3.50
 -11 -15   1   -1.40    3.40
 -11  15   1   -0.10    2.30
  11  15  -1    1.00    3.10
   9 -15  -1  197.68    9.30
  -9 -15   1  206.68   11.90
  -9 -15   1  198.58    9.60
  -9 -15   1  203.78   11.20
   9  15  -1  209.38   10.70
  -9  15   1  213.38    9.80
  -7 -15   1    4.40    3.70
  -7 -15   1    2.30    3.50
   7 -15  -1    2.60    2.10
  -7 -15   1    0.30    2.20
  -7  15   1    0.60    2.40
   7  15  -1   -1.50    2.70
  -5 -15   1  149.39    7.90
  -5 -15   1  150.58    9.40
   5 -15  -1  124.29   10.30
   5 -15  -1  155.88    7.60
  -5 -15   1  160.68    9.90
  -5  15   1  155.88    8.10
   5  15  -1  165.68    8.80
   3 -15  -1  255.37   13.20
  -3 -15   1  261.97   13.10
   3 -15  -1  271.47   11.60
  -3 -15   1  281.97   13.70
  -3 -15   1  258.17   11.70
   3  15  -1  277.47   12.50
  -3  15   1  289.97   12.30
  -1 -15   1   90.29    7.70
   1 -15  -1   86.59    5.60
  -1 -15   1   94.19    5.70
   1 -15  -1   80.69    7.30
   1  15  -1   88.09    6.30
  -1  15   1   91.09    6.20
   1 -15   1   17.00    4.10
  -1 -15  -1   19.90    2.90
  -1 -15  -1   17.90    4.50
   1 -15   1   16.70    2.70
  -1  15  -1   23.10    3.60
   1  15   1   19.10    3.50
  -3 -15  -1  274.47   13.70
  -3 -15  -1  253.97   11.30
   3 -15   1  239.88   12.70
   3 -15   1  252.07   11.00
   3  15   1  257.77   12.00
  -3  15  -1  249.28   11.60
  -5 -15  -1   17.70    4.20
   5 -15   1   19.70    4.10
  -5 -15  -1   16.30    2.90
   5 -15   1   24.10    3.10
  -5 -15  -1   23.00    4.50
   5  15   1   25.10    4.00
  -5  15  -1   28.90    3.70
  -7 -15  -1   15.10    4.40
  -7 -15  -1   14.40    4.30
   7 -15   1   12.50    5.60
   7 -15   1   12.50    2.60
  -7 -15  -1   18.70    3.10
   7  15   1   12.80    3.40
  -7  15  -1   12.90    3.10
  -9 -15  -1   79.89    5.70
  -9 -15  -1   63.49    6.50
   9 -15   1   73.79    5.30
  -9 -15  -1   79.69    6.90
  -9  15  -1   80.19    5.70
   9  15   1   84.39    6.80
 -11 -15  -1  119.69    7.10
  11 -15   1  130.19    7.00
 -11 -15  -1  112.39    8.70
 -11 -15  -1  132.59   10.00
 -11  15  -1  129.09    7.30
 -13 -15  -1    6.40    3.80
  13 -15   1    8.70    2.50
 -13 -15  -1    8.00    4.40
 -13 -15  -1    5.40    2.60
 -13  15  -1    6.80    2.80
  15 -15   1   65.89    5.40
 -15 -15  -1   81.49    7.20
 -15 -15  -1   81.29    8.10
 -15  15  -1   69.79    5.60
 -17 -15  -1   28.20    5.30
  17 -15   1   23.40    3.10
 -17 -15  -1   30.10    5.50
 -17  15  -1   29.80    3.60
  19 -15   1   18.50    2.90
 -19 -15  -1    9.30    4.40
 -19 -15  -1   27.10    5.20
 -19  15  -1   14.00    2.80
 -21 -15  -1  297.57   16.10
 -21 -15  -1  327.27   15.40
  21 -15   1  312.17   13.10
 -21  15  -1  301.77   13.10
 -23 -15  -1   39.70    5.10
  23 -15   1   58.09    4.60
 -23 -15  -1   58.29    6.60
 -23  15  -1   48.90    4.60
 -25 -15  -1    7.50    3.80
  25 -15   1    7.40    2.30
 -25 -15  -1    8.70    4.20
 -25  15  -1    8.30    2.20
 -27 -15  -1    0.30    2.90
  27 -15   1    0.20    1.80
 -27 -15  -1   -0.70    3.80
 -27  15  -1    1.80    1.70
 -29 -15  -1    5.70    3.00
 -29 -15  -1    6.40    4.60
  29 -15   1    5.60    1.70
 -29  15  -1    5.50    1.50
  31 -15   1   -1.90    1.60
 -31 -15  -1    6.00    2.60
  31  15   1    1.10    3.20
 -32 -16   1   33.50    3.50
  32 -16  -1   32.80    2.70
  30 -16  -1    7.10    1.90
 -30 -16   1    8.70    3.00
  28 -16  -1  190.28    8.20
 -28 -16   1  160.18   11.00
 -28 -16   1  192.68    9.90
 -26 -16   1   11.10    3.90
 -26 -16   1   11.00    4.40
  26 -16  -1   12.10    2.30
 -26  16   1   15.20    2.10
 -24 -16   1  155.58    9.60
 -24 -16   1  131.69   10.20
  24 -16  -1  144.69    7.40
 -24  16   1  153.78    7.20
 -22 -16   1   -0.80    3.80
 -22 -16   1   -0.50    3.80
  22 -16  -1    0.80    2.20
 -22  16   1   -0.40    2.00
 -20 -16   1   67.39    7.10
 -20 -16   1   86.19    7.90
  20 -16  -1   76.59    5.50
 -20  16   1   79.49    5.40
 -18 -16   1    3.70    4.30
 -18 -16   1    3.80    3.90
  18 -16  -1   -4.10    2.20
 -18  16   1    1.00    2.30
 -16 -16   1   -0.40    4.10
  16 -16  -1    1.40    2.40
 -16 -16   1    4.60    4.00
 -16  16   1   -0.80    2.30
 -14 -16   1  175.08   10.80
 -14 -16   1  162.38   11.50
  14 -16  -1  183.08    8.70
 -14  16   1  175.58    8.80
 -12 -16   1   36.40    5.50
 -12 -16   1   51.49    5.70
 -12 -16   1   46.00    4.20
  12 -16  -1   57.59    4.80
 -12  16   1   44.00    4.20
  12  16  -1   39.60    5.00
  10 -16  -1   67.89    5.10
 -10 -16   1   53.69    6.20
 -10 -16   1   61.99    5.30
 -10 -16   1   66.79    6.50
 -10  16   1   63.39    5.40
  10  16  -1   57.19    5.50
   8 -16  -1   14.70    2.80
  -8 -16   1   12.50    2.80
  -8 -16   1   15.10    4.10
  -8 -16   1   14.80    4.50
  -8  16   1   16.00    3.10
   8  16  -1   25.10    4.30
   6 -16  -1    2.10    2.30
  -6 -16   1    0.90    3.80
  -6 -16   1    4.40    2.60
  -6 -16   1    4.40    3.70
   6  16  -1    5.60    3.30
  -6  16   1    1.60    2.60
  -4 -16   1  234.48   12.60
  -4 -16   1  229.18   12.90
   4 -16  -1  221.58   10.30
  -4 -16   1  220.58   10.40
   4  16  -1  213.48   11.10
  -4  16   1  233.38   10.90
   2 -16  -1  134.79    9.80
  -2 -16   1  142.19    7.60
  -2 -16   1  161.68   10.20
   2 -16  -1  142.09    7.60
   2  16  -1  135.79    8.30
  -2  16   1  136.99    8.10
   0 -16  -1   34.70    3.70
   0 -16   1   36.10    3.70
   0 -16  -1   47.20    5.90
   0 -16   1   45.80    5.70
   0  16   1   36.20    4.20
   0  16  -1   44.20    4.60
  -2 -16  -1  812.42   33.80
   2 -16   1  843.72   33.50
  -2 -16  -1  823.52   31.40
   2 -16   1  848.22   31.40
  -2  16  -1  829.92   31.90
   2  16   1  815.12   32.10
  -4 -16  -1  202.08    9.50
  -4 -16  -1  198.78   12.30
   4 -16   1  195.18    9.20
   4 -16   1  183.68   11.10
  -4  16  -1  186.18    9.80
   4  16   1  201.88   10.40
   6 -16   1   88.09    5.90
  -6 -16  -1   81.79    6.00
  -6 -16  -1   78.99    7.60
   6  16   1   92.09    7.10
  -6  16  -1   93.09    6.50
  -8 -16  -1   46.50    5.90
  -8 -16  -1   64.09    6.60
   8 -16   1   53.29    4.40
  -8 -16  -1   58.09    4.70
  -8  16  -1   64.99    5.50
   8  16   1   40.20    4.90
 -10 -16  -1   32.20    5.10
  10 -16   1   24.20    3.30
 -10 -16  -1   23.80    5.00
 -10 -16  -1   32.20    3.80
  10  16   1   36.80    4.80
 -10  16  -1   24.70    3.50
 -12 -16  -1   -5.90    3.60
 -12 -16  -1    2.80    2.50
 -12 -16  -1   -1.30    3.60
  12 -16   1   -1.10    2.30
 -12  16  -1   -1.60    2.60
  14 -16   1   30.60    3.50
 -14 -16  -1   38.20    5.70
 -14 -16  -1   27.90    5.30
 -14 -16  -1   37.70    3.60
 -14  16  -1   26.70    3.50
  16 -16   1   35.10    3.70
 -16 -16  -1   41.70    5.90
 -16 -16  -1   25.80    5.00
 -16  16  -1   27.70    3.50
 -18 -16  -1    8.00    4.10
 -18 -16  -1   -2.10    3.90
  18 -16   1    3.60    2.30
 -18  16  -1    1.80    2.40
 -20 -16  -1    1.70    3.80
 -20 -16  -1    0.90    4.20
  20 -16   1    0.90    2.30
 -20  16  -1    2.20    2.30
  22 -16   1    2.70    2.10
 -22 -16  -1   -4.80    3.40
 -22 -16  -1    1.80    4.10
 -22  16  -1    2.50    2.20
  24 -16   1   18.40    2.60
 -24 -16  -1   17.40    5.10
 -24 -16  -1   10.00    3.70
 -24  16  -1   19.60    2.60
 -26 -16  -1    1.60    4.50
  26 -16   1    3.70    1.90
 -26 -16  -1    2.30    3.10
 -26  16  -1    6.50    1.80
  28 -16   1   29.30    2.70
 -28 -16  -1   26.00    3.80
  30 -16   1    4.50    2.00
 -30 -16  -1    1.40    2.50
 -31 -17   1   65.39    4.90
 -29 -17   1   31.80    3.90
  29 -17  -1   22.70    2.40
 -27 -17   1    5.60    3.20
 -27 -17   1    3.10    4.70
  27 -17  -1    7.30    2.00
  25 -17  -1  145.09    6.80
 -25 -17   1  128.19    9.80
 -25 -17   1  139.19    8.70
 -25  17   1  135.39    6.20
 -23 -17   1   45.20    6.10
  23 -17  -1   33.70    3.40
 -23 -17   1   34.70    5.00
 -23  17   1   45.10    3.70
  21 -17  -1   19.40    2.90
 -21 -17   1   22.90    5.00
 -21 -17   1   14.30    4.80
 -21  17   1   23.70    2.90
 -19 -17   1   28.90    5.70
  19 -17  -1   18.20    3.00
 -19 -17   1   16.40    4.50
 -19  17   1   16.50    2.80
  17 -17  -1  343.47   13.90
 -17 -17   1  290.17   16.50
 -17 -17   1  323.07   15.80
 -17  17   1  343.07   13.90
 -15 -17   1    6.50    4.10
 -15 -17   1   13.30    4.70
  15 -17  -1    8.60    2.70
 -15  17   1    9.90    2.80
  13 -17  -1   33.20    3.70
 -13 -17   1   36.80    3.80
 -13 -17   1   39.70    5.50
 -13 -17   1   37.50    5.90
 -13  17   1   37.80    4.00
 -11 -17   1   74.69    7.10
 -11 -17   1   80.19    7.70
  11 -17  -1   86.09    5.90
 -11 -17   1   83.19    5.90
  11  17  -1   85.99    7.40
 -11  17   1   80.59    6.10
   9 -17  -1   75.09    5.60
  -9 -17   1   67.99    7.40
  -9 -17   1   73.49    5.70
  -9 -17   1   79.69    7.30
  -9  17   1   76.39    5.90
   9  17  -1   50.39    5.40
  -7 -17   1   17.00    3.00
  -7 -17   1   12.50    4.50
  -7 -17   1   13.40    4.90
   7 -17  -1   19.60    3.10
   7  17  -1    7.80    3.40
  -7  17   1   19.40    3.70
   5 -17  -1   16.90    3.20
  -5 -17   1   18.70    5.00
  -5 -17   1   16.20    3.10
   5  17  -1   10.70    3.40
  -5  17   1   11.60    3.20
  -3 -17   1    2.90    2.50
  -3 -17   1    4.30    4.00
   3 -17  -1    2.20    2.50
   3  17  -1    2.30    3.10
  -3  17   1    0.80    2.80
  -1 -17   1   15.90    3.10
   1 -17  -1   15.40    3.10
  -1 -17   1   11.80    4.40
  -1  17   1   12.30    3.60
   1  17  -1   10.90    3.30
   1 -17   1   -1.00    3.70
   1 -17   1    3.10    2.60
  -1 -17  -1    0.30    2.50
  -1 -17  -1   -0.80    4.30
   1  17   1    1.10    2.90
  -1  17  -1    1.60    3.00
  -3 -17  -1  169.48    9.00
   3 -17   1  182.28    9.00
  -3 -17  -1  169.68   11.80
   3  17   1  185.28    9.90
  -3  17  -1  185.38    9.50
  -5 -17  -1    5.90    2.80
   5 -17   1   10.50    2.80
  -5 -17  -1    5.90    4.30
  -5  17  -1   12.50    3.50
   5  17   1    6.50    3.40
  -7 -17  -1  110.29    9.80
  -7 -17  -1  100.89    6.90
   7 -17   1  108.19    6.70
  -7  17  -1  121.09    7.40
   7  17   1  112.59    8.00
  -9 -17  -1   37.80    5.50
  -9 -17  -1   39.70    4.10
  -9 -17  -1   33.50    5.60
   9 -17   1   37.50    3.80
   9  17   1   39.90    4.80
  -9  17  -1   37.20    4.10
  11 -17   1   21.00    3.20
 -11 -17  -1   19.90    5.20
 -11 -17  -1   25.50    5.10
 -11 -17  -1   18.20    3.10
 -11  17  -1   19.20    3.40
 -13 -17  -1   74.79    7.40
 -13 -17  -1   66.99    7.50
  13 -17   1   63.69    5.40
 -13 -17  -1   65.89    5.50
 -13  17  -1   63.89    5.60
  15 -17   1    7.10    2.70
 -15 -17  -1    8.30    4.20
 -15 -17  -1    3.70    4.70
 -15  17  -1    1.40    2.40
 -17 -17  -1   10.50    4.80
 -17 -17  -1   23.00    5.00
  17 -17   1   14.00    2.80
 -17  17  -1   16.30    3.00
 -19 -17  -1  154.48   11.60
  19 -17   1  161.68    8.10
 -19 -17  -1  169.88   10.50
 -19  17  -1  167.28    8.10
  21 -17   1   34.80    3.40
 -21 -17  -1   33.70    5.50
 -21 -17  -1   31.00    5.10
 -21  17  -1   29.00    3.10
 -23 -17  -1    3.50    4.40
  23 -17   1    7.60    2.20
 -23 -17  -1    5.00    3.50
 -23  17  -1    5.70    2.00
 -25 -17  -1    5.90    3.30
  25 -17   1   12.20    2.20
 -25 -17  -1   19.50    5.10
 -25  17  -1    9.00    1.70
  27 -17   1   19.60    2.30
 -27 -17  -1   19.40    3.50
 -29 -17  -1   71.29    5.30
 -28 -18   1    1.20    2.90
  28 -18  -1    0.50    1.60
  26 -18  -1    4.80    1.80
 -26 -18   1    7.30    3.10
  24 -18  -1   67.99    4.20
 -24 -18   1   57.29    5.30
 -24 -18   1   41.00    5.70
 -24  18   1   54.59    3.40
 -22 -18   1   12.70    5.00
 -22 -18   1   27.40    4.50
  22 -18  -1   20.90    2.80
 -22  18   1   17.00    2.40
  20 -18  -1    1.50    2.10
 -20 -18   1   -6.20    3.60
 -20 -18   1   -2.50    4.00
 -20  18   1    1.20    2.00
 -18 -18   1   44.10    6.60
  18 -18  -1   53.79    4.70
 -18 -18   1   49.80    5.80
 -18  18   1   57.49    4.60
 -16 -18   1   50.39    6.10
 -16 -18   1   47.00    6.60
  16 -18  -1   42.20    3.90
 -16  18   1   51.39    4.70
 -14 -18   1   28.90    5.80
 -14 -18   1   19.80    4.80
  14 -18  -1   19.20    3.10
 -14  18   1   14.10    3.00
 -12 -18   1  189.18   10.10
  12 -18  -1  238.58   10.30
 -12 -18   1  230.48   12.60
 -12 -18   1  224.48   13.30
 -12  18   1  212.58   10.30
  10 -18  -1   -0.50    2.40
 -10 -18   1   -2.20    3.90
 -10 -18   1    2.90    4.00
 -10 -18   1    2.80    2.60
  10  18  -1    5.80    3.60
 -10  18   1    0.20    2.70
  -8 -18   1   28.50    5.60
   8 -18  -1   22.10    3.40
  -8 -18   1   17.50    3.30
  -8  18   1   23.10    3.80
   8  18  -1   26.00    4.70
  -6 -18   1   10.00    3.00
  -6 -18   1   11.40    4.80
   6 -18  -1    9.80    2.90
   6  18  -1   16.90    3.90
  -6  18   1    7.00    3.10
   4 -18  -1   58.09    4.70
  -4 -18   1   42.30    6.40
  -4 -18   1   53.09    4.60
  -4  18   1   55.69    5.20
   4  18  -1   33.20    4.50
   2 -18  -1    6.50    2.90
  -2 -18   1   -1.90    4.20
  -2 -18   1    0.20    2.60
  -2  18   1    4.80    3.10
   2  18  -1    6.40    3.30
   0 -18  -1    2.30    2.70
   0 -18   1    1.60    2.60
   0  18  -1    2.20    3.40
   0  18   1    2.80    3.30
   2 -18   1   22.30    3.50
  -2 -18  -1   24.80    3.70
   2  18   1   15.90    4.00
  -2  18  -1   19.50    4.10
  -4 -18  -1    0.60    4.40
  -4 -18  -1    1.10    2.60
   4 -18   1    2.30    2.70
   4  18   1    0.60    3.10
  -4  18  -1    3.10    3.00
  -6 -18  -1  135.89   11.30
  -6 -18  -1  154.98    8.40
   6 -18   1  161.28    8.40
   6  18   1  172.68    9.70
  -6  18  -1  168.88    9.00
   8 -18   1   21.40    3.30
  -8 -18  -1   26.40    5.50
  -8 -18  -1   28.80    3.70
  -8  18  -1   27.60    4.00
   8  18   1   28.10    4.60
 -10 -18  -1   27.70    3.60
 -10 -18  -1   41.70    6.50
  10 -18   1   25.80    3.40
 -10  18  -1   35.60    4.20
  12 -18   1    3.10    2.60
 -12 -18  -1    5.90    5.80
 -12 -18  -1    4.70    2.70
 -12 -18  -1    7.20    4.70
 -12  18  -1   11.20    3.10
 -14 -18  -1   96.29    8.90
 -14 -18  -1  103.39    8.90
  14 -18   1   88.99    6.00
 -14  18  -1   98.09    6.40
  16 -18   1  165.28    8.40
 -16 -18  -1  174.68   12.30
 -16 -18  -1  175.38   10.90
 -16  18  -1  181.08    8.60
 -18 -18  -1  113.49    8.80
 -18 -18  -1   96.19    9.70
  18 -18   1  104.19    6.10
 -18  18  -1  111.69    6.20
  20 -18   1    5.40    2.20
 -20 -18  -1   -1.40    4.20
 -20 -18  -1    6.60    3.80
 -20  18  -1    7.20    2.20
 -22 -18  -1   24.10    4.20
 -22 -18  -1   21.80    6.30
  22 -18   1   25.30    2.80
 -22  18  -1   22.40    2.40
  24 -18   1   16.40    2.30
 -24 -18  -1   17.70    3.70
 -24  18  -1   15.80    1.90
 -26 -18  -1    3.70    3.40
  26 -18   1    3.90    1.90
 -27 -19   1   42.90    4.90
  27 -19  -1   56.79    5.50
 -25 -19   1   16.30    3.50
  25 -19  -1   26.20    2.60
  23 -19  -1   16.80    2.30
 -23 -19   1   22.20    4.20
 -21 -19   1   76.29    7.00
  21 -19  -1   75.69    4.80
 -21 -19   1   66.29    7.60
 -21  19   1   76.39    4.20
 -19 -19   1   48.20    6.40
  19 -19  -1   46.90    4.20
 -19 -19   1   49.90    5.60
 -19  19   1   45.70    3.80
 -17 -19   1    6.50    5.30
 -17 -19   1   -1.10    4.00
  17 -19  -1    2.00    2.20
 -17  19   1    3.00    2.20
 -15 -19   1    2.60    5.00
 -15 -19   1    1.10    3.90
  15 -19  -1    2.10    2.30
 -15  19   1    1.90    2.20
 -13 -19   1   76.59    7.40
  13 -19  -1   64.59    5.10
 -13 -19   1   54.29    7.20
 -13  19   1   62.89    5.20
 -11 -19   1   -0.20    5.10
  11 -19  -1    7.60    2.70
 -11  19   1    9.10    2.80
  -9 -19   1   77.29    7.80
  -9 -19   1   79.09    5.80
   9 -19  -1   89.39    6.20
   9  19  -1   81.79    7.10
  -9  19   1   98.69    6.50
  -7 -19   1   27.30    3.60
   7 -19  -1   27.50    3.70
  -7 -19   1   24.40    5.90
   7  19  -1   34.50    4.80
  -7  19   1   25.90    3.80
   5 -19  -1   38.20    3.90
  -5 -19   1   54.29    7.70
  -5 -19   1   34.70    3.80
   5  19  -1   20.30    3.80
  -5  19   1   27.70    3.90
   3 -19  -1  791.62   30.20
  -3 -19   1  760.52   30.10
   3  19  -1  789.42   31.00
  -3  19   1  812.12   30.80
   1 -19  -1  426.36   17.90
  -1 -19   1  415.16   17.80
   1  19  -1  453.55   18.80
  -1  19   1  455.05   18.70
  -1 -19  -1   40.90    4.30
   1 -19   1   54.79    4.60
  -1  19  -1   41.00    4.60
   1  19   1   43.60    5.00
  -3 -19  -1   81.39    6.00
   3 -19   1   75.99    6.00
   3  19   1   75.79    6.90
  -3  19  -1   71.89    6.60
  -5 -19  -1   21.60    3.30
   5 -19   1   17.70    3.30
   5  19   1   19.60    3.80
  -5  19  -1   16.70    3.50
  -7 -19  -1   19.50    3.30
   7 -19   1   24.10    3.30
  -7  19  -1   20.20    3.50
  -9 -19  -1    4.30    2.70
  -9 -19  -1    4.50    5.60
   9 -19   1    4.90    2.70
  -9  19  -1    5.30    3.00
  11 -19   1   38.40    3.90
 -11 -19  -1   42.00    6.80
 -11  19  -1   39.10    4.00
 -13 -19  -1   10.70    5.50
  13 -19   1   16.10    3.00
 -13  19  -1   15.50    3.10
 -15 -19  -1  118.39   11.40
  15 -19   1  155.28    7.60
 -15  19  -1  156.88    7.70
 -17 -19  -1   83.69    8.80
  17 -19   1  105.69    5.90
 -17  19  -1  108.69    5.80
 -19 -19  -1   -5.70    5.90
  19 -19   1    2.70    2.00
 -19  19  -1    0.20    1.80
  21 -19   1   25.20    2.70
 -21  19  -1   26.70    2.30
  23 -19   1   15.10    2.20
  24 -20  -1    3.80    2.10
  22 -20  -1    2.00    1.90
  20 -20  -1  137.79    6.60
  18 -20  -1   -0.70    1.90
 -18 -20   1  -11.10    6.50
 -18  20   1    1.50    1.70
 -16 -20   1   38.80    7.30
  16 -20  -1   54.29    4.30
 -16  20   1   44.70    3.90
 -14 -20   1   21.70    6.60
  14 -20  -1   17.90    2.90
 -14  20   1   23.90    3.00
  12 -20  -1   25.60    3.20
 -12 -20   1   27.40    6.90
 -12  20   1   23.40    3.20
  10 -20  -1   22.70    3.30
 -10  20   1   26.40    3.60
   8 -20  -1  210.98    9.70
  -8 -20   1  183.38    9.50
   8  20  -1  213.18   10.70
  -8  20   1  209.68   10.00
  -6 -20   1    6.50    2.70
   6 -20  -1    0.80    2.60
   6  20  -1    3.10    3.00
  -6  20   1   -0.10    2.80
   4 -20  -1  101.59    6.60
  -4 -20   1   90.69    6.30
  -4  20   1  110.69    7.10
  -2 -20   1   46.50    4.30
   2 -20  -1   59.79    4.80
  -2  20   1   39.00    4.30
   2  20  -1   37.70    4.40
   0 -20  -1    1.00    2.70
   0 -20   1   -1.90    2.50
   0  20   1   -0.80    3.20
   0  20  -1    0.00    2.80
   2 -20   1    9.60    2.80
  -2 -20  -1    5.30    2.80
   2  20   1    7.00    3.50
  -2  20  -1    3.80    3.20
   4 -20   1   99.49    6.40
  -4 -20  -1   94.09    6.30
  -4  20  -1   92.59    6.80
   4  20   1  103.69    7.20
   6 -20   1    0.10    2.50
  -6 -20  -1    3.90    2.50
  -6  20  -1   -2.70    2.70
  -8 -20  -1    1.80    2.70
   8 -20   1    2.10    2.40
  -8  20  -1   -1.40    2.50
  10 -20   1   23.20    3.20
 -10  20  -1   16.60    3.10
  12 -20   1    5.40    2.40
 -12  20  -1   -0.40    2.20
  14 -20   1   34.10    3.30
 -14  20  -1   30.50    3.30
  16 -20   1   94.09    5.50
 -16  20  -1   96.99    5.30
  18 -20   1   25.70    2.80
 -18  20  -1   28.60    2.50
  20 -20   1  106.29    5.60
  22 -20   1    2.10    2.60
  21 -21  -1   23.20    2.70
  19 -21  -1   -0.60    1.90
  17 -21  -1   17.70    2.50
 -17  21   1   15.00    1.90
  15 -21  -1   17.80    2.50
 -15  21   1   11.30    2.00
  13 -21  -1   -0.40    2.00
 -13  21   1    0.40    1.80
  11 -21  -1   55.79    4.60
 -11  21   1   54.89    4.40
   9 -21  -1   22.60    3.10
  -9  21   1   17.80    2.90
   7 -21  -1  163.68    8.30
  -7  21   1  168.18    8.40
  -5 -21   1   75.19    5.70
   5 -21  -1   87.79    5.80
   5  21  -1   91.19    6.70
  -5  21   1   80.59    6.00
   3 -21  -1    0.30    2.30
  -3 -21   1    0.40    2.30
  -3  21   1    2.90    2.70
   3  21  -1    3.30    2.90
   1 -21  -1  120.69    6.70
  -1 -21   1  106.39    6.50
   1  21  -1  110.69    7.20
  -1  21   1  119.49    7.20
  -1 -21  -1   22.10    3.20
   1 -21   1   21.90    3.20
   1  21   1   18.70    3.40
  -1  21  -1   24.50    3.70
  -3 -21  -1   56.89    4.90
   3 -21   1   53.79    4.50
  -3  21  -1   66.49    5.50
   5 -21   1   56.19    4.90
  -5 -21  -1   61.39    4.70
  -5  21  -1   64.99    5.40
   7 -21   1   89.09    5.80
  -7  21  -1   92.59    6.10
   9 -21   1    1.80    2.20
  -9  21  -1    1.10    2.20
  11 -21   1   10.40    2.50
 -11  21  -1    9.40    2.40
  13 -21   1   34.80    3.30
 -13  21  -1   40.70    3.60
  15 -21   1   17.30    2.40
 -15  21  -1   11.60    2.00
  17 -21   1   59.29    4.40
 -17  21  -1   65.59    3.50
  19 -21   1   26.50    4.70
  16 -22  -1   14.20    2.40
  14 -22  -1    6.60    2.20
  12 -22  -1   34.10    3.20
 -12  22   1   37.10    3.10
  10 -22  -1   66.39    4.60
 -10  22   1   61.39    4.20
   8 -22  -1   -1.20    2.20
  -8  22   1    0.50    2.00
   6 -22  -1  265.97   11.70
  -6  22   1  289.37   11.90
   4 -22  -1    2.30    2.40
  -4  22   1    2.40    2.30
  -2 -22   1   10.50    3.00
   2 -22  -1    5.80    2.30
  -2  22   1    3.50    2.30
   2  22  -1   10.00    2.90
   0 -22   1    1.70    2.40
   0 -22  -1   -2.10    2.10
   0  22  -1   -2.00    2.20
  -2 -22  -1   58.19    5.00
   2 -22   1   58.89    4.80
  -2  22  -1   56.19    5.00
   4 -22   1   82.09    5.50
  -4  22  -1   95.89    5.80
   6 -22   1  109.49    6.10
  -6  22  -1  107.59    6.20
   8 -22   1   28.50    3.10
  -8  22  -1   24.60    2.90
  10 -22   1    2.60    2.10
 -10  22  -1    3.70    1.90
  12 -22   1    2.30    2.10
 -12  22  -1    7.30    1.80
  14 -22   1   41.30    3.50
 -14  22  -1   42.70    2.90
  11 -23  -1   57.99    5.00
   9 -23  -1   89.29    5.50
   7 -23  -1    8.90    2.60
   5 -23  -1   34.10    3.60
   3 -23  -1   76.69    5.50
  -5  23  -1  217.48    9.30
   7 -23   1   27.70    4.90
  -7  23  -1   31.80    2.80
 -42   0   2  115.19    5.50
  42   0  -2   97.89    5.50
  40   0  -2   34.40    3.20
 -40   0   2   36.80    3.70
 -38   0   2   44.10    4.50
  38   0  -2   36.00    3.50
 -38   0   2   39.50    3.90
  36   0  -2   75.79    5.50
 -36   0   2   71.79    5.80
 -36   0   2   87.79    6.60
 -34   0   2    8.60    2.90
 -34   0   2   12.30    3.70
  34   0  -2   13.80    2.90
 -32   0   2  403.86   16.30
  32   0  -2  401.26   16.30
 -32   0   2  397.06   17.20
 -32   0   2  394.86   17.20
 -30   0   2  220.28   11.00
 -30   0   2  214.08   10.20
  30   0  -2  225.88   10.10
 -30   0   2  222.08   10.90
 -28   0   2   76.29    5.90
 -28   0   2   74.79    5.40
  28   0  -2   76.59    5.10
 -28   0   2   78.79    6.10
 -26   0   2  340.57   14.70
 -26   0   2  335.77   14.20
 -26   0   2  331.47   14.50
  26   0  -2  351.76   13.70
 -24   0   2  604.04   23.70
 -24   0   2  602.14   23.50
  24   0  -2  605.54   23.00
 -24   0   2  630.44   23.90
 -22   0   2    7.30    2.20
 -22   0   2    8.10    2.30
 -22   0   2    3.40    2.00
  22   0  -2    4.10    1.50
  20   0  -2    2.20    1.40
 -20   0   2    3.20    1.80
 -20   0   2    3.30    2.00
 -20   0   2    2.30    2.00
  18   0  -2 2931.11  101.49
 -18   0   2 2752.22  101.89
 -16   0   2  131.79    6.30
  16   0  -2  137.69    5.60
 -16   0   2  140.49    6.30
 -16   0   2  126.19    6.30
 -14   0   2   88.99    4.90
  14   0  -2   97.99    4.10
 -14   0   2   91.29    4.80
 -14   0   2   96.19    4.70
 -12   0   2  678.73   26.50
 -12   0   2  757.92   26.40
  12   0  -2  722.63   26.00
  10   0  -2   46.90    2.20
 -10   0   2   45.10    2.70
   8   0  -2 1263.07   45.90
  -8   0   2 1316.67   46.20
  -6   0   2  106.59    4.20
   2   0  -2 1766.82   57.89
  -2   0   2 1495.25   57.89
  -4   0  -2 3224.38  119.99
   4   0   2 3533.45  119.99
  -6   0  -2 2060.39   71.79
   6   0   2 2020.80   71.39
  -6   0  -2 1929.11   71.29
   8   0   2 2424.76   86.19
  -8   0  -2 2413.26   86.19
  -8   0  -2 2545.65   86.79
  -8   0  -2 2296.97   86.79
 -10   0  -2  111.09    5.80
  10   0   2  126.09    5.10
 -10   0  -2  119.79    5.00
 -10   0  -2  118.59    5.70
 -12   0  -2  607.44   22.80
 -12   0  -2  630.34   22.80
 -12   0  -2  579.64   22.40
 -12   0  -2  571.64   21.90
  12   0   2  619.04   22.10
 -14   0  -2 1273.57   45.30
 -14   0  -2 1167.08   44.30
 -16   0  -2  245.38   10.90
  16   0   2  262.57   10.00
 -16   0  -2  242.68   10.30
 -16   0  -2  249.28   10.80
  18   0   2  477.25   17.40
 -18   0  -2  446.16   18.20
 -18   0  -2  439.56   17.60
 -18   0  -2  457.35   18.40
  20   0   2  237.18    9.80
 -20   0  -2  225.28   10.00
  20   0   2  224.68   10.60
 -20   0  -2  233.98   10.70
 -20   0  -2  241.88   10.90
 -22   0  -2    1.70    2.30
  22   0   2    1.40    2.60
 -22   0  -2    2.40    2.50
 -22   0  -2    1.70    2.40
  22   0   2    4.50    2.00
 -24   0  -2   32.40    4.10
 -24   0  -2   31.90    4.30
  24   0   2   27.60    3.00
  26   0   2    2.80    2.20
 -26   0  -2    5.00    3.10
 -26   0  -2    6.80    3.20
 -28   0  -2    4.90    3.10
  28   0   2    7.20    2.50
 -28   0  -2    4.10    3.10
 -30   0  -2   18.00    3.70
 -30   0  -2   20.40    4.00
  30   0   2   25.40    3.30
  32   0   2   -0.80    2.20
 -32   0  -2    1.00    2.60
 -32   0  -2    0.50    2.90
 -34   0  -2   85.49    6.40
 -34   0  -2  108.09    7.00
  34   0   2   98.69    5.80
  36   0   2   38.20    3.40
 -36   0  -2   28.60    3.80
 -36   0  -2   42.00    4.10
 -38   0  -2    4.40    2.10
 -40   0  -2    5.70    1.60
  43  -1  -2   25.90    2.80
 -43  -1   2   33.10    2.80
 -43   1   2   31.10    2.60
  41  -1  -2    8.00    2.10
 -41  -1   2    8.80    2.40
 -41   1   2    6.80    2.10
  41   1  -2    8.20    2.10
  39  -1  -2    2.30    2.10
 -39  -1   2    5.50    2.80
 -39   1   2    1.60    2.40
  39   1  -2    4.10    2.10
  37  -1  -2   39.20    3.60
 -37  -1   2   35.60    4.00
 -37  -1   2   43.50    4.50
 -37   1   2   32.50    3.50
  37   1  -2   35.20    3.70
 -37   1   2   41.90    4.40
 -35  -1   2    4.60    3.30
 -35  -1   2    6.90    2.80
  35  -1  -2    5.40    2.60
  35   1  -2    6.80    2.80
 -35   1   2    4.40    3.20
 -35   1   2    5.60    2.50
  33  -1  -2   47.60    4.20
 -33  -1   2   44.30    4.90
 -33  -1   2   38.90    4.50
  33   1  -2   45.70    4.10
 -33   1   2   40.50    4.50
 -33   1   2   41.60    4.00
 -33   1   2   47.60    4.60
 -31  -1   2  223.28   10.50
 -31  -1   2  231.58   11.60
  31  -1  -2  244.28   10.60
 -31  -1   2  232.88   11.50
  31   1  -2  240.18   10.60
 -31   1   2  221.38   10.60
 -31   1   2  233.28   11.30
 -31   1   2  231.48   11.40
 -29  -1   2    1.50    2.70
  29  -1  -2   -0.10    2.00
 -29  -1   2   -1.10    2.50
 -29  -1   2   -1.60    2.30
 -29   1   2   -0.80    2.40
 -29   1   2   -0.60    2.70
  29   1  -2    0.00    2.10
 -29   1   2    0.70    2.40
 -27  -1   2    9.00    3.00
 -27  -1   2    6.50    2.70
  27  -1  -2    6.20    2.10
 -27  -1   2    9.80    2.60
 -27   1   2    5.40    2.60
 -27   1   2    7.40    2.70
 -27   1   2    6.50    2.60
  27   1  -2    7.30    2.10
 -25  -1   2   67.19    5.10
  25  -1  -2   68.09    4.50
 -25  -1   2   67.59    5.50
 -25  -1   2   73.19    5.40
 -25   1   2   70.99    5.30
 -25   1   2   68.39    5.10
  25   1  -2   72.59    4.60
 -25   1   2   71.89    5.20
 -23  -1   2   78.69    5.30
 -23  -1   2   72.49    5.30
  23  -1  -2   74.29    4.30
 -23  -1   2   68.39    5.00
 -23   1   2   73.89    5.00
 -23   1   2   79.49    5.10
 -23   1   2   74.89    5.10
  23   1  -2   67.69    4.30
 -21  -1   2    8.30    2.30
  21  -1  -2    8.40    1.60
 -21  -1   2   10.00    2.30
 -21  -1   2   15.00    2.50
 -21   1   2    4.50    2.00
  21   1  -2   10.50    1.80
 -21   1   2   10.10    2.20
 -21   1   2   10.70    2.30
 -19  -1   2  130.79    6.60
 -19  -1   2  124.49    6.50
 -19  -1   2  134.39    6.70
  19  -1  -2  139.49    5.90
  19   1  -2  140.39    6.00
 -19   1   2  138.59    6.60
 -19   1   2  136.39    6.50
 -19   1   2  127.99    6.60
 -17   1   2  292.87   11.70
  15  -1  -2    3.60    1.00
 -15  -1   2    6.50    1.90
 -15  -1   2    5.30    1.60
 -15  -1   2    7.90    2.00
 -15   1   2    4.20    1.70
 -15   1   2    4.10    1.90
 -15   1   2    4.40    1.50
  15   1  -2    5.40    1.10
  13  -1  -2   32.60    2.00
 -13  -1   2   29.60    2.70
 -13  -1   2   33.40    2.80
 -13  -1   2   30.60    2.60
 -13   1   2   32.50    2.60
 -13   1   2   35.60    2.60
 -13   1   2   35.70    2.90
  13   1  -2   33.00    2.10
 -11  -1   2  578.84   23.50
 -11  -1   2  647.34   23.40
  11  -1  -2  623.44   22.90
 -11   1   2  663.23   23.30
  11   1  -2  666.33   23.00
   9  -1  -2   11.60    0.90
  -9  -1   2   16.40    1.50
   9   1  -2   12.20    1.10
  -9   1   2   12.80    1.30
   7   1  -2 2273.37   80.79
  -5  -1   2   14.30    1.10
  -5   1   2   13.70    0.90
  -3  -1   2  364.16   13.10
   3  -1  -2  364.76   13.00
  -1  -1  -2   58.09    2.50
   1  -1   2   63.69    2.60
  -1  -1  -2   66.19    2.80
  -1   1  -2   67.79    2.80
  -1   1  -2   59.09    2.50
   3  -1   2 2181.18   74.99
  -3  -1  -2 2192.98   75.29
  -3  -1  -2 2002.70   74.99
   3   1   2 2183.78   74.99
  -3   1  -2 1985.30   74.99
  -7  -1  -2  445.76   16.40
  -7  -1  -2  452.35   17.00
   7  -1   2  447.26   16.40
  -7   1  -2  436.56   16.30
  -7   1  -2  455.75   16.90
   7   1   2  456.95   16.50
   9  -1   2 1494.75   52.39
  -9  -1  -2 1479.35   52.99
  -9  -1  -2 1417.86   53.09
  -9  -1  -2 1404.06   52.39
  -9   1  -2 1457.25   52.29
  -9   1  -2 1407.36   52.99
   9   1   2 1540.05   52.49
  -9   1  -2 1511.95   52.99
 -11  -1  -2  396.46   16.00
  11  -1   2  420.86   15.30
 -11  -1  -2  412.36   16.00
 -11  -1  -2  425.06   15.30
 -11   1  -2  422.56   16.00
 -11   1  -2  376.76   15.90
  11   1   2  430.66   15.40
 -11   1  -2  403.56   15.70
 -13  -1  -2   63.49    4.40
 -13  -1  -2   75.69    3.70
 -13  -1  -2   74.79    4.70
 -13  -1  -2   71.79    4.70
 -13   1  -2   74.19    4.40
 -15  -1  -2   59.49    4.50
 -15  -1  -2   66.49    4.70
 -15  -1  -2   70.79    4.70
  15  -1   2   66.69    4.80
 -15   1  -2   67.99    4.30
 -15   1  -2   59.89    5.10
  15   1   2   68.49    3.80
  17  -1   2   79.99    4.30
  17  -1   2   67.39    5.20
 -17  -1  -2   81.39    5.40
 -17  -1  -2   74.69    4.90
 -17  -1  -2   86.69    5.40
 -17   1  -2   83.59    4.90
  17   1   2   84.79    4.40
 -17   1  -2   73.99    5.00
 -17   1  -2   78.39    5.20
 -19  -1  -2  100.49    6.20
 -19  -1  -2   91.69    6.00
 -19  -1  -2  106.89    6.40
  19  -1   2  100.19    5.20
  19  -1   2   94.89    6.20
 -19   1  -2   95.29    6.10
 -19   1  -2  102.19    6.00
  19   1   2  110.49    5.30
 -19   1  -2  100.49    5.60
 -21  -1  -2   92.49    6.40
  21  -1   2   91.09    9.90
  21  -1   2   90.09    5.20
 -21  -1  -2   87.29    6.20
 -21   1  -2   94.29    6.10
  21   1   2   99.09    5.40
 -21   1  -2   93.29    5.50
 -21   1  -2   99.49    6.40
 -23  -1  -2   15.70    3.20
 -23  -1  -2   20.20    3.70
  23  -1   2   15.00    2.40
 -23   1  -2   22.00    2.90
 -23   1  -2   16.00    3.10
  23   1   2   15.50    2.40
 -23   1  -2   18.90    3.50
  23   1   2   20.10    3.30
 -25  -1  -2   44.20    4.70
  25  -1   2   38.50    3.70
 -25  -1  -2   42.30    4.70
  25   1   2   30.30    6.80
 -25   1  -2   36.00    4.30
 -25   1  -2   38.10    4.30
 -25   1  -2   42.80    3.70
  25   1   2   33.70    3.30
 -27  -1  -2   21.90    4.10
 -27  -1  -2   12.50    3.40
  27  -1   2   20.00    3.00
 -27   1  -2   21.30    4.00
 -27   1  -2   13.30    3.40
  27   1   2   16.80    2.90
 -29  -1  -2    0.00    3.10
  29  -1   2    1.30    2.40
 -29  -1  -2    3.40    3.20
 -29   1  -2   -1.00    3.10
  29   1   2    2.80    2.50
 -29   1  -2    1.70    3.00
  31  -1   2   64.59    5.10
 -31  -1  -2   76.99    6.60
 -31  -1  -2   57.69    5.60
 -31   1  -2   49.60    5.00
 -31   1  -2   61.69    5.50
  31   1   2   59.49    4.70
 -33  -1  -2    2.70    2.90
  33  -1   2    1.50    2.20
 -33  -1  -2    5.00    3.20
  33   1   2    1.20    2.10
 -33   1  -2    2.60    2.40
 -33   1  -2    0.60    3.10
 -35  -1  -2    2.80    2.80
 -35  -1  -2    0.30    2.40
  35  -1   2    1.50    2.00
 -35   1  -2   -3.40    2.20
 -35   1  -2    2.50    2.60
  35   1   2    2.30    2.00
 -37  -1  -2   15.20    2.90
 -37  -1  -2   11.20    4.20
  37  -1   2   13.70    2.30
 -37   1  -2   17.20    2.70
  37   1   2   14.20    2.60
 -39  -1  -2    1.10    1.70
 -39   1  -2    3.10    1.70
 -44  -2   2   93.99    4.40
  42  -2  -2   -0.20    1.80
 -42  -2   2    1.60    1.80
 -42   2   2    1.40    1.50
  42   2  -2   -1.50    2.20
 -40  -2   2    9.50    2.70
  40  -2  -2    8.30    2.20
 -40   2   2   13.00    2.40
  40   2  -2    9.70    2.30
 -38  -2   2   21.90    3.30
  38  -2  -2   22.20    2.90
 -38  -2   2   34.30    3.90
  38   2  -2   21.10    3.00
 -38   2   2   25.70    3.40
 -36  -2   2    9.70    2.90
 -36  -2   2   11.30    3.60
  36  -2  -2    6.40    2.60
 -36   2   2   11.30    2.70
  36   2  -2    6.70    2.70
 -36   2   2   10.10    3.10
  34  -2  -2  143.69    7.90
 -34  -2   2  154.58    9.00
 -34  -2   2  152.38    8.90
 -34   2   2  148.69    7.90
 -34   2   2  139.59    8.00
  34   2  -2  156.78    8.10
 -34   2   2  155.08    8.60
 -32  -2   2   13.40    3.40
  32  -2  -2   17.50    3.00
 -32  -2   2   19.00    3.80
  32   2  -2   15.60    3.00
 -32   2   2   21.80    3.70
 -32   2   2   19.60    3.40
 -32   2   2   14.40    3.10
 -30  -2   2   22.10    3.90
  30  -2  -2   18.40    2.80
 -30  -2   2   20.50    3.70
 -30  -2   2   24.50    3.30
 -30   2   2   22.00    3.50
 -30   2   2   21.00    3.50
 -30   2   2   18.80    3.20
  30   2  -2   25.40    3.30
 -28  -2   2    4.80    3.00
  28  -2  -2    4.20    2.10
 -28  -2   2    7.20    2.60
 -28  -2   2   10.90    3.20
 -28   2   2    8.60    2.90
 -28   2   2    5.80    2.60
  28   2  -2    3.90    2.40
 -28   2   2    6.40    2.60
 -26  -2   2  458.25   18.50
 -26  -2   2  438.26   17.90
 -26  -2   2  440.66   18.70
  26  -2  -2  447.56   17.40
 -26   2   2  444.86   18.10
 -26   2   2  458.65   18.00
  26   2  -2  450.65   17.60
 -26   2   2  448.26   18.20
  24  -2  -2   89.99    4.80
 -24  -2   2   81.39    5.80
 -24  -2   2   70.29    5.80
 -24  -2   2   81.89    5.50
 -24   2   2   90.69    5.60
  24   2  -2   96.79    5.10
 -24   2   2   90.99    5.60
 -24   2   2   86.99    5.40
 -22  -2   2  106.39    6.20
  22  -2  -2  103.19    5.10
 -22  -2   2   99.99    6.00
 -22  -2   2   98.79    5.80
  22   2  -2  103.69    5.30
 -22   2   2  103.29    5.70
 -22   2   2  103.59    5.80
 -22   2   2  108.49    5.80
 -20  -2   2  125.79    6.60
 -20  -2   2  115.19    6.10
  20  -2  -2  120.79    5.40
 -20  -2   2  113.69    6.30
 -20   2   2  130.59    6.20
 -20   2   2  117.29    6.10
  20   2  -2  122.29    5.60
 -20   2   2  117.39    6.20
  18  -2  -2  169.68    6.90
 -18  -2   2  154.88    7.60
 -18  -2   2  168.98    7.90
  18   2  -2  178.38    7.10
 -18   2   2  174.78    7.70
 -16  -2   2   15.20    2.10
  16  -2  -2   13.30    1.40
 -16  -2   2    6.60    2.00
 -16   2   2   17.90    2.20
  16   2  -2   14.80    1.60
 -16   2   2   14.70    2.00
 -16   2   2   14.40    2.20
 -14  -2   2   66.49    3.90
 -14  -2   2   68.89    4.20
  14  -2  -2   67.19    3.10
 -14  -2   2   64.09    4.00
 -14   2   2   62.59    3.80
  14   2  -2   68.89    3.40
 -14   2   2   67.49    4.00
 -14   2   2   67.19    3.70
  12  -2  -2  395.46   14.20
 -12  -2   2  393.36   14.90
 -12  -2   2  381.36   14.90
 -12   2   2  370.86   14.70
 -12   2   2  361.66   14.90
  12   2  -2  411.96   14.40
 -12   2   2  406.76   14.60
 -10  -2   2  845.62   30.30
  10  -2  -2  787.92   29.70
  10   2  -2  834.42   29.90
 -10   2   2  859.71   30.10
  -8  -2   2    0.10    1.20
  -8  -2   2    0.40    1.40
   8   2  -2    1.10    0.90
  -8   2   2    1.00    0.80
  -6  -2   2  107.99    4.50
  -6   2   2  105.69    4.10
   6   2  -2  105.99    4.20
  -4  -2   2  186.48    6.80
   4   2  -2  179.98    6.70
  -4   2   2  174.68    6.60
   2  -2  -2  238.48    8.80
  -2  -2   2  227.08    8.70
   2   2  -2  251.17    8.90
  -2   2   2  234.48    8.70
   2   2  -2  246.38    8.70
   0  -2  -2 1176.78   40.90
   0  -2   2 1133.99   40.70
   0  -2  -2 1099.99   40.60
   0   2  -2 1101.29   40.70
   0   2  -2 1194.88   40.90
   2  -2   2  367.36   13.50
  -2  -2  -2  389.66   13.80
  -2  -2  -2  357.86   13.50
  -2   2  -2  360.26   13.50
  -2   2  -2  386.96   13.80
   2   2   2  369.46   13.50
   4  -2   2  320.67   11.80
  -4  -2  -2  333.27   11.90
  -4  -2  -2  311.17   12.20
   4   2   2  323.07   11.90
  -4   2  -2  324.87   12.10
  -4   2  -2  311.97   11.70
   6  -2   2  279.77   10.20
  -6  -2  -2  266.07   10.70
  -6  -2  -2  261.67   10.20
  -6   2  -2  280.87   10.70
   6   2   2  281.57   10.30
  -6   2  -2  267.97   10.10
  -8  -2  -2 1185.38   41.60
  -8  -2  -2 1156.48   41.00
  -8  -2  -2 1115.19   41.60
   8  -2   2 1175.28   40.90
   8   2   2 1181.88   41.00
  -8   2  -2 1184.38   41.40
  -8   2  -2 1043.90   41.40
  -8   2  -2 1079.79   40.80
  10  -2   2  383.76   13.70
 -10  -2  -2  364.26   13.70
 -10  -2  -2  375.46   14.50
 -10  -2  -2  346.87   14.50
 -10   2  -2  361.56   14.30
 -10   2  -2  360.86   14.10
 -10   2  -2  342.97   13.60
  10   2   2  393.16   13.80
 -10   2  -2  377.46   14.30
 -12  -2  -2  449.86   16.90
 -12  -2  -2  436.06   16.00
  12  -2   2  385.86   16.70
 -12  -2  -2  415.66   16.80
  12   2   2  454.15   16.10
 -12   2  -2  425.86   16.40
  14  -2   2  648.34   25.40
 -14  -2  -2  672.33   24.50
 -14  -2  -2  668.63   25.50
 -14  -2  -2  677.93   25.60
 -14   2  -2  684.43   25.10
  16  -2   2   16.20    2.80
 -16  -2  -2   15.40    2.80
  16  -2   2   15.20    1.80
 -16  -2  -2   13.50    2.60
 -16   2  -2   10.50    2.30
  16   2   2   15.30    2.00
 -16   2  -2   15.60    2.30
 -16   2  -2   13.50    2.40
 -18  -2  -2   54.29    4.80
 -18  -2  -2   57.29    4.80
  18  -2   2   48.80    4.60
  18  -2   2   53.39    3.50
 -18   2  -2   53.09    4.10
  18   2   2   48.10    3.70
 -18   2  -2   49.80    4.20
 -18   2  -2   52.29    4.50
  20  -2   2  110.99    5.60
 -20  -2  -2  109.29    7.00
 -20  -2  -2  114.79    6.90
  20   2   2  114.99    5.80
 -20   2  -2  110.79    6.70
 -20   2  -2  108.89    6.00
 -20   2  -2  108.39    6.40
  22  -2   2  692.33   25.90
 -22  -2  -2  706.23   27.10
 -22  -2  -2  671.53   27.30
 -22   2  -2  695.53   26.80
 -22   2  -2  666.23   26.00
 -22   2  -2  667.03   26.90
  22   2   2  712.23   26.00
 -24  -2  -2  396.76   17.00
 -24  -2  -2  398.26   17.30
  24  -2   2  401.06   15.80
  24   2   2  380.56   16.70
  24   2   2  398.86   15.80
 -24   2  -2  385.96   16.90
 -24   2  -2  396.66   16.70
 -24   2  -2  385.66   15.80
 -26  -2  -2    1.60    2.90
  26  -2   2    1.00    2.20
 -26  -2  -2    6.80    3.40
  26   2   2    1.40    3.10
 -26   2  -2   -0.20    2.70
 -26   2  -2    1.50    2.20
 -26   2  -2    2.10    3.00
  26   2   2    0.70    2.30
  28  -2   2  235.48   10.80
 -28  -2  -2  237.98   12.50
 -28  -2  -2  248.88   12.20
 -28   2  -2  250.97   11.90
 -28   2  -2  231.38   11.90
  28   2   2  242.88   10.90
 -30  -2  -2   14.70    3.70
 -30  -2  -2   15.60    4.00
  30  -2   2   11.70    2.70
 -30   2  -2    9.20    3.20
 -30   2  -2   12.20    3.30
  30   2   2   17.60    3.00
  32  -2   2   22.80    3.00
 -32  -2  -2   23.60    4.10
 -32  -2  -2   24.10    4.10
 -32   2  -2   24.20    3.50
  32   2   2   21.20    3.00
 -32   2  -2   27.70    3.90
 -34  -2  -2   24.80    3.80
  34  -2   2   27.40    3.10
 -34  -2  -2   26.00    4.00
  34   2   2   29.30    3.10
 -34   2  -2   28.60    3.80
 -34   2  -2   28.00    3.50
 -36  -2  -2   -0.80    2.50
  36  -2   2    0.50    1.80
 -36  -2  -2   -3.90    2.40
 -36   2  -2    0.40    2.20
  36   2   2    2.30    2.10
 -38  -2  -2   10.00    2.50
  38  -2   2    8.50    2.40
 -38   2  -2   11.10    2.20
 -40  -2  -2    2.10    1.50
 -40   2  -2    1.10    1.30
  43  -3  -2    7.60    2.10
 -43  -3   2    7.40    1.80
  41  -3  -2   14.10    2.30
 -41  -3   2   16.50    2.80
 -41   3   2   14.10    2.10
  41   3  -2   14.60    2.50
  39  -3  -2    8.70    2.30
 -39  -3   2    7.30    3.00
 -39  -3   2    8.40    3.00
 -39   3   2   12.40    2.50
  39   3  -2    7.90    2.30
 -37  -3   2   69.79    5.70
  37  -3  -2   44.00    3.90
 -37  -3   2   51.59    4.80
 -37   3   2   56.19    5.00
  37   3  -2   58.29    4.80
 -35  -3   2   21.50    4.20
 -35  -3   2   14.90    3.50
  35  -3  -2   14.50    2.90
 -35   3   2   12.50    2.70
 -35   3   2   15.60    3.20
  35   3  -2   17.40    3.10
 -35   3   2   19.70    3.10
 -33  -3   2    8.90    3.40
 -33  -3   2    6.80    3.60
  33  -3  -2    7.90    2.60
 -33   3   2    8.50    2.70
 -33   3   2    9.30    2.80
  33   3  -2   11.10    2.90
 -33   3   2   10.40    3.00
 -31  -3   2  482.95   21.20
  31  -3  -2  529.55   19.90
 -31  -3   2  500.65   21.10
 -31   3   2  517.95   20.60
 -31   3   2  494.75   20.40
  31   3  -2  504.15   20.00
 -31   3   2  494.55   20.10
 -29  -3   2   67.49    6.10
  29  -3  -2   58.59    4.80
 -29  -3   2   69.69    6.50
 -29  -3   2   62.39    5.30
 -29   3   2   67.39    5.50
  29   3  -2   57.89    5.10
 -29   3   2   65.39    5.30
 -29   3   2   57.29    4.90
 -27  -3   2   12.00    3.10
 -27  -3   2   10.40    3.00
 -27  -3   2   18.20    3.00
  27  -3  -2   14.80    2.50
 -27   3   2   15.50    3.10
 -27   3   2   12.30    2.70
 -27   3   2   10.80    2.80
  27   3  -2   12.60    2.60
 -25  -3   2  115.39    7.20
  25  -3  -2  115.79    5.80
 -25  -3   2  119.19    7.00
 -25  -3   2  108.89    6.50
 -25   3   2  119.39    6.50
  25   3  -2  107.69    6.00
 -25   3   2  107.99    6.60
 -25   3   2  111.29    6.40
 -23  -3   2   -0.40    2.30
 -23  -3   2   -0.10    2.10
  23  -3  -2    3.20    1.60
 -23  -3   2    1.70    2.20
 -23   3   2    1.90    1.90
  23   3  -2    2.80    1.80
 -23   3   2    1.50    2.10
 -23   3   2    0.70    2.00
 -21  -3   2  115.59    6.50
 -21  -3   2  112.29    6.10
 -21  -3   2  105.69    6.50
  21  -3  -2  112.69    5.40
  21   3  -2  126.79    5.70
 -21   3   2  107.09    5.90
 -21   3   2  128.69    6.30
 -21   3   2  115.39    6.00
 -19  -3   2  265.47   11.60
 -19  -3   2  284.37   12.20
 -19  -3   2  288.07   12.10
  19  -3  -2  294.97   11.10
 -19   3   2  282.37   11.60
 -19   3   2  284.57   11.80
  19   3  -2  298.27   11.30
 -19   3   2  280.67   11.60
  17  -3  -2  420.06   15.10
 -17  -3   2  377.76   15.70
 -17   3   2  414.86   15.80
  15  -3  -2   35.00    2.20
 -15   3   2   32.20    2.70
 -15   3   2   33.80    2.80
 -15   3   2   28.80    2.80
 -13  -3   2    2.90    1.10
 -13  -3   2   -0.90    1.60
  13  -3  -2    2.10    0.90
 -13  -3   2   -0.60    1.50
 -13   3   2    1.90    1.20
 -13   3   2    1.50    1.70
 -13   3   2    2.80    1.50
  13   3  -2    1.60    1.00
  11  -3  -2  352.86   13.00
 -11  -3   2  373.46   13.80
 -11  -3   2  346.07   13.80
 -11  -3   2  335.17   13.20
 -11   3   2  362.16   13.80
 -11   3   2  342.77   13.50
  11   3  -2  370.36   13.30
 -11   3   2  374.76   13.40
  -9  -3   2 1409.36   47.60
   9  -3  -2 1273.27   46.90
  -9  -3   2 1251.67   47.10
  -9   3   2 1335.67   47.20
   9   3  -2 1323.47   47.20
  -7  -3   2  743.63   26.40
  -7  -3   2  723.93   26.10
  -7   3   2  728.13   26.10
   7   3  -2  704.93   26.10
  -5  -3   2   21.80    1.90
  -5  -3   2   18.90    1.50
   5   3  -2   19.10    1.60
  -5   3   2   20.10    1.40
   3  -3  -2    6.10    0.80
  -3  -3   2    3.30    0.70
  -3  -3   2    3.00    0.90
   3   3  -2    7.00    0.90
  -1  -3   2  212.38    7.90
   1  -3  -2  225.48    8.10
   1  -3  -2  203.08    7.80
   1   3  -2  220.88    8.20
   1   3  -2  207.18    7.90
  -1  -3  -2 2810.42  102.89
   1  -3   2 2951.10  102.89
  -1  -3  -2 3040.20  103.19
  -1   3  -2 2829.42  102.89
   1   3   2 2849.31  102.89
   5  -3   2 2244.78   80.29
  -5  -3  -2 2346.67   80.89
  -5  -3  -2 2177.18   80.39
   5   3   2 2254.17   80.39
  -5   3  -2 2343.17   80.69
  -5   3  -2 2166.88   80.19
   7  -3   2  108.19    4.50
  -7  -3  -2  101.49    5.60
  -7  -3  -2  113.09    4.70
  -7  -3  -2  116.19    5.40
  -7   3  -2  113.79    5.10
   7   3   2  102.89    4.60
  -7   3  -2  107.19    5.20
  -7   3  -2  100.39    4.40
  -7   3  -2  105.79    5.20
  -9  -3  -2  165.38    7.90
  -9  -3  -2  179.38    7.80
   9  -3   2  181.88    7.00
  -9  -3  -2  172.58    7.00
   9   3   2  177.08    7.10
  -9   3  -2  169.88    7.50
  -9   3  -2  186.38    7.60
  -9   3  -2  171.18    7.50
  11  -3   2 3211.38  114.39
 -11  -3  -2 3079.69  115.19
 -11  -3  -2 3214.78  115.29
 -11  -3  -2 3161.88  114.49
  11   3   2 3361.96  114.59
 -11   3  -2 3142.79  114.79
 -11   3  -2 3306.67  115.09
  13  -3   2  118.39    5.70
 -13  -3  -2  112.59    5.10
 -13  -3  -2  121.69    6.30
 -13  -3  -2  114.19    6.20
  13  -3   2  103.19    6.10
 -13   3  -2  108.99    5.60
 -15  -3  -2  166.48    8.20
  15  -3   2  158.18    8.40
  15  -3   2  174.98    7.10
 -15  -3  -2  156.68    7.00
 -15  -3  -2  169.28    8.30
 -15   3  -2  159.38    7.70
  15   3   2  179.08    7.30
 -15   3  -2  167.88    7.90
 -15   3  -2  174.48    7.60
 -17  -3  -2  211.08   10.10
  17  -3   2  206.28    8.70
 -17  -3  -2  207.08    9.90
 -17   3  -2  210.28    9.60
 -17   3  -2  212.28    9.20
  17   3   2  218.38    8.90
 -17   3  -2  212.08    9.40
  19  -3   2  104.39    5.40
 -19  -3  -2  120.59    6.90
 -19  -3  -2  103.99    6.80
 -19   3  -2  105.09    5.90
  19   3   2  111.99    5.70
 -19   3  -2  107.29    6.40
 -19   3  -2  103.59    6.20
  21  -3   2  591.44   21.80
 -21  -3  -2  561.14   23.10
 -21  -3  -2  577.24   23.40
 -21   3  -2  582.24   22.70
  21   3   2  560.84   21.90
 -21   3  -2  576.64   22.20
 -21   3  -2  573.74   22.90
  23  -3   2  618.64   23.30
 -23  -3  -2  615.84   24.70
 -23  -3  -2  625.84   25.00
 -23   3  -2  582.44   24.10
 -23   3  -2  612.94   23.50
  23   3   2  611.84   23.40
 -23   3  -2  611.44   24.40
 -25  -3  -2   84.89    7.20
 -25  -3  -2   83.39    6.90
  25  -3   2   88.79    5.50
 -25   3  -2   84.39    6.30
 -25   3  -2   82.69    5.40
 -25   3  -2   87.29    6.60
  25   3   2   78.79    5.60
 -27  -3  -2   40.90    5.20
 -27  -3  -2   37.90    4.70
  27  -3   2   35.60    3.50
 -27   3  -2   28.70    3.40
 -27   3  -2   31.50    4.10
  27   3   2   29.80    4.20
  27   3   2   38.70    3.90
 -27   3  -2   28.60    3.90
 -29  -3  -2   58.59    5.90
 -29  -3  -2   79.89    7.30
  29  -3   2   84.49    5.60
 -29   3  -2   76.79    6.40
 -29   3  -2   70.59    6.40
  29   3   2   78.09    5.50
 -31  -3  -2  110.79    8.10
 -31  -3  -2  114.89    8.20
  31  -3   2  111.39    6.50
 -31   3  -2  104.49    7.30
 -31   3  -2  120.39    7.60
  31   3   2  120.39    6.70
 -33  -3  -2   11.00    3.50
 -33  -3  -2   13.50    3.40
  33  -3   2   12.70    2.60
  33   3   2   16.00    2.80
 -33   3  -2   12.10    3.10
 -33   3  -2   12.70    3.00
 -35  -3  -2    3.80    2.80
  35  -3   2    3.70    2.20
 -35  -3  -2    6.70    3.10
 -35   3  -2    7.70    2.70
  35   3   2    6.00    2.30
 -35   3  -2    8.40    3.00
  37  -3   2    5.30    1.90
 -37  -3  -2    0.80    2.40
 -37  -3  -2    0.20    3.70
 -37   3  -2    2.00    2.00
 -39  -3  -2    2.30    1.90
 -39   3  -2    3.60    1.60
  42  -4  -2   23.70    2.50
 -42  -4   2   23.40    2.70
 -40  -4   2    7.50    2.80
  40  -4  -2    7.60    2.10
  40   4  -2    7.70    2.40
 -40   4   2   12.60    2.10
 -38  -4   2   15.80    3.40
  38  -4  -2   12.10    2.50
 -38  -4   2    9.20    2.90
  38   4  -2   11.60    2.60
 -38   4   2   18.50    2.80
  36  -4  -2  373.46   15.70
 -36  -4   2  405.96   17.10
 -36  -4   2  373.46   16.90
  36   4  -2  379.66   15.90
 -36   4   2  423.06   16.30
 -36   4   2  386.76   15.80
 -34  -4   2  102.29    7.60
 -34  -4   2  116.09    7.90
  34  -4  -2  104.19    6.40
 -34   4   2  109.29    6.90
  34   4  -2  108.19    6.60
 -34   4   2  107.59    6.50
 -34   4   2  102.89    6.20
 -32  -4   2   41.00    5.20
 -32  -4   2   40.50    4.90
  32  -4  -2   36.50    3.70
 -32   4   2   45.80    4.20
  32   4  -2   32.70    3.70
 -32   4   2   35.30    3.90
 -32   4   2   41.50    4.20
 -30  -4   2   10.10    3.40
 -30  -4   2    5.90    3.30
  30  -4  -2   11.90    2.50
 -30   4   2   11.10    2.90
 -30   4   2   11.70    2.80
  30   4  -2    8.80    2.80
 -30   4   2    8.80    2.90
 -28  -4   2  168.28    9.60
 -28  -4   2  184.88    9.50
  28  -4  -2  152.98    7.70
 -28   4   2  163.38    8.40
  28   4  -2  149.29    8.00
 -28   4   2  166.98    8.50
 -28   4   2  159.68    8.40
 -26  -4   2    3.10    2.80
 -26  -4   2   -0.90    2.40
 -26  -4   2    3.30    2.70
  26  -4  -2    4.50    1.90
  26   4  -2    2.50    2.10
 -26   4   2    1.80    2.30
 -26   4   2    3.00    2.20
 -26   4   2    6.50    2.60
 -24  -4   2   70.29    5.90
 -24  -4   2   80.49    5.80
  24  -4  -2   83.09    4.60
 -24  -4   2   74.19    5.30
 -24   4   2   66.19    5.00
 -24   4   2   69.99    5.40
 -24   4   2   81.79    5.10
  24   4  -2   74.79    4.80
  22  -4  -2  116.59    5.50
 -22  -4   2  102.59    6.10
 -22  -4   2  119.79    6.80
 -22  -4   2  117.19    6.90
  22   4  -2  113.89    5.80
 -22   4   2  112.39    6.30
 -22   4   2  113.59    6.10
 -22   4   2  112.79    6.10
  20  -4  -2    2.00    1.30
 -20  -4   2    2.70    2.20
 -20  -4   2    1.20    2.30
 -20  -4   2   -2.60    1.90
 -20   4   2    3.30    2.10
 -20   4   2    5.00    1.90
 -20   4   2    2.90    1.70
  20   4  -2    1.20    1.50
 -18  -4   2 1057.29   41.50
  18  -4  -2 1154.48   41.00
 -18  -4   2 1145.99   42.00
 -18  -4   2 1123.69   42.10
 -18   4   2 1139.59   41.50
  18   4  -2 1203.38   41.30
 -18   4   2 1147.49   41.70
 -18   4   2 1105.69   41.50
 -16  -4   2   51.89    4.60
  16  -4  -2   46.50    2.70
 -16   4   2   44.30    3.70
  14  -4  -2   60.09    2.90
 -14  -4   2   54.29    3.20
 -14  -4   2   58.59    4.20
 -14  -4   2   62.09    4.00
 -14   4   2   58.59    3.40
 -14   4   2   56.79    3.50
 -14   4   2   59.59    3.90
  14   4  -2   61.79    3.20
 -12  -4   2   76.99    3.70
 -12  -4   2   76.39    4.50
  12  -4  -2   79.29    3.40
 -12  -4   2   81.49    4.50
 -12   4   2   75.69    4.30
  12   4  -2   79.99    3.70
 -12   4   2   74.49    4.00
 -12   4   2   79.79    3.90
  12   4  -2   73.89    4.80
  10  -4  -2  624.14   23.20
 -10  -4   2  656.53   23.50
 -10  -4   2  688.63   24.10
 -10  -4   2  601.44   24.00
 -10   4   2  690.93   23.60
 -10   4   2  595.84   23.60
 -10   4   2  623.34   23.90
  10   4  -2  681.63   23.50
   8  -4  -2  967.50   35.10
  -8  -4   2 1006.30   35.90
  -8  -4   2  954.10   35.40
  -8   4   2  966.10   35.80
  -8   4   2  988.40   35.40
   8   4  -2 1026.70   35.50
  -6  -4   2  480.45   17.50
  -6  -4   2  504.25   17.80
   6  -4  -2  459.95   17.20
   6   4  -2  468.05   17.50
  -6   4   2  481.05   17.50
   4  -4  -2  746.73   28.00
   4  -4  -2  790.62   27.70
  -4  -4   2  791.62   28.20
  -4  -4   2  780.82   27.90
   4   4  -2  773.12   28.00
  -2  -4   2   28.20    1.90
   2  -4  -2   29.90    1.60
   2  -4  -2   31.70    2.10
  -2  -4   2   28.60    2.10
   2   4  -2   29.40    2.00
   0  -4  -2 1047.80   35.80
   0  -4   2  970.30   35.40
   0  -4  -2  979.80   35.40
   0   4  -2  983.70   35.70
   0   4  -2  967.10   35.40
   2   4   2 4489.55  156.78
  -2   4  -2 4339.07  156.68
   4  -4   2 1951.60   69.69
  -4  -4  -2 2000.50   70.29
  -4  -4  -2 1951.50   69.79
  -4   4  -2 1828.82   70.49
  -4   4  -2 2111.79   70.19
  -4   4  -2 1928.91   69.69
   4   4   2 1919.51   69.79
  -6  -4  -2   98.29    5.00
  -6  -4  -2   90.19    5.60
  -6  -4  -2   93.79    4.20
   6  -4   2   99.19    4.10
   6   4   2   85.59    4.80
  -6   4  -2   89.79    4.30
   6   4   2  101.39    4.20
  -6   4  -2   89.79    4.60
  -6   4  -2   88.89    4.70
  -6   4  -2   96.09    4.60
   8  -4   2  354.26   12.80
  -8  -4  -2  339.47   12.90
  -8  -4  -2  341.27   13.60
  -8  -4  -2  319.47   13.60
  -8   4  -2  344.87   13.30
  -8   4  -2  358.96   13.30
   8   4   2  348.47   12.90
  -8   4  -2  329.77   13.30
 -10  -4  -2 1225.48   46.60
 -10  -4  -2 1361.66   46.80
  10  -4   2 1313.37   45.80
 -10  -4  -2 1317.27   45.90
  10   4   2 1303.77   45.90
 -10   4  -2 1131.99   46.20
 -10   4  -2 1274.77   46.30
 -10   4  -2 1248.98   46.20
  12  -4   2  341.47   12.60
 -12  -4  -2  341.67   12.70
 -12  -4  -2  335.67   13.70
 -12  -4  -2  313.17   13.60
  12  -4   2  303.07   15.40
 -12   4  -2  336.27   13.10
  14  -4   2  349.67   13.00
 -14  -4  -2  336.17   13.00
 -14  -4  -2  331.87   14.20
 -14  -4  -2  347.77   14.10
 -14   4  -2  333.67   13.70
  14   4   2  354.36   13.20
 -14   4  -2  334.07   13.40
 -14   4  -2  316.17   13.60
 -16  -4  -2   51.29    4.80
  16  -4   2   56.09    3.50
 -16  -4  -2   50.39    3.40
 -16  -4  -2   59.49    4.80
 -16   4  -2   51.89    4.30
 -16   4  -2   52.79    4.10
 -16   4  -2   47.10    4.00
  16   4   2   58.89    3.80
  18  -4   2  134.49    6.20
 -18  -4  -2  134.29    7.50
 -18  -4  -2  130.89    7.70
  18   4   2  131.59    6.40
 -18   4  -2  135.59    7.10
 -18   4  -2  136.89    6.70
 -18   4  -2  126.99    6.90
 -20  -4  -2  200.88   10.50
 -20  -4  -2  222.18   10.40
  20  -4   2  205.88    8.80
  20   4   2  206.38    9.10
 -20   4  -2  195.38    9.60
 -20   4  -2  204.88    9.90
 -20   4  -2  207.68    9.30
 -22  -4  -2  132.79    7.90
 -22  -4  -2  126.09    8.20
  22  -4   2  120.89    6.30
  22   4   2  121.49    6.60
 -22   4  -2  131.79    7.30
 -22   4  -2  120.09    7.40
 -22   4  -2  123.19    6.70
 -24  -4  -2   80.19    7.10
  24  -4   2   66.29    5.10
 -24  -4  -2   83.39    6.80
  24   4   2   73.29    5.40
 -24   4  -2   83.69    5.40
 -24   4  -2   86.09    6.10
 -24   4  -2   83.49    6.30
 -26  -4  -2  442.06   19.30
  26  -4   2  441.46   17.40
 -26  -4  -2  451.75   19.00
  26   4   2  436.16   17.50
 -26   4  -2  432.46   18.50
 -26   4  -2  448.66   18.30
 -26   4  -2  395.56   17.30
 -28  -4  -2   12.90    3.80
  28  -4   2   14.20    2.90
 -28  -4  -2   18.70    4.10
 -28   4  -2   11.50    3.20
 -28   4  -2   14.60    3.30
 -28   4  -2   14.00    2.70
  28   4   2   14.00    2.90
  28   4   2   16.90    3.90
 -30  -4  -2  134.19    9.00
  30  -4   2  127.59    7.00
 -30  -4  -2  140.39    8.90
  30   4   2  116.59    7.00
 -30   4  -2  118.59    7.80
 -30   4  -2  157.18    9.30
 -30   4  -2  122.59    8.00
  32  -4   2   23.70    3.10
 -32  -4  -2   20.10    4.20
 -32  -4  -2   21.10    3.80
 -32   4  -2   16.90    3.30
 -32   4  -2   16.40    3.10
  32   4   2   16.10    2.80
  34  -4   2   13.70    2.50
 -34  -4  -2   14.60    3.40
 -34  -4  -2   18.30    3.90
 -34   4  -2    9.70    2.90
  34   4   2   15.60    2.60
 -34   4  -2   17.30    3.00
  36  -4   2   56.09    4.10
 -36  -4  -2   45.70    4.70
 -36  -4  -2   62.09    5.50
 -36   4  -2   64.89    4.70
 -38  -4  -2    3.10    2.20
  38  -4   2   -4.10    1.80
 -38   4  -2    1.30    1.60
 -40  -4  -2   -0.90    1.40
 -43  -5   2    8.90    1.80
  41  -5  -2    6.60    1.80
 -41  -5   2    5.70    2.40
 -41   5   2    8.50    1.60
  39  -5  -2   76.49    4.90
 -39  -5   2   74.39    6.00
 -39  -5   2   87.19    6.10
 -39   5   2   87.69    4.90
  39   5  -2   78.49    5.20
  37  -5  -2  150.08    7.60
 -37  -5   2  138.59    8.60
 -37  -5   2  165.98    9.10
 -37   5   2  157.18    7.60
  37   5  -2  150.68    7.70
 -37   5   2  164.78    7.80
 -35  -5   2    4.90    3.20
 -35  -5   2    6.60    3.20
  35  -5  -2    5.20    2.50
 -35   5   2    5.10    2.60
 -35   5   2    6.30    2.60
  35   5  -2    7.30    2.70
 -33  -5   2  142.59    8.90
  33  -5  -2  131.79    7.20
 -33  -5   2  117.79    8.60
 -33   5   2  130.29    7.50
  33   5  -2  129.09    7.40
 -33   5   2  133.29    7.00
 -33   5   2  128.69    7.30
 -31  -5   2    2.00    3.00
  31  -5  -2   -1.40    2.20
 -31  -5   2    0.60    3.20
 -31   5   2    1.30    2.30
  31   5  -2    0.00    2.40
 -31   5   2   -0.50    2.10
 -31   5   2    0.00    2.50
 -29  -5   2    1.00    3.30
  29  -5  -2   -0.50    2.10
 -29  -5   2    1.80    3.20
 -29   5   2    0.70    2.50
 -29   5   2   -2.10    2.00
 -29   5   2    3.10    2.50
  29   5  -2    3.90    2.50
  27  -5  -2  148.49    7.40
 -27  -5   2  146.39    9.20
 -27  -5   2  152.18    9.00
  27   5  -2  156.88    7.90
 -27   5   2  152.88    8.00
 -27   5   2  166.68    8.10
 -27   5   2  153.88    8.20
  25  -5  -2   75.39    4.80
 -25  -5   2   83.59    6.60
 -25  -5   2   74.49    5.60
 -25  -5   2   87.39    6.50
  25   5  -2   83.69    5.30
 -25   5   2   76.89    5.30
 -25   5   2   82.19    5.30
 -25   5   2   86.49    5.90
 -23  -5   2  319.67   14.20
 -23  -5   2  296.67   13.00
  23  -5  -2  312.27   12.50
 -23  -5   2  316.27   13.90
 -23   5   2  316.97   13.30
 -23   5   2  314.77   13.10
  23   5  -2  323.17   12.90
 -23   5   2  322.27   13.10
 -21  -5   2  183.88    9.10
 -21  -5   2  184.48    9.30
 -21  -5   2  168.68    8.30
  21  -5  -2  186.08    7.70
 -21   5   2  183.88    8.60
  21   5  -2  188.88    8.10
 -21   5   2  182.88    8.30
 -21   5   2  177.28    8.20
 -19  -5   2  210.68    9.50
 -19  -5   2  222.78   10.10
 -19  -5   2  220.98   10.20
  19  -5  -2  212.38    8.70
 -19   5   2  219.28    9.60
 -19   5   2  215.78    9.30
  19   5  -2  222.08    9.10
 -19   5   2  216.48    9.30
 -17  -5   2  942.01   35.90
  17  -5  -2  958.40   34.80
 -17  -5   2  989.20   36.10
 -17   5   2  958.80   35.30
  17   5  -2  980.60   35.10
 -17   5   2  966.10   35.50
 -17   5   2  933.01   35.30
 -15  -5   2  593.04   22.70
 -15  -5   2  650.33   23.80
  15  -5  -2  628.54   22.60
 -15  -5   2  600.84   23.60
 -15   5   2  619.24   23.30
  13  -5  -2  106.89    4.50
 -13  -5   2  107.29    4.80
 -13  -5   2  110.99    5.80
 -13  -5   2  104.89    5.70
 -13   5   2  110.19    5.40
 -13   5   2  101.69    5.00
  13   5  -2  108.59    4.90
 -13   5   2  107.99    5.00
  13   5  -2  109.79    5.90
  11  -5  -2  509.35   18.70
 -11  -5   2  504.35   19.60
 -11  -5   2  533.85   19.70
 -11  -5   2  521.45   19.00
  11   5  -2  540.35   19.00
 -11   5   2  495.85   19.10
 -11   5   2  515.95   19.40
  11   5  -2  483.65   19.60
 -11   5   2  526.55   19.10
  -9  -5   2  760.32   28.20
   9  -5  -2  794.12   27.90
  -9  -5   2  791.82   28.70
  -9  -5   2  733.03   28.70
   9   5  -2  828.62   28.20
  -9   5   2  792.72   28.60
  -9   5   2  711.63   28.30
  -9   5   2  828.22   28.30
   9   5  -2  753.02   28.70
  -7  -5   2   -0.10    1.70
   7  -5  -2    1.10    0.70
  -7  -5   2    0.70    1.00
  -7  -5   2    7.00    1.70
  -7   5   2    2.70    1.00
  -7   5   2    0.80    1.60
   7   5  -2    2.70    1.10
  -7   5   2    0.90    1.30
  -5  -5   2  272.97   10.30
  -5  -5   2  286.37   10.70
   5  -5  -2  269.87   10.30
   5  -5  -2  266.57   10.00
   5   5  -2  263.87   10.30
  -3  -5   2    7.00    1.60
  -3  -5   2    5.40    1.10
   3  -5  -2    6.00    0.90
   3  -5  -2    6.20    1.30
   3   5  -2    9.30    1.40
   1  -5  -2   32.30    1.90
  -1  -5   2   27.70    2.00
   1  -5  -2   31.30    2.50
   1   5  -2   34.20    2.20
  -1  -5  -2  479.25   17.60
  -1  -5  -2  517.25   18.20
   1  -5   2  476.65   17.60
  -1   5  -2  469.55   18.40
   1   5   2  451.85   18.20
   1   5   2  479.65   17.60
  -1   5  -2  497.65   17.60
  -1   5  -2  475.55   18.40
  -1   5  -2  505.15   18.10
   3  -5   2 2739.33   96.49
  -3  -5  -2 2912.11   97.09
  -3  -5  -2 2699.53   96.59
   3   5   2 2627.24   96.89
   3   5   2 2678.23   96.49
  -3   5  -2 2549.04   96.89
  -3   5  -2 2792.02   96.99
  -3   5  -2 2690.83   96.39
   5  -5   2 2252.67   76.29
  -5  -5  -2 2184.28   76.99
  -5  -5  -2 2181.78   76.39
   5   5   2 2058.69   76.79
   5   5   2 2140.09   76.39
  -5   5  -2 2198.58   76.79
  -5   5  -2 1980.10   76.39
  -5   5  -2 2186.08   76.79
  -5   5  -2 2077.69   76.69
  -7  -5  -2  113.19    6.10
   7  -5   2  117.49    4.90
  -7  -5  -2  121.39    5.90
  -7  -5  -2  109.59    5.00
  -7   5  -2  110.39    5.40
   7   5   2  118.49    5.00
  -7   5  -2  121.79    5.50
   7   5   2  105.89    5.60
  -7   5  -2  113.49    5.40
   9  -5   2   12.60    1.40
  -9  -5  -2   13.50    2.70
  -9  -5  -2   11.80    2.30
  -9  -5  -2   11.30    1.60
  -9   5  -2   13.60    1.90
  -9   5  -2   14.20    2.10
  -9   5  -2   14.90    2.00
   9   5   2   11.00    1.50
 -11  -5  -2  354.76   14.90
  11  -5   2  374.46   13.80
 -11  -5  -2  372.26   13.90
 -11  -5  -2  356.76   14.80
 -11   5  -2  358.46   14.20
  11   5   2  367.96   13.90
 -13  -5  -2    7.60    2.50
 -13  -5  -2    6.50    1.50
 -13  -5  -2    5.20    2.30
  13  -5   2    5.70    1.40
 -13   5  -2    6.90    2.10
 -13   5  -2    4.00    1.80
 -13   5  -2    5.20    1.90
  15  -5   2   12.20    1.70
 -15  -5  -2   10.40    2.80
 -15  -5  -2   14.00    1.80
 -15  -5  -2   16.70    3.00
 -15   5  -2   15.20    2.40
  15   5   2   15.10    2.00
 -15   5  -2   13.50    2.40
 -15   5  -2   18.40    2.40
 -17  -5  -2   11.40    3.00
 -17  -5  -2   15.60    3.30
  17  -5   2   11.20    1.90
 -17   5  -2   13.30    2.60
 -17   5  -2   15.00    2.40
 -17   5  -2   15.70    2.70
  17   5   2   13.20    2.00
 -19  -5  -2  186.68   10.10
  19  -5   2  195.28    8.40
 -19  -5  -2  192.28    9.80
 -19   5  -2  195.68    8.80
 -19   5  -2  166.88    9.10
  19   5   2  199.38    8.60
 -19   5  -2  213.48    9.30
 -21  -5  -2  100.69    7.30
  21  -5   2  120.09    6.00
 -21  -5  -2  102.49    7.70
 -21   5  -2  114.79    6.70
  21   5   2  113.59    6.10
 -21   5  -2  111.89    6.20
 -21   5  -2  112.69    6.90
 -23  -5  -2   34.90    4.60
 -23  -5  -2   23.50    4.10
  23  -5   2   30.20    3.10
 -23   5  -2   20.40    3.40
 -23   5  -2   24.90    3.20
  23   5   2   20.70    2.80
 -23   5  -2   29.20    3.60
 -25  -5  -2   74.59    7.40
 -25  -5  -2   87.39    7.20
  25  -5   2   88.29    5.50
  25   5   2   71.59    5.60
 -25   5  -2   83.29    6.40
 -25   5  -2   81.89    5.60
 -25   5  -2   75.59    6.10
 -27  -5  -2   57.89    5.80
 -27  -5  -2   72.29    6.50
  27  -5   2   70.89    5.20
 -27   5  -2   65.59    6.00
  27   5   2   64.69    5.20
 -27   5  -2   62.89    6.00
 -27   5  -2   63.39    5.00
 -29  -5  -2   37.50    5.00
  29  -5   2   40.00    3.70
 -29  -5  -2   27.00    4.40
  29   5   2   34.60    3.70
  29   5   2   46.00    5.20
 -29   5  -2   39.60    4.30
 -29   5  -2   36.70    4.10
 -29   5  -2   40.90    4.00
 -31  -5  -2   95.79    7.80
 -31  -5  -2  100.49    7.60
  31  -5   2   96.99    6.00
 -31   5  -2  102.29    6.80
  31   5   2   90.19    5.90
 -31   5  -2   89.19    6.40
  33  -5   2   17.20    2.90
 -33  -5  -2   13.20    3.50
 -33  -5  -2   18.70    3.90
 -33   5  -2   16.30    3.10
 -33   5  -2   12.30    2.80
  33   5   2   10.80    2.70
  35  -5   2   16.70    2.40
 -35  -5  -2   11.10    3.20
 -35  -5  -2   21.30    3.80
 -35   5  -2   19.40    2.90
 -37  -5  -2   17.10    3.00
  37  -5   2   11.30    2.10
 -37   5  -2   12.30    2.10
 -39  -5  -2   26.10    2.70
 -39   5  -2   22.30    1.90
  42  -6  -2    4.10    1.80
 -42  -6   2    6.50    2.00
 -40  -6   2  169.18    8.20
  40  -6  -2  153.28    7.20
 -40   6   2  153.98    6.60
  38  -6  -2  173.88    8.10
 -38  -6   2  193.58    9.40
 -38  -6   2  147.99    9.00
 -38   6   2  189.28    8.00
  38   6  -2  164.38    8.10
 -36  -6   2    0.10    2.90
 -36  -6   2   -0.30    2.70
  36  -6  -2    1.10    2.20
  36   6  -2   -0.80    2.20
 -36   6   2    2.70    2.30
 -36   6   2   -0.80    2.20
 -34  -6   2   38.10    5.10
 -34  -6   2   28.50    4.40
  34  -6  -2   22.40    3.10
  34   6  -2   31.20    3.40
 -34   6   2   36.00    3.80
 -34   6   2   34.20    3.70
 -32  -6   2   -2.20    3.40
  32  -6  -2    1.50    2.30
 -32  -6   2   -1.50    3.00
 -32   6   2    3.80    2.60
 -32   6   2    2.50    2.10
 -32   6   2    0.60    2.40
  32   6  -2   -0.90    2.40
 -30  -6   2   12.20    4.10
 -30  -6   2    7.70    3.70
  30  -6  -2    9.90    2.60
  30   6  -2   13.90    2.90
 -30   6   2   15.00    2.80
 -30   6   2    9.70    2.80
 -30   6   2   13.90    3.10
 -28  -6   2   23.10    4.00
  28  -6  -2   25.80    3.00
 -28  -6   2   30.40    4.70
 -28   6   2   30.10    3.60
 -28   6   2   30.40    3.80
 -28   6   2   27.20    3.30
  28   6  -2   24.00    3.30
 -26  -6   2  384.66   16.90
 -26  -6   2  379.16   17.10
  26  -6  -2  381.16   15.20
  26   6  -2  374.96   15.50
 -26   6   2  388.56   15.70
 -26   6   2  372.66   15.70
 -26   6   2  386.86   15.90
 -24  -6   2    8.60    2.90
 -24  -6   2    6.80    3.00
 -24  -6   2    9.90    3.40
  24  -6  -2    5.70    1.90
 -24   6   2    8.70    2.40
 -24   6   2    6.20    2.60
  24   6  -2    5.30    2.20
 -24   6   2    9.50    2.30
 -22  -6   2   66.79    5.60
  22  -6  -2   59.19    3.90
 -22  -6   2   59.99    4.50
 -22  -6   2   57.89    5.80
 -22   6   2   57.19    4.30
 -22   6   2   61.49    4.90
  22   6  -2   61.29    4.50
 -22   6   2   67.09    4.40
 -20  -6   2  421.06   17.00
  20  -6  -2  406.76   15.50
 -20  -6   2  368.86   16.10
 -20  -6   2  416.76   17.20
 -20   6   2  407.86   16.00
 -20   6   2  409.66   16.30
 -20   6   2  392.16   16.00
  20   6  -2  430.96   15.90
  18  -6  -2   63.69    3.50
 -18  -6   2   71.09    5.20
 -18  -6   2   63.69    5.20
 -18   6   2   57.59    4.50
 -18   6   2   64.89    4.10
  18   6  -2   61.09    3.90
 -18   6   2   61.49    4.00
  16  -6  -2  582.44   21.30
 -16  -6   2  549.54   21.40
 -16  -6   2  599.54   22.70
 -16  -6   2  558.44   22.40
  16   6  -2  578.54   21.60
 -16   6   2  591.04   21.80
 -16   6   2  608.34   22.10
 -16   6   2  561.84   21.70
  14  -6  -2  346.77   13.00
 -14  -6   2  345.97   14.20
 -14  -6   2  364.26   14.40
 -14  -6   2  340.77   13.30
  14   6  -2  356.46   14.20
 -14   6   2  333.47   13.90
  12  -6  -2  212.58    8.10
 -12  -6   2  216.48    8.50
 -12  -6   2  228.28    9.50
 -12  -6   2  196.38    9.20
  12   6  -2  208.78    8.50
 -12   6   2  208.88    8.50
 -12   6   2  204.38    8.50
  12   6  -2  211.78    9.30
 -10  -6   2 4147.39  139.09
 -10  -6   2 3697.83  139.59
  10  -6  -2 4026.50  138.79
  10   6  -2 3793.32  139.59
 -10   6   2 3941.01  139.39
 -10   6   2 3654.63  139.09
  10   6  -2 4077.29  139.09
  -8  -6   2   15.60    2.20
  -8  -6   2   19.50    2.40
   8  -6  -2   19.90    1.60
  -8  -6   2   19.70    1.80
   8   6  -2   17.70    2.30
  -8   6   2   16.50    1.80
   8   6  -2   20.10    1.80
  -8   6   2   21.30    1.80
  -8   6   2   21.40    2.10
  -6  -6   2  149.39    5.80
  -6  -6   2  149.19    6.40
   6  -6  -2  139.89    5.50
   6  -6  -2  137.69    5.90
  -6  -6   2  142.59    6.50
  -6   6   2  128.29    5.90
  -6   6   2  142.69    6.30
   6   6  -2  150.18    5.90
   6   6  -2  134.89    6.30
  -4  -6   2  146.49    6.40
   4  -6  -2  148.09    5.80
  -4  -6   2  133.89    7.30
   4  -6  -2  153.38    6.20
  -4  -6   2  154.48    6.00
   4   6  -2  150.88    6.50
  -4   6   2  149.88    6.20
  -4   6   2  143.99    6.50
   4   6  -2  150.78    6.00
  -2  -6   2  193.08    7.30
  -2  -6   2  169.48    6.90
   2  -6  -2  177.58    7.30
   2  -6  -2  175.68    6.80
   2   6  -2  177.88    6.90
   2   6  -2  170.78    7.30
  -2   6   2  163.98    7.10
   0  -6  -2    3.10    0.90
   0  -6   2    1.60    0.90
   0  -6  -2    3.80    1.40
   0   6   2    3.10    1.40
   0   6  -2    1.90    1.40
   0   6  -2    1.40    1.00
  -2  -6  -2  647.44   23.50
   2  -6   2  666.23   23.50
  -2  -6  -2  660.73   24.10
  -2   6  -2  605.84   23.80
  -2   6  -2  663.93   23.90
   2   6   2  632.04   23.90
  -2   6  -2  665.23   23.90
  -2   6  -2  639.64   23.40
   2   6   2  638.04   23.50
  -4  -6  -2 4233.58  145.59
  -4  -6  -2 3794.12  146.09
  -4   6  -2 3857.91  145.19
  -4   6  -2 4245.38  145.29
  -4   6  -2 3929.21  144.69
   4   6   2 4128.09  145.29
   4   6   2 4317.97  144.89
  -6  -6  -2 1925.71   67.79
   6  -6   2 1910.01   67.69
  -6  -6  -2 1997.70   68.59
  -6  -6  -2 1795.32   68.49
  -6   6  -2 1914.91   68.19
   6   6   2 1932.91   67.79
  -6   6  -2 1792.92   68.09
  -6   6  -2 1923.91   68.19
   6   6   2 1845.72   68.29
  -8  -6  -2  403.86   16.80
  -8  -6  -2  431.06   16.00
   8  -6   2  424.96   15.80
  -8  -6  -2  433.36   16.90
  -8   6  -2  428.76   16.30
   8   6   2  407.36   16.50
   8   6   2  428.66   15.90
  -8   6  -2  435.96   16.40
 -10  -6  -2   22.60    2.10
 -10  -6  -2   25.30    3.20
 -10  -6  -2   27.40    3.40
  10  -6   2   21.60    1.90
  10   6   2   22.00    2.10
 -10   6  -2   21.40    2.30
 -12  -6  -2    7.50    2.60
 -12  -6  -2   15.10    2.90
  12  -6   2   14.60    1.70
 -12   6  -2   16.00    2.20
 -12   6  -2   10.00    2.20
 -12   6  -2   13.40    2.10
  14  -6   2  145.19    6.40
 -14  -6  -2  143.29    7.80
 -14  -6  -2  147.69    8.00
 -14   6  -2  146.49    7.00
 -14   6  -2  139.59    7.10
  14   6   2  149.19    6.60
 -14   6  -2  149.79    7.10
 -16  -6  -2   99.49    6.90
 -16  -6  -2  111.99    5.40
  16  -6   2   96.89    5.00
 -16  -6  -2   92.09    6.50
 -16   6  -2   97.89    5.70
 -16   6  -2   99.99    5.60
 -16   6  -2   97.69    5.90
  16   6   2  103.39    5.30
 -18  -6  -2   60.29    5.90
 -18  -6  -2   73.09    5.80
  18  -6   2   64.19    4.10
 -18   6  -2   63.89    4.70
 -18   6  -2   66.79    4.70
 -18   6  -2   57.29    4.90
  18   6   2   65.49    4.40
 -20  -6  -2   12.90    3.60
  20  -6   2   14.50    2.30
 -20  -6  -2   13.30    3.50
 -20   6  -2   15.70    2.70
  20   6   2   14.10    2.40
 -20   6  -2   15.30    2.90
 -20   6  -2   12.80    2.70
  22  -6   2  149.29    7.10
 -22  -6  -2  141.79    9.20
 -22  -6  -2  138.79    8.80
 -22   6  -2  142.19    7.50
 -22   6  -2  149.79    8.20
 -22   6  -2  141.19    7.80
  22   6   2  136.89    7.30
 -24  -6  -2    3.70    3.70
  24  -6   2   -0.40    2.10
 -24  -6  -2   -1.20    3.30
  24   6   2    3.60    2.30
 -24   6  -2    0.70    2.30
 -24   6  -2    0.30    2.50
 -24   6  -2   -1.80    2.40
 -26  -6  -2   20.30    4.60
 -26  -6  -2   17.30    4.10
  26  -6   2   15.80    2.80
 -26   6  -2   16.90    3.40
 -26   6  -2   14.80    2.90
 -26   6  -2   15.30    3.30
  26   6   2   10.60    2.70
 -28  -6  -2   97.49    8.00
  28  -6   2   84.69    5.80
 -28  -6  -2   94.79    7.80
 -28   6  -2   80.99    6.50
  28   6   2   87.89    5.80
 -28   6  -2   84.99    5.90
 -28   6  -2   88.69    6.60
  30  -6   2  111.09    6.40
 -30  -6  -2  102.59    8.10
 -30  -6  -2  105.39    8.30
  30   6   2  104.49    6.30
 -30   6  -2  107.09    7.00
  30   6   2  116.39    8.10
 -30   6  -2  110.09    6.90
  32  -6   2  128.69    6.60
 -32  -6  -2  116.49    8.10
 -32  -6  -2  135.19    8.30
 -32   6  -2  109.89    6.60
 -32   6  -2  131.09    7.20
  32   6   2  103.49    6.40
 -34  -6  -2   25.10    4.00
 -34  -6  -2   15.20    3.50
  34  -6   2   15.30    2.60
 -34   6  -2   16.90    2.80
 -36  -6  -2   -0.10    2.60
  36  -6   2    2.90    1.90
 -36  -6  -2    2.50    3.20
 -36   6  -2    0.40    1.80
 -38  -6  -2  142.29    7.20
  38  -6   2  143.79    8.20
 -38   6  -2  149.29    6.20
 -41  -7   2   71.89    4.70
  41  -7  -2   63.29    4.00
 -39  -7   2  160.78    9.50
 -39  -7   2  197.68    9.30
  39  -7  -2  193.08    8.30
 -39   7   2  195.98    7.70
  37  -7  -2   14.20    2.50
 -37  -7   2   13.10    3.30
 -37  -7   2   14.70    3.60
  37   7  -2   14.30    2.70
 -37   7   2   16.60    2.40
 -35  -7   2    7.00    3.10
 -35  -7   2    9.50    3.50
  35  -7  -2    6.20    2.40
  35   7  -2    6.30    2.40
 -35   7   2    6.70    2.30
 -35   7   2    5.00    2.40
 -33  -7   2   80.79    6.90
 -33  -7   2   55.59    5.80
  33  -7  -2   68.79    5.20
 -33   7   2   66.09    5.20
 -33   7   2   62.09    5.30
  33   7  -2   61.59    5.20
  31  -7  -2   35.10    3.50
 -31  -7   2   32.70    4.90
 -31  -7   2   36.20    5.40
 -31   7   2   39.70    3.50
 -31   7   2   33.50    3.70
  31   7  -2   28.30    3.50
 -31   7   2   21.70    3.40
  29  -7  -2   82.29    5.40
 -29  -7   2   75.29    7.50
 -29  -7   2   91.49    7.40
  29   7  -2   67.09    5.60
 -29   7   2   74.59    5.30
 -29   7   2   79.69    5.60
 -29   7   2   67.69    5.80
 -27  -7   2   33.60    4.60
 -27  -7   2   40.20    5.30
  27  -7  -2   30.00    3.20
 -27   7   2   28.60    3.60
 -27   7   2   36.50    3.60
  27   7  -2   43.20    4.00
 -27   7   2   35.60    3.80
  25  -7  -2    4.50    2.00
 -25  -7   2    7.80    3.70
 -25  -7   2    6.90    3.30
 -25   7   2    3.70    2.10
 -25   7   2    4.00    2.20
 -25   7   2    8.90    2.80
  25   7  -2    4.20    2.40
 -23  -7   2  135.29    8.60
 -23  -7   2  126.29   10.90
 -23  -7   2  128.99    8.20
  23  -7  -2  141.19    6.50
 -23   7   2  132.19    7.40
 -23   7   2  137.29    7.00
  23   7  -2  137.99    6.90
 -23   7   2  135.39    6.90
 -21  -7   2   12.40    3.40
  21  -7  -2   10.90    1.80
 -21  -7   2    9.20    2.70
 -21  -7   2   12.10    3.10
 -21   7   2   14.70    2.80
 -21   7   2   14.40    2.30
  21   7  -2   10.80    2.10
 -21   7   2   11.90    2.30
 -19  -7   2  202.58   10.30
  19  -7  -2  205.98    8.40
 -19  -7   2  205.38   10.00
 -19   7   2  212.28    9.40
 -19   7   2  197.78    8.90
 -19   7   2  200.88    8.90
  19   7  -2  214.88    9.00
 -17  -7   2  674.83   26.90
  17  -7  -2  709.43   25.30
 -17  -7   2  705.73   26.70
 -17  -7   2  640.24   25.40
 -17   7   2  673.33   25.70
  17   7  -2  710.43   25.70
 -17   7   2  699.23   25.80
 -17   7   2  701.43   26.10
 -15  -7   2  807.42   29.70
  15  -7  -2  807.72   29.50
 -15  -7   2  798.52   30.70
 -15  -7   2  789.72   30.90
  15   7  -2  823.52   30.70
 -15   7   2  827.12   30.20
  15   7  -2  806.12   29.80
 -15   7   2  828.82   29.90
 -15   7   2  798.92   29.90
 -13  -7   2  247.38   11.00
 -13  -7   2  238.68   10.80
  13  -7  -2  240.58    9.50
 -13  -7   2  259.07    9.90
  13   7  -2  252.87   10.80
 -11  -7   2 3195.18  118.39
 -11  -7   2 3322.67  118.59
  11  -7  -2 3434.16  117.49
 -11  -7   2 3353.36  117.79
  11   7  -2 3368.96  117.79
 -11   7   2 3255.87  117.79
 -11   7   2 3234.18  117.79
  11   7  -2 3230.98  118.39
  -9  -7   2  600.44   21.90
   9  -7  -2  607.24   21.60
  -9  -7   2  597.44   22.70
  -9  -7   2  573.74   22.60
  -9   7   2  568.54   21.90
  -9   7   2  606.44   22.30
   9   7  -2  619.34   22.00
   9   7  -2  582.14   22.50
  -7  -7   2  476.95   17.80
  -7  -7   2  483.55   18.40
   7  -7  -2  485.05   17.50
   7  -7  -2  496.05   17.90
  -7  -7   2  453.05   18.30
  -7   7   2  439.36   17.80
   7   7  -2  510.25   17.80
   7   7  -2  470.15   18.20
  -7   7   2  490.05   18.10
   5  -7  -2    0.20    1.20
  -5  -7   2    1.20    1.90
   5  -7  -2    1.90    0.90
  -5  -7   2   -1.20    1.00
  -5  -7   2    0.90    1.60
  -5   7   2    1.10    1.50
   5   7  -2    0.10    1.50
   5   7  -2    2.60    1.20
  -5   7   2    0.50    1.10
   3  -7  -2  147.29    5.70
  -3  -7   2  135.19    6.40
  -3  -7   2  139.39    5.80
  -3  -7   2  144.79    6.40
   3  -7  -2  143.59    6.20
  -3   7   2  138.39    6.30
   3   7  -2  144.99    5.90
  -3   7   2  138.39    6.00
   3   7  -2  139.89    6.30
  -1  -7   2  363.36   13.00
  -1  -7   2  316.77   13.40
   1  -7  -2  352.76   13.50
   1  -7  -2  340.77   12.90
  -1  -7   2  361.16   13.40
   1   7  -2  360.06   12.90
  -1   7   2  335.67   13.20
   1   7  -2  334.17   13.30
  -1  -7  -2   12.80    1.30
  -1  -7  -2   13.30    2.00
   1  -7   2   13.50    1.40
   1   7   2   11.30    1.70
   1   7   2   14.90    1.80
  -1   7  -2   16.40    1.50
  -1   7  -2   16.40    1.90
  -3  -7  -2   54.59    5.10
   3  -7   2   81.99    3.60
  -3  -7  -2   73.89    3.60
  -3  -7  -2   79.19    4.60
   3   7   2   73.19    4.20
   3   7   2   72.79    3.60
  -3   7  -2   70.49    3.90
  -3   7  -2   79.19    4.20
  -3   7  -2   73.29    4.10
  -5  -7  -2 5371.56  177.78
  -5  -7  -2 4733.53  177.68
   5   7   2 4865.01  177.38
   5   7   2 4923.81  176.78
  -7  -7  -2 2032.40   76.79
  -7  -7  -2 2123.99   76.89
   7  -7   2 2107.29   75.79
  -7  -7  -2 2197.68   75.99
   7   7   2 2102.09   76.49
   7   7   2 2125.49   75.89
  -7   7  -2 2145.29   76.29
  -9  -7  -2  208.88   10.20
  -9  -7  -2  234.88   10.40
   9  -7   2  232.28    9.00
  -9   7  -2  226.18    9.60
  -9   7  -2  225.48    9.60
   9   7   2  232.18    9.90
   9   7   2  226.28    9.10
 -11  -7  -2  338.37   14.70
 -11  -7  -2  359.36   14.90
  11  -7   2  353.66   13.40
 -11   7  -2  343.67   13.90
 -11   7  -2  369.66   14.20
 -11   7  -2  340.97   14.00
 -13  -7  -2   87.69    6.10
 -13  -7  -2   90.49    4.80
  13  -7   2   89.79    4.50
 -13  -7  -2   90.99    6.30
  13   7   2   81.99    4.70
 -13   7  -2   93.99    5.40
 -13   7  -2   87.59    5.10
 -13   7  -2   93.29    5.20
 -15  -7  -2    2.10    2.70
  15  -7   2    2.80    1.50
 -15  -7  -2    4.80    1.60
 -15  -7  -2    1.00    2.60
 -15   7  -2    3.60    2.10
 -15   7  -2    4.00    2.00
  15   7   2    3.10    1.60
 -15   7  -2    2.60    2.00
  17  -7   2   14.80    2.10
 -17  -7  -2   27.00    4.00
 -17  -7  -2   19.50    3.80
  17   7   2   21.00    2.50
 -17   7  -2   15.90    2.80
 -17   7  -2   22.90    3.00
 -17   7  -2   16.00    2.70
 -19  -7  -2    7.40    3.40
  19  -7   2   10.00    2.00
 -19  -7  -2   12.50    3.60
 -19   7  -2    9.90    2.50
  19   7   2    5.00    2.00
 -19   7  -2   10.60    2.60
 -19   7  -2   12.80    2.80
 -21  -7  -2  195.38   10.50
  21  -7   2  190.38    8.70
 -21  -7  -2  204.18   11.10
 -21   7  -2  186.88    9.20
  21   7   2  183.48    8.80
 -21   7  -2  197.28    9.40
 -21   7  -2  194.28    9.70
  23  -7   2  191.38    8.60
 -23  -7  -2  197.68   11.20
 -23  -7  -2  187.18   10.60
 -23   7  -2  180.68    9.50
 -23   7  -2  172.88    9.20
  23   7   2  169.98    8.60
 -23   7  -2  185.08    9.00
  25  -7   2    6.80    2.40
 -25  -7  -2    4.90    3.60
 -25  -7  -2    5.70    3.70
 -25   7  -2    4.00    2.70
 -25   7  -2    5.80    2.60
  25   7   2    7.30    2.50
 -25   7  -2    5.90    2.90
 -27  -7  -2  130.99    9.30
  27  -7   2  148.19    7.40
 -27  -7  -2  150.18    9.90
 -27   7  -2  121.79    7.80
 -27   7  -2  146.59    8.10
 -27   7  -2  116.59    7.20
  27   7   2  134.29    7.30
 -29  -7  -2    6.70    3.60
  29  -7   2    3.70    2.50
 -29  -7  -2    0.60    3.20
 -29   7  -2    5.60    2.60
 -29   7  -2    6.80    3.00
  29   7   2    6.10    2.50
  31  -7   2  202.98    9.30
 -31  -7  -2  223.48   11.20
 -31  -7  -2  185.28   11.10
  31   7   2  223.88   16.60
  31   7   2  187.08   10.80
 -31   7  -2  189.18    9.40
 -31   7  -2  206.48    9.80
 -33  -7  -2    3.80    3.00
 -33  -7  -2    6.90    3.10
  33  -7   2    8.80    2.30
 -33   7  -2   13.00    2.70
  35  -7   2   38.10    3.10
 -35  -7  -2   35.30    4.20
 -35  -7  -2   34.30    4.40
 -35   7  -2   34.40    3.10
 -37  -7  -2    3.40    2.40
  37  -7   2    2.30    1.90
 -37   7  -2    3.10    1.40
 -42  -8   2  172.48    7.60
  40  -8  -2   24.20    2.40
 -40  -8   2   30.60    3.20
  38  -8  -2   47.20    3.80
 -38  -8   2   32.10    4.20
 -38  -8   2   53.79    4.80
 -38   8   2   48.10    3.10
 -36  -8   2   28.20    4.10
  36  -8  -2   32.40    3.20
 -36  -8   2   41.00    4.80
 -36   8   2   27.30    2.80
  36   8  -2   28.70    3.20
 -34  -8   2   29.90    4.50
  34  -8  -2   30.00    3.40
 -34  -8   2   19.50    4.00
 -34   8   2   35.30    3.40
 -34   8   2   30.10    3.50
  34   8  -2   31.50    3.40
 -32  -8   2  340.77   15.20
 -32  -8   2  277.37   15.00
  32  -8  -2  313.87   13.10
  32   8  -2  293.77   13.20
 -32   8   2  323.07   13.30
 -32   8   2  312.07   13.40
 -30  -8   2   39.70    5.10
  30  -8  -2   66.79    5.00
 -30  -8   2   54.29    5.90
  30   8  -2   66.99    5.30
 -30   8   2   55.59    5.00
 -30   8   2   56.29    4.90
 -28  -8   2    9.00    3.80
  28  -8  -2   13.40    2.70
 -28  -8   2   17.60    4.60
  28   8  -2   12.60    2.80
 -28   8   2   19.40    3.50
 -28   8   2   16.30    3.00
 -28   8   2   14.60    2.70
 -26  -8   2    5.70    3.70
 -26  -8   2    3.60    3.60
  26  -8  -2   -0.10    2.00
  26   8  -2    2.10    2.30
 -26   8   2   -0.50    2.00
 -26   8   2    2.40    2.30
 -26   8   2    0.40    2.40
 -24  -8   2  149.09    9.40
 -24  -8   2  162.08    9.90
  24  -8  -2  167.78    7.60
 -24   8   2  156.78    8.30
 -24   8   2  165.58    7.90
  24   8  -2  168.38    8.10
 -24   8   2  155.48    7.90
 -22  -8   2  371.56   17.20
 -22  -8   2  401.26   17.00
  22  -8  -2  384.36   15.10
 -22   8   2  388.96   15.90
  22   8  -2  383.06   15.50
 -22   8   2  384.96   15.50
 -22   8   2  387.56   15.60
 -20  -8   2   94.09    6.90
  20  -8  -2   77.79    4.50
 -20  -8   2   89.29    6.40
 -20   8   2   81.99    5.00
 -20   8   2   77.49    4.90
  20   8  -2   82.89    5.10
 -20   8   2   89.89    5.60
  18  -8  -2  468.75   17.80
 -18  -8   2  485.25   19.70
 -18  -8   2  465.25   19.40
 -18   8   2  480.15   18.30
 -18   8   2  476.55   18.20
 -18   8   2  484.45   18.60
  18   8  -2  444.86   18.10
 -16  -8   2  599.14   23.30
  16  -8  -2  608.04   21.60
 -16  -8   2  564.94   21.80
 -16  -8   2  592.44   23.00
  16   8  -2  587.44   21.90
 -16   8   2  560.34   21.90
 -16   8   2  547.45   22.00
 -16   8   2  600.24   22.30
 -14  -8   2  512.65   20.00
 -14  -8   2  503.45   20.20
 -14  -8   2  521.85   18.90
  14  -8  -2  509.35   18.60
 -14   8   2  493.75   19.10
  14   8  -2  495.55   19.00
 -14   8   2  501.15   19.30
 -14   8   2  491.35   19.00
  14   8  -2  486.15   19.80
 -12  -8   2  478.15   17.30
 -12  -8   2  464.05   18.40
  12  -8  -2  458.95   16.90
 -12  -8   2  448.66   18.20
 -12   8   2  450.55   17.50
 -12   8   2  446.76   17.30
 -12   8   2  467.85   17.70
  12   8  -2  434.56   18.00
 -10  -8   2  186.68    8.80
 -10  -8   2  184.88    8.90
 -10  -8   2  195.48    8.00
  10  -8  -2  192.38    7.60
 -10   8   2  177.08    9.00
  10   8  -2  194.88    8.70
  10   8  -2  203.88    8.00
  -8  -8   2 1405.26   52.29
  -8  -8   2 1464.15   51.59
  -8  -8   2 1388.06   52.19
   8  -8  -2 1494.95   51.29
   8  -8  -2 1366.36   51.69
   8   8  -2 1381.86   51.99
   8   8  -2 1505.05   51.59
  -6  -8   2    5.50    2.10
   6  -8  -2    5.80    1.10
  -6  -8   2    4.50    1.40
  -6  -8   2    5.90    2.10
   6  -8  -2    7.40    1.60
  -6   8   2    4.20    1.70
   6   8  -2    7.00    1.40
   6   8  -2    6.70    1.90
  -6   8   2    5.00    1.40
  -4  -8   2 1204.88   46.20
   4  -8  -2 1272.87   46.10
  -4  -8   2 1314.27   46.30
  -4  -8   2 1360.96   45.70
   4  -8  -2 1291.37   45.50
  -4   8   2 1289.97   46.00
   4   8  -2 1191.78   46.00
   4   8  -2 1290.67   45.70
  -4   8   2 1192.88   45.80
  -2  -8   2    1.30    1.90
  -2  -8   2    2.40    1.10
  -2  -8   2    2.80    1.60
   2  -8  -2    2.50    1.00
   2  -8  -2    4.70    1.70
  -2   8   2    7.90    1.60
   2   8  -2    3.60    1.20
   2   8  -2    3.50    1.60
   0  -8   2 1620.14   60.59
   0  -8   2 1783.12   61.19
   0  -8  -2 1776.32   60.69
   0  -8   2 1606.14   61.09
   0  -8  -2 1789.02   61.39
   0   8  -2 1679.83   60.99
   0   8  -2 1644.34   60.59
   0   8   2 1642.54   60.99
  -2  -8  -2    9.20    2.20
   2  -8   2   12.10    1.80
  -2  -8  -2   16.80    3.20
   2  -8   2   13.90    2.20
  -4  -8  -2  478.65   19.10
   4  -8   2  461.25   18.40
  -4  -8  -2  511.25   19.00
   4   8   2  482.45   17.90
  -6  -8  -2  107.59    6.30
   6  -8   2  110.19    4.80
  -6  -8  -2  102.79    6.10
   6   8   2   96.69    5.50
  -6   8  -2   82.49    8.10
   6   8   2  100.49    4.80
  -8  -8  -2  700.13   24.50
   8  -8   2  664.43   24.00
  -8  -8  -2  629.14   25.10
  -8  -8  -2  642.64   25.20
  -8   8  -2  623.24   24.40
  -8   8  -2  653.73   24.60
   8   8   2  645.84   24.00
  -8   8  -2  656.33   24.50
   8   8   2  641.74   24.80
 -10  -8  -2  136.09    7.30
  10  -8   2  123.09    5.60
 -10  -8  -2  121.49    7.30
 -10  -8  -2  122.39    5.90
 -10   8  -2  115.39    6.30
  10   8   2  133.89    5.80
 -10   8  -2  128.49    6.30
 -10   8  -2  129.99    6.20
 -12  -8  -2 1692.33   62.79
  12  -8   2 1688.33   61.39
 -12  -8  -2 1707.23   61.69
 -12  -8  -2 1712.73   63.09
 -12   8  -2 1768.12   62.09
 -12   8  -2 1758.32   61.99
  12   8   2 1681.23   62.29
 -12   8  -2 1645.84   62.09
 -14  -8  -2  280.87   11.90
  14  -8   2  305.97   11.80
 -14  -8  -2  294.87   13.60
 -14  -8  -2  290.07   13.30
  14   8   2  296.27   11.90
 -14   8  -2  302.87   12.60
 -14   8  -2  297.67   12.30
 -14   8  -2  296.77   12.40
 -16  -8  -2   72.89    4.40
  16  -8   2   74.39    4.40
 -16  -8  -2   79.19    6.60
 -16  -8  -2   78.09    6.20
 -16   8  -2   60.59    5.10
 -16   8  -2   78.39    5.20
 -16   8  -2   73.89    5.00
  16   8   2   76.59    4.60
 -18  -8  -2   19.00    4.00
  18  -8   2   22.00    2.50
 -18  -8  -2   20.30    3.90
  18   8   2   18.50    2.60
 -18   8  -2   17.10    2.90
 -18   8  -2   13.70    2.80
 -18   8  -2   16.20    2.70
  20  -8   2   54.59    4.20
 -20  -8  -2   43.40    5.10
 -20  -8  -2   55.49    5.80
  20   8   2   50.49    4.30
 -20   8  -2   54.69    5.10
 -20   8  -2   50.39    4.30
 -20   8  -2   53.29    4.80
  22  -8   2  160.08    7.80
 -22  -8  -2  164.98    9.90
 -22  -8  -2  178.18   10.60
 -22   8  -2  158.58    8.50
  22   8   2  149.39    7.80
 -22   8  -2  168.78    8.90
 -22   8  -2  158.68    8.40
 -24  -8  -2   39.00    5.10
 -24  -8  -2   41.90    5.60
  24  -8   2   52.49    4.60
 -24   8  -2   51.89    4.80
  24   8   2   53.99    4.30
 -24   8  -2   48.20    4.50
 -24   8  -2   45.90    4.20
 -26  -8  -2  373.86   17.80
  26  -8   2  383.86   15.30
 -26  -8  -2  375.06   17.30
  26   8   2  341.27   15.10
 -26   8  -2  377.46   15.80
 -26   8  -2  369.16   15.90
 -26   8  -2  367.86   15.50
 -28  -8  -2   25.40    4.70
  28  -8   2   32.90    3.50
 -28  -8  -2   37.20    5.20
 -28   8  -2   29.90    3.80
  28   8   2   36.70    3.60
 -28   8  -2   39.90    4.00
  30  -8   2   59.99    4.80
 -30  -8  -2   49.40    5.60
 -30  -8  -2   58.89    6.00
 -30   8  -2   60.89    5.30
 -30   8  -2   50.09    4.70
 -32  -8  -2    2.90    3.10
  32  -8   2    2.40    2.00
 -32  -8  -2    3.30    3.30
 -32   8  -2    3.70    2.30
 -34  -8  -2    3.00    2.90
  34  -8   2    6.30    2.00
 -34  -8  -2    5.80    2.90
 -34   8  -2   10.90    2.30
 -36  -8  -2  123.79    6.80
  36  -8   2  108.39    5.80
 -36   8  -2  123.69    5.40
 -38  -8  -2   51.39    3.80
 -41  -9   2   13.20    2.20
 -39  -9   2   10.00    2.60
  39  -9  -2    4.70    1.70
 -37  -9   2   26.40    3.80
  37  -9  -2   24.50    2.70
 -37  -9   2   22.50    3.60
 -37   9   2   35.10    2.80
 -35  -9   2    5.10    3.20
  35  -9  -2   12.30    2.50
 -35  -9   2    9.80    3.50
 -35   9   2    9.70    2.20
  33  -9  -2  107.39    6.10
 -33  -9   2  113.49    8.20
 -33  -9   2   85.49    7.90
 -33   9   2  108.79    6.50
 -33   9   2  108.99    6.00
  33   9  -2   97.29    6.10
 -31  -9   2   83.59    7.60
  31  -9  -2   84.09    5.60
 -31  -9   2   75.79    7.70
  31   9  -2   74.29    5.50
 -31   9   2   79.69    5.40
 -31   9   2   75.39    5.90
 -29  -9   2   13.00    4.10
 -29  -9   2    8.80    4.00
  29  -9  -2   15.80    2.90
  29   9  -2   14.90    3.00
 -29   9   2   15.00    3.00
 -29   9   2    8.80    3.00
 -27  -9   2    4.10    4.00
 -27  -9   2   -2.00    3.30
  27  -9  -2    0.30    2.20
 -27   9   2    1.60    2.90
  27   9  -2   -0.10    2.30
 -27   9   2   -2.30    2.20
 -25  -9   2   81.29    7.40
 -25  -9   2   82.19    7.30
  25  -9  -2   77.99    5.10
 -25   9   2   68.69    5.30
  25   9  -2   72.59    5.50
 -25   9   2   76.59    5.20
 -25   9   2   71.09    5.90
 -23  -9   2  156.28    9.90
  23  -9  -2  158.58    7.40
 -23  -9   2  159.08    9.50
 -23   9   2  154.68    7.70
  23   9  -2  159.58    7.80
 -23   9   2  147.89    8.20
 -23   9   2  154.28    7.70
 -21  -9   2  136.19    8.90
  21  -9  -2  136.89    6.50
 -21  -9   2  138.89    8.60
 -21   9   2  143.59    7.00
  21   9  -2  130.59    7.00
 -21   9   2  134.79    7.00
 -21   9   2  140.49    7.40
 -19  -9   2  213.38   10.70
 -19  -9   2  194.98   10.90
  19  -9  -2  214.58    8.80
 -19   9   2  204.98    9.20
 -19   9   2  212.28    9.70
  19   9  -2  212.78    9.20
 -19   9   2  205.18    9.20
 -17  -9   2    8.30    3.30
  17  -9  -2    9.20    1.70
 -17  -9   2   10.50    3.20
 -17   9   2   13.30    2.10
 -17   9   2   12.20    2.20
 -17   9   2    9.30    2.40
  17   9  -2   10.60    2.10
  15  -9  -2  365.56   13.80
 -15  -9   2  356.56   15.60
 -15  -9   2  358.46   15.30
 -15   9   2  363.56   14.50
 -15   9   2  350.56   14.10
  15   9  -2  364.56   14.10
  15   9  -2  349.67   15.00
  13  -9  -2  264.07   10.40
 -13  -9   2  261.77   11.90
 -13  -9   2  268.77   12.10
 -13   9   2  264.67   10.80
  13   9  -2  273.57   10.80
 -13   9   2  263.87   11.20
  13   9  -2  267.47   11.70
  11  -9  -2   39.20    2.70
 -11  -9   2   32.40    3.60
 -11  -9   2   34.30    3.60
  11   9  -2   36.50    3.50
 -11   9   2   39.40    3.00
 -11   9   2   37.00    3.10
   9  -9  -2  648.44   23.70
  -9  -9   2  639.84   25.00
  -9  -9   2  626.64   24.70
   9  -9  -2  661.93   24.20
  -9   9   2  611.34   23.90
  -9   9   2  656.83   24.30
   9   9  -2  677.13   24.00
   9   9  -2  645.44   24.60
   7  -9  -2  113.09    5.80
  -7  -9   2  123.89    6.50
   7  -9  -2  129.59    5.20
  -7  -9   2  110.89    6.40
   7   9  -2  119.69    6.20
   7   9  -2  118.99    5.50
  -5  -9   2  392.66   15.30
   5  -9  -2  366.46   14.20
   5  -9  -2  388.66   14.90
  -5  -9   2  353.16   15.00
   5   9  -2  376.26   14.90
   5   9  -2  395.26   14.40
   3  -9  -2  481.55   16.90
   3  -9  -2  457.95   17.60
  -3  -9   2  464.35   17.70
  -3  -9   2  427.06   17.60
   3   9  -2  450.85   17.50
   3   9  -2  444.86   16.90
   1  -9  -2  389.86   14.10
  -1  -9   2  388.96   14.70
  -1  -9   2  348.47   14.60
   1  -9  -2  377.96   14.90
   1   9  -2  355.16   14.00
   1   9  -2  368.76   14.50
   1  -9   2  127.99    5.90
  -1  -9  -2  109.89    6.90
   1  -9   2  111.59    5.90
  -1  -9  -2  118.59    6.40
   3  -9   2  134.49    6.80
  -3  -9  -2  133.49    7.60
   3  -9   2  154.88    6.70
  -3  -9  -2  141.69    7.30
  -5  -9  -2    7.80    2.90
  -5  -9  -2    5.60    2.40
   5  -9   2    4.70    1.40
  -5  -9  -2    6.30    1.60
   5  -9   2    9.80    3.00
   5   9   2    5.20    1.60
  -5   9  -2    9.90    2.30
   5   9   2    7.40    2.20
   7  -9   2   17.10    1.80
  -7  -9  -2   18.10    3.10
  -7  -9  -2   17.00    3.00
  -7  -9  -2   16.80    2.10
  -7   9  -2   17.10    2.50
  -7   9  -2   17.70    2.50
   7   9   2   21.10    2.90
   7   9   2   16.50    1.90
  -7   9  -2   16.70    2.30
  -9  -9  -2  573.64   21.80
  -9  -9  -2  554.14   22.90
  -9  -9  -2  575.44   23.10
   9  -9   2  590.64   21.60
  -9   9  -2  619.24   22.30
   9   9   2  582.44   22.60
  -9   9  -2  576.04   22.30
  -9   9  -2  576.24   22.00
   9   9   2  571.04   21.60
  11  -9   2  181.68    7.70
 -11  -9  -2  190.08    9.70
 -11  -9  -2  185.78    8.00
 -11  -9  -2  183.08    9.40
 -11   9  -2  180.38    8.40
 -11   9  -2  179.58    8.50
 -11   9  -2  174.68    8.20
 -13  -9  -2  271.47   11.40
 -13  -9  -2  287.57   12.90
  13  -9   2  279.67   11.20
 -13  -9  -2  271.57   13.20
 -13   9  -2  292.97   12.10
 -13   9  -2  270.17   11.70
 -13   9  -2  284.87   11.90
  13   9   2  270.97   11.20
 -15  -9  -2    3.70    3.20
 -15  -9  -2    8.50    2.00
  15  -9   2    7.60    1.90
 -15  -9  -2    3.30    3.00
 -15   9  -2    7.00    2.40
 -15   9  -2    6.10    2.20
  15   9   2    6.40    1.90
 -15   9  -2    4.80    2.30
 -17  -9  -2   40.50    4.80
  17  -9   2   36.20    3.10
 -17  -9  -2   36.30    4.90
  17   9   2   33.80    3.10
 -17   9  -2   41.30    3.80
 -17   9  -2   32.80    3.70
 -17   9  -2   38.30    3.60
 -19  -9  -2    1.60    3.50
  19  -9   2   -0.40    1.90
 -19  -9  -2   -0.60    3.40
 -19   9  -2    3.20    2.30
 -19   9  -2    0.90    2.50
  19   9   2   -0.20    1.80
 -19   9  -2   -0.70    2.40
 -21  -9  -2   -3.20    3.10
 -21  -9  -2    5.20    3.60
  21  -9   2    0.90    2.10
 -21   9  -2    1.40    2.40
  21   9   2    1.00    2.00
 -21   9  -2    3.90    2.70
 -21   9  -2    2.10    2.50
  23  -9   2   17.20    2.90
 -23  -9  -2   11.30    4.00
 -23  -9  -2   18.50    4.80
 -23   9  -2   17.70    3.20
 -23   9  -2   15.70    3.30
  23   9   2   23.00    3.00
 -23   9  -2   17.90    3.10
 -25  -9  -2  118.59    9.20
 -25  -9  -2  112.29    8.60
  25  -9   2  102.29    6.40
 -25   9  -2  106.49    6.90
 -25   9  -2   98.49    6.60
 -25   9  -2  104.79    6.90
  27  -9   2   81.89    5.70
 -27  -9  -2   71.29    7.10
 -27  -9  -2   84.79    7.70
 -27   9  -2   81.49    6.10
 -27   9  -2   74.19    5.80
 -29  -9  -2  199.88   12.00
  29  -9   2  211.28    9.70
 -29  -9  -2  218.98   11.70
 -29   9  -2  224.08   10.20
 -31  -9  -2    4.40    3.30
  31  -9   2    4.60    2.10
 -31  -9  -2   -0.20    3.20
 -31   9  -2    2.30    2.30
  31   9   2    3.60    3.50
 -33  -9  -2  133.69    8.00
 -33  -9  -2  114.19    8.00
  33  -9   2  125.69    6.30
 -33   9  -2  131.89    6.40
 -35  -9  -2   -3.10    2.30
  35  -9   2    0.40    1.70
 -35   9  -2   -0.60    1.30
 -37  -9  -2   16.20    2.50
 -40 -10   2   68.89    4.30
  40 -10  -2   58.89    4.20
 -38 -10   2    4.90    2.40
  38 -10  -2    6.80    1.80
  36 -10  -2    1.90    1.80
 -36 -10   2    2.40    2.80
 -36 -10   2   -1.80    2.90
 -36  10   2    2.50    1.40
 -34 -10   2    5.60    3.30
 -34 -10   2    7.70    3.40
  34 -10  -2    7.10    2.20
 -34  10   2    8.40    2.00
 -32 -10   2    1.00    3.30
 -32 -10   2   -0.20    3.50
  32 -10  -2    0.80    2.20
 -32  10   2    1.00    2.60
  32  10  -2    4.30    2.50
 -32  10   2   -0.60    2.00
  30 -10  -2   24.00    3.20
 -30 -10   2   25.40    4.90
 -30 -10   2   31.60    5.00
 -30  10   2   29.10    3.90
  30  10  -2   20.60    3.10
 -30  10   2   22.50    3.00
 -28 -10   2  128.29    9.60
  28 -10  -2  132.69    6.90
 -28 -10   2  115.09    8.90
 -28  10   2  108.29    7.40
  28  10  -2  117.59    6.80
 -28  10   2  119.59    6.80
 -26 -10   2  313.07   15.40
  26 -10  -2  323.77   13.20
 -26 -10   2  314.57   15.90
 -26  10   2  327.67   13.40
 -26  10   2  318.07   14.00
  26  10  -2  300.47   13.40
 -24 -10   2  188.28   11.80
  24 -10  -2  197.58    9.10
 -24 -10   2  210.18   11.50
 -24  10   2  204.68    9.40
  24  10  -2  197.08    9.50
 -24  10   2  210.78   10.10
 -22 -10   2   91.89    8.00
  22 -10  -2   88.49    5.30
 -22 -10   2   88.69    7.50
 -22  10   2   91.29    5.60
 -22  10   2   87.99    6.30
  22  10  -2   84.89    5.60
 -20 -10   2  579.14   24.10
  20 -10  -2  573.54   21.60
 -20 -10   2  569.54   23.50
  20  10  -2  567.34   21.90
 -20  10   2  571.04   22.40
 -20  10   2  562.84   21.90
  18 -10  -2    3.30    1.70
 -18 -10   2    3.50    3.10
 -18 -10   2    4.50    3.50
 -18 -10   2    2.20    1.70
  18  10  -2    2.60    1.90
 -18  10   2    2.90    2.20
 -18  10   2    3.70    1.90
 -16 -10   2  329.57   14.80
 -16 -10   2  321.27   13.30
  16 -10  -2  326.97   13.00
 -16 -10   2  325.77   15.10
 -16  10   2  336.37   13.40
  16  10  -2  336.27   13.40
  16  10  -2  342.57   14.60
 -16  10   2  346.07   13.90
 -14 -10   2 1157.78   43.70
 -14 -10   2 1174.28   43.40
  14 -10  -2 1168.18   41.90
 -14 -10   2 1094.59   42.10
 -14  10   2 1115.19   42.10
  14  10  -2 1213.38   43.20
  14  10  -2 1129.29   42.10
 -14  10   2 1175.68   42.60
 -12 -10   2  265.87   11.00
 -12 -10   2  278.87   12.40
  12 -10  -2  240.38   11.10
  12 -10  -2  283.47   10.70
 -12 -10   2  265.57   12.10
 -12  10   2  269.07   11.30
  12  10  -2  272.17   11.90
  12  10  -2  276.37   10.90
 -12  10   2  266.77   10.90
  10 -10  -2  255.17   10.10
 -10 -10   2  281.67   11.90
  10 -10  -2  249.18   10.80
 -10 -10   2  248.68   10.50
 -10 -10   2  252.57   11.50
  10  10  -2  249.78   11.00
  10  10  -2  260.97   11.30
 -10  10   2  259.07   10.50
 -10  10   2  266.47   10.90
  -8 -10   2  113.69    6.60
   8 -10  -2  104.69    4.90
  -8 -10   2  108.49    6.30
  -8 -10   2  106.29    5.30
   8 -10  -2  113.59    5.80
   8  10  -2  107.09    5.20
  -8  10   2  106.09    5.30
  -8  10   2  109.49    5.70
   8  10  -2  102.99    6.00
  -6 -10   2 1251.87   45.30
   6 -10  -2 1250.87   44.10
  -6 -10   2 1247.58   44.30
  -6 -10   2 1202.58   45.00
   6 -10  -2 1193.18   44.80
   6  10  -2 1224.88   44.80
   6  10  -2 1161.88   44.10
  -6  10   2 1266.57   44.60
  -6  10   2 1177.98   44.30
  -4 -10   2  410.26   16.00
  -4 -10   2  403.36   15.10
   4 -10  -2  408.06   14.90
  -4 -10   2  392.86   15.80
   4 -10  -2  392.86   15.70
   4  10  -2  373.56   14.90
  -4  10   2  383.26   15.20
   4  10  -2  383.36   15.50
  -2 -10   2   18.50    1.80
  -2 -10   2   21.10    2.70
  -2 -10   2   16.90    2.70
   2 -10  -2   18.60    2.60
   2 -10  -2   14.90    1.80
  -2  10   2   16.90    2.20
   2  10  -2   16.90    2.30
   0 -10   2    6.40    2.30
   0 -10   2    4.90    2.00
   0 -10  -2    5.50    2.30
   0 -10   2    6.30    1.50
   0 -10  -2    8.80    1.60
   0  10   2    4.40    1.80
   0  10  -2    8.20    1.90
   2 -10   2  674.73   27.50
  -2 -10  -2  692.23   28.20
   2 -10   2  772.32   27.10
   2 -10   2  741.13   27.60
  -2 -10  -2  763.02   27.10
  -2 -10  -2  776.32   28.30
   2  10   2  747.73   27.60
  -2  10  -2  708.63   27.40
   4 -10   2  211.08    8.30
  -4 -10  -2  195.98    8.40
   4 -10   2  213.98    9.00
  -4 -10  -2  202.18    9.70
  -4 -10  -2  191.68    9.70
   4 -10   2  189.18    9.40
  -4  10  -2  200.28    8.70
   4  10   2  205.08    9.10
  -6 -10  -2  507.45   20.50
   6 -10   2  503.95   19.00
  -6 -10  -2  492.05   19.20
  -6 -10  -2  509.75   20.40
   6  10   2  508.85   19.80
  -6  10  -2  511.45   19.40
  -8 -10  -2   95.69    5.60
  -8 -10  -2  115.19    7.20
   8 -10   2  110.29    5.30
  -8 -10  -2  106.49    6.80
  -8  10  -2  119.79    5.80
   8  10   2  109.19    6.40
  -8  10  -2  125.99    6.10
 -10 -10  -2  730.63   28.10
 -10 -10  -2  778.82   29.80
 -10 -10  -2  749.03   29.40
  10 -10   2  788.52   27.90
  10  10   2  755.22   28.90
 -10  10  -2  749.42   28.40
 -10  10  -2  739.83   28.30
 -10  10  -2  733.33   28.60
 -12 -10  -2   19.90    2.50
 -12 -10  -2   14.70    3.50
  12 -10   2   20.00    2.30
 -12 -10  -2   18.60    3.90
 -12  10  -2   23.80    2.90
 -12  10  -2   20.50    2.90
 -12  10  -2   15.90    2.70
  14 -10   2  276.57   11.40
 -14 -10  -2  280.37   13.70
 -14 -10  -2  289.07   11.70
 -14 -10  -2  270.47   13.20
 -14  10  -2  280.17   11.90
 -14  10  -2  276.37   12.00
 -14  10  -2  277.37   12.30
  16 -10   2   79.29    4.90
 -16 -10  -2   74.39    5.00
 -16 -10  -2   88.39    7.10
 -16 -10  -2   74.89    7.30
 -16  10  -2   78.29    5.80
 -16  10  -2   75.79    5.50
 -16  10  -2   81.09    5.40
 -18 -10  -2  103.59    8.10
 -18 -10  -2  109.79    8.60
  18 -10   2  108.19    6.10
 -18  10  -2  111.29    6.70
 -18  10  -2  108.59    7.00
 -18  10  -2  111.69    6.50
 -20 -10  -2  174.38   11.00
  20 -10   2  160.18    8.20
 -20 -10  -2  173.38   10.30
 -20  10  -2  163.48    8.60
 -20  10  -2  181.68    9.10
 -20  10  -2  172.18    8.80
  22 -10   2   13.00    2.70
 -22 -10  -2   10.50    4.30
 -22 -10  -2    9.90    4.50
 -22  10  -2   14.00    3.10
 -22  10  -2   11.00    2.80
 -22  10  -2   12.90    3.10
  24 -10   2   56.19    4.90
 -24 -10  -2   51.49    6.10
 -24 -10  -2   50.59    6.10
 -24  10  -2   51.39    5.10
 -24  10  -2   39.10    4.10
 -26 -10  -2   18.90    4.50
  26 -10   2   24.60    3.10
 -26 -10  -2   14.80    4.10
 -26  10  -2   25.80    3.60
 -28 -10  -2  177.38   11.30
  28 -10   2  186.38    8.80
 -28 -10  -2  192.48   11.00
 -28  10  -2  189.58    9.10
 -30 -10  -2   39.80    5.20
 -30 -10  -2   33.60    4.90
  30 -10   2   26.60    3.00
 -30  10  -2   28.20    3.20
 -32 -10  -2   68.99    6.90
 -32 -10  -2   78.89    6.40
  32 -10   2   81.99    4.80
 -32  10  -2   81.49    4.80
  34 -10   2  174.58    7.80
 -34 -10  -2  180.48    8.90
 -34 -10  -2  154.68   10.40
 -34  10  -2  188.58    7.50
 -36 -10  -2   83.79    5.20
  39 -11  -2    5.60    1.90
 -39 -11   2    7.00    2.00
 -37 -11   2    6.30    2.60
  37 -11  -2    8.50    1.80
 -35 -11   2   12.30    3.30
 -35 -11   2   10.20    3.50
  35 -11  -2   17.60    2.50
 -35  11   2   16.30    1.80
  33 -11  -2    2.60    2.00
 -33 -11   2    3.40    3.20
 -33 -11   2    1.70    3.40
 -33  11   2    4.10    1.80
 -31 -11   2    9.70    3.90
 -31 -11   2   10.00    3.80
  31 -11  -2   15.10    2.60
 -31  11   2   16.30    2.50
 -29 -11   2  236.98   12.40
 -29 -11   2  210.68   12.50
  29 -11  -2  232.58   10.00
 -29  11   2  219.38   10.60
 -29  11   2  231.28    9.90
  29  11  -2  186.78    9.80
  27 -11  -2   73.19    5.20
 -27 -11   2   51.79    6.00
 -27 -11   2   59.09    6.40
 -27  11   2   53.29    4.90
 -27  11   2   70.69    5.00
  27  11  -2   61.29    5.00
  25 -11  -2   82.79    5.50
 -25 -11   2   85.29    7.40
 -25 -11   2   57.49    6.30
 -25  11   2   85.69    5.40
  25  11  -2   70.89    5.40
 -25  11   2   87.99    6.30
 -23 -11   2  473.65   21.20
  23 -11  -2  493.85   18.40
 -23 -11   2  450.15   20.50
 -23  11   2  475.05   19.20
  23  11  -2  448.56   18.50
 -23  11   2  461.95   18.50
 -21 -11   2  317.97   15.40
 -21 -11   2  329.57   16.10
  21  11  -2  305.57   13.40
 -21  11   2  337.57   13.50
 -21  11   2  330.97   14.10
  19 -11  -2  158.68    7.60
 -19 -11   2  180.68    9.90
 -19 -11   2  156.28   10.20
  19  11  -2  163.18    7.90
 -19  11   2  163.78    7.80
 -19  11   2  166.08    8.40
 -17 -11   2  319.07   14.60
  17 -11  -2  325.57   12.70
 -17 -11   2  306.57   15.00
  17  11  -2  308.87   13.00
 -17  11   2  315.57   13.50
 -17  11   2  327.07   13.00
 -15 -11   2  490.35   21.20
 -15 -11   2  494.95   19.30
  15 -11  -2  510.15   19.10
 -15 -11   2  507.15   20.80
  15  11  -2  461.55   19.20
  15  11  -2  531.35   20.60
 -15  11   2  503.05   19.40
 -15  11   2  521.25   19.80
 -13 -11   2   44.60    5.00
 -13 -11   2   54.19    4.10
 -13 -11   2   63.19    5.50
  13 -11  -2   49.40    3.60
 -13  11   2   51.79    4.40
 -13  11   2   50.39    3.80
  13  11  -2   54.49    4.90
  13  11  -2   47.40    3.70
 -11 -11   2    1.10    2.70
  11 -11  -2    0.70    1.40
  11 -11  -2    1.70    2.30
 -11 -11   2   -4.10    2.40
 -11 -11   2    2.80    1.80
  11  11  -2   -1.40    1.40
 -11  11   2   -1.30    1.90
 -11  11   2   -0.60    1.60
  11  11  -2    0.10    2.30
   9 -11  -2  235.38    9.10
  -9 -11   2  211.88   10.40
  -9 -11   2  225.78    9.40
  -9 -11   2  227.68   10.80
   9 -11  -2  208.48    9.80
  -9  11   2  216.68    9.40
   9  11  -2  227.28   10.20
  -9  11   2  227.98    9.70
  -7 -11   2  137.49    7.40
  -7 -11   2  134.29    7.50
  -7 -11   2  134.99    6.30
   7 -11  -2  129.29    5.90
   7 -11  -2  131.09    6.80
   7  11  -2  125.59    5.90
   7  11  -2  126.89    6.90
  -7  11   2  131.69    6.20
   5 -11  -2  231.78    9.20
  -5 -11   2  221.98   10.30
   5 -11  -2  219.98   10.20
  -5 -11   2  232.88    9.50
  -5 -11   2  221.58   10.50
  -5  11   2  235.58    9.70
   5  11  -2  236.08   10.10
  -3 -11   2  276.77   12.10
   3 -11  -2  286.87   12.20
  -3 -11   2  292.67   12.30
  -3 -11   2  284.67   11.30
   3 -11  -2  283.17   11.20
  -3  11   2  284.77   11.60
   3  11  -2  272.17   11.80
  -1 -11   2   31.60    3.40
  -1 -11   2   27.10    3.00
   1 -11  -2   21.30    2.20
   1 -11  -2   23.30    3.20
  -1 -11   2   28.30    2.40
   1  11  -2   25.70    2.80
  -1  11   2   26.20    2.80
   1 -11   2   68.79    5.00
   1 -11   2   62.69    4.90
  -1 -11  -2   76.49    5.60
   1 -11   2   70.29    4.00
  -1 -11  -2   69.69    4.10
   1  11   2   70.79    4.70
  -1  11  -2   77.39    4.60
   3 -11   2    4.40    1.60
  -3 -11  -2    4.20    1.70
   3 -11   2    2.10    2.50
  -3 -11  -2    7.00    2.60
   3 -11   2    4.70    2.20
  -3 -11  -2    6.00    3.10
   3  11   2    7.40    2.30
  -3  11  -2    5.30    2.00
   5 -11   2   21.80    2.20
  -5 -11  -2   18.40    3.50
  -5 -11  -2   15.90    2.20
   5 -11   2   17.30    2.60
  -5 -11  -2   18.30    3.30
   5  11   2   21.70    2.90
  -5  11  -2   19.80    2.50
   7 -11   2  144.09    6.30
  -7 -11  -2  134.19    8.20
  -7 -11  -2  130.79    6.60
  -7 -11  -2  125.39    7.70
   7 -11   2  135.69    7.00
  -7  11  -2  134.69    6.70
   7  11   2  137.49    7.30
  -9 -11  -2  438.36   19.70
   9 -11   2  468.05   18.20
  -9 -11  -2  474.85   18.60
  -9 -11  -2  483.35   20.20
   9  11   2  494.95   19.40
  -9  11  -2  509.55   18.80
 -11 -11  -2  259.07   11.20
 -11 -11  -2  259.57   13.00
 -11 -11  -2  264.57   12.70
  11 -11   2  268.17   10.80
 -11  11  -2  264.37   11.30
 -13 -11  -2    8.00    3.60
  13 -11   2    7.00    1.90
 -13 -11  -2    3.00    3.40
 -13 -11  -2    3.90    2.10
 -13  11  -2    3.70    2.20
 -13  11  -2    4.10    2.40
  15 -11   2  264.57   11.10
 -15 -11  -2  268.07   13.70
 -15 -11  -2  261.07   13.20
 -15 -11  -2  245.28   11.20
 -15  11  -2  267.57   11.60
 -15  11  -2  273.47   12.00
 -15  11  -2  263.87   11.80
 -17 -11  -2   -0.30    1.40
 -17 -11  -2    1.80    3.40
 -17 -11  -2    4.90    4.10
  17 -11   2    1.30    2.00
 -17  11  -2    1.90    2.50
 -17  11  -2    2.10    2.50
 -17  11  -2    1.60    2.50
  19 -11   2   56.39    4.60
 -19 -11  -2   48.40    5.50
 -19 -11  -2   47.30    5.80
 -19  11  -2   40.60    4.00
 -19  11  -2   55.89    4.80
  21 -11   2  436.56   17.60
 -21 -11  -2  448.36   20.70
 -21 -11  -2  444.16   19.90
 -21  11  -2  440.26   18.10
 -23 -11  -2    2.00    4.10
 -23 -11  -2   -0.70    3.70
  23 -11   2    3.40    2.40
 -23  11  -2    1.80    2.50
 -25 -11  -2  101.49    8.40
 -25 -11  -2   92.09    8.90
  25 -11   2   94.99    6.10
 -25  11  -2  106.39    6.50
  27 -11   2   40.20    3.70
 -27 -11  -2   37.50    5.20
 -27 -11  -2   21.90    4.60
 -27  11  -2   32.70    3.60
  29 -11   2  184.88    8.40
 -29 -11  -2  169.18   10.80
 -29 -11  -2  168.48   10.30
 -29  11  -2  180.88    8.40
 -31 -11  -2    3.70    3.60
  31 -11   2    0.70    1.90
 -31 -11  -2    0.00    2.80
  31  11   2    2.80    3.20
 -31  11  -2    0.60    1.80
 -33 -11  -2  128.29    9.50
  33 -11   2  148.59    7.00
 -33 -11  -2  166.48    8.50
 -33  11  -2  176.28    6.90
 -35 -11  -2    3.70    2.20
  35 -11   2    6.50    2.60
 -38 -12   2   40.40    3.70
  38 -12  -2   43.70    3.30
  36 -12  -2    3.90    1.60
 -36 -12   2    0.90    4.90
 -36 -12   2    1.70    2.60
 -34 -12   2   94.49    6.90
  34 -12  -2   90.69    5.10
 -34 -12   2   84.59    7.20
  32 -12  -2   73.19    4.80
 -32 -12   2   63.99    6.30
 -32  12   2   71.39    4.30
 -30 -12   2   10.40    3.80
 -30 -12   2    6.20    3.80
  30 -12  -2   16.20    2.80
 -30  12   2   11.50    2.30
 -28 -12   2  112.89    9.30
  28 -12  -2  126.19    6.90
 -28  12   2  135.59    6.80
 -26 -12   2   49.40    5.90
  26 -12  -2   54.69    4.70
 -26 -12   2   60.69    6.90
 -26  12   2   50.29    4.70
 -26  12   2   58.09    4.60
 -24 -12   2   -1.50    3.70
 -24 -12   2    0.40    4.00
  24 -12  -2    2.90    2.20
 -24  12   2    2.90    2.20
  24  12  -2   -2.40    1.60
 -24  12   2   -2.20    2.80
 -22 -12   2   90.99    8.60
  22 -12  -2   92.19    5.70
 -22 -12   2   69.99    6.80
 -22  12   2   87.89    5.60
 -22  12   2   96.79    6.60
 -20 -12   2  871.21   34.70
 -20 -12   2  867.01   35.40
  20 -12  -2  904.31   32.60
 -20  12   2  874.61   32.80
 -20  12   2  850.01   33.30
 -18 -12   2  280.77   13.70
 -18 -12   2  272.57   14.20
  18 -12  -2  274.37   11.50
 -18  12   2  281.17   11.70
 -18  12   2  272.17   12.30
 -16 -12   2  268.67   13.70
  16 -12  -2  260.47   11.10
 -16 -12   2  264.97   13.10
 -16  12   2  260.17   11.80
 -16  12   2  279.47   11.40
  16  12  -2  275.37   12.80
  14 -12  -2   31.20    2.80
 -14 -12   2   37.10    5.00
 -14 -12   2   29.40    3.00
 -14 -12   2   27.40    4.20
  14  12  -2   30.90    4.00
 -14  12   2   37.30    3.20
 -14  12   2   27.80    3.20
 -12 -12   2   49.90    5.10
 -12 -12   2   46.90    4.00
  12 -12  -2   45.90    3.60
 -12 -12   2   48.80    5.30
 -12  12   2   50.69    3.90
  12  12  -2   49.50    4.80
 -12  12   2   51.49    4.20
 -10 -12   2    0.20    2.80
  10 -12  -2    1.50    1.50
 -10 -12   2    1.90    1.80
 -10 -12   2    1.40    2.90
 -10  12   2    0.20    1.70
 -10  12   2   -0.80    2.10
  10  12  -2    3.40    2.60
   8 -12  -2  133.69    6.30
  -8 -12   2  138.59    6.70
   8 -12  -2  131.69    7.30
  -8 -12   2  137.79    8.20
  -8 -12   2  139.29    7.90
  -8  12   2  131.79    6.60
   8  12  -2  144.59    7.50
  -6 -12   2   88.59    6.40
   6 -12  -2   87.29    5.90
  -6 -12   2   92.29    6.20
[truncated: 2,788,494 more chars]
