# Supplementary material for: Phenanthroline-Mediated Photoelectrical Enhancement in Calix[4]arene-Functionalized Titanium-Oxo Clusters
Source: Molecules. 2024 May 30;29(11):2566. doi: 10.3390/molecules29112566 (PMC11173645; doi:10.3390/molecules29112566)
Supplement: Supplementary file 1 [file molecules-29-02566-s001.zip › molecules-3002188-supplementary/Supplementary Files-molecules-3002188-R2/Ti2-revised.cif]

data_Ti2
_audit_creation_date               2024-05-10
_audit_creation_method
;
Olex2 1.3
(compiled 2020.11.12 svn.r5f609507 for OlexSys, GUI svn.r6408)
;
_shelx_SHELXL_version_number       '2018/3'
_audit_contact_author_address      ?
_audit_contact_author_email        ?
_audit_contact_author_name         ''
_audit_contact_author_phone        ?
_publ_contact_author_id_orcid      ?
_publ_section_references
;
Dolomanov, O.V., Bourhis, L.J., Gildea, R.J, Howard, J.A.K. & Puschmann, H.
 (2009), J. Appl. Cryst. 42, 339-341.

Sheldrick, G.M. (2015). Acta Cryst. C71, 3-8.
;
_chemical_name_common              ?
_chemical_name_systematic          ?
_chemical_formula_moiety           'C90 H112 O10 Ti2'
_chemical_formula_sum              'C90 H112 O10 Ti2'
_chemical_formula_weight           1449.59
_chemical_melting_point            ?
loop_
  _atom_type_symbol
  _atom_type_description
  _atom_type_scat_dispersion_real
  _atom_type_scat_dispersion_imag
  _atom_type_scat_source
 'C' 'C' 0.0033 0.0016 'International Tables Vol C Tables 4.2.6.8 and 6.1.1.4'
 'H' 'H' 0.0000 0.0000 'International Tables Vol C Tables 4.2.6.8 and 6.1.1.4'
 'O' 'O' 0.0106 0.0060 'International Tables Vol C Tables 4.2.6.8 and 6.1.1.4'
 'Ti' 'Ti' 0.2776 0.4457 'International Tables Vol C Tables 4.2.6.8 and 6.1.1.4'

_shelx_space_group_comment
;
The symmetry employed for this shelxl refinement is uniquely defined
by the following loop, which should always be used as a source of
symmetry information in preference to the above space-group names.
They are only intended as comments.
;
_space_group_crystal_system        'triclinic'
_space_group_IT_number             2
_space_group_name_H-M_alt          'P -1'
_space_group_name_Hall             '-P 1'
loop_
  _space_group_symop_operation_xyz
 'x, y, z'
 '-x, -y, -z'

_cell_length_a                     13.2106(13)
_cell_length_b                     14.0049(14)
_cell_length_c                     15.2780(15)
_cell_angle_alpha                  104.353(5)
_cell_angle_beta                   95.764(3)
_cell_angle_gamma                  94.865(2)
_cell_volume                       2706.9(5)
_cell_formula_units_Z              1
_cell_measurement_reflns_used      9389
_cell_measurement_temperature      293(2)
_cell_measurement_theta_max        25.462
_cell_measurement_theta_min        2.213
_shelx_estimated_absorpt_T_max     0.967
_shelx_estimated_absorpt_T_min     0.950
_exptl_absorpt_coefficient_mu      0.190
_exptl_absorpt_correction_T_max    ?
_exptl_absorpt_correction_T_min    ?
_exptl_absorpt_correction_type     none
_exptl_absorpt_process_details     ?
_exptl_absorpt_special_details     ?
_exptl_crystal_colour              'clear orangish orange'
_exptl_crystal_colour_lustre       clear
_exptl_crystal_colour_modifier     orangish
_exptl_crystal_colour_primary      orange
_exptl_crystal_density_diffrn      0.889
_exptl_crystal_density_meas        ?
_exptl_crystal_density_method      ?
_exptl_crystal_description         block
_exptl_crystal_F_000               776
_exptl_crystal_size_max            0.27
_exptl_crystal_size_mid            0.21
_exptl_crystal_size_min            0.18
_exptl_transmission_factor_max     ?
_exptl_transmission_factor_min     ?
_diffrn_reflns_av_R_equivalents    0.0808
_diffrn_reflns_av_unetI/netI       0.1366
_diffrn_reflns_Laue_measured_fraction_full  0.982
_diffrn_reflns_Laue_measured_fraction_max  0.982
_diffrn_reflns_limit_h_max         15
_diffrn_reflns_limit_h_min         -15
_diffrn_reflns_limit_k_max         16
_diffrn_reflns_limit_k_min         -12
_diffrn_reflns_limit_l_max         11
_diffrn_reflns_limit_l_min         -18
_diffrn_reflns_number              13255
_diffrn_reflns_point_group_measured_fraction_full  0.982
_diffrn_reflns_point_group_measured_fraction_max  0.982
_diffrn_reflns_theta_full          25.018
_diffrn_reflns_theta_max           25.018
_diffrn_reflns_theta_min           2.044
_diffrn_ambient_temperature        293(2)
_diffrn_detector_area_resol_mean   ?
_diffrn_measured_fraction_theta_full  0.982
_diffrn_measured_fraction_theta_max  0.982
_diffrn_measurement_device_type    'CCD area detector'
_diffrn_measurement_method         'phi and omega scans'
_diffrn_radiation_monochromator    graphite
_diffrn_radiation_type             MoK\a
_diffrn_radiation_wavelength       0.71073
_diffrn_source                     ?
_reflns_Friedel_coverage           0.000
_reflns_Friedel_fraction_full      .
_reflns_Friedel_fraction_max       .
_reflns_number_gt                  4124
_reflns_number_total               9389
_reflns_special_details
;
 Reflections were merged by SHELXL according to the crystal
 class for the calculation of statistics and refinement.
 
 Structure factors included contributions from the .fab file.
 
 _reflns_Friedel_fraction is defined as the number of unique
 Friedel pairs measured divided by the number that would be
 possible theoretically, ignoring centric projections and
 systematic absences.
;
_reflns_threshold_expression       'I > 2\s(I)'
_computing_cell_refinement         'SAINT v6.02A (Bruker, 2001)'
_computing_data_collection         ?
_computing_data_reduction          'SAINT v6.02A (Bruker, 2001)'
_computing_molecular_graphics      'Olex2 1.3 (Dolomanov et al., 2009)'
_computing_publication_material    'Olex2 1.3 (Dolomanov et al., 2009)'
_computing_structure_refinement    'SHELXL 2018/3 (Sheldrick, 2015)'
_computing_structure_solution      ?
_refine_diff_density_max           0.622
_refine_diff_density_min           -0.553
_refine_diff_density_rms           0.074
_refine_ls_extinction_coef         .
_refine_ls_extinction_method       none
_refine_ls_goodness_of_fit_ref     1.146
_refine_ls_hydrogen_treatment      mixed
_refine_ls_matrix_type             full
_refine_ls_number_parameters       569
_refine_ls_number_reflns           9389
_refine_ls_number_restraints       361
_refine_ls_R_factor_all            0.1675
_refine_ls_R_factor_gt             0.1012
_refine_ls_restrained_S_all        1.164
_refine_ls_shift/su_max            0.001
_refine_ls_shift/su_mean           0.000
_refine_ls_structure_factor_coef   Fsqd
_refine_ls_weighting_details      
 'w=1/[\s^2^(Fo^2^)+(0.1000P)^2^] where P=(Fo^2^+2Fc^2^)/3'
_refine_ls_weighting_scheme        calc
_refine_ls_wR_factor_gt            0.2532
_refine_ls_wR_factor_ref           0.2798
_refine_special_details            ?
_olex2_refinement_description
;
1. Fixed Uiso
 At 1.2 times of:
  All C(H) groups, All C(H,H) groups
 At 1.5 times of:
  All C(H,H,H) groups
2. Restrained distances
 C62-C61
 2.55 with sigma of 0.01
 C2-C3
 2.55 with sigma of 0.01
 C25-C1 = C62-C25 = C61-C25 = C25-C2 = C3-C25 = C63-C25
 1.55 with sigma of 0.01
 C61-C63
 2.55 with sigma of 0.01
 C3-C1
 2.55 with sigma of 0.01
 C63-C62
 2.55 with sigma of 0.01
 C1-C2
 2.55 with sigma of 0.01
 C43-C50
 2.55 with sigma of 0.01
 C49-C50
 2.55 with sigma of 0.01
 C9-C5
 2.55 with sigma of 0.01
 C43-C49
 2.55 with sigma of 0.01
 C5-C125
 2.55 with sigma of 0.01
 C125-C9
 2.55 with sigma of 0.01
 C40-C9 = C5-C40 = C43-C40 = C49-C40 = C40-C125 = C50-C40
 1.55 with sigma of 0.01
 C39-C36 = C46-C39 = C52-C39 = C7-C39 = C39-C38 = C56-C39
 1.55 with sigma of 0.01
 C46-C56
 2.55 with sigma of 0.01
 C7-C36
 2.55 with sigma of 0.01
 C56-C52
 2.55 with sigma of 0.01
 C52-C46
 2.55 with sigma of 0.01
 C38-C7
 2.55 with sigma of 0.01
 C36-C38
 2.55 with sigma of 0.01
 H1-H41A
 2.1 with sigma of 0.01
3. Uiso/Uaniso restraints and constraints
C25 \\sim C29 \\sim C61 \\sim C63 \\sim C62 \\sim C2 \\sim C3 \\sim C1 \\sim
C14 \\sim C6 \\sim C17 \\sim C16 \\sim C21: within 2A with sigma of 0.002 and
sigma for terminal atoms of 0.004 within 2A
C32 \\sim C40 \\sim C43 \\sim C49 \\sim C50 \\sim C5 \\sim C9 \\sim C125 \\sim
C26 \\sim C22 \\sim C18 \\sim C20 \\sim C23: within 2A with sigma of 0.002 and
sigma for terminal atoms of 0.004 within 2A
C34 \\sim C35 \\sim C39 \\sim C46 \\sim C52 \\sim C56 \\sim C36 \\sim C38 \\sim
C7 \\sim C15 \\sim C11 \\sim C30 \\sim C67: within 2A with sigma of 0.002 and
sigma for terminal atoms of 0.004 within 2A
C48 \\sim C37 \\sim C42 \\sim C44: within 2A with sigma of 0.002 and sigma for
terminal atoms of 0.004 within 2A
4. Others
 Sof(C2)=Sof(H2A)=Sof(H2B)=Sof(H2C)=Sof(C3)=Sof(H3A)=Sof(H3B)=Sof(H3C)=Sof(C1)=
 Sof(H1A)=Sof(H1B)=Sof(H1C)=1-FVAR(1)
 Sof(C61)=Sof(H61A)=Sof(H61B)=Sof(H61C)=Sof(C63)=Sof(H63A)=Sof(H63B)=Sof(H63C)=
 Sof(C62)=Sof(H62A)=Sof(H62B)=Sof(H62C)=FVAR(1)
 Sof(C5)=Sof(H5A)=Sof(H5B)=Sof(H5C)=Sof(C9)=Sof(H9A)=Sof(H9B)=Sof(H9C)=
 Sof(C125)=Sof(H12A)=Sof(H12B)=Sof(H12C)=1-FVAR(2)
 Sof(C43)=Sof(H43A)=Sof(H43B)=Sof(H43C)=Sof(C49)=Sof(H49A)=Sof(H49B)=Sof(H49C)=
 Sof(C50)=Sof(H50A)=Sof(H50B)=Sof(H50C)=FVAR(2)
 Sof(C36)=Sof(H36A)=Sof(H36B)=Sof(H36C)=Sof(C38)=Sof(H38A)=Sof(H38B)=Sof(H38C)=
 Sof(C7)=Sof(H7A)=Sof(H7B)=Sof(H7C)=1-FVAR(3)
 Sof(C46)=Sof(H46A)=Sof(H46B)=Sof(H46C)=Sof(C52)=Sof(H52A)=Sof(H52B)=Sof(H52C)=
 Sof(C56)=Sof(H56A)=Sof(H56B)=Sof(H56C)=FVAR(3)
5.a Secondary CH2 refined with riding coordinates:
 C27(H27A,H27B), C28(H28A,H28B), C31(H31A,H31B), C33(H33A,H33B)
5.b Me refined with riding coordinates:
 C41(H41A,H41B,H41C)
5.c Aromatic/amide H refined with riding coordinates:
 C13(H13), C14(H14), C21(H21), C23(H23), C24(H24), C26(H26), C30(H30), C35(H35)
5.d Idealised Me refined as rotating group:
 C42(H42A,H42B,H42C), C43(H43A,H43B,H43C), C44(H44A,H44B,H44C), C46(H46A,H46B,
 H46C), C48(H48A,H48B,H48C), C49(H49A,H49B,H49C), C50(H50A,H50B,H50C), C52(H52A,
 H52B,H52C), C56(H56A,H56B,H56C), C61(H61A,H61B,H61C), C63(H63A,H63B,H63C),
 C62(H62A,H62B,H62C), C2(H2A,H2B,H2C), C3(H3A,H3B,H3C), C1(H1A,H1B,H1C), C5(H5A,
 H5B,H5C), C9(H9A,H9B,H9C), C125(H12A,H12B,H12C), C36(H36A,H36B,H36C), C38(H38A,
 H38B,H38C), C7(H7A,H7B,H7C)
;
_atom_sites_solution_hydrogens     mixed
_atom_sites_solution_primary       ?
_atom_sites_solution_secondary     ?
loop_
  _atom_site_label
  _atom_site_type_symbol
  _atom_site_fract_x
  _atom_site_fract_y
  _atom_site_fract_z
  _atom_site_U_iso_or_equiv
  _atom_site_adp_type
  _atom_site_occupancy
  _atom_site_site_symmetry_order
  _atom_site_calc_flag
  _atom_site_refinement_flags_posn
  _atom_site_refinement_flags_adp
  _atom_site_refinement_flags_occupancy
  _atom_site_disorder_assembly
  _atom_site_disorder_group
 Ti1 Ti 0.91196(8) 0.92252(8) 0.42284(7) 0.0486(3) Uani 1 1 d . . . . .
 O1 O 0.9599(3) 1.0668(3) 0.4864(3) 0.0535(10) Uani 1 1 d . . . . .
 O2 O 0.9013(3) 0.7890(3) 0.3920(2) 0.0506(10) Uani 1 1 d . . . . .
 O3 O 0.8060(3) 0.9509(3) 0.3516(2) 0.0542(10) Uani 1 1 d . . . . .
 O4 O 0.8088(3) 0.9090(3) 0.5095(2) 0.0482(10) Uani 1 1 d . . . . .
 O5 O 0.9907(3) 0.9155(3) 0.3155(2) 0.0491(10) Uani 1 1 d . . . . .
 C6 C 0.7076(4) 0.7490(4) 0.4778(4) 0.0514(10) Uani 1 1 d . U . . .
 C8 C 0.8897(4) 0.4812(4) 0.3294(4) 0.0548(16) Uani 1 1 d . . . . .
 C67 C 0.9481(4) 0.8588(4) 0.2307(4) 0.0525(10) Uani 1 1 d . U . . .
 C10 C 0.9027(4) 0.6895(4) 0.3758(4) 0.0460(14) Uani 1 1 d . . . . .
 C11 C 0.9619(4) 0.7581(4) 0.2006(4) 0.0531(10) Uani 1 1 d . U . . .
 C12 C 0.8473(4) 0.6395(4) 0.4266(4) 0.0485(14) Uani 1 1 d . . . . .
 C13 C 0.8432(4) 0.5352(4) 0.4030(4) 0.0564(16) Uani 1 1 d . . . . .
 H13 H 0.808364 0.500197 0.437294 0.068 Uiso 1 1 calc R U . . .
 C14 C 0.6131(4) 0.6927(4) 0.4507(4) 0.0553(10) Uani 1 1 d . U . . .
 H14 H 0.608617 0.626660 0.452571 0.066 Uiso 1 1 calc R U . . .
 C15 C 0.8843(4) 0.9009(4) 0.1719(4) 0.0544(10) Uani 1 1 d . U . . .
 C16 C 0.6309(4) 0.8911(4) 0.4450(4) 0.0525(10) Uani 1 1 d . U . . .
 C17 C 0.7176(4) 0.8508(4) 0.4778(4) 0.0512(10) Uani 1 1 d . U . . .
 C18 C 0.7363(4) 0.9968(4) 0.3106(4) 0.0517(10) Uani 1 1 d . U . . .
 C19 C 0.9569(4) 0.6426(4) 0.3078(4) 0.0494(15) Uani 1 1 d . . . . .
 C20 C 0.6476(4) 1.0198(4) 0.3505(4) 0.0535(10) Uani 1 1 d . U . . .
 C21 C 0.5370(4) 0.8297(4) 0.4182(4) 0.0554(10) Uani 1 1 d . U . . .
 H21 H 0.480223 0.856709 0.397658 0.066 Uiso 1 1 calc R U . . .
 C22 C 0.7584(4) 1.0244(4) 0.2316(4) 0.0539(10) Uani 1 1 d . U . . .
 C23 C 0.5783(4) 1.0679(4) 0.3055(4) 0.0564(10) Uani 1 1 d . U . . .
 H23 H 0.517872 1.082048 0.329857 0.068 Uiso 1 1 calc R U . . .
 C24 C 0.9493(4) 0.5379(4) 0.2860(4) 0.0515(15) Uani 1 1 d . . . . .
 H24 H 0.985615 0.505326 0.240653 0.062 Uiso 1 1 calc R U . . .
 C25 C 0.4186(5) 0.6663(5) 0.3950(4) 0.0712(11) Uani 1 1 d D U . . .
 C26 C 0.6875(4) 1.0713(4) 0.1912(4) 0.0565(10) Uani 1 1 d . U . . .
 H26 H 0.700402 1.088138 0.137871 0.068 Uiso 1 1 calc R U . . .
 C27 C 0.6358(5) 0.9984(4) 0.4414(4) 0.0554(16) Uani 1 1 d . . . . .
 H27A H 0.573727 1.023903 0.461695 0.067 Uiso 1 1 calc R U . . .
 H27B H 0.692712 1.035504 0.485022 0.067 Uiso 1 1 calc R U . . .
 C28 C 1.0220(4) 0.7056(4) 0.2623(4) 0.0567(16) Uani 1 1 d . . . . .
 H28A H 1.065515 0.663625 0.226218 0.068 Uiso 1 1 calc R U . . .
 H28B H 1.066201 0.755385 0.309236 0.068 Uiso 1 1 calc R U . . .
 C29 C 0.5246(5) 0.7283(5) 0.4209(4) 0.0599(9) Uani 1 1 d . U . . .
 C30 C 0.9228(4) 0.7034(5) 0.1133(4) 0.0572(10) Uani 1 1 d . U . . .
 H30 H 0.936254 0.637846 0.094126 0.069 Uiso 1 1 calc R U . . .
 C31 C 0.8636(5) 1.0107(4) 0.2001(4) 0.0595(17) Uani 1 1 d . . . . .
 H31A H 0.915945 1.046822 0.248966 0.071 Uiso 1 1 calc R U . . .
 H31B H 0.869179 1.039091 0.148736 0.071 Uiso 1 1 calc R U . . .
 C32 C 0.5955(5) 1.0953(4) 0.2271(4) 0.0595(9) Uani 1 1 d . U . . .
 C33 C 0.8000(4) 0.6991(4) 0.5068(4) 0.0549(16) Uani 1 1 d . . . . .
 H33A H 0.851755 0.749827 0.544650 0.066 Uiso 1 1 calc R U . . .
 H33B H 0.778421 0.655366 0.543365 0.066 Uiso 1 1 calc R U . . .
 C34 C 0.8635(5) 0.7437(5) 0.0526(4) 0.0614(9) Uani 1 1 d . U . . .
 C35 C 0.8464(4) 0.8443(5) 0.0858(4) 0.0582(10) Uani 1 1 d . U . . .
 H35 H 0.807546 0.873377 0.047485 0.070 Uiso 1 1 calc R U . . .
 C37 C 0.8813(6) 0.3684(5) 0.3025(5) 0.0796(15) Uani 1 1 d . U . . .
 C39 C 0.8204(4) 0.6850(4) -0.0463(4) 0.0700(11) Uani 1 1 d D U . . .
 C40 C 0.5140(4) 1.1464(4) 0.1802(4) 0.0655(11) Uani 1 1 d D U . . .
 C41 C 0.9109(5) 1.1510(5) 0.4732(5) 0.081(2) Uani 1 1 d . . . . .
 H41A H 0.948929 1.210828 0.511381 0.121 Uiso 1 1 calc DR U . . .
 H41B H 0.908741 1.152662 0.410580 0.121 Uiso 1 1 calc R U . . .
 H41C H 0.842433 1.145775 0.488794 0.121 Uiso 1 1 calc R U . . .
 C42 C 0.9919(6) 0.3367(5) 0.3265(5) 0.0880(18) Uani 1 1 d . U . . .
 H42A H 1.011434 0.357629 0.391227 0.132 Uiso 1 1 calc R U . . .
 H42B H 1.040850 0.367469 0.296708 0.132 Uiso 1 1 calc R U . . .
 H42C H 0.989836 0.265880 0.306137 0.132 Uiso 1 1 calc R U . . .
 C43 C 0.4856(10) 1.2372(7) 0.2502(6) 0.0726(19) Uani 0.648(14) 1 d D U P A 1
 H43A H 0.436040 1.269036 0.220676 0.109 Uiso 0.648(14) 1 calc R U P A 1
 H43B H 0.545920 1.283054 0.274703 0.109 Uiso 0.648(14) 1 calc R U P A 1
 H43C H 0.457333 1.215808 0.298529 0.109 Uiso 0.648(14) 1 calc R U P A 1
 C44 C 0.8075(6) 0.3214(5) 0.3535(5) 0.0819(17) Uani 1 1 d . U . . .
 H44A H 0.804155 0.250468 0.333201 0.123 Uiso 1 1 calc R U . . .
 H44B H 0.740691 0.341295 0.342076 0.123 Uiso 1 1 calc R U . . .
 H44C H 0.830728 0.342561 0.417616 0.123 Uiso 1 1 calc R U . . .
 C46 C 0.8160(14) 0.7534(9) -0.1123(9) 0.072(2) Uani 0.514(18) 1 d D U P B 1
 H46A H 0.770167 0.802087 -0.093699 0.109 Uiso 0.514(18) 1 calc R U P B 1
 H46B H 0.791830 0.714139 -0.173040 0.109 Uiso 0.514(18) 1 calc R U P B 1
 H46C H 0.883184 0.786037 -0.111121 0.109 Uiso 0.514(18) 1 calc R U P B 1
 C48 C 0.8490(6) 0.3317(5) 0.2058(5) 0.099(2) Uani 1 1 d . U . . .
 H48A H 0.895496 0.361364 0.173110 0.148 Uiso 1 1 calc R U . . .
 H48B H 0.781300 0.348301 0.191876 0.148 Uiso 1 1 calc R U . . .
 H48C H 0.848768 0.260887 0.188261 0.148 Uiso 1 1 calc R U . . .
 C49 C 0.4198(7) 1.0682(7) 0.1426(9) 0.0704(19) Uani 0.648(14) 1 d D U P A 1
 H49A H 0.400883 1.038662 0.189934 0.106 Uiso 0.648(14) 1 calc R U P A 1
 H49B H 0.436387 1.017667 0.092754 0.106 Uiso 0.648(14) 1 calc R U P A 1
 H49C H 0.363652 1.099586 0.121925 0.106 Uiso 0.648(14) 1 calc R U P A 1
 C50 C 0.5562(8) 1.1816(9) 0.1005(7) 0.0682(18) Uani 0.648(14) 1 d D U P A 1
 H50A H 0.520797 1.235438 0.089590 0.102 Uiso 0.648(14) 1 calc R U P A 1
 H50B H 0.545801 1.127629 0.046501 0.102 Uiso 0.648(14) 1 calc R U P A 1
 H50C H 0.628099 1.203507 0.116291 0.102 Uiso 0.648(14) 1 calc R U P A 1
 C52 C 0.8919(11) 0.6031(11) -0.0833(10) 0.074(2) Uani 0.514(18) 1 d D U P B 1
 H52A H 0.959095 0.634330 -0.084580 0.111 Uiso 0.514(18) 1 calc R U P B 1
 H52B H 0.863810 0.565945 -0.143808 0.111 Uiso 0.514(18) 1 calc R U P B 1
 H52C H 0.896202 0.559129 -0.044171 0.111 Uiso 0.514(18) 1 calc R U P B 1
 C56 C 0.7120(8) 0.6325(13) -0.0463(10) 0.077(2) Uani 0.514(18) 1 d D U P B 1
 H56A H 0.716923 0.584848 -0.010938 0.116 Uiso 0.514(18) 1 calc R U P B 1
 H56B H 0.683421 0.599436 -0.107719 0.116 Uiso 0.514(18) 1 calc R U P B 1
 H56C H 0.668762 0.680915 -0.020289 0.116 Uiso 0.514(18) 1 calc R U P B 1
 C61 C 0.3737(10) 0.6683(9) 0.2959(6) 0.0803(18) Uani 0.506(5) 1 d D U P C 1
 H61A H 0.333688 0.722858 0.299254 0.120 Uiso 0.506(5) 1 calc R U P C 1
 H61B H 0.331198 0.607241 0.267088 0.120 Uiso 0.506(5) 1 calc R U P C 1
 H61C H 0.428936 0.675824 0.260915 0.120 Uiso 0.506(5) 1 calc R U P C 1
 C63 C 0.3453(9) 0.7184(9) 0.4612(7) 0.0808(18) Uani 0.506(5) 1 d D U P C 1
 H63A H 0.372643 0.722753 0.522876 0.121 Uiso 0.506(5) 1 calc R U P C 1
 H63B H 0.279018 0.680470 0.447521 0.121 Uiso 0.506(5) 1 calc R U P C 1
 H63C H 0.339220 0.783836 0.453826 0.121 Uiso 0.506(5) 1 calc R U P C 1
 C62 C 0.4186(10) 0.5563(7) 0.3965(9) 0.0823(18) Uani 0.506(5) 1 d D U P C 1
 H62A H 0.350686 0.522563 0.377069 0.124 Uiso 0.506(5) 1 calc R U P C 1
 H62B H 0.440602 0.552541 0.457301 0.124 Uiso 0.506(5) 1 calc R U P C 1
 H62C H 0.464531 0.525487 0.356200 0.124 Uiso 0.506(5) 1 calc R U P C 1
 C2 C 0.3300(9) 0.7207(9) 0.3643(9) 0.0810(18) Uani 0.494(5) 1 d D U P C 2
 H2A H 0.273927 0.672936 0.331743 0.121 Uiso 0.494(5) 1 calc R U P C 2
 H2B H 0.353275 0.759928 0.325218 0.121 Uiso 0.494(5) 1 calc R U P C 2
 H2C H 0.307906 0.763168 0.416733 0.121 Uiso 0.494(5) 1 calc R U P C 2
 C3 C 0.3960(10) 0.6354(10) 0.4835(6) 0.0813(18) Uani 0.494(5) 1 d D U P C 2
 H3A H 0.386200 0.693100 0.529692 0.122 Uiso 0.494(5) 1 calc R U P C 2
 H3B H 0.452728 0.605013 0.504761 0.122 Uiso 0.494(5) 1 calc R U P C 2
 H3C H 0.335172 0.589015 0.470283 0.122 Uiso 0.494(5) 1 calc R U P C 2
 C1 C 0.4249(10) 0.5700(8) 0.3193(8) 0.0800(18) Uani 0.494(5) 1 d D U P C 2
 H1A H 0.365344 0.523903 0.314988 0.120 Uiso 0.494(5) 1 calc R U P C 2
 H1B H 0.485190 0.540643 0.334308 0.120 Uiso 0.494(5) 1 calc R U P C 2
 H1C H 0.427950 0.586025 0.262011 0.120 Uiso 0.494(5) 1 calc R U P C 2
 C5 C 0.4449(14) 1.1972(16) 0.2527(10) 0.071(2) Uani 0.352(14) 1 d D U P A 2
 H5A H 0.487685 1.239398 0.304836 0.106 Uiso 0.352(14) 1 calc R U P A 2
 H5B H 0.404537 1.147111 0.271212 0.106 Uiso 0.352(14) 1 calc R U P A 2
 H5C H 0.400414 1.236157 0.226288 0.106 Uiso 0.352(14) 1 calc R U P A 2
 C9 C 0.5679(12) 1.2265(13) 0.1421(15) 0.068(2) Uani 0.352(14) 1 d D U P A 2
 H9A H 0.623861 1.263098 0.185798 0.102 Uiso 0.352(14) 1 calc R U P A 2
 H9B H 0.519970 1.270950 0.130086 0.102 Uiso 0.352(14) 1 calc R U P A 2
 H9C H 0.593474 1.195471 0.086576 0.102 Uiso 0.352(14) 1 calc R U P A 2
 C125 C 0.4438(14) 1.0671(11) 0.1048(12) 0.071(2) Uani 0.352(14) 1 d D U P A
 2
 H12A H 0.424542 1.011013 0.127445 0.106 Uiso 0.352(14) 1 calc R U P A 2
 H12B H 0.479792 1.046399 0.052981 0.106 Uiso 0.352(14) 1 calc R U P A 2
 H12C H 0.383417 1.094909 0.087027 0.106 Uiso 0.352(14) 1 calc R U P A 2
 C36 C 0.8597(13) 0.7430(10) -0.1133(10) 0.073(2) Uani 0.486(18) 1 d D U P B 2
 H36A H 0.832893 0.805869 -0.102735 0.109 Uiso 0.486(18) 1 calc R U P B 2
 H36B H 0.837316 0.705303 -0.174811 0.109 Uiso 0.486(18) 1 calc R U P B 2
 H36C H 0.933192 0.753486 -0.103594 0.109 Uiso 0.486(18) 1 calc R U P B 2
 C38 C 0.7021(6) 0.6802(15) -0.0521(11) 0.076(2) Uani 0.486(18) 1 d D U P B 2
 H38A H 0.677631 0.638191 -0.015925 0.113 Uiso 0.486(18) 1 calc R U P B 2
 H38B H 0.672374 0.653729 -0.114358 0.113 Uiso 0.486(18) 1 calc R U P B 2
 H38C H 0.683190 0.745686 -0.029704 0.113 Uiso 0.486(18) 1 calc R U P B 2
 C7 C 0.8544(14) 0.5793(8) -0.0682(11) 0.076(2) Uani 0.486(18) 1 d D U P B 2
 H7A H 0.927566 0.583674 -0.055654 0.114 Uiso 0.486(18) 1 calc R U P B 2
 H7B H 0.833432 0.546864 -0.131391 0.114 Uiso 0.486(18) 1 calc R U P B 2
 H7C H 0.823235 0.541754 -0.031260 0.114 Uiso 0.486(18) 1 calc R U P B 2
 H1 H 0.976(6) 1.087(3) 0.560(5) 0.13(3) Uiso 1 1 d D . . . .

loop_
  _atom_site_aniso_label
  _atom_site_aniso_U_11
  _atom_site_aniso_U_22
  _atom_site_aniso_U_33
  _atom_site_aniso_U_23
  _atom_site_aniso_U_13
  _atom_site_aniso_U_12
 Ti1 0.0509(7) 0.0413(7) 0.0584(7) 0.0176(5) 0.0127(5) 0.0116(5)
 O1 0.060(3) 0.040(2) 0.064(3) 0.0186(19) 0.005(2) 0.0155(19)
 O2 0.057(2) 0.031(2) 0.067(3) 0.0127(19) 0.0242(19) 0.0059(18)
 O3 0.057(3) 0.057(3) 0.056(2) 0.022(2) 0.0158(19) 0.019(2)
 O4 0.046(2) 0.046(2) 0.054(2) 0.0116(18) 0.0150(17) 0.0092(18)
 O5 0.051(2) 0.047(2) 0.052(2) 0.0149(19) 0.0087(18) 0.0063(18)
 C6 0.0497(19) 0.051(2) 0.062(2) 0.0227(18) 0.0182(17) 0.0133(17)
 C8 0.056(4) 0.053(4) 0.067(4) 0.032(3) 0.014(3) 0.018(3)
 C67 0.054(2) 0.059(2) 0.055(2) 0.0261(17) 0.0226(16) 0.0181(18)
 C10 0.046(3) 0.047(4) 0.049(3) 0.017(3) 0.009(3) 0.003(3)
 C11 0.055(2) 0.060(2) 0.0551(19) 0.0254(17) 0.0240(17) 0.0174(18)
 C12 0.050(3) 0.049(4) 0.053(4) 0.017(3) 0.017(3) 0.015(3)
 C13 0.058(4) 0.054(4) 0.073(4) 0.036(3) 0.019(3) 0.017(3)
 C14 0.0534(19) 0.054(2) 0.067(2) 0.0232(17) 0.0193(17) 0.0110(17)
 C15 0.057(2) 0.061(2) 0.0553(19) 0.0252(17) 0.0212(17) 0.0172(18)
 C16 0.0505(19) 0.051(2) 0.063(2) 0.0208(17) 0.0195(17) 0.0136(17)
 C17 0.0496(19) 0.051(2) 0.061(2) 0.0210(18) 0.0194(17) 0.0133(17)
 C18 0.0528(19) 0.047(2) 0.064(2) 0.0257(17) 0.0136(17) 0.0120(17)
 C19 0.045(3) 0.051(4) 0.060(4) 0.022(3) 0.018(3) 0.012(3)
 C20 0.0534(19) 0.049(2) 0.067(2) 0.0249(17) 0.0152(17) 0.0115(17)
 C21 0.0517(19) 0.055(2) 0.066(2) 0.0221(17) 0.0181(17) 0.0121(17)
 C22 0.0539(19) 0.050(2) 0.066(2) 0.0248(17) 0.0130(17) 0.0135(17)
 C23 0.0547(19) 0.053(2) 0.070(2) 0.0256(17) 0.0140(17) 0.0136(16)
 C24 0.052(4) 0.053(4) 0.060(4) 0.023(3) 0.020(3) 0.021(3)
 C25 0.062(2) 0.068(2) 0.084(2) 0.0197(19) 0.0173(19) 0.0000(18)
 C26 0.0563(19) 0.052(2) 0.069(2) 0.0268(17) 0.0126(17) 0.0147(17)
 C27 0.059(4) 0.049(4) 0.065(4) 0.019(3) 0.019(3) 0.020(3)
 C28 0.052(4) 0.051(4) 0.075(4) 0.024(3) 0.017(3) 0.013(3)
 C29 0.0551(17) 0.0587(19) 0.0709(19) 0.0217(16) 0.0183(16) 0.0074(16)
 C30 0.0581(19) 0.064(2) 0.0584(19) 0.0228(17) 0.0233(16) 0.0170(17)
 C31 0.067(4) 0.059(4) 0.067(4) 0.031(3) 0.026(3) 0.020(3)
 C32 0.0577(18) 0.0560(19) 0.0725(19) 0.0273(16) 0.0111(15) 0.0150(15)
 C33 0.065(4) 0.053(4) 0.056(4) 0.026(3) 0.018(3) 0.011(3)
 C34 0.0615(18) 0.068(2) 0.0611(18) 0.0208(16) 0.0218(15) 0.0164(16)
 C35 0.0591(19) 0.065(2) 0.0590(19) 0.0238(17) 0.0209(17) 0.0168(18)
 C37 0.104(4) 0.044(3) 0.099(3) 0.023(3) 0.029(3) 0.018(3)
 C39 0.069(2) 0.076(2) 0.068(2) 0.0167(18) 0.0176(18) 0.0156(19)
 C40 0.062(2) 0.064(2) 0.078(2) 0.0285(18) 0.0086(18) 0.0171(18)
 C41 0.083(5) 0.047(4) 0.114(6) 0.034(4) -0.015(4) 0.016(4)
 C42 0.109(4) 0.051(3) 0.115(4) 0.030(3) 0.028(4) 0.029(3)
 C43 0.068(4) 0.068(4) 0.087(3) 0.028(3) 0.003(3) 0.018(3)
 C44 0.105(4) 0.042(3) 0.105(4) 0.023(3) 0.030(3) 0.011(3)
 C46 0.072(4) 0.081(4) 0.068(3) 0.019(3) 0.014(3) 0.020(4)
 C48 0.121(4) 0.058(4) 0.115(4) 0.016(3) 0.029(4) 0.005(3)
 C49 0.064(3) 0.074(3) 0.079(4) 0.028(3) 0.011(3) 0.015(3)
 C50 0.065(3) 0.067(4) 0.078(4) 0.027(3) 0.003(3) 0.019(3)
 C52 0.070(4) 0.079(4) 0.071(4) 0.010(3) 0.021(3) 0.012(3)
 C56 0.075(3) 0.081(4) 0.075(3) 0.014(4) 0.017(3) 0.013(3)
 C61 0.068(3) 0.076(3) 0.091(3) 0.014(3) 0.012(3) -0.004(3)
 C63 0.068(3) 0.077(3) 0.093(3) 0.016(3) 0.020(3) -0.007(3)
 C62 0.071(3) 0.075(3) 0.096(3) 0.018(3) 0.013(3) -0.005(3)
 C2 0.068(3) 0.076(3) 0.094(3) 0.017(3) 0.014(3) -0.005(3)
 C3 0.069(3) 0.078(3) 0.093(3) 0.019(3) 0.018(3) -0.008(3)
 C1 0.069(3) 0.076(3) 0.090(3) 0.014(3) 0.014(3) -0.004(3)
 C5 0.067(4) 0.066(4) 0.084(4) 0.029(3) 0.004(3) 0.017(3)
 C9 0.065(4) 0.066(4) 0.080(4) 0.028(3) 0.005(3) 0.020(3)
 C125 0.066(4) 0.072(4) 0.080(4) 0.027(4) 0.010(3) 0.016(3)
 C36 0.072(4) 0.080(4) 0.069(3) 0.019(3) 0.015(4) 0.021(4)
 C38 0.074(3) 0.079(4) 0.074(3) 0.017(4) 0.015(3) 0.015(4)
 C7 0.073(4) 0.081(4) 0.072(4) 0.009(3) 0.018(3) 0.012(3)

_geom_special_details
;
 All esds (except the esd in the dihedral angle between two l.s. planes)
 are estimated using the full covariance matrix.  The cell esds are taken
 into account individually in the estimation of esds in distances, angles
 and torsion angles; correlations between esds in cell parameters are only
 used when they are defined by crystal symmetry.  An approximate (isotropic)
 treatment of cell esds is used for estimating esds involving l.s. planes.
;
loop_
  _geom_bond_atom_site_label_1
  _geom_bond_atom_site_label_2
  _geom_bond_distance
  _geom_bond_site_symmetry_2
  _geom_bond_publ_flag
 Ti1 Ti1 3.344(2) 2_776 ?
 Ti1 O1 2.028(4) . ?
 Ti1 O1 2.049(4) 2_776 ?
 Ti1 O2 1.801(4) . ?
 Ti1 O3 1.817(4) . ?
 Ti1 O4 2.022(4) . ?
 Ti1 O5 2.016(4) . ?
 Ti1 H1 1.50(7) 2_776 ?
 O1 C41 1.439(6) . ?
 O1 H1 1.08(7) . ?
 O2 C10 1.356(6) . ?
 O3 C18 1.357(6) . ?
 O4 C17 1.368(6) . ?
 O5 C67 1.376(6) . ?
 C6 C14 1.385(8) . ?
 C6 C17 1.420(7) . ?
 C6 C33 1.538(7) . ?
 C8 C13 1.417(8) . ?
 C8 C24 1.397(8) . ?
 C8 C37 1.523(8) . ?
 C67 C11 1.405(7) . ?
 C67 C15 1.435(7) . ?
 C10 C12 1.388(7) . ?
 C10 C19 1.383(7) . ?
 C11 C28 1.533(7) . ?
 C11 C30 1.387(8) . ?
 C12 C13 1.410(7) . ?
 C12 C33 1.524(7) . ?
 C13 H13 0.9300 . ?
 C14 H14 0.9300 . ?
 C14 C29 1.388(8) . ?
 C15 C31 1.545(8) . ?
 C15 C35 1.375(8) . ?
 C16 C17 1.420(7) . ?
 C16 C21 1.410(8) . ?
 C16 C27 1.514(7) . ?
 C18 C20 1.400(8) . ?
 C18 C22 1.405(7) . ?
 C19 C24 1.413(7) . ?
 C19 C28 1.515(8) . ?
 C20 C23 1.404(7) . ?
 C20 C27 1.513(8) . ?
 C21 H21 0.9300 . ?
 C21 C29 1.427(8) . ?
 C22 C26 1.371(7) . ?
 C22 C31 1.528(8) . ?
 C23 H23 0.9300 . ?
 C23 C32 1.380(8) . ?
 C24 H24 0.9300 . ?
 C25 C29 1.544(8) . ?
 C25 C61 1.578(7) . ?
 C25 C63 1.563(7) . ?
 C25 C62 1.547(7) . ?
 C25 C2 1.546(7) . ?
 C25 C3 1.567(7) . ?
 C25 C1 1.559(7) . ?
 C26 H26 0.9300 . ?
 C26 C32 1.415(8) . ?
 C27 H27A 0.9700 . ?
 C27 H27B 0.9700 . ?
 C28 H28A 0.9700 . ?
 C28 H28B 0.9700 . ?
 C30 H30 0.9300 . ?
 C30 C34 1.408(8) . ?
 C31 H31A 0.9700 . ?
 C31 H31B 0.9700 . ?
 C32 C40 1.553(8) . ?
 C33 H33A 0.9700 . ?
 C33 H33B 0.9700 . ?
 C34 C35 1.420(8) . ?
 C34 C39 1.554(8) . ?
 C35 H35 0.9300 . ?
 C37 C42 1.596(9) . ?
 C37 C44 1.513(9) . ?
 C37 C48 1.445(10) . ?
 C39 C46 1.554(8) . ?
 C39 C52 1.581(8) . ?
 C39 C56 1.553(8) . ?
 C39 C36 1.557(8) . ?
 C39 C38 1.551(8) . ?
 C39 C7 1.551(8) . ?
 C40 C43 1.545(7) . ?
 C40 C49 1.547(7) . ?
 C40 C50 1.558(7) . ?
 C40 C5 1.578(8) . ?
 C40 C9 1.543(8) . ?
 C40 C125 1.549(8) . ?
 C41 H41A 0.9600 . ?
 C41 H41B 0.9600 . ?
 C41 H41C 0.9600 . ?
 C42 H42A 0.9600 . ?
 C42 H42B 0.9600 . ?
 C42 H42C 0.9600 . ?
 C43 H43A 0.9600 . ?
 C43 H43B 0.9600 . ?
 C43 H43C 0.9600 . ?
 C44 H44A 0.9600 . ?
 C44 H44B 0.9600 . ?
 C44 H44C 0.9600 . ?
 C46 H46A 0.9600 . ?
 C46 H46B 0.9600 . ?
 C46 H46C 0.9600 . ?
 C48 H48A 0.9600 . ?
 C48 H48B 0.9600 . ?
 C48 H48C 0.9600 . ?
 C49 H49A 0.9600 . ?
 C49 H49B 0.9600 . ?
 C49 H49C 0.9600 . ?
 C50 H50A 0.9600 . ?
 C50 H50B 0.9600 . ?
 C50 H50C 0.9600 . ?
 C52 H52A 0.9600 . ?
 C52 H52B 0.9600 . ?
 C52 H52C 0.9600 . ?
 C56 H56A 0.9600 . ?
 C56 H56B 0.9600 . ?
 C56 H56C 0.9600 . ?
 C61 H61A 0.9600 . ?
 C61 H61B 0.9600 . ?
 C61 H61C 0.9600 . ?
 C63 H63A 0.9600 . ?
 C63 H63B 0.9600 . ?
 C63 H63C 0.9600 . ?
 C62 H62A 0.9600 . ?
 C62 H62B 0.9600 . ?
 C62 H62C 0.9600 . ?
 C2 H2A 0.9600 . ?
 C2 H2B 0.9600 . ?
 C2 H2C 0.9600 . ?
 C3 H3A 0.9600 . ?
 C3 H3B 0.9600 . ?
 C3 H3C 0.9600 . ?
 C1 H1A 0.9600 . ?
 C1 H1B 0.9600 . ?
 C1 H1C 0.9600 . ?
 C5 H5A 0.9600 . ?
 C5 H5B 0.9600 . ?
 C5 H5C 0.9600 . ?
 C9 H9A 0.9600 . ?
 C9 H9B 0.9600 . ?
 C9 H9C 0.9600 . ?
 C125 H12A 0.9600 . ?
 C125 H12B 0.9600 . ?
 C125 H12C 0.9600 . ?
 C36 H36A 0.9600 . ?
 C36 H36B 0.9600 . ?
 C36 H36C 0.9600 . ?
 C38 H38A 0.9600 . ?
 C38 H38B 0.9600 . ?
 C38 H38C 0.9600 . ?
 C7 H7A 0.9600 . ?
 C7 H7B 0.9600 . ?
 C7 H7C 0.9600 . ?

loop_
  _geom_angle_atom_site_label_1
  _geom_angle_atom_site_label_2
  _geom_angle_atom_site_label_3
  _geom_angle
  _geom_angle_site_symmetry_1
  _geom_angle_site_symmetry_3
  _geom_angle_publ_flag
 Ti1 Ti1 H1 52(3) 2_776 2_776 ?
 O1 Ti1 Ti1 35.08(11) . 2_776 ?
 O1 Ti1 Ti1 34.69(10) 2_776 2_776 ?
 O1 Ti1 O1 69.77(16) . 2_776 ?
 O1 Ti1 H1 31(3) 2_776 2_776 ?
 O1 Ti1 H1 82(2) . 2_776 ?
 O2 Ti1 Ti1 126.87(13) . 2_776 ?
 O2 Ti1 O1 92.20(16) . 2_776 ?
 O2 Ti1 O1 161.88(17) . . ?
 O2 Ti1 O3 103.94(17) . . ?
 O2 Ti1 O4 86.07(15) . . ?
 O2 Ti1 O5 86.40(15) . . ?
 O2 Ti1 H1 83.1(19) . 2_776 ?
 O3 Ti1 Ti1 129.20(13) . 2_776 ?
 O3 Ti1 O1 94.13(16) . . ?
 O3 Ti1 O1 163.83(16) . 2_776 ?
 O3 Ti1 O4 85.76(16) . . ?
 O3 Ti1 O5 85.91(15) . . ?
 O3 Ti1 H1 149(2) . 2_776 ?
 O4 Ti1 Ti1 96.46(11) . 2_776 ?
 O4 Ti1 O1 93.99(16) . . ?
 O4 Ti1 O1 96.58(16) . 2_776 ?
 O4 Ti1 H1 125(2) . 2_776 ?
 O5 Ti1 Ti1 96.44(11) . 2_776 ?
 O5 Ti1 O1 94.15(16) . 2_776 ?
 O5 Ti1 O1 96.41(16) . . ?
 O5 Ti1 O4 167.10(15) . . ?
 O5 Ti1 H1 64(3) . 2_776 ?
 Ti1 O1 Ti1 110.23(16) . 2_776 ?
 Ti1 O1 H1 118(2) . . ?
 Ti1 O1 H1 45(4) 2_776 . ?
 C41 O1 Ti1 126.1(4) . . ?
 C41 O1 Ti1 123.7(4) . 2_776 ?
 C41 O1 H1 100(2) . . ?
 C10 O2 Ti1 173.5(4) . . ?
 C18 O3 Ti1 165.0(4) . . ?
 C17 O4 Ti1 120.0(3) . . ?
 C67 O5 Ti1 119.6(3) . . ?
 C14 C6 C17 119.8(5) . . ?
 C14 C6 C33 118.9(5) . . ?
 C17 C6 C33 121.4(5) . . ?
 C13 C8 C37 122.5(6) . . ?
 C24 C8 C13 115.9(6) . . ?
 C24 C8 C37 121.4(6) . . ?
 O5 C67 C11 121.6(5) . . ?
 O5 C67 C15 120.2(5) . . ?
 C11 C67 C15 118.2(5) . . ?
 O2 C10 C12 118.2(5) . . ?
 O2 C10 C19 118.4(5) . . ?
 C19 C10 C12 123.4(5) . . ?
 C67 C11 C28 121.4(5) . . ?
 C30 C11 C67 120.8(5) . . ?
 C30 C11 C28 117.8(5) . . ?
 C10 C12 C13 116.8(5) . . ?
 C10 C12 C33 119.2(5) . . ?
 C13 C12 C33 123.9(5) . . ?
 C8 C13 H13 118.4 . . ?
 C12 C13 C8 123.1(5) . . ?
 C12 C13 H13 118.4 . . ?
 C6 C14 H14 117.8 . . ?
 C6 C14 C29 124.4(6) . . ?
 C29 C14 H14 117.8 . . ?
 C67 C15 C31 121.6(5) . . ?
 C35 C15 C67 119.2(5) . . ?
 C35 C15 C31 119.0(5) . . ?
 C17 C16 C27 121.9(5) . . ?
 C21 C16 C17 118.6(5) . . ?
 C21 C16 C27 119.5(5) . . ?
 O4 C17 C6 120.6(5) . . ?
 O4 C17 C16 120.6(5) . . ?
 C16 C17 C6 118.7(5) . . ?
 O3 C18 C20 119.3(5) . . ?
 O3 C18 C22 118.5(5) . . ?
 C20 C18 C22 122.1(5) . . ?
 C10 C19 C24 117.5(5) . . ?
 C10 C19 C28 118.7(5) . . ?
 C24 C19 C28 123.8(5) . . ?
 C18 C20 C23 117.0(6) . . ?
 C18 C20 C27 118.6(5) . . ?
 C23 C20 C27 124.2(5) . . ?
 C16 C21 H21 118.3 . . ?
 C16 C21 C29 123.5(5) . . ?
 C29 C21 H21 118.3 . . ?
 C18 C22 C31 119.1(5) . . ?
 C26 C22 C18 117.8(5) . . ?
 C26 C22 C31 122.8(6) . . ?
 C20 C23 H23 118.4 . . ?
 C32 C23 C20 123.3(6) . . ?
 C32 C23 H23 118.4 . . ?
 C8 C24 C19 122.9(5) . . ?
 C8 C24 H24 118.5 . . ?
 C19 C24 H24 118.5 . . ?
 C29 C25 C61 109.4(6) . . ?
 C29 C25 C63 107.6(6) . . ?
 C29 C25 C62 114.8(7) . . ?
 C29 C25 C2 115.5(7) . . ?
 C29 C25 C3 104.7(6) . . ?
 C29 C25 C1 109.9(6) . . ?
 C63 C25 C61 106.9(6) . . ?
 C62 C25 C61 107.5(6) . . ?
 C62 C25 C63 110.4(6) . . ?
 C2 C25 C3 109.3(6) . . ?
 C2 C25 C1 109.2(6) . . ?
 C1 C25 C3 107.9(6) . . ?
 C22 C26 H26 118.5 . . ?
 C22 C26 C32 122.9(6) . . ?
 C32 C26 H26 118.5 . . ?
 C16 C27 H27A 108.0 . . ?
 C16 C27 H27B 108.0 . . ?
 C20 C27 C16 117.2(4) . . ?
 C20 C27 H27A 108.0 . . ?
 C20 C27 H27B 108.0 . . ?
 H27A C27 H27B 107.2 . . ?
 C11 C28 H28A 108.5 . . ?
 C11 C28 H28B 108.5 . . ?
 C19 C28 C11 115.1(5) . . ?
 C19 C28 H28A 108.5 . . ?
 C19 C28 H28B 108.5 . . ?
 H28A C28 H28B 107.5 . . ?
 C14 C29 C21 115.0(5) . . ?
 C14 C29 C25 124.0(6) . . ?
 C21 C29 C25 121.0(5) . . ?
 C11 C30 H30 118.9 . . ?
 C11 C30 C34 122.2(6) . . ?
 C34 C30 H30 118.9 . . ?
 C15 C31 H31A 108.9 . . ?
 C15 C31 H31B 108.9 . . ?
 C22 C31 C15 113.4(5) . . ?
 C22 C31 H31A 108.9 . . ?
 C22 C31 H31B 108.9 . . ?
 H31A C31 H31B 107.7 . . ?
 C23 C32 C26 116.9(5) . . ?
 C23 C32 C40 120.2(5) . . ?
 C26 C32 C40 122.9(6) . . ?
 C6 C33 H33A 108.9 . . ?
 C6 C33 H33B 108.9 . . ?
 C12 C33 C6 113.3(4) . . ?
 C12 C33 H33A 108.9 . . ?
 C12 C33 H33B 108.9 . . ?
 H33A C33 H33B 107.7 . . ?
 C30 C34 C35 116.1(5) . . ?
 C30 C34 C39 123.4(5) . . ?
 C35 C34 C39 120.5(5) . . ?
 C15 C35 C34 123.3(6) . . ?
 C15 C35 H35 118.4 . . ?
 C34 C35 H35 118.4 . . ?
 C8 C37 C42 107.8(6) . . ?
 C44 C37 C8 112.9(5) . . ?
 C44 C37 C42 107.7(6) . . ?
 C48 C37 C8 109.7(6) . . ?
 C48 C37 C42 109.6(6) . . ?
 C48 C37 C44 109.1(7) . . ?
 C34 C39 C46 111.9(7) . . ?
 C34 C39 C52 110.0(7) . . ?
 C34 C39 C36 108.7(7) . . ?
 C46 C39 C52 107.2(6) . . ?
 C56 C39 C34 109.2(7) . . ?
 C56 C39 C46 110.2(6) . . ?
 C56 C39 C52 108.4(6) . . ?
 C38 C39 C34 106.4(7) . . ?
 C38 C39 C36 109.8(6) . . ?
 C7 C39 C34 110.8(7) . . ?
 C7 C39 C36 110.3(6) . . ?
 C7 C39 C38 110.7(6) . . ?
 C32 C40 C50 110.5(6) . . ?
 C32 C40 C5 109.2(8) . . ?
 C43 C40 C32 109.8(6) . . ?
 C43 C40 C49 111.0(5) . . ?
 C43 C40 C50 108.9(5) . . ?
 C49 C40 C32 106.9(6) . . ?
 C49 C40 C50 109.7(5) . . ?
 C9 C40 C32 109.6(8) . . ?
 C9 C40 C5 108.9(7) . . ?
 C9 C40 C125 111.9(7) . . ?
 C125 C40 C32 109.5(8) . . ?
 C125 C40 C5 107.7(7) . . ?
 O1 C41 H41A 109.5 . . ?
 O1 C41 H41B 109.5 . . ?
 O1 C41 H41C 109.5 . . ?
 H41A C41 H41B 109.5 . . ?
 H41A C41 H41C 109.5 . . ?
 H41B C41 H41C 109.5 . . ?
 C37 C42 H42A 109.5 . . ?
 C37 C42 H42B 109.5 . . ?
 C37 C42 H42C 109.5 . . ?
 H42A C42 H42B 109.5 . . ?
 H42A C42 H42C 109.5 . . ?
 H42B C42 H42C 109.5 . . ?
 C40 C43 H43A 109.5 . . ?
 C40 C43 H43B 109.5 . . ?
 C40 C43 H43C 109.5 . . ?
 H43A C43 H43B 109.5 . . ?
 H43A C43 H43C 109.5 . . ?
 H43B C43 H43C 109.5 . . ?
 C37 C44 H44A 109.5 . . ?
 C37 C44 H44B 109.5 . . ?
 C37 C44 H44C 109.5 . . ?
 H44A C44 H44B 109.5 . . ?
 H44A C44 H44C 109.5 . . ?
 H44B C44 H44C 109.5 . . ?
 C39 C46 H46A 109.5 . . ?
 C39 C46 H46B 109.5 . . ?
 C39 C46 H46C 109.5 . . ?
 H46A C46 H46B 109.5 . . ?
 H46A C46 H46C 109.5 . . ?
 H46B C46 H46C 109.5 . . ?
 C37 C48 H48A 109.5 . . ?
 C37 C48 H48B 109.5 . . ?
 C37 C48 H48C 109.5 . . ?
 H48A C48 H48B 109.5 . . ?
 H48A C48 H48C 109.5 . . ?
 H48B C48 H48C 109.5 . . ?
 C40 C49 H49A 109.5 . . ?
 C40 C49 H49B 109.5 . . ?
 C40 C49 H49C 109.5 . . ?
 H49A C49 H49B 109.5 . . ?
 H49A C49 H49C 109.5 . . ?
 H49B C49 H49C 109.5 . . ?
 C40 C50 H50A 109.5 . . ?
 C40 C50 H50B 109.5 . . ?
 C40 C50 H50C 109.5 . . ?
 H50A C50 H50B 109.5 . . ?
 H50A C50 H50C 109.5 . . ?
 H50B C50 H50C 109.5 . . ?
 C39 C52 H52A 109.5 . . ?
 C39 C52 H52B 109.5 . . ?
 C39 C52 H52C 109.5 . . ?
 H52A C52 H52B 109.5 . . ?
 H52A C52 H52C 109.5 . . ?
 H52B C52 H52C 109.5 . . ?
 C39 C56 H56A 109.5 . . ?
 C39 C56 H56B 109.5 . . ?
 C39 C56 H56C 109.5 . . ?
 H56A C56 H56B 109.5 . . ?
 H56A C56 H56C 109.5 . . ?
 H56B C56 H56C 109.5 . . ?
 C25 C61 H61A 109.5 . . ?
 C25 C61 H61B 109.5 . . ?
 C25 C61 H61C 109.5 . . ?
 H61A C61 H61B 109.5 . . ?
 H61A C61 H61C 109.5 . . ?
 H61B C61 H61C 109.5 . . ?
 C25 C63 H63A 109.5 . . ?
 C25 C63 H63B 109.5 . . ?
 C25 C63 H63C 109.5 . . ?
 H63A C63 H63B 109.5 . . ?
 H63A C63 H63C 109.5 . . ?
 H63B C63 H63C 109.5 . . ?
 C25 C62 H62A 109.5 . . ?
 C25 C62 H62B 109.5 . . ?
 C25 C62 H62C 109.5 . . ?
 H62A C62 H62B 109.5 . . ?
 H62A C62 H62C 109.5 . . ?
 H62B C62 H62C 109.5 . . ?
 C25 C2 H2A 109.5 . . ?
 C25 C2 H2B 109.5 . . ?
 C25 C2 H2C 109.5 . . ?
 H2A C2 H2B 109.5 . . ?
 H2A C2 H2C 109.5 . . ?
 H2B C2 H2C 109.5 . . ?
 C25 C3 H3A 109.5 . . ?
 C25 C3 H3B 109.5 . . ?
 C25 C3 H3C 109.5 . . ?
 H3A C3 H3B 109.5 . . ?
 H3A C3 H3C 109.5 . . ?
 H3B C3 H3C 109.5 . . ?
 C25 C1 H1A 109.5 . . ?
 C25 C1 H1B 109.5 . . ?
 C25 C1 H1C 109.5 . . ?
 H1A C1 H1B 109.5 . . ?
 H1A C1 H1C 109.5 . . ?
 H1B C1 H1C 109.5 . . ?
 C40 C5 H5A 109.5 . . ?
 C40 C5 H5B 109.5 . . ?
 C40 C5 H5C 109.5 . . ?
 H5A C5 H5B 109.5 . . ?
 H5A C5 H5C 109.5 . . ?
 H5B C5 H5C 109.5 . . ?
 C40 C9 H9A 109.5 . . ?
 C40 C9 H9B 109.5 . . ?
 C40 C9 H9C 109.5 . . ?
 H9A C9 H9B 109.5 . . ?
 H9A C9 H9C 109.5 . . ?
 H9B C9 H9C 109.5 . . ?
 C40 C125 H12A 109.5 . . ?
 C40 C125 H12B 109.5 . . ?
 C40 C125 H12C 109.5 . . ?
 H12A C125 H12B 109.5 . . ?
 H12A C125 H12C 109.5 . . ?
 H12B C125 H12C 109.5 . . ?
 C39 C36 H36A 109.5 . . ?
 C39 C36 H36B 109.5 . . ?
 C39 C36 H36C 109.5 . . ?
 H36A C36 H36B 109.5 . . ?
 H36A C36 H36C 109.5 . . ?
 H36B C36 H36C 109.5 . . ?
 C39 C38 H38A 109.5 . . ?
 C39 C38 H38B 109.5 . . ?
 C39 C38 H38C 109.5 . . ?
 H38A C38 H38B 109.5 . . ?
 H38A C38 H38C 109.5 . . ?
 H38B C38 H38C 109.5 . . ?
 C39 C7 H7A 109.5 . . ?
 C39 C7 H7B 109.5 . . ?
 C39 C7 H7C 109.5 . . ?
 H7A C7 H7B 109.5 . . ?
 H7A C7 H7C 109.5 . . ?
 H7B C7 H7C 109.5 . . ?

loop_
  _geom_torsion_atom_site_label_1
  _geom_torsion_atom_site_label_2
  _geom_torsion_atom_site_label_3
  _geom_torsion_atom_site_label_4
  _geom_torsion
  _geom_torsion_site_symmetry_1
  _geom_torsion_site_symmetry_2
  _geom_torsion_site_symmetry_3
  _geom_torsion_site_symmetry_4
  _geom_torsion_publ_flag
 Ti1 Ti1 O3 C18 -2.0(15) 2_776 . . . ?
 Ti1 O3 C18 C20 -86.5(15) . . . . ?
 Ti1 O3 C18 C22 90.2(15) . . . . ?
 Ti1 O4 C17 C6 91.0(5) . . . . ?
 Ti1 O4 C17 C16 -89.5(5) . . . . ?
 Ti1 O5 C67 C11 -89.1(6) . . . . ?
 Ti1 O5 C67 C15 88.2(6) . . . . ?
 O1 Ti1 O3 C18 -6.1(18) 2_776 . . . ?
 O1 Ti1 O3 C18 -0.8(14) . . . . ?
 O2 Ti1 O3 C18 177.8(14) . . . . ?
 O2 C10 C12 C13 174.8(5) . . . . ?
 O2 C10 C12 C33 -8.5(8) . . . . ?
 O2 C10 C19 C24 -174.0(5) . . . . ?
 O2 C10 C19 C28 7.0(8) . . . . ?
 O3 C18 C20 C23 179.6(5) . . . . ?
 O3 C18 C20 C27 3.8(8) . . . . ?
 O3 C18 C22 C26 -179.6(5) . . . . ?
 O3 C18 C22 C31 -5.6(8) . . . . ?
 O4 Ti1 O3 C18 92.9(14) . . . . ?
 O5 Ti1 O3 C18 -96.9(14) . . . . ?
 O5 C67 C11 C28 2.2(8) . . . . ?
 O5 C67 C11 C30 -176.7(5) . . . . ?
 O5 C67 C15 C31 1.7(8) . . . . ?
 O5 C67 C15 C35 177.0(5) . . . . ?
 C6 C14 C29 C21 1.0(9) . . . . ?
 C6 C14 C29 C25 -177.1(5) . . . . ?
 C67 C11 C28 C19 100.5(7) . . . . ?
 C67 C11 C30 C34 -3.4(9) . . . . ?
 C67 C15 C31 C22 -102.4(7) . . . . ?
 C67 C15 C35 C34 2.7(9) . . . . ?
 C10 C12 C13 C8 -2.0(8) . . . . ?
 C10 C12 C33 C6 71.9(7) . . . . ?
 C10 C19 C24 C8 0.4(8) . . . . ?
 C10 C19 C28 C11 -70.1(7) . . . . ?
 C11 C67 C15 C31 179.1(5) . . . . ?
 C11 C67 C15 C35 -5.6(8) . . . . ?
 C11 C30 C34 C35 0.4(9) . . . . ?
 C11 C30 C34 C39 178.8(5) . . . . ?
 C12 C10 C19 C24 4.2(8) . . . . ?
 C12 C10 C19 C28 -174.8(5) . . . . ?
 C13 C8 C24 C19 -5.2(8) . . . . ?
 C13 C8 C37 C42 -111.0(6) . . . . ?
 C13 C8 C37 C44 7.8(9) . . . . ?
 C13 C8 C37 C48 129.7(7) . . . . ?
 C13 C12 C33 C6 -111.6(6) . . . . ?
 C14 C6 C17 O4 176.1(5) . . . . ?
 C14 C6 C17 C16 -3.5(8) . . . . ?
 C14 C6 C33 C12 80.2(7) . . . . ?
 C15 C67 C11 C28 -175.2(5) . . . . ?
 C15 C67 C11 C30 5.9(8) . . . . ?
 C16 C21 C29 C14 -1.2(8) . . . . ?
 C16 C21 C29 C25 177.1(5) . . . . ?
 C17 C6 C14 C29 1.3(9) . . . . ?
 C17 C6 C33 C12 -99.5(6) . . . . ?
 C17 C16 C21 C29 -1.0(9) . . . . ?
 C17 C16 C27 C20 99.6(6) . . . . ?
 C18 C20 C23 C32 -2.0(9) . . . . ?
 C18 C20 C27 C16 -62.8(7) . . . . ?
 C18 C22 C26 C32 1.9(9) . . . . ?
 C18 C22 C31 C15 64.2(7) . . . . ?
 C19 C10 C12 C13 -3.4(8) . . . . ?
 C19 C10 C12 C33 173.3(5) . . . . ?
 C20 C18 C22 C26 -3.1(9) . . . . ?
 C20 C18 C22 C31 170.9(5) . . . . ?
 C20 C23 C32 C26 1.0(9) . . . . ?
 C20 C23 C32 C40 178.7(6) . . . . ?
 C21 C16 C17 O4 -176.2(5) . . . . ?
 C21 C16 C17 C6 3.3(8) . . . . ?
 C21 C16 C27 C20 -82.8(7) . . . . ?
 C22 C18 C20 C23 3.1(9) . . . . ?
 C22 C18 C20 C27 -172.7(5) . . . . ?
 C22 C26 C32 C23 -0.9(9) . . . . ?
 C22 C26 C32 C40 -178.6(5) . . . . ?
 C23 C20 C27 C16 121.7(6) . . . . ?
 C23 C32 C40 C43 52.9(9) . . . . ?
 C23 C32 C40 C49 -67.6(8) . . . . ?
 C23 C32 C40 C50 173.0(7) . . . . ?
 C23 C32 C40 C5 23.3(11) . . . . ?
 C23 C32 C40 C9 142.5(10) . . . . ?
 C23 C32 C40 C125 -94.4(11) . . . . ?
 C24 C8 C13 C12 6.0(8) . . . . ?
 C24 C8 C37 C42 65.0(8) . . . . ?
 C24 C8 C37 C44 -176.1(6) . . . . ?
 C24 C8 C37 C48 -54.2(8) . . . . ?
 C24 C19 C28 C11 111.0(6) . . . . ?
 C26 C22 C31 C15 -122.1(6) . . . . ?
 C26 C32 C40 C43 -129.5(8) . . . . ?
 C26 C32 C40 C49 110.0(8) . . . . ?
 C26 C32 C40 C50 -9.3(9) . . . . ?
 C26 C32 C40 C5 -159.1(10) . . . . ?
 C26 C32 C40 C9 -39.9(11) . . . . ?
 C26 C32 C40 C125 83.2(11) . . . . ?
 C27 C16 C17 O4 1.4(8) . . . . ?
 C27 C16 C17 C6 -179.0(5) . . . . ?
 C27 C16 C21 C29 -178.7(5) . . . . ?
 C27 C20 C23 C32 173.5(6) . . . . ?
 C28 C11 C30 C34 177.7(5) . . . . ?
 C28 C19 C24 C8 179.3(5) . . . . ?
 C30 C11 C28 C19 -80.6(7) . . . . ?
 C30 C34 C35 C15 -0.1(9) . . . . ?
 C30 C34 C39 C46 -146.7(9) . . . . ?
 C30 C34 C39 C52 -27.8(10) . . . . ?
 C30 C34 C39 C56 91.0(10) . . . . ?
 C30 C34 C39 C36 -122.9(9) . . . . ?
 C30 C34 C39 C38 118.9(10) . . . . ?
 C30 C34 C39 C7 -1.6(11) . . . . ?
 C31 C15 C35 C34 178.2(5) . . . . ?
 C31 C22 C26 C32 -171.8(6) . . . . ?
 C33 C6 C14 C29 -178.4(5) . . . . ?
 C33 C6 C17 O4 -4.2(8) . . . . ?
 C33 C6 C17 C16 176.2(5) . . . . ?
 C33 C12 C13 C8 -178.5(5) . . . . ?
 C35 C15 C31 C22 82.3(7) . . . . ?
 C35 C34 C39 C46 31.6(10) . . . . ?
 C35 C34 C39 C52 150.6(9) . . . . ?
 C35 C34 C39 C56 -90.7(10) . . . . ?
 C35 C34 C39 C36 55.4(10) . . . . ?
 C35 C34 C39 C38 -62.8(10) . . . . ?
 C35 C34 C39 C7 176.7(9) . . . . ?
 C37 C8 C13 C12 -177.7(6) . . . . ?
 C37 C8 C24 C19 178.5(6) . . . . ?
 C39 C34 C35 C15 -178.5(5) . . . . ?
 C61 C25 C29 C14 -125.8(7) . . . . ?
 C61 C25 C29 C21 56.1(8) . . . . ?
 C63 C25 C29 C14 118.3(7) . . . . ?
 C63 C25 C29 C21 -59.7(8) . . . . ?
 C62 C25 C29 C14 -5.0(9) . . . . ?
 C62 C25 C29 C21 177.0(7) . . . . ?
 C2 C25 C29 C14 179.5(7) . . . . ?
 C2 C25 C29 C21 1.5(9) . . . . ?
 C3 C25 C29 C14 59.3(8) . . . . ?
 C3 C25 C29 C21 -118.7(7) . . . . ?
 C1 C25 C29 C14 -56.4(8) . . . . ?
 C1 C25 C29 C21 125.6(7) . . . . ?

_smtbx_masks_special_details       ?
loop_
  _smtbx_masks_void_nr
  _smtbx_masks_void_average_x
  _smtbx_masks_void_average_y
  _smtbx_masks_void_average_z
  _smtbx_masks_void_volume
  _smtbx_masks_void_count_electrons
  _smtbx_masks_void_content
 1 -0.084 0.084 0.000 941.8 216.5 ?

_smtbx_masks_void_probe_radius     1.2
_smtbx_masks_void_truncation_radius  1.2
_shelx_res_file
;
TITL 230429d in P-1
    230429d.res
    created by SHELXL-2018/3 at 20:43:44 on 10-May-2024
CELL 0.71073 13.2106 14.0049 15.278 104.353 95.764 94.865
ZERR 1 0.0013 0.0014 0.0015 0.005 0.003 0.002
LATT 1
SFAC C H O Ti
UNIT 90 112 10 2
DFIX 2.55 0.01 C62 C61
DFIX 2.55 0.01 C2 C3
DFIX 1.55 0.01 C25 C1 C62 C25 C61 C25 C25 C2 C3 C25 C63 C25
DFIX 2.55 0.01 C61 C63
DFIX 2.55 0.01 C3 C1
DFIX 2.55 0.01 C63 C62
DFIX 2.55 0.01 C1 C2
SIMU 0.002 0.004 2 C25 C29 C61 C63 C62 C2 C3 C1 C14 C6 C17 C16 C21
DFIX 2.55 0.01 C43 C50
DFIX 2.55 0.01 C49 C50
DFIX 2.55 0.01 C9 C5
DFIX 2.55 0.01 C43 C49
DFIX 2.55 0.01 C5 C125
DFIX 2.55 0.01 C125 C9
DFIX 1.55 0.01 C40 C9 C5 C40 C43 C40 C49 C40 C40 C125 C50 C40
SIMU 0.002 0.004 2 C32 C40 C43 C49 C50 C5 C9 C125 C26 C22 C18 C20 C23
DFIX 1.55 0.01 C39 C36 C46 C39 C52 C39 C7 C39 C39 C38 C56 C39
DFIX 2.55 0.01 C46 C56
DFIX 2.55 0.01 C7 C36
DFIX 2.55 0.01 C56 C52
DFIX 2.55 0.01 C52 C46
DFIX 2.55 0.01 C38 C7
DFIX 2.55 0.01 C36 C38
SIMU 0.002 0.004 2 C34 C35 C39 C46 C52 C56 C36 C38 C7 C15 C11 C30 C67
SIMU 0.002 0.004 2 C48 C37 C42 C44
DFIX 2.1 0.01 H1 H41a

L.S. 4
PLAN  10
SIZE 0.18 0.21 0.27
CONF
MORE -1
BOND $H
ABIN
fmap 2
acta
OMIT -1 50.04
OMIT 4 -3 2
OMIT -2 -1 5
OMIT -2 3 0
OMIT -1 -2 3
OMIT -4 -1 1
OMIT 1 -4 1
OMIT 3 1 3
OMIT 1 -3 2
OMIT 2 -4 2
OMIT 0 1 3
OMIT 0 1 4
OMIT 4 -3 1
OMIT 2 1 4
OMIT -5 3 2
OMIT 1 2 6
OMIT 1 1 2
OMIT -5 3 1
OMIT 1 0 5
REM <olex2.extras>
REM <HklSrc "%.\\230429d.hkl">
REM </olex2.extras>

WGHT    0.100000
FVAR       0.32372   0.50648   0.64769   0.51406
TI1   4    0.911965    0.922524    0.422836    11.00000    0.05094    0.04130 =
         0.05837    0.01756    0.01271    0.01155
O1    3    0.959858    1.066828    0.486366    11.00000    0.05962    0.04012 =
         0.06446    0.01861    0.00485    0.01546
O2    3    0.901272    0.789034    0.391962    11.00000    0.05706    0.03134 =
         0.06696    0.01269    0.02421    0.00588
O3    3    0.806022    0.950875    0.351630    11.00000    0.05743    0.05708 =
         0.05643    0.02247    0.01577    0.01923
O4    3    0.808762    0.908993    0.509479    11.00000    0.04632    0.04556 =
         0.05446    0.01158    0.01504    0.00918
O5    3    0.990730    0.915547    0.315456    11.00000    0.05052    0.04680 =
         0.05169    0.01490    0.00866    0.00629
C6    1    0.707570    0.749009    0.477752    11.00000    0.04965    0.05052 =
         0.06201    0.02268    0.01822    0.01334
C8    1    0.889688    0.481246    0.329442    11.00000    0.05603    0.05339 =
         0.06731    0.03227    0.01405    0.01752
C67   1    0.948105    0.858843    0.230694    11.00000    0.05448    0.05908 =
         0.05537    0.02610    0.02255    0.01813
C10   1    0.902731    0.689513    0.375762    11.00000    0.04557    0.04652 =
         0.04865    0.01703    0.00897    0.00285
C11   1    0.961887    0.758129    0.200630    11.00000    0.05519    0.06020 =
         0.05509    0.02540    0.02404    0.01740
C12   1    0.847336    0.639543    0.426644    11.00000    0.05038    0.04858 =
         0.05260    0.01685    0.01715    0.01534
C13   1    0.843225    0.535214    0.402988    11.00000    0.05785    0.05366 =
         0.07255    0.03589    0.01912    0.01726
AFIX  43
H13   2    0.808364    0.500197    0.437294    11.00000   -1.20000
AFIX   0
C14   1    0.613074    0.692732    0.450681    11.00000    0.05338    0.05352 =
         0.06655    0.02323    0.01934    0.01098
AFIX  43
H14   2    0.608617    0.626660    0.452571    11.00000   -1.20000
AFIX   0
C15   1    0.884259    0.900924    0.171894    11.00000    0.05666    0.06146 =
         0.05532    0.02524    0.02116    0.01719
C16   1    0.630914    0.891053    0.445003    11.00000    0.05049    0.05130 =
         0.06282    0.02078    0.01950    0.01361
C17   1    0.717570    0.850756    0.477828    11.00000    0.04964    0.05057 =
         0.06102    0.02099    0.01936    0.01326
C18   1    0.736278    0.996804    0.310590    11.00000    0.05276    0.04680 =
         0.06402    0.02568    0.01360    0.01200
C19   1    0.956911    0.642643    0.307810    11.00000    0.04477    0.05122 =
         0.05980    0.02181    0.01846    0.01206
C20   1    0.647584    1.019846    0.350507    11.00000    0.05345    0.04864 =
         0.06653    0.02488    0.01518    0.01147
C21   1    0.537045    0.829691    0.418202    11.00000    0.05172    0.05487 =
         0.06636    0.02215    0.01812    0.01214
AFIX  43
H21   2    0.480223    0.856709    0.397658    11.00000   -1.20000
AFIX   0
C22   1    0.758418    1.024446    0.231618    11.00000    0.05394    0.04992 =
         0.06571    0.02480    0.01298    0.01348
C23   1    0.578333    1.067940    0.305548    11.00000    0.05475    0.05258 =
         0.06968    0.02560    0.01400    0.01358
AFIX  43
H23   2    0.517872    1.082048    0.329857    11.00000   -1.20000
AFIX   0
C24   1    0.949318    0.537939    0.285968    11.00000    0.05194    0.05265 =
         0.05995    0.02291    0.01972    0.02129
AFIX  43
H24   2    0.985615    0.505326    0.240653    11.00000   -1.20000
AFIX   0
C25   1    0.418626    0.666335    0.394990    11.00000    0.06243    0.06773 =
         0.08392    0.01975    0.01727    0.00003
C26   1    0.687481    1.071345    0.191218    11.00000    0.05629    0.05243 =
         0.06929    0.02684    0.01257    0.01472
AFIX  43
H26   2    0.700402    1.088138    0.137871    11.00000   -1.20000
AFIX   0
C27   1    0.635765    0.998381    0.441449    11.00000    0.05850    0.04925 =
         0.06543    0.01885    0.01876    0.01962
AFIX  23
H27A  2    0.573727    1.023903    0.461695    11.00000   -1.20000
H27B  2    0.692712    1.035504    0.485022    11.00000   -1.20000
AFIX   0
C28   1    1.021957    0.705603    0.262290    11.00000    0.05209    0.05076 =
         0.07472    0.02380    0.01739    0.01328
AFIX  23
H28A  2    1.065515    0.663625    0.226218    11.00000   -1.20000
H28B  2    1.066201    0.755385    0.309236    11.00000   -1.20000
AFIX   0
C29   1    0.524608    0.728331    0.420929    11.00000    0.05514    0.05871 =
         0.07091    0.02169    0.01827    0.00735
C30   1    0.922817    0.703401    0.113273    11.00000    0.05807    0.06394 =
         0.05840    0.02280    0.02327    0.01697
AFIX  43
H30   2    0.936254    0.637846    0.094126    11.00000   -1.20000
AFIX   0
C31   1    0.863645    1.010665    0.200092    11.00000    0.06729    0.05874 =
         0.06681    0.03130    0.02644    0.02017
AFIX  23
H31A  2    0.915945    1.046822    0.248966    11.00000   -1.20000
H31B  2    0.869179    1.039091    0.148736    11.00000   -1.20000
AFIX   0
C32   1    0.595507    1.095322    0.227090    11.00000    0.05774    0.05598 =
         0.07254    0.02728    0.01105    0.01495
C33   1    0.799981    0.699131    0.506803    11.00000    0.06480    0.05319 =
         0.05624    0.02635    0.01821    0.01108
AFIX  23
H33A  2    0.851755    0.749827    0.544650    11.00000   -1.20000
H33B  2    0.778421    0.655366    0.543365    11.00000   -1.20000
AFIX   0
C34   1    0.863501    0.743736    0.052604    11.00000    0.06152    0.06833 =
         0.06109    0.02075    0.02178    0.01638
C35   1    0.846351    0.844319    0.085831    11.00000    0.05912    0.06521 =
         0.05900    0.02380    0.02087    0.01684
AFIX  43
H35   2    0.807546    0.873377    0.047485    11.00000   -1.20000
AFIX   0
C37   1    0.881314    0.368378    0.302517    11.00000    0.10358    0.04404 =
         0.09873    0.02317    0.02872    0.01792
C39   1    0.820444    0.685014   -0.046257    11.00000    0.06865    0.07586 =
         0.06782    0.01671    0.01757    0.01562
C40   1    0.514020    1.146353    0.180242    11.00000    0.06230    0.06355 =
         0.07785    0.02847    0.00864    0.01710
C41   1    0.910919    1.151028    0.473184    11.00000    0.08301    0.04699 =
         0.11415    0.03360   -0.01508    0.01619
AFIX  33
H41A  2    0.948929    1.210828    0.511381    11.00000   -1.50000
H41B  2    0.908741    1.152662    0.410580    11.00000   -1.50000
H41C  2    0.842433    1.145775    0.488794    11.00000   -1.50000
AFIX   0
C42   1    0.991877    0.336680    0.326541    11.00000    0.10885    0.05083 =
         0.11527    0.02953    0.02844    0.02947
AFIX 137
H42A  2    1.011434    0.357629    0.391227    11.00000   -1.50000
H42B  2    1.040850    0.367469    0.296708    11.00000   -1.50000
H42C  2    0.989836    0.265880    0.306137    11.00000   -1.50000
AFIX   0
PART 1
C43   1    0.485643    1.237157    0.250154    31.00000    0.06823    0.06764 =
         0.08665    0.02795    0.00288    0.01830
AFIX 137
H43A  2    0.436040    1.269036    0.220676    31.00000   -1.50000
H43B  2    0.545920    1.283054    0.274703    31.00000   -1.50000
H43C  2    0.457333    1.215808    0.298529    31.00000   -1.50000
AFIX   0
PART 0
C44   1    0.807473    0.321380    0.353513    11.00000    0.10505    0.04156 =
         0.10508    0.02291    0.03011    0.01058
AFIX 137
H44A  2    0.804155    0.250468    0.333201    11.00000   -1.50000
H44B  2    0.740691    0.341295    0.342076    11.00000   -1.50000
H44C  2    0.830728    0.342561    0.417616    11.00000   -1.50000
AFIX   0
PART 1
C46   1    0.815979    0.753351   -0.112347    41.00000    0.07187    0.08089 =
         0.06754    0.01938    0.01423    0.01972
AFIX 137
H46A  2    0.770167    0.802087   -0.093699    41.00000   -1.50000
H46B  2    0.791830    0.714139   -0.173040    41.00000   -1.50000
H46C  2    0.883184    0.786037   -0.111121    41.00000   -1.50000
AFIX   0
PART 0
C48   1    0.849008    0.331650    0.205827    11.00000    0.12140    0.05796 =
         0.11522    0.01571    0.02902    0.00480
AFIX 137
H48A  2    0.895496    0.361364    0.173110    11.00000   -1.50000
H48B  2    0.781300    0.348301    0.191876    11.00000   -1.50000
H48C  2    0.848768    0.260887    0.188261    11.00000   -1.50000
AFIX   0
PART 1
C49   1    0.419802    1.068152    0.142649    31.00000    0.06410    0.07403 =
         0.07920    0.02810    0.01092    0.01495
AFIX 137
H49A  2    0.400883    1.038662    0.189934    31.00000   -1.50000
H49B  2    0.436387    1.017667    0.092754    31.00000   -1.50000
H49C  2    0.363652    1.099586    0.121925    31.00000   -1.50000
AFIX   0
C50   1    0.556229    1.181615    0.100506    31.00000    0.06533    0.06707 =
         0.07760    0.02691    0.00326    0.01920
AFIX 137
H50A  2    0.520797    1.235438    0.089590    31.00000   -1.50000
H50B  2    0.545801    1.127629    0.046501    31.00000   -1.50000
H50C  2    0.628099    1.203507    0.116291    31.00000   -1.50000
AFIX   0
C52   1    0.891902    0.603060   -0.083345    41.00000    0.07033    0.07879 =
         0.07101    0.00980    0.02098    0.01213
AFIX 137
H52A  2    0.959095    0.634330   -0.084580    41.00000   -1.50000
H52B  2    0.863810    0.565945   -0.143808    41.00000   -1.50000
H52C  2    0.896202    0.559129   -0.044171    41.00000   -1.50000
AFIX   0
C56   1    0.712039    0.632544   -0.046306    41.00000    0.07498    0.08064 =
         0.07495    0.01390    0.01745    0.01334
AFIX 137
H56A  2    0.716923    0.584848   -0.010938    41.00000   -1.50000
H56B  2    0.683421    0.599436   -0.107719    41.00000   -1.50000
H56C  2    0.668762    0.680915   -0.020289    41.00000   -1.50000
AFIX   0
C61   1    0.373717    0.668252    0.295860    21.00000    0.06805    0.07637 =
         0.09082    0.01445    0.01229   -0.00421
AFIX 137
H61A  2    0.333688    0.722858    0.299254    21.00000   -1.50000
H61B  2    0.331198    0.607241    0.267088    21.00000   -1.50000
H61C  2    0.428936    0.675824    0.260915    21.00000   -1.50000
AFIX   0
C63   1    0.345304    0.718367    0.461189    21.00000    0.06771    0.07714 =
         0.09345    0.01564    0.01993   -0.00661
AFIX 137
H63A  2    0.372643    0.722753    0.522876    21.00000   -1.50000
H63B  2    0.279018    0.680470    0.447521    21.00000   -1.50000
H63C  2    0.339220    0.783836    0.453826    21.00000   -1.50000
AFIX   0
C62   1    0.418609    0.556291    0.396537    21.00000    0.07150    0.07505 =
         0.09631    0.01795    0.01329   -0.00546
AFIX 137
H62A  2    0.350686    0.522563    0.377069    21.00000   -1.50000
H62B  2    0.440602    0.552541    0.457301    21.00000   -1.50000
H62C  2    0.464531    0.525487    0.356200    21.00000   -1.50000
AFIX   0
PART 2
C2    1    0.330043    0.720746    0.364260   -21.00000    0.06790    0.07649 =
         0.09433    0.01730    0.01369   -0.00495
AFIX 137
H2A   2    0.273927    0.672936    0.331743   -21.00000   -1.50000
H2B   2    0.353275    0.759928    0.325218   -21.00000   -1.50000
H2C   2    0.307906    0.763168    0.416733   -21.00000   -1.50000
AFIX   0
C3    1    0.395989    0.635366    0.483506   -21.00000    0.06950    0.07785 =
         0.09329    0.01860    0.01778   -0.00815
AFIX 137
H3A   2    0.386200    0.693100    0.529692   -21.00000   -1.50000
H3B   2    0.452728    0.605013    0.504761   -21.00000   -1.50000
H3C   2    0.335172    0.589015    0.470283   -21.00000   -1.50000
AFIX   0
C1    1    0.424878    0.569973    0.319307   -21.00000    0.06872    0.07580 =
         0.08998    0.01352    0.01434   -0.00394
AFIX 137
H1A   2    0.365344    0.523903    0.314988   -21.00000   -1.50000
H1B   2    0.485190    0.540643    0.334308   -21.00000   -1.50000
H1C   2    0.427950    0.586025    0.262011   -21.00000   -1.50000
AFIX   0
C5    1    0.444894    1.197238    0.252745   -31.00000    0.06653    0.06638 =
         0.08445    0.02916    0.00430    0.01696
AFIX 137
H5A   2    0.487685    1.239398    0.304836   -31.00000   -1.50000
H5B   2    0.404537    1.147111    0.271212   -31.00000   -1.50000
H5C   2    0.400414    1.236157    0.226288   -31.00000   -1.50000
AFIX   0
C9    1    0.567923    1.226543    0.142069   -31.00000    0.06484    0.06572 =
         0.07957    0.02780    0.00455    0.01954
AFIX 137
H9A   2    0.623861    1.263098    0.185798   -31.00000   -1.50000
H9B   2    0.519970    1.270950    0.130086   -31.00000   -1.50000
H9C   2    0.593474    1.195471    0.086576   -31.00000   -1.50000
AFIX   0
C125  1    0.443767    1.067142    0.104750   -31.00000    0.06572    0.07168 =
         0.07995    0.02689    0.01022    0.01619
AFIX 137
H12A  2    0.424542    1.011013    0.127445   -31.00000   -1.50000
H12B  2    0.479792    1.046399    0.052981   -31.00000   -1.50000
H12C  2    0.383417    1.094909    0.087027   -31.00000   -1.50000
AFIX   0
C36   1    0.859726    0.742973   -0.113272   -41.00000    0.07195    0.08013 =
         0.06864    0.01853    0.01462    0.02082
AFIX 137
H36A  2    0.832893    0.805869   -0.102735   -41.00000   -1.50000
H36B  2    0.837316    0.705303   -0.174811   -41.00000   -1.50000
H36C  2    0.933192    0.753486   -0.103594   -41.00000   -1.50000
AFIX   0
C38   1    0.702138    0.680196   -0.052120   -41.00000    0.07432    0.07914 =
         0.07415    0.01727    0.01521    0.01486
AFIX 137
H38A  2    0.677631    0.638191   -0.015925   -41.00000   -1.50000
H38B  2    0.672374    0.653729   -0.114358   -41.00000   -1.50000
H38C  2    0.683190    0.745686   -0.029704   -41.00000   -1.50000
AFIX   0
C7    1    0.854403    0.579257   -0.068233   -41.00000    0.07267    0.08056 =
         0.07167    0.00871    0.01815    0.01244
AFIX 137
H7A   2    0.927566    0.583674   -0.055654   -41.00000   -1.50000
H7B   2    0.833432    0.546864   -0.131391   -41.00000   -1.50000
H7C   2    0.823235    0.541754   -0.031260   -41.00000   -1.50000
AFIX   0
PART 0
H1    2    0.975896    1.086715    0.559845    11.00000    0.12896
HKLF 4


REM  230429d in P-1
REM wR2 = 0.2798, GooF = S = 1.146, Restrained GooF = 1.164 for all data
REM R1 = 0.1012 for 4124 Fo > 4sig(Fo) and 0.1675 for all 9389 data
REM 569 parameters refined using 361 restraints

END

WGHT      0.1653      0.0000

REM Highest difference peak  0.622,  deepest hole -0.553,  1-sigma level  0.074
Q1    1   0.9161  0.9604  0.5050  11.00000  0.05    0.62
Q2    1   0.9070  0.8837  0.3369  11.00000  0.05    0.55
Q3    1   0.8165  0.9506  0.6048  11.00000  0.05    0.42
Q4    1   0.4153  0.5774  0.4642  11.00000  0.05    0.42
Q5    1   1.0126  0.3812  0.3859  11.00000  0.05    0.38
Q6    1   1.0097  0.8922  0.2491  11.00000  0.05    0.35
Q7    1   0.4004  0.6181  0.3092  11.00000  0.05    0.33
Q8    1   0.3319  0.6610  0.3278  11.00000  0.05    0.33
Q9    1   0.4378  0.5402  0.3526  11.00000  0.05    0.32
Q10   1   0.6838  1.0431  0.1169  11.00000  0.05    0.32
;
_shelx_res_checksum                36127
_shelx_hkl_file
;
   0   0   4    6.72    1.81
   0   0   5  153.20    4.62
   0   0   6    5.61    2.40
   0   0   7    1.51    2.29
   0   0   8  167.89    5.22
   0   0   9    3.75    2.16
   0  -1   8  134.21    3.82
   0  -1   7    6.34    1.92
   0   1   1   15.44    1.23
   0   1   2  365.91    6.33
   0   1   3  515.08    8.48
   0   1   4    8.44    2.94
   0   1   5  195.00    6.11
   0   1   6   24.95    3.08
   0   1   7   14.76    3.11
   0   1   8    3.35    3.01
   0   1   9    1.20    2.25
   0   2  -3   25.19    1.50
   0   2  -2   59.19    2.22
   0   2  -1  129.03    3.42
   0   2   0   87.63    3.50
   0   2   1  725.36   10.46
   0   2   2  858.44   12.19
   0   2   3  743.25   11.78
   0   2   4   54.30    4.05
   0   2   5    0.34    2.75
   0   2   6  327.99    9.35
   0   2   7  131.94    6.19
   0   2   8   10.45    3.68
   0   2   9   -0.42    2.79
   0   3  -7    4.68    0.65
   0   3  -6  159.70    3.52
   0   3  -5   14.84    1.51
   0   3  -4   -1.79    0.95
   0   3  -3   63.45    3.02
   0   3  -2   73.05    3.24
   0   3  -1   19.91    2.18
   0   3   0 1973.58   20.71
   0   3   1   81.28    5.01
   0   3   2  561.79   11.38
   0   3   3  369.39    9.29
   0   3   4   -0.55    3.14
   0   3   5   31.91    4.19
   0   3   6    1.15    3.25
   0   3   7    6.62    3.47
   0   3   8    2.63    3.10
   0   3   9    9.99    3.30
   0   4  -7    0.30    1.07
   0   4  -6   41.95    2.39
   0   4  -5   39.24    2.35
   0   4  -4  197.82    5.44
   0   4  -3  129.17    4.80
   0   4  -2   33.50    2.82
   0   4  -1    0.80    2.11
   0   4   0   39.54    3.65
   0   4   1    0.84    2.72
   0   4   2  237.91    8.29
   0   4   3  432.37   11.58
   0   4   4   20.43    3.49
   0   4   5   12.12    4.11
   0   4   6   14.26    3.23
   0   4   7   14.29    4.00
   0   4   8   43.07    5.09
   0   4   9    1.63    3.91
   0   4  10   12.96    3.61
   0   5  -8   92.39    3.65
   0   5  -7   51.16    2.95
   0   5  -6   25.08    2.32
   0   5  -5    5.26    1.97
   0   5  -4  110.57    4.90
   0   5  -3    4.27    1.82
   0   5  -2   30.47    2.98
   0   5  -1   52.02    4.03
   0   5   0 1326.45   19.48
   0   5   1   73.99    5.09
   0   5   2  583.84   13.87
   0   5   3   88.32    5.87
   0   5   4   18.06    4.58
   0   5   5    2.05    2.81
   0   5   6   17.90    3.62
   0   5   7    0.07    3.75
   0   5   8   18.78    4.57
   0   5   9    4.49    3.60
   0   5  10    2.67    3.12
   0   6  -8    6.50    1.97
   0   6  -7  116.50    5.09
   0   6  -6   13.79    2.28
   0   6  -5   18.41    2.82
   0   6  -4   67.47    4.64
   0   6  -3   38.17    3.69
   0   6  -2   18.30    3.33
   0   6  -1  156.28    6.84
   0   6   0   -0.60    2.28
   0   6   1   34.55    4.14
   0   6   2  122.64    7.45
   0   6   3   55.92    5.87
   0   6   4   33.20    5.34
   0   6   5   18.49    3.97
   0   6   6   37.21    5.60
   0   6   7    0.77    4.14
   0   6   8    8.57    4.26
   0   6   9    2.53    3.53
   0   6  10    2.17    3.04
   0   7  -8    2.93    2.25
   0   7  -7   40.70    3.39
   0   7  -6   28.92    3.34
   0   7  -5   -4.81    2.18
   0   7  -4   15.26    3.51
   0   7  -3   20.73    3.20
   0   7  -2    3.16    3.19
   0   7  -1   35.16    4.78
   0   7   0  220.26    8.99
   0   7   1   45.97    4.97
   0   7   2   -3.33    3.86
   0   7   3    6.04    4.56
   0   7   4   32.75    5.72
   0   7   5   21.65    5.34
   0   7   6    2.76    3.27
   0   7   7  119.55    8.64
   0   7   8   19.64    4.89
   0   7   9    8.79    3.81
   0   7  10   17.75    4.50
   0   8  -8    6.29    2.41
   0   8  -7    1.73    2.17
   0   8  -6   17.25    3.46
   0   8  -5    4.29    2.25
   0   8  -4    1.15    3.29
   0   8  -3   52.36    5.12
   0   8  -2   80.42    6.10
   0   8  -1  112.21    6.63
   0   8   0   48.87    5.77
   0   8   1    5.59    3.21
   0   8   2   -0.32    4.33
   0   8   3   55.24    6.74
   0   8   4   49.11    6.77
   0   8   5    2.01    4.56
   0   8   6    1.77    3.26
   0   8   7   -1.35    3.89
   0   8   8   43.54    5.97
   0   8   9   44.29    6.20
   0   8  10    6.63    4.14
   0   9  -8    6.05    2.71
   0   9  -7    9.61    3.00
   0   9  -6   -1.50    2.96
   0   9  -5    0.63    2.43
   0   9  -4   28.30    4.20
   0   9  -3   68.43    6.25
   0   9  -2  174.89    8.70
   0   9  -1   23.69    4.79
   0   9   0    7.77    4.30
   0   9   1    3.87    4.44
   0   9   2    9.47    4.87
   0   9   3   -2.38    4.35
   0   9   4   10.72    4.96
   0   9   5   10.12    3.88
   0   9   6    3.70    3.14
   0   9   7   -0.45    2.69
   0   9   8   11.07    4.27
   0   9   9    0.12    2.66
   0   9  10   12.46    4.63
   0  10  -8   41.97    4.57
   0  10  -7   -3.06    2.72
   0  10  -6   -2.14    3.35
   0  10  -5   26.06    4.99
   0  10  -4   20.09    4.08
   0  10  -3   36.23    5.19
   0  10  -2   23.86    4.61
   0  10  -1   10.40    3.84
   0  10   0   -1.27    3.19
   0  10   1   28.09    5.63
   0  10   2    8.61    4.89
   0  10   3   19.27    5.38
   0  10   4   -0.01    4.31
   0  10   5    1.79    3.14
   0  10   6   -1.23    2.79
   0  10   7    6.07    3.64
   0  10   8    6.72    4.37
   0  10   9   12.89    4.78
   0  10  10   14.86    4.63
   0  11  -9   15.07    3.72
   0  11  -8   65.28    5.72
   0  11  -7   99.24    7.14
   0  11  -6    0.82    3.60
   0  11  -5   11.82    3.80
   0  11  -4    1.84    3.17
   0  11  -3    1.13    3.38
   0  11  -2   12.43    5.24
   0  11  -1   15.15    5.43
   0  11   0   38.32    5.92
   0  11   1   27.60    6.04
   0  11   2    5.80    3.93
   0  11   3    1.59    3.47
   0  11   4   -2.74    3.96
   0  11   5    7.79    3.82
   0  11   6    5.76    3.46
   0  11   7   14.81    4.81
   0  11   8    9.13    3.78
   0  11   9    4.88    3.97
   0  11  10    2.90    3.36
   0  12  -8   93.59    6.92
   0  12  -7   32.00    4.40
   0  12  -6    0.81    3.70
   0  12  -5    4.95    3.39
   0  12  -4   -2.14    2.85
   0  12  -3    7.37    4.93
   0  12  -2    0.48    3.50
   0  12  -1    1.32    3.72
   0  12   0   70.65    8.12
   0  12   1   11.33    4.38
   0  12   2    9.84    4.36
   0  12   3    0.86    3.35
   0  12   4    2.85    4.17
   0  12   5   -1.94    2.69
   0  12   6    0.43    3.67
   0  12   7    5.34    4.01
   0  12   8   21.15    5.10
   0  12   9    2.21    2.47
   0  12  10    5.18    3.25
   0  13  -8   33.27    4.87
   0  13  -7   14.25    4.01
   0  13  -6   -0.93    2.41
   0  13  -5    4.06    3.06
   0  13  -4    6.30    4.58
   0  13  -3   15.16    4.24
   0  13  -2    1.80    3.27
   0  13  -1    2.37    3.55
   0  13   0   99.06    9.65
   0  13   1   50.19    6.94
   0  13   2    5.47    3.94
   0  13   3   -0.06    3.28
   0  13   4   -0.76    3.65
   0  13   5   -0.31    2.34
   0  13   6    6.24    3.62
   0  13   7    3.36    3.26
   0  13   8    0.63    2.81
   0  13   9    1.14    2.71
   0  14  -8   17.85    3.71
   0  14  -7   12.19    4.09
   0  14  -6    3.03    2.95
   0  14  -5   -3.32    3.63
   0  14  -4    0.18    3.95
   0  14  -3   11.58    4.92
   0  14  -2    3.92    4.73
   0  14  -1   22.35    6.18
   0  14   0   18.77    4.97
   0  14   1    6.88    3.93
   0  14   2   15.59    5.41
   0  14   3   -0.34    2.68
   0  14   4    0.36    2.23
   0  14   5    1.34    2.63
   0  14   6    3.88    2.89
   0  14   7    1.62    1.98
   0  14   8    0.33    2.04
   0  14   9    1.93    2.25
   0  15  -8   39.31    5.60
   0  15  -7   18.00    4.56
   0  15  -6    4.54    3.75
   0  15  -5    3.17    3.96
   0  15  -4   -0.82    2.93
   0  15  -3    1.16    3.13
   0  15  -2    5.84    3.84
   0  15  -1    6.86    4.79
   0  15   0    2.51    3.37
   0  15   1    3.70    4.35
   0  15   2   -0.60    3.63
   0  15   3    5.55    3.63
   0  15   4    1.15    2.22
   0  15   5    1.98    2.45
   0  15   6   -0.18    1.49
   0  15   7    0.76    1.45
   0  16  -8   25.88    5.16
   0  16  -7   11.88    4.22
   0  16  -6    5.29    3.99
   0  16  -5    7.72    3.33
   0  16  -4    4.43    4.13
   0  16  -3    8.75    4.78
   0  16  -2   10.46    5.16
   0  16  -1    4.13    3.59
   0  16   0    1.64    4.44
   0  16   1    5.39    4.46
   0  16   2    0.33    3.60
   0  16   3    0.95    3.14
   0  16   4    0.16    1.61
   0  16   5    1.40    1.97
   0  17  -8   15.01    4.42
   0  17  -7   13.95    4.35
   0  17  -6    2.05    3.02
   0  17  -5   18.89    5.19
   0  17  -4    4.84    3.23
   0  17  -3    3.37    3.47
   0  17  -2    5.97    4.77
   0  17  -1    1.50    3.37
   0  17   0    2.25    4.63
   0  17   1    1.49    4.19
   0  17   2   -0.31    3.39
   0  17   3    1.53    2.62
   0  18  -8   12.43    4.71
   0  18  -7    3.74    3.33
   0  18  -6    8.77    4.37
   0  18  -5    2.22    3.38
   0  18  -4    0.22    2.97
   0  18  -3    4.97    3.28
   0  18  -2    3.09    3.43
   0  18  -1    4.04    4.52
  -1  18  -1    4.48    3.72
  -1  18  -2    5.39    3.56
  -1  18  -3    9.50    4.56
  -1  18  -4    8.04    4.57
  -1  18  -5   11.09    4.85
  -1  18  -6   10.68    5.00
  -1  18  -7    7.85    4.33
  -1  18  -8    7.46    4.21
  -1  17   3    0.85    1.74
  -1  17   2    2.42    2.37
  -1  17   1    2.82    2.96
  -1  17   0    7.22    3.57
  -1  17  -1    7.99    4.76
  -1  17  -2    2.06    4.24
  -1  17  -3    7.07    3.81
  -1  17  -4    6.00    3.35
  -1  17  -5    6.26    4.28
  -1  17  -6    6.92    3.57
  -1  17  -7   11.28    4.50
  -1  17  -8    8.80    4.00
  -1  16   6    1.71    1.91
  -1  16   5   -0.44    1.19
  -1  16   4    0.73    2.08
  -1  16   3    3.40    3.00
  -1  16   2    3.60    2.85
  -1  16   1    6.29    4.17
  -1  16   0    1.99    4.18
  -1  16  -1    1.15    3.17
  -1  16  -2    7.93    4.36
  -1  16  -3    4.55    4.01
  -1  16  -4    1.15    2.83
  -1  16  -5    3.61    3.65
  -1  16  -6    6.89    3.49
  -1  16  -7    8.33    3.61
  -1  16  -8    7.89    4.12
  -1  15   8    2.10    2.12
  -1  15   7    0.94    1.93
  -1  15   6    1.83    1.86
  -1  15   5    1.82    2.38
  -1  15   4    0.18    1.90
  -1  15   3    0.19    3.03
  -1  15   2    2.57    3.99
  -1  15   1    3.41    4.33
  -1  15   0    6.30    3.68
  -1  15  -1   27.85    6.15
  -1  15  -2   17.94    5.23
  -1  15  -3    5.42    4.17
  -1  15  -4   -0.10    3.53
  -1  15  -5    4.14    3.72
  -1  15  -6    7.34    3.29
  -1  15  -7   14.83    4.58
  -1  15  -8   12.00    4.29
  -1  14   8    0.76    2.33
  -1  14   7    1.02    1.71
  -1  14   6    0.41    2.46
  -1  14   5    1.02    2.74
  -1  14   4   -0.36    2.79
  -1  14   3    1.26    2.89
  -1  14   2   10.00    3.95
  -1  14   1   11.11    4.07
  -1  14   0   36.24    6.92
  -1  14  -1   32.96    5.72
  -1  14  -2   19.59    4.59
  -1  14  -3    1.75    2.99
  -1  14  -4    4.07    3.79
  -1  14  -5    1.74    3.46
  -1  14  -6   26.81    5.06
  -1  14  -7   18.65    4.64
  -1  14  -8    2.92    3.41
  -1  14  -9    3.45    3.08
  -1  13   9    3.32    3.08
  -1  13   8    4.39    3.36
  -1  13   7   10.38    4.01
  -1  13   6    2.19    3.09
  -1  13   5    1.43    2.52
  -1  13   4    7.70    4.34
  -1  13   3   16.65    5.31
  -1  13   2   42.84    6.83
  -1  13   1   62.38    7.82
  -1  13   0   17.19    4.77
  -1  13  -1    1.20    3.17
  -1  13  -2    3.20    3.26
  -1  13  -3    2.41    3.02
  -1  13  -4    0.02    3.71
  -1  13  -5    1.00    3.38
  -1  13  -6   24.32    4.66
  -1  13  -7    7.11    3.71
  -1  13  -8    6.57    3.63
  -1  13  -9   59.60    5.94
  -1  12  10    3.14    3.10
  -1  12   9    8.80    3.84
  -1  12   8   19.03    4.39
  -1  12   7    0.81    2.40
  -1  12   6    2.94    2.87
  -1  12   5    4.50    3.97
  -1  12   4   13.80    4.80
  -1  12   3    7.30    3.78
  -1  12   2    3.28    3.44
  -1  12   1   17.26    5.38
  -1  12   0   -0.35    3.21
  -1  12  -1    7.63    4.93
  -1  12  -2    0.61    4.36
  -1  12  -3    3.79    3.29
  -1  12  -4   32.39    4.79
  -1  12  -5   -0.01    2.52
  -1  12  -6   32.28    4.94
  -1  12  -7    4.10    3.51
  -1  12  -8   21.66    4.51
  -1  12  -9   22.60    3.91
  -1  11  10    4.50    3.55
  -1  11   9    9.06    3.53
  -1  11   8   22.17    5.25
  -1  11   7    4.85    3.93
  -1  11   6    7.82    3.50
  -1  11   5    6.41    3.47
  -1  11   4    4.99    3.52
  -1  11   3    1.58    4.67
  -1  11   2   -1.43    4.75
  -1  11   1   11.72    4.30
  -1  11   0   -3.24    4.44
  -1  11  -1   -0.25    4.41
  -1  11  -2   -2.45    4.08
  -1  11  -3    1.41    4.22
  -1  11  -4   10.77    4.34
  -1  11  -5   -3.21    3.24
  -1  11  -6    2.37    3.30
  -1  11  -7  115.20    7.71
  -1  11  -8    0.45    3.32
  -1  11  -9  271.94   10.28
  -1  10  10    9.68    4.01
  -1  10   9    5.64    3.81
  -1  10   8    5.42    3.85
  -1  10   7   -1.36    3.61
  -1  10   6   13.41    5.00
  -1  10   5    7.40    4.84
  -1  10   4    1.17    4.79
  -1  10   3   -1.94    3.24
  -1  10   2   -0.75    4.73
  -1  10   1   -3.80    2.99
  -1  10   0   23.24    5.63
  -1  10  -1   85.35    7.64
  -1  10  -2   18.53    4.13
  -1  10  -3   55.11    6.23
  -1  10  -4   10.71    3.24
  -1  10  -5   -2.55    3.04
  -1  10  -6    2.58    2.34
  -1  10  -7    6.51    3.31
  -1  10  -8   32.73    4.46
  -1  10  -9  215.29    9.02
  -1   9  10    0.09    2.38
  -1   9   9    2.34    3.57
  -1   9   8    4.37    2.95
  -1   9   7    4.55    3.26
  -1   9   6   12.06    4.17
  -1   9   5    4.63    4.93
  -1   9   4    4.52    3.64
  -1   9   3   -1.81    3.12
  -1   9   2   -1.93    3.09
  -1   9   1   -7.75    3.96
  -1   9   0   25.56    5.40
  -1   9  -1  136.59    7.98
  -1   9  -2  156.09    8.69
  -1   9  -3   35.05    5.03
  -1   9  -4   45.34    4.56
  -1   9  -5   -1.19    2.71
  -1   9  -6    4.09    2.34
  -1   9  -7    2.96    2.73
  -1   9  -8    0.32    2.07
  -1   9  -9   28.07    3.94
  -1   8  10    7.60    3.80
  -1   8   9   23.66    5.08
  -1   8   8   21.49    4.42
  -1   8   7   57.39    7.05
  -1   8   6   44.76    6.40
  -1   8   5  113.99    8.19
  -1   8   4    2.59    3.35
  -1   8   3    2.63    3.23
  -1   8   2   -0.86    2.85
  -1   8   1  105.51    7.54
  -1   8   0   35.90    4.61
  -1   8  -1  346.35   11.62
  -1   8  -2  236.92    9.35
  -1   8  -3   51.17    5.11
  -1   8  -4   56.53    5.00
  -1   8  -5   15.05    3.05
  -1   8  -6    7.68    2.76
  -1   8  -7    1.56    2.12
  -1   8  -8   12.50    2.77
  -1   8  -9    0.49    1.75
  -1   7  10    5.07    3.56
  -1   7   9   18.51    4.60
  -1   7   8   59.41    6.79
  -1   7   7   42.85    6.03
  -1   7   6   -1.29    3.66
  -1   7   5   45.25    5.22
  -1   7   4   -1.51    3.45
  -1   7   3   10.87    3.41
  -1   7   2  141.99    7.68
  -1   7   1  416.47   12.60
  -1   7   0  237.45    9.48
  -1   7  -1  862.31   17.14
  -1   7  -2    9.27    3.30
  -1   7  -3    0.68    2.76
  -1   7  -4    1.56    1.76
  -1   7  -5   -1.06    1.98
  -1   7  -6    3.04    2.12
  -1   7  -7   -1.93    1.55
  -1   7  -8   20.58    2.85
  -1   6  10    3.31    3.22
  -1   6   9   -0.18    3.34
  -1   6   8   35.78    5.47
  -1   6   7   -1.51    3.30
  -1   6   6   16.36    4.02
  -1   6   5    4.38    2.64
  -1   6   4   56.51    4.93
  -1   6   3  408.72   11.72
  -1   6   2  631.19   14.26
  -1   6   1   45.53    4.68
  -1   6   0  311.65    9.87
  -1   6  -1  157.77    7.07
  -1   6  -2    3.06    1.98
  -1   6  -3   19.93    2.59
  -1   6  -4    8.06    2.27
  -1   6  -5    6.35    2.23
  -1   6  -6   18.39    2.33
  -1   6  -7   45.15    3.26
  -1   6  -8    2.00    1.36
  -1   5  10   20.21    4.03
  -1   5   9   37.80    4.96
  -1   5   8   14.61    3.86
  -1   5   7    7.02    3.40
  -1   5   6    6.81    3.09
  -1   5   5    1.98    2.67
  -1   5   4  148.94    6.70
  -1   5   3   45.78    4.29
  -1   5   2   71.30    4.64
  -1   5   1  196.43    7.36
  -1   5   0  196.84    7.49
  -1   5  -1  241.35    7.76
  -1   5  -2  158.79    5.90
  -1   5  -3   67.07    3.63
  -1   5  -4    2.70    1.41
  -1   5  -5   43.09    3.09
  -1   5  -6    0.15    1.24
  -1   5  -7    4.08    1.27
  -1   5  -8    5.09    1.58
  -1   4  10   17.06    3.61
  -1   4   9   58.90    5.20
  -1   4   8   24.46    3.84
  -1   4   7   -1.83    2.27
  -1   4   6   27.63    3.44
  -1   4   5    3.03    2.36
  -1   4   4   49.90    3.71
  -1   4   3    0.78    2.33
  -1   4   2    1.00    2.47
  -1   4   1    2.86    2.70
  -1   4   0  101.95    4.71
  -1   4  -1   89.46    4.31
  -1   4  -2   70.94    3.50
  -1   4  -3  333.64    7.43
  -1   4  -4   -0.86    1.24
  -1   4  -5   56.39    3.12
  -1   4  -6  153.03    4.90
  -1   4  -7   13.25    1.58
  -1   4  -8    6.67    1.14
  -1   3   9   31.92    3.83
  -1   3   8   33.21    3.84
  -1   3   7   56.88    4.19
  -1   3   6   37.02    3.43
  -1   3   5   44.09    3.41
  -1   3   4   35.70    3.11
  -1   3   3  320.07    7.75
  -1   3   2   31.44    2.90
  -1   3   1   10.49    2.10
  -1   3   0   58.79    3.23
  -1   3  -1   50.59    2.91
  -1   3  -2   48.95    2.74
  -1   3  -3  557.86    8.86
  -1   3  -4  279.68    5.92
  -1   3  -5   38.18    2.25
  -1   3  -6   12.47    1.42
  -1   3  -7    2.22    0.93
   1  -3   9   68.51    2.27
  -1   2   9   19.07    2.69
  -1   2   8    3.62    2.08
  -1   2   7   74.52    4.03
  -1   2   6   -0.67    1.57
  -1   2   5   25.14    2.59
  -1   2   4    3.92    1.84
  -1   2   3   -0.94    1.35
  -1   2   2   89.70    3.42
  -1   2   1   35.36    2.28
  -1   2   0  324.53    5.64
  -1   2  -1 3993.41   29.78
  -1   2  -2   61.09    2.50
  -1   2  -3   63.30    2.64
  -1   2  -4    9.50    1.13
  -1   2  -5    6.21    0.93
  -1   2  -6   22.49    1.29
   1  -2   7    8.29    0.97
   1  -2   8   32.42    1.71
   1  -2   9   22.97    1.73
  -1   1   9   21.35    2.25
  -1   1   8   89.89    3.72
  -1   1   7   44.58    2.75
  -1   1   6    2.44    1.52
  -1   1   5    2.48    1.59
  -1   1   4  329.09    5.88
  -1   1   3 2817.06   22.92
  -1   1   2 1268.31   12.00
  -1   1   1  218.51    3.86
  -1   1   0 1294.29   12.45
  -1   1  -1  230.72    4.08
  -1   1  -2  539.09    6.59
  -1   1  -3    1.53    0.69
  -1   1  -4  125.78    2.85
   1  -1   5   29.84    1.52
   1  -1   6   56.09    2.14
   1  -1   7   89.93    2.99
   1  -1   8   23.31    2.00
   1  -1   9   -0.51    2.05
  -1   0   9    3.33    1.09
  -1   0   8    9.27    1.25
  -1   0   7   35.16    1.64
  -1   0   6    0.06    0.79
  -1   0   5   32.49    1.55
  -1   0  -1  292.83    3.91
   1   0   2  776.88    8.16
   1   0   3  694.35    7.88
   1   0   4  677.77    7.94
   1   0   5  140.70    3.74
   1   0   6    4.79    1.32
   1   0   7    2.08    1.63
   1   0   8   81.21    4.26
   1   0   9   22.97    4.14
   1   1  -1  180.23    3.16
   1   1   0  125.81    2.87
   1   1   1  313.46    5.13
   1   1   2   17.03    1.36
   1   1   3   38.62    2.30
   1   1   4   -0.73    1.31
   1   1   5  101.76    3.91
   1   1   6  332.35    7.80
   1   1   7   11.67    3.27
   1   1   8   13.78    4.23
   1   1   9   10.62    4.25
   1   2  -3  392.38    6.60
   1   2  -2   13.55    1.71
   1   2  -1 1317.27   13.74
   1   2   0   36.78    2.32
   1   2   1 2582.48   22.30
   1   2   2   73.03    3.80
   1   2   3  136.21    5.16
   1   2   4  123.57    5.51
   1   2   5    2.84    2.71
   1   2   6   26.99    4.39
   1   2   7   69.19    5.89
   1   2   8   15.55    4.70
   1   2   9   65.40    6.31
   1   2  10   51.17    6.00
   1   3  -6   81.03    2.26
   1   3  -5   62.74    2.47
   1   3  -4  519.95    8.38
   1   3  -3   66.28    3.78
   1   3  -2    2.99    3.03
   1   3  -1    8.95    2.68
   1   3   0   35.20    4.46
   1   3   1  776.37   13.85
   1   3   2  838.20   15.01
   1   3   3   10.86    3.29
   1   3   4   88.35    6.34
   1   3   5   60.55    5.03
   1   3   6   27.77    4.74
   1   3   7   -0.45    3.93
   1   3   8    6.76    4.06
   1   3   9   38.82    5.57
   1   3  10  147.38    8.95
   1   4  -8    1.09    0.90
   1   4  -7   91.99    3.10
   1   4  -6   10.86    1.83
   1   4  -5   79.89    3.46
   1   4  -4   83.72    4.35
   1   4  -3    6.72    2.43
   1   4  -2   73.69    4.32
   1   4  -1  100.70    6.01
   1   4   0   18.38    3.49
   1   4   1  598.00   12.88
   1   4   2  371.76   10.56
   1   4   3   41.34    5.30
   1   4   4   14.97    4.60
   1   4   5    9.08    4.56
   1   4   6   16.30    4.87
   1   4   7   18.70    4.82
   1   4   8   11.12    5.03
   1   4   9   18.48    5.20
   1   4  10   41.10    6.10
   1   5  -8  123.69    4.02
   1   5  -7   42.27    2.75
   1   5  -6    7.07    1.89
   1   5  -5   33.54    3.33
   1   5  -4   -3.98    2.41
   1   5  -3   36.91    3.72
   1   5  -2    6.82    2.91
   1   5  -1    4.36    2.91
   1   5   0  309.73   10.01
   1   5   1  532.78   13.58
   1   5   2   91.42    6.82
   1   5   3    3.36    3.24
   1   5   4   36.70    5.76
   1   5   5   11.55    4.79
   1   5   6    1.93    4.80
   1   5   7    2.57    3.64
   1   5   8   10.56    5.13
   1   5   9   -2.52    4.78
   1   5  10    0.31    4.03
   1   6  -8  147.88    5.03
   1   6  -7   44.71    3.58
   1   6  -6   69.12    4.35
   1   6  -5   72.17    4.57
   1   6  -4  162.61    6.55
   1   6  -3  159.23    7.58
   1   6  -2    7.96    3.08
   1   6  -1   11.77    4.31
   1   6   0   19.91    4.06
   1   6   1   91.00    7.29
   1   6   2  228.28    9.93
   1   6   3   42.37    6.39
   1   6   4   71.87    6.66
   1   6   5   46.86    5.84
   1   6   6    0.77    5.32
   1   6   7   14.88    4.82
   1   6   8    0.30    5.13
   1   6   9    2.23    4.66
   1   6  10    2.80    4.76
   1   7  -8  169.18    6.17
   1   7  -7    7.29    2.44
   1   7  -6   31.38    3.57
   1   7  -5  194.46    7.54
   1   7  -4    2.96    3.23
   1   7  -3   58.67    4.97
   1   7  -2  181.36    8.28
   1   7  -1  572.54   15.17
   1   7   0   43.62    5.33
   1   7   1   44.97    6.30
   1   7   2   14.94    5.53
   1   7   3   80.94    7.87
   1   7   4  145.47   10.03
   1   7   5    4.54    4.36
   1   7   6    5.48    6.02
   1   7   7   65.22    8.12
   1   7   8    0.58    4.70
   1   7   9   12.87    4.94
   1   7  10   27.76    5.60
   1   8  -8   12.40    3.14
   1   8  -7    0.20    2.72
   1   8  -6   -3.57    2.68
   1   8  -5    5.54    3.16
   1   8  -4   62.78    5.81
   1   8  -3   24.99    4.10
   1   8  -2  247.02   10.02
   1   8  -1   30.84    4.72
   1   8   0    3.03    3.73
   1   8   1    4.71    5.49
   1   8   2   12.33    6.13
   1   8   3   50.24    7.74
   1   8   4   32.74    5.74
   1   8   5   -0.34    3.82
   1   8   6    1.06    3.90
   1   8   7   15.46    4.52
   1   8   8   17.64    5.39
   1   8   9   21.64    5.42
   1   8  10    7.79    4.07
   1   9  -8   -1.86    2.63
   1   9  -7    0.87    3.14
   1   9  -6    4.61    2.86
   1   9  -5   22.88    4.27
   1   9  -4   -0.85    2.54
   1   9  -3   65.01    5.81
   1   9  -2   62.43    6.77
   1   9  -1    3.34    4.81
   1   9   0   11.44    5.56
   1   9   1   14.23    4.56
   1   9   2    4.37    4.24
   1   9   3   22.87    5.18
   1   9   4    5.37    5.59
   1   9   5    7.98    5.57
   1   9   6    3.36    5.05
   1   9   7    1.41    4.52
   1   9   8    0.76    2.98
   1   9   9    3.84    3.91
   1   9  10    2.45    3.40
   1  10  -8   11.50    3.62
   1  10  -7   16.35    4.22
   1  10  -6   55.05    5.62
   1  10  -5   74.95    6.21
   1  10  -4   13.27    3.56
   1  10  -3    4.36    3.32
   1  10  -2   -2.50    4.62
   1  10  -1   -1.96    4.92
   1  10   0    9.01    4.33
   1  10   1   24.84    6.41
   1  10   2    8.65    5.84
   1  10   3    0.50    5.49
   1  10   4   10.66    4.56
   1  10   5    0.65    3.40
   1  10   6    0.64    4.33
   1  10   7   -1.29    2.71
   1  10   8    3.74    3.75
   1  10   9    4.25    3.45
   1  10  10    3.74    3.83
   1  11  -8   76.89    6.62
   1  11  -7   65.09    5.95
   1  11  -6   -1.49    2.83
   1  11  -5    7.93    4.63
   1  11  -4   -1.45    4.01
   1  11  -3   -2.86    2.91
   1  11  -2   -1.15    3.18
   1  11  -1    2.19    3.58
   1  11   0    0.39    3.80
   1  11   1   -1.50    3.54
   1  11   2    2.43    3.70
   1  11   3    0.71    3.56
   1  11   4   -1.31    4.27
   1  11   5    0.08    2.87
   1  11   6    0.56    2.68
   1  11   7   -0.15    2.25
   1  11   8    2.53    3.42
   1  11   9    0.95    2.63
   1  11  10    6.56    3.77
   1  12  -8    8.23    3.01
   1  12  -7   54.96    6.31
   1  12  -6   -0.07    3.96
   1  12  -5    4.42    4.68
   1  12  -4   -3.16    4.04
   1  12  -3   -0.77    3.25
   1  12  -2    1.27    3.35
   1  12  -1    1.86    3.27
   1  12   0   12.17    5.12
   1  12   1    5.18    3.62
   1  12   2    0.81    3.24
   1  12   3    2.59    4.17
   1  12   4    0.87    2.73
   1  12   5    4.00    3.70
   1  12   6    7.04    3.63
   1  12   7    0.56    3.17
   1  12   8    5.34    3.53
   1  12   9    3.24    2.65
   1  12  10    1.39    3.06
   1  13  -8    2.10    3.58
   1  13  -7    8.75    3.41
   1  13  -6   22.82    5.16
   1  13  -5   11.15    3.78
   1  13  -4   -0.27    3.30
   1  13  -3    2.09    3.50
   1  13  -2   11.91    4.31
   1  13  -1   13.13    4.35
   1  13   0   33.87    6.25
   1  13   1    2.99    4.64
   1  13   2    0.00    4.20
   1  13   3    7.69    4.44
   1  13   4    4.13    3.21
   1  13   5    4.68    3.45
   1  13   6    4.72    3.32
   1  13   7    0.96    2.80
   1  13   8    1.19    2.90
   1  13   9    1.29    2.06
   1  14  -8    3.48    3.55
   1  14  -7    4.58    4.00
   1  14  -6    6.31    3.41
   1  14  -5   -0.02    3.99
   1  14  -4    3.53    3.36
   1  14  -3    7.48    4.10
   1  14  -2    6.95    4.02
   1  14  -1   13.13    4.72
   1  14   0    5.92    4.10
   1  14   1    4.15    4.76
   1  14   2    1.84    4.31
   1  14   3    1.40    3.07
   1  14   4   -0.53    2.88
   1  14   5    2.43    2.43
   1  14   6    1.28    2.82
   1  14   7    1.35    2.47
   1  14   8    0.97    2.19
   1  14   9    1.14    1.76
   1  15  -8    7.19    3.00
   1  15  -7    7.55    4.33
   1  15  -6    2.32    3.99
   1  15  -5   -0.01    2.95
   1  15  -4   16.73    5.49
   1  15  -3    8.33    4.92
   1  15  -2   15.32    4.62
   1  15  -1   13.62    5.55
   1  15   0    1.13    3.47
   1  15   1    3.88    4.78
   1  15   2    2.76    3.30
   1  15   3   -0.43    2.42
   1  15   4    2.06    2.92
   1  15   5    0.45    1.56
   1  15   6   -0.58    1.20
   1  15   7    1.61    2.09
   1  16  -8    8.28    3.91
   1  16  -7   25.38    4.73
   1  16  -6   12.57    4.98
   1  16  -5    0.27    3.96
   1  16  -4    3.04    4.39
   1  16  -3   12.90    5.22
   1  16  -2    5.71    3.77
   1  16  -1    7.47    5.06
   1  16   0   -0.21    3.29
   1  16   1    0.80    3.21
   1  16   2    5.91    3.42
   1  16   3   -0.42    2.08
   1  16   4    2.72    2.52
   1  16   5    2.63    2.17
   1  17  -8    8.80    4.10
   1  17  -7   11.44    4.30
   1  17  -6    8.95    3.69
   1  17  -5    5.91    4.85
   1  17  -4    3.64    4.73
   1  17  -3    8.48    4.97
   1  17  -2    5.99    4.82
   1  17  -1    0.59    3.29
   1  17   0    3.67    3.68
   1  17   1    5.72    3.69
   1  17   2    2.98    2.84
   1  18  -8    9.88    3.52
   1  18  -7   23.65    5.19
   1  18  -6   25.50    5.47
   1  18  -5    5.41    4.64
   1  18  -4    3.90    4.64
   1  18  -3    8.07    5.07
   1  18  -2    3.60    4.72
  -2  18  -1    8.87    4.30
  -2  18  -2   19.29    5.75
  -2  18  -3    8.89    5.04
  -2  18  -4   12.87    5.11
  -2  18  -5   12.10    5.21
  -2  18  -6    6.83    3.38
  -2  18  -7    9.55    4.20
  -2  18  -8   11.27    4.49
  -2  17   3    1.58    2.28
  -2  17   2    1.62    2.79
  -2  17   1    4.84    3.76
  -2  17   0    3.63    3.34
  -2  17  -1    6.14    4.64
  -2  17  -2    2.28    3.35
  -2  17  -3    4.52    3.56
  -2  17  -4    6.68    4.50
  -2  17  -5    5.29    4.40
  -2  17  -6    8.45    4.39
  -2  17  -7    3.79    3.01
  -2  17  -8    3.13    2.79
  -2  16   6    1.06    1.90
  -2  16   5    1.02    1.64
  -2  16   4    2.24    2.33
  -2  16   3    1.00    1.98
  -2  16   2    0.57    2.38
  -2  16   1    5.38    3.84
  -2  16   0    5.64    4.10
  -2  16  -1    6.26    3.50
  -2  16  -2   10.34    4.00
  -2  16  -3    3.74    3.33
  -2  16  -4    1.75    4.00
  -2  16  -5    2.67    3.87
  -2  16  -6    8.66    4.36
  -2  16  -7    7.41    4.04
  -2  16  -8   -0.36    3.13
  -2  15   8    1.04    2.08
  -2  15   7    2.88    2.26
  -2  15   6    3.49    2.13
  -2  15   5    0.45    2.00
  -2  15   4    2.63    2.22
  -2  15   3    2.97    2.42
  -2  15   2    6.88    3.21
  -2  15   1    4.72    3.13
  -2  15   0   18.92    5.20
  -2  15  -1   12.58    4.12
  -2  15  -2   14.39    4.11
  -2  15  -3    1.85    2.91
  -2  15  -4   13.96    4.86
  -2  15  -5    7.49    3.61
  -2  15  -6    2.38    2.88
  -2  15  -7    4.37    2.73
  -2  15  -8    3.94    3.40
  -2  15  -9   12.27    4.04
  -2  14   9    3.13    2.29
  -2  14   8    2.60    2.41
  -2  14   7    2.13    2.45
  -2  14   6    6.35    3.12
  -2  14   5    1.84    2.10
  -2  14   4    1.44    2.72
  -2  14   3   11.10    4.28
  -2  14   2    6.13    4.13
  -2  14   1    1.86    2.81
  -2  14   0   12.88    4.03
  -2  14  -1   20.40    4.56
  -2  14  -2    4.71    3.29
  -2  14  -3    6.29    3.33
  -2  14  -4   23.20    5.12
  -2  14  -5   30.75    5.60
  -2  14  -6    6.30    3.96
  -2  14  -7    3.22    2.62
  -2  14  -8    2.40    3.02
  -2  14  -9    2.18    3.25
  -2  13   9    2.72    2.64
  -2  13   8    0.23    1.96
  -2  13   7    4.26    2.43
  -2  13   6   -0.75    2.57
  -2  13   5    3.61    3.26
  -2  13   4    4.58    3.75
  -2  13   3    9.41    4.42
  -2  13   2    3.30    4.06
  -2  13   1   -2.14    3.78
  -2  13   0    0.37    2.79
  -2  13  -1    0.37    2.68
  -2  13  -2    3.91    3.01
  -2  13  -3    6.65    3.94
  -2  13  -4   -0.27    2.66
  -2  13  -5    8.89    3.39
  -2  13  -6    6.12    3.90
  -2  13  -7    9.20    2.94
  -2  13  -8    6.16    2.77
  -2  13  -9   20.52    4.32
  -2  12   9    5.18    2.68
  -2  12   8    3.28    2.91
  -2  12   7    0.14    2.07
  -2  12   6    2.77    2.68
  -2  12   5    4.27    3.72
  -2  12   4    4.58    3.01
  -2  12   3    4.52    3.21
  -2  12   2   -0.52    2.71
  -2  12   1    3.35    4.31
  -2  12   0   -0.67    3.87
  -2  12  -1    8.78    3.49
  -2  12  -2    6.56    4.09
  -2  12  -3    4.32    3.07
  -2  12  -4   21.27    4.24
  -2  12  -5    1.77    2.77
  -2  12  -6   34.16    5.46
  -2  12  -7    4.80    3.29
  -2  12  -8    0.32    2.82
  -2  12  -9    2.21    2.95
  -2  11  10    5.99    3.54
  -2  11   9   11.14    3.41
  -2  11   8    2.84    3.36
  -2  11   7    4.09    3.74
  -2  11   6    2.34    2.82
  -2  11   5    9.86    4.47
  -2  11   4    1.46    3.00
  -2  11   3   -1.48    2.92
  -2  11   2   -2.03    4.32
  -2  11   1    3.18    3.33
  -2  11   0   -0.83    4.14
  -2  11  -1   19.32    4.97
  -2  11  -2   -1.29    2.50
  -2  11  -3   41.05    4.99
  -2  11  -4   35.41    4.83
  -2  11  -5   -0.82    3.61
  -2  11  -6   13.00    4.18
  -2  11  -7    5.31    3.31
  -2  11  -8  154.45    9.00
  -2  11  -9  190.34    9.21
  -2  10  10   13.06    3.96
  -2  10   9    2.19    2.29
  -2  10   8    0.18    3.25
  -2  10   7    0.79    3.42
  -2  10   6    5.54    3.26
  -2  10   5    0.25    4.03
  -2  10   4   -3.01    3.99
  -2  10   3    4.38    4.50
  -2  10   2   -1.29    4.09
  -2  10   1   22.61    4.54
  -2  10   0   21.73    4.24
  -2  10  -1   -2.51    3.59
  -2  10  -2    0.05    2.45
  -2  10  -3   15.75    3.51
  -2  10  -4   81.56    6.58
  -2  10  -5   92.65    6.77
  -2  10  -6   -0.26    2.95
  -2  10  -7   27.29    4.18
  -2  10  -8  200.79    9.38
  -2  10  -9   30.49    4.24
  -2   9  10    3.78    3.17
  -2   9   9    1.87    3.19
  -2   9   8    2.27    2.53
  -2   9   7    5.39    3.05
  -2   9   6    0.15    3.98
  -2   9   5   -1.10    2.80
  -2   9   4    5.89    4.37
  -2   9   3   -3.37    3.68
  -2   9   2   -1.72    2.64
  -2   9   1   23.61    4.23
  -2   9   0   98.69    6.81
  -2   9  -1  151.31    8.33
  -2   9  -2   40.05    4.40
  -2   9  -3   85.01    6.15
  -2   9  -4   35.01    4.76
  -2   9  -5   18.18    3.86
  -2   9  -6   27.10    3.80
  -2   9  -7   26.02    4.00
  -2   9  -8   50.00    4.61
  -2   9  -9    9.44    2.84
  -2   8  10   -1.02    2.79
  -2   8   9    7.23    3.71
  -2   8   8    4.83    3.84
  -2   8   7  208.27   11.16
  -2   8   6   25.23    5.22
  -2   8   5   -4.09    3.78
  -2   8   4   16.37    3.96
  -2   8   3   77.99    6.88
  -2   8   2  166.42    8.62
  -2   8   1  208.41    9.31
  -2   8   0  152.32    7.69
  -2   8  -1  342.70   10.92
  -2   8  -2    1.71    2.15
  -2   8  -3   -0.98    2.45
  -2   8  -4   30.40    3.73
  -2   8  -5    3.44    2.64
  -2   8  -6   91.39    5.70
  -2   8  -7    1.04    2.10
  -2   8  -8    2.04    2.48
  -2   8  -9    2.19    1.87
  -2   7  10    2.61    2.87
  -2   7   9   13.48    3.97
  -2   7   8   68.71    6.73
  -2   7   7   -0.36    3.61
  -2   7   6    8.80    3.90
  -2   7   5   75.07    6.16
  -2   7   4   33.26    4.44
  -2   7   3  370.44   12.33
  -2   7   2  109.18    6.61
  -2   7   1   82.75    5.74
  -2   7   0  171.01    7.43
  -2   7  -1   46.94    4.11
  -2   7  -2  233.81    8.39
  -2   7  -3   38.98    4.09
  -2   7  -4   -0.66    2.30
  -2   7  -5    1.26    1.56
  -2   7  -6   -2.51    1.78
  -2   7  -7    3.27    2.00
  -2   7  -8   -1.73    1.78
  -2   7  -9   -1.46    1.43
  -2   6  10    1.59    2.59
  -2   6   9    5.42    3.23
  -2   6   8   46.57    5.31
  -2   6   7   10.08    3.63
  -2   6   6    0.95    3.15
  -2   6   5   -0.86    2.95
  -2   6   4  264.54    9.97
  -2   6   3   65.67    5.04
  -2   6   2   22.97    4.02
  -2   6   1   63.99    4.56
  -2   6   0    1.86    1.85
  -2   6  -1   58.48    4.32
  -2   6  -2  103.22    5.41
  -2   6  -3   85.74    4.86
  -2   6  -4   37.45    3.36
  -2   6  -5    0.39    1.84
  -2   6  -6   14.70    2.45
  -2   6  -7   35.30    3.17
  -2   6  -8   23.48    2.58
  -2   6  -9   52.13    3.25
  -2   5  10    4.49    2.61
  -2   5   9   94.21    6.18
  -2   5   8    0.68    2.62
  -2   5   7    9.90    3.15
  -2   5   6    0.49    2.63
  -2   5   5   -1.33    2.38
  -2   5   4   60.23    4.87
  -2   5   3   19.38    2.92
  -2   5   2    4.34    1.98
  -2   5   1   -1.30    1.47
  -2   5   0  229.08    7.25
  -2   5  -1  112.88    5.29
  -2   5  -2  380.50    9.37
  -2   5  -3  179.72    6.22
  -2   5  -4  117.92    5.16
  -2   5  -5  418.24    9.58
  -2   5  -6   65.09    3.93
  -2   5  -7    6.49    1.69
  -2   5  -8    8.86    1.65
  -2   5  -9    8.19    1.55
  -2   4   9   28.75    3.43
  -2   4   8    3.28    2.24
  -2   4   7    8.42    2.51
  -2   4   6  108.48    5.55
  -2   4   5   55.61    4.26
  -2   4   4   16.75    2.79
  -2   4   3   20.33    2.78
  -2   4   2    0.80    1.45
  -2   4   1   15.04    2.54
  -2   4   0   -0.85    1.48
  -2   4  -1  334.96    7.92
  -2   4  -2   52.86    3.62
  -2   4  -3  356.55    8.06
  -2   4  -4   97.71    4.41
  -2   4  -5    3.61    1.57
  -2   4  -6  138.16    4.84
  -2   4  -7   24.58    2.19
  -2   4  -8    3.75    1.05
  -2   4  -9    7.44    1.13
  -2   3   9    1.35    2.03
  -2   3   8    9.93    2.09
  -2   3   7   90.67    4.49
  -2   3   6  130.70    5.29
  -2   3   5   32.29    2.81
  -2   3   4    4.97    1.74
  -2   3   3   42.64    3.04
  -2   3   2  112.42    4.68
  -2   3   1  506.17    9.39
  -2   3   0   78.00    3.74
  -2   3  -1  578.78    9.65
  -2   3  -2   42.28    2.80
  -2   3  -3    8.41    1.98
  -2   3  -4   12.28    1.84
  -2   3  -5  113.64    3.86
  -2   3  -6   19.00    1.60
  -2   3  -7    8.41    1.16
  -2   3  -8   13.44    1.55
   2  -3   9    1.68    0.89
  -2   2   9    8.69    2.08
  -2   2   8   11.85    2.02
  -2   2   7   11.17    2.02
  -2   2   6  109.99    4.38
  -2   2   5    1.93    1.36
  -2   2   4    3.59    1.73
  -2   2   3  187.19    5.19
  -2   2   2  183.04    4.96
  -2   2   1   -0.69    1.00
  -2   2   0    8.48    1.72
  -2   2  -1   64.39    3.14
  -2   2  -2  119.65    4.08
  -2   2  -3    0.03    1.11
  -2   2  -4    0.89    0.92
  -2   2  -5   -1.20    0.82
  -2   2  -6   27.37    1.78
   2  -2   8   23.17    1.85
   2  -2   9   18.47    1.68
  -2   1   8    1.49    1.32
  -2   1   7    0.10    1.02
  -2   1   6  322.67    6.39
  -2   1   5   46.33    2.44
  -2   1   4   44.88    2.29
  -2   1   3    8.92    1.46
  -2   1   2   31.92    1.90
  -2   1   1  723.67    9.54
  -2   1   0  209.38    4.62
  -2   1  -1  829.12   10.07
  -2   1  -2 1680.31   15.87
  -2   1  -3   -0.60    0.91
  -2   1  -4  546.88    7.76
   2  -1   5  136.77    3.68
   2  -1   6  192.32    4.63
   2  -1   7    4.78    1.15
   2  -1   8   31.17    2.23
   2  -1   9    1.84    1.43
  -2   0   9  144.80    3.29
  -2   0   8   51.68    2.14
  -2   0   7  537.44    7.15
  -2   0   6  441.02    6.28
  -2   0   5   45.31    2.04
  -2   0   4  155.81    3.53
  -2   0   3  453.61    6.37
  -2   0   2   79.18    2.43
  -2   0   1  477.24    6.58
  -2   0   0  175.94    3.54
  -2   0  -1  115.40    3.27
   2   0   3   46.61    2.34
   2   0   4  284.51    5.44
   2   0   5    1.02    0.94
   2   0   6    2.18    1.10
   2   0   7   46.98    2.85
   2   0   8    2.36    1.54
   2   0   9   50.37    3.50
   2   0  10   20.09    3.46
   2   1  -3 1184.30   11.09
   2   1  -2  143.04    3.29
   2   1  -1    1.85    0.71
   2   1   0  957.89   10.14
   2   1   1    0.03    0.77
   2   1   2  656.10    8.78
   2   1   3   23.81    1.92
   2   1   4   61.82    3.05
   2   1   5   64.69    3.19
   2   1   6   97.43    4.23
   2   1   7    5.31    1.79
   2   1   8   21.51    3.02
   2   1   9   -2.09    3.26
   2   1  10   -0.64    4.47
   2   2  -5  280.60    4.31
   2   2  -4 1157.23   11.17
   2   2  -3  112.06    3.27
   2   2  -2 3484.59   26.46
   2   2  -1  133.99    3.82
   2   2   0  377.63    6.81
   2   2   1   92.30    3.47
   2   2   2  835.45   11.24
   2   2   3   27.79    2.51
   2   2   4  215.16    6.03
   2   2   5  200.71    6.32
   2   2   6    1.35    2.05
   2   2   7   28.65    3.66
   2   2   8   34.14    4.49
   2   2   9   65.29    7.07
   2   2  10   45.24    6.73
   2   3  -6   15.35    2.40
   2   3  -5  283.22    6.56
   2   3  -4   48.02    3.09
   2   3  -3    4.80    1.79
   2   3  -2  289.03    6.44
   2   3  -1  184.58    5.25
   2   3   0 1011.16   13.29
   2   3   1  455.54    9.04
   2   3   2  447.35    9.27
   2   3   3    5.82    1.86
   2   3   4   45.44    3.98
   2   3   5   75.89    5.37
   2   3   6    2.30    2.49
   2   3   7    1.27    3.74
   2   3   8   73.91    7.25
   2   3   9   26.34    6.37
   2   3  10    5.01    4.97
   2   4  -8   56.04    2.36
   2   4  -7    2.37    1.95
   2   4  -6  304.45    7.18
   2   4  -5    7.47    3.08
   2   4  -4  102.30    5.85
   2   4  -3  123.44    5.77
   2   4  -2   26.64    3.08
   2   4  -1  320.67    8.65
   2   4   0  511.59   11.51
   2   4   1  364.55   10.18
   2   4   2   66.05    4.66
   2   4   3   20.80    4.11
   2   4   4    4.38    3.14
   2   4   5   27.98    5.32
   2   4   6   18.79    5.59
   2   4   7   20.37    6.00
   2   4   8   21.21    5.89
   2   4   9    2.87    5.15
   2   4  10    3.76    4.85
   2   5  -8   97.37    4.07
   2   5  -7  112.23    4.66
   2   5  -6    4.87    3.02
   2   5  -5  141.00    6.10
   2   5  -4  243.03    8.01
   2   5  -3   43.59    4.14
   2   5  -2    5.04    3.18
   2   5  -1  336.09   11.13
   2   5   0  549.13   13.97
   2   5   1   55.53    5.45
   2   5   2  108.90    7.16
   2   5   3  255.60   10.77
   2   5   4   -1.73    3.74
   2   5   5    7.42    5.62
   2   5   6   10.26    5.64
   2   5   7   29.17    6.64
   2   5   8   14.61    5.98
   2   5   9   15.52    5.87
   2   5  10   -0.64    4.90
   2   6  -8  249.66    7.11
   2   6  -7   12.58    2.71
   2   6  -6   52.21    4.62
   2   6  -5    3.15    3.49
   2   6  -4    6.12    3.70
   2   6  -3   -0.38    2.68
   2   6  -2   95.05    6.38
   2   6  -1  296.36   11.03
   2   6   0   26.07    4.44
   2   6   1  165.41    8.51
   2   6   2   13.31    4.34
   2   6   3  154.05    9.54
   2   6   4   11.77    5.77
   2   6   5    8.90    4.56
   2   6   6   41.70    7.00
   2   6   7    4.25    4.19
   2   6   8    0.64    5.59
   2   6   9   25.67    6.34
   2   6  10    5.42    5.30
   2   7  -8   17.65    2.83
   2   7  -7    3.44    2.72
   2   7  -6  144.26    7.10
   2   7  -5   74.55    5.59
   2   7  -4    1.13    2.87
   2   7  -3    8.01    4.49
   2   7  -2  456.01   13.16
   2   7  -1  174.84    8.58
   2   7   0   33.62    6.15
   2   7   1   19.07    4.53
   2   7   2   91.38    7.14
   2   7   3  248.33   11.04
   2   7   4   37.88    6.92
   2   7   5   10.08    6.04
   2   7   6    8.64    4.88
   2   7   7    8.38    6.33
   2   7   8    7.13    5.83
   2   7   9   29.39    6.79
   2   7  10   23.82    6.21
   2   8  -8    0.28    2.85
   2   8  -7    3.19    3.01
   2   8  -6   93.65    6.52
   2   8  -5   70.93    6.52
   2   8  -4    1.36    3.45
   2   8  -3   74.31    6.39
   2   8  -2  187.96   10.30
   2   8  -1    8.27    5.52
   2   8   0    5.06    4.25
   2   8   1   60.44    6.86
   2   8   2   73.11    7.50
   2   8   3  138.52   10.49
   2   8   4   19.54    5.63
   2   8   5   61.60    7.30
   2   8   6   -2.60    4.10
   2   8   7    0.77    5.73
   2   8   8    5.22    5.61
   2   8   9    2.51    3.68
   2   8  10    1.32    3.11
   2   9  -8    1.70    3.11
   2   9  -7   29.63    4.34
   2   9  -6   50.62    5.78
   2   9  -5   40.12    4.94
   2   9  -4    4.68    3.62
   2   9  -3   60.40    6.47
   2   9  -2   43.60    5.97
   2   9  -1    8.95    4.74
   2   9   0   18.44    6.52
   2   9   1   10.27    4.96
   2   9   2   16.32    5.41
   2   9   3   63.45    8.66
   2   9   4    1.22    4.66
   2   9   5    2.22    4.64
   2   9   6   13.36    5.08
   2   9   7    8.92    5.67
   2   9   8    0.22    3.34
   2   9   9    8.50    4.66
   2   9  10    1.88    4.02
   2  10  -8    2.49    3.67
   2  10  -7   55.45    5.65
   2  10  -6  198.32    9.87
   2  10  -5  155.27    9.40
   2  10  -4    2.58    4.97
   2  10  -3   -0.74    3.47
   2  10  -2    1.26    5.78
   2  10  -1    4.42    4.41
   2  10   0   13.44    6.85
   2  10   1   20.23    5.73
   2  10   2   15.69    5.61
   2  10   3   19.85    7.42
   2  10   4   -1.15    4.24
   2  10   5    3.66    4.08
   2  10   6    2.12    3.63
   2  10   7    5.07    3.69
   2  10   8    6.64    4.42
   2  10   9   13.15    4.68
   2  10  10   -0.84    2.51
   2  11  -8  151.96    9.13
   2  11  -7   11.68    4.44
   2  11  -6   -2.63    3.75
   2  11  -5    5.92    4.86
   2  11  -4    7.70    5.19
   2  11  -3    7.06    5.53
   2  11  -2    1.97    5.48
   2  11  -1   -0.75    5.52
   2  11   0   18.48    5.32
   2  11   1    2.83    4.23
   2  11   2    5.49    4.43
   2  11   3    8.11    5.77
   2  11   4    0.89    3.66
   2  11   5    9.39    5.05
   2  11   6   17.28    5.35
   2  11   7    9.65    4.55
   2  11   8    6.12    3.20
   2  11   9    4.14    3.43
   2  11  10    4.13    3.08
   2  12  -8   13.14    3.52
   2  12  -7   -0.76    2.85
   2  12  -6   15.03    4.57
   2  12  -5   23.87    5.23
   2  12  -4   -1.63    3.03
   2  12  -3   -0.05    3.44
   2  12  -2    0.30    3.60
   2  12  -1    4.37    4.08
   2  12   0    2.09    3.90
   2  12   1    2.74    5.21
   2  12   2    0.74    4.95
   2  12   3    4.72    3.91
   2  12   4   13.57    5.52
   2  12   5   14.73    4.92
   2  12   6    6.19    3.20
   2  12   7    5.06    3.45
   2  12   8    2.84    2.98
   2  12   9    1.96    2.14
   2  12  10    1.90    3.01
   2  13  -8    6.45    4.08
   2  13  -7   13.31    4.74
   2  13  -6   11.50    4.73
   2  13  -5    5.04    4.14
   2  13  -4    9.32    4.49
   2  13  -3    7.20    3.69
   2  13  -2   12.22    5.19
   2  13  -1   20.57    5.92
   2  13   0    3.87    5.06
   2  13   1    5.15    3.90
   2  13   2    9.77    5.19
   2  13   3    8.94    4.83
   2  13   4    5.92    3.23
   2  13   5    2.88    2.48
   2  13   6   -0.56    2.34
   2  13   7    2.55    2.60
   2  13   8   -0.52    1.68
   2  13   9    1.32    2.50
   2  13  10    0.24    1.75
   2  14  -8    6.61    3.91
   2  14  -7    4.14    4.27
   2  14  -6    7.81    4.78
   2  14  -5   12.42    4.34
   2  14  -4    8.38    4.80
   2  14  -3   15.26    5.09
   2  14  -2   20.86    5.45
   2  14  -1   10.92    4.03
   2  14   0    0.84    3.09
   2  14   1   20.88    5.54
   2  14   2    5.57    3.42
   2  14   3    4.35    2.99
   2  14   4    0.03    2.52
   2  14   5    2.86    2.62
   2  14   6    0.87    1.75
   2  14   7   10.39    3.51
   2  14   8   -0.13    1.96
   2  15  -8   10.62    4.39
   2  15  -7    4.27    4.03
   2  15  -6    6.13    4.47
   2  15  -5   21.13    4.98
   2  15  -4   17.74    5.62
   2  15  -3   10.29    5.07
   2  15  -2   10.26    4.45
   2  15   0    0.42    3.22
   2  15   1    3.24    3.44
   2  15   2    2.25    3.04
   2  15   3    2.10    3.26
   2  15   4    0.44    1.96
   2  15   5    0.35    2.10
   2  15   6    0.68    2.05
   2  15   7   -0.05    2.05
   2  16  -8   16.37    4.91
   2  16  -7    7.30    3.62
   2  16  -6    4.32    4.38
   2  16  -5    3.51    3.50
   2  16  -4    9.40    5.08
   2  16  -3    8.06    4.13
   2  16  -2    1.27    3.55
   2  16  -1    8.49    5.25
   2  16   0    8.38    5.15
   2  16   1    5.97    4.79
   2  16   2    6.25    4.28
   2  16   3    3.63    2.91
   2  16   4    1.68    2.69
   2  17  -8   28.79    5.64
   2  17  -7   10.03    4.69
   2  17  -6    2.20    3.44
   2  17  -5    7.12    4.91
   2  17  -4    3.45    3.56
   2  17  -3    2.93    3.59
   2  17  -2    9.45    5.43
   2  17  -1    3.40    3.75
   2  17   0    2.91    3.61
   2  17   1    2.87    4.50
   2  18  -8   30.31    5.57
   2  18  -7   17.80    5.30
   2  18  -6    3.48    3.34
   2  18  -5    4.89    4.82
   2  18  -4    3.08    3.84
   2  18  -3    8.32    4.14
  -3  18  -1   12.25    5.35
  -3  18  -2   10.48    5.06
  -3  18  -3    0.74    2.70
  -3  18  -4    7.36    4.33
  -3  18  -5   10.69    4.49
  -3  18  -6    8.40    3.96
  -3  18  -7    6.84    4.78
  -3  18  -8    9.95    4.63
  -3  17   3    3.70    2.89
  -3  17   2    0.60    3.13
  -3  17   1    4.33    4.06
  -3  17   0    3.45    3.38
  -3  17  -1    8.90    5.09
  -3  17  -2    8.78    4.93
  -3  17  -3    6.60    3.62
  -3  17  -4    6.51    4.19
  -3  17  -5    9.62    4.14
  -3  17  -6   16.59    4.63
  -3  17  -7    7.33    4.62
  -3  17  -8    4.15    4.01
  -3  16   6    2.59    2.45
  -3  16   5    1.54    2.05
  -3  16   4    0.67    2.25
  -3  16   3    2.17    2.74
  -3  16   2    0.39    3.06
  -3  16   1    9.19    4.46
  -3  16   0    8.91    4.11
  -3  16  -1    8.74    4.95
  -3  16  -2    5.48    4.48
  -3  16  -3    0.11    3.99
  -3  16  -4   -0.39    3.75
  -3  16  -5   10.89    3.63
  -3  16  -6   15.36    4.13
  -3  16  -7    4.82    3.31
  -3  16  -8    7.75    4.01
  -3  16  -9    4.42    2.75
  -3  15   8    3.26    2.39
  -3  15   7    2.88    2.53
  -3  15   6    1.93    1.88
  -3  15   5    2.82    2.40
  -3  15   4    1.65    2.06
  -3  15   3    2.18    2.43
  -3  15   2    3.65    2.92
  -3  15   1    4.92    3.92
  -3  15   0    5.13    3.46
  -3  15  -1    6.91    4.69
  -3  15  -2   -1.56    3.91
  -3  15  -3    4.55    4.13
  -3  15  -4    4.67    3.26
  -3  15  -5   14.04    4.54
  -3  15  -6    6.51    3.55
  -3  15  -7    3.91    3.06
  -3  15  -8    6.01    4.00
  -3  15  -9    5.75    3.57
  -3  14   9    5.23    2.97
  -3  14   8    4.91    2.85
  -3  14   7    2.04    2.55
  -3  14   6   19.89    4.65
  -3  14   5    0.11    2.32
  -3  14   4    1.91    2.33
  -3  14   3    3.95    2.85
  -3  14   2    3.04    3.09
  -3  14   1    3.08    3.79
  -3  14   0   10.06    4.08
  -3  14  -1    0.21    3.11
  -3  14  -2    1.81    3.28
  -3  14  -3   22.42    4.80
  -3  14  -4   34.19    6.08
  -3  14  -5    5.72    3.72
  -3  14  -6    3.99    3.23
  -3  14  -7    3.47    2.94
  -3  14  -8    1.93    2.53
  -3  14  -9    0.77    2.44
  -3  13   9    5.08    3.19
  -3  13   8    7.39    3.55
  -3  13   7    5.11    3.14
  -3  13   6    1.52    2.32
  -3  13   5    8.08    3.49
  -3  13   4   10.43    4.06
  -3  13   3    4.23    3.02
  -3  13   2    6.63    3.98
  -3  13   1    6.61    3.47
  -3  13   0   -1.51    3.65
  -3  13  -1    5.82    4.15
  -3  13  -2   12.62    4.77
  -3  13  -3    8.43    3.50
  -3  13  -4    4.30    3.80
  -3  13  -5    8.29    3.82
  -3  13  -6   -0.25    2.34
  -3  13  -7    6.77    3.78
  -3  13  -8    2.16    3.30
  -3  13  -9    6.09    3.38
  -3  12   9    4.57    3.05
  -3  12   8    1.23    2.76
  -3  12   7    0.25    2.68
  -3  12   6    2.06    2.40
  -3  12   5   14.67    4.23
  -3  12   4   22.40    4.81
  -3  12   3    5.24    3.82
  -3  12   2    1.29    3.49
  -3  12   1    5.93    3.28
  -3  12   0    0.53    2.96
  -3  12  -1    1.89    3.08
  -3  12  -2    1.75    3.87
  -3  12  -3    4.43    3.13
  -3  12  -4   11.15    3.43
  -3  12  -5    1.59    2.38
  -3  12  -6  118.40    8.11
  -3  12  -7    0.05    3.15
  -3  12  -8    1.36    2.18
  -3  12  -9    3.34    3.15
  -3  11   9   -0.37    2.30
  -3  11   8    3.84    2.75
  -3  11   7    4.52    2.78
  -3  11   6   11.01    4.02
  -3  11   5    7.64    3.21
  -3  11   4    1.63    2.76
  -3  11   3   -3.27    2.35
  -3  11   2   -1.87    2.58
  -3  11   1    6.73    3.39
  -3  11   0    0.75    2.88
  -3  11  -1    8.32    3.58
  -3  11  -2   13.21    4.48
  -3  11  -3   11.43    3.52
  -3  11  -4   25.65    4.98
  -3  11  -5   38.45    4.67
  -3  11  -6   21.54    4.07
  -3  11  -7   36.45    5.00
  -3  11  -8   42.59    4.92
  -3  11  -9   10.02    3.52
  -3  10  10    3.34    2.66
  -3  10   9    3.90    3.19
  -3  10   8   10.75    3.74
  -3  10   7    1.89    3.06
  -3  10   6   -0.41    2.32
  -3  10   5    6.24    3.69
  -3  10   4   -1.66    3.39
  -3  10   3    0.64    3.49
  -3  10   2   -3.06    2.36
  -3  10   1    0.08    2.65
  -3  10   0   18.29    4.00
  -3  10  -1    1.87    2.82
  -3  10  -2   57.10    5.85
  -3  10  -3   43.07    5.11
  -3  10  -4    7.36    3.53
  -3  10  -5   74.56    6.24
  -3  10  -6    1.66    3.23
  -3  10  -7   47.48    5.11
  -3  10  -8   -0.42    2.79
  -3  10  -9   51.96    5.21
  -3   9  10    1.84    3.08
  -3   9   9    0.44    2.99
  -3   9   8    5.22    3.24
  -3   9   7    0.58    2.93
  -3   9   6    5.96    3.03
  -3   9   5   12.36    4.17
  -3   9   4    1.39    3.43
  -3   9   3   -4.94    2.86
  -3   9   2   12.41    3.31
  -3   9   1   46.18    5.01
  -3   9   0   49.10    5.57
  -3   9  -1    9.08    3.17
  -3   9  -2   55.60    5.33
  -3   9  -3   32.21    4.60
  -3   9  -4   32.29    3.91
  -3   9  -5   44.99    5.17
  -3   9  -6   12.29    2.78
  -3   9  -7   26.96    4.02
  -3   9  -8    0.61    2.50
  -3   9  -9   46.39    4.84
  -3   8  10    3.89    3.20
  -3   8   9   -0.06    2.82
  -3   8   8   40.13    5.29
  -3   8   7   61.39    6.20
  -3   8   6    2.24    2.57
  -3   8   5    9.15    3.75
  -3   8   4   21.68    4.29
  -3   8   3   57.05    5.26
  -3   8   2   -1.18    2.16
  -3   8   1   31.26    4.14
  -3   8   0    9.81    2.95
  -3   8  -1   32.06    4.15
  -3   8  -2    8.96    3.31
  -3   8  -3   33.83    4.02
  -3   8  -4   77.18    5.76
  -3   8  -5   76.50    5.57
  -3   8  -6    0.49    2.26
  -3   8  -7   48.12    4.69
  -3   8  -8    1.44    2.51
  -3   8  -9   24.83    3.61
  -3   7  10    0.32    2.74
  -3   7   9   15.61    3.86
  -3   7   8  149.44    8.53
  -3   7   7   22.20    3.76
  -3   7   6   11.46    3.51
  -3   7   5   12.47    3.63
  -3   7   4   -0.05    2.83
  -3   7   3   -1.10    1.97
  -3   7   2   46.94    4.55
  -3   7   1   -0.62    1.96
  -3   7   0   10.32    2.79
  -3   7  -1   96.07    5.94
  -3   7  -2   35.97    3.59
  -3   7  -3   25.63    3.33
  -3   7  -4   23.36    3.06
  -3   7  -5   17.82    3.13
  -3   7  -6   23.41    3.44
  -3   7  -7    1.81    2.16
  -3   7  -8    0.88    1.87
  -3   7  -9   61.40    4.53
  -3   6  10    6.44    2.97
  -3   6   9  103.06    7.06
  -3   6   8   77.95    6.23
  -3   6   7    0.30    2.62
  -3   6   6    8.44    3.04
  -3   6   5   41.09    4.42
  -3   6   4    3.72    2.18
  -3   6   3    1.57    2.57
  -3   6   2   -0.59    1.87
  -3   6   1   33.46    4.11
  -3   6   0   25.42    3.65
  -3   6  -1   12.65    2.75
  -3   6  -2   15.94    3.03
  -3   6  -3    8.83    2.54
  -3   6  -4   88.03    5.08
  -3   6  -5    5.67    2.33
  -3   6  -6   16.16    2.59
  -3   6  -7   67.64    4.52
  -3   6  -8   11.57    2.17
  -3   6  -9   49.07    3.61
  -3   5   9   62.72    5.32
  -3   5   8    1.85    2.90
  -3   5   7    4.54    2.67
  -3   5   6  188.38    7.92
  -3   5   5  205.13    8.04
  -3   5   4    5.75    2.64
  -3   5   3    1.25    2.36
  -3   5   2  273.99    8.73
  -3   5   1  199.27    6.95
  -3   5   0  143.24    5.92
  -3   5  -1   85.60    4.91
  -3   5  -2  319.69    8.83
  -3   5  -3  135.16    6.00
  -3   5  -4   44.63    3.41
  -3   5  -5   29.85    3.05
  -3   5  -6   10.36    2.24
  -3   5  -7   14.97    2.35
  -3   5  -8    1.91    1.34
  -3   5  -9   -0.57    1.34
  -3   4   9   -1.05    2.38
  -3   4   8    6.32    2.52
  -3   4   7   71.62    4.75
  -3   4   6  139.02    6.42
  -3   4   5  128.50    5.98
  -3   4   4  107.95    5.13
  -3   4   3  333.52    8.70
  -3   4   2    4.29    1.97
  -3   4   1   39.47    3.35
  -3   4   0   64.32    4.16
  -3   4  -1  113.68    5.11
  -3   4  -2 1118.73   16.75
  -3   4  -3   26.35    3.15
  -3   4  -4    1.37    1.73
  -3   4  -5    7.23    1.94
  -3   4  -6    8.00    1.81
  -3   4  -7   38.20    2.87
  -3   4  -8   55.88    3.27
  -3   4  -9   16.49    1.70
  -3   3   9    7.99    2.38
  -3   3   8   12.70    2.28
  -3   3   7   80.05    4.45
  -3   3   6   92.11    4.55
  -3   3   5    1.40    1.54
  -3   3   4    4.25    1.51
  -3   3   3  207.86    6.44
  -3   3   2   22.20    2.60
  -3   3   1   -2.06    1.14
  -3   3   0   45.09    3.49
  -3   3  -1   80.89    4.32
  -3   3  -2    9.92    2.21
  -3   3  -3    5.03    1.51
  -3   3  -4  157.28    5.38
  -3   3  -5   22.07    2.22
  -3   3  -6   37.62    2.79
  -3   3  -7  349.52    7.19
  -3   3  -8   37.95    2.53
  -3   2   9    1.78    1.66
  -3   2   8   53.58    3.32
  -3   2   7   16.50    2.22
  -3   2   6  137.31    4.91
  -3   2   5   66.20    3.49
  -3   2   4   32.67    2.66
  -3   2   3   71.84    3.77
  -3   2   2  106.43    4.34
  -3   2   1   14.70    2.48
  -3   2   0  103.98    4.53
  -3   2  -1    0.57    1.75
  -3   2  -2   89.94    3.91
  -3   2  -3  161.83    5.04
  -3   2  -4  155.84    5.16
  -3   2  -5  165.16    4.84
  -3   2  -6  272.47    6.16
  -3   2  -7  142.48    4.58
   3  -2   8   24.91    2.08
   3  -2  10   -1.12    1.24
  -3   1   8  207.64    5.69
  -3   1   7  222.79    5.93
  -3   1   6  397.21    7.92
  -3   1   5   29.98    2.34
  -3   1   4  162.00    4.96
  -3   1   3  999.64   13.04
  -3   1   2  458.59    8.20
  -3   1   1  127.94    4.28
  -3   1   0  156.86    4.67
  -3   1  -1  156.33    4.56
  -3   1  -2   50.41    2.60
  -3   1  -3  593.12    8.82
  -3   1  -4 1252.66   14.64
   3  -1   6   13.75    1.71
   3  -1   7    3.52    1.18
   3  -1   8    0.32    1.21
   3  -1   9   13.42    1.77
   3  -1  10    1.38    1.47
  -3   0   8   70.97    2.68
  -3   0   7    6.78    1.21
  -3   0   6  178.45    4.40
  -3   0   5  179.01    4.39
  -3   0   4  977.18   11.16
  -3   0   3  518.63    7.51
  -3   0   2   55.20    2.65
  -3   0   1 2758.26   22.69
  -3   0   0  437.50    7.18
  -3   0  -1  352.34    6.97
  -3   0  -2  254.60    5.79
   3   0   3  410.32    7.50
   3   0   4    5.70    1.37
   3   0   5    1.44    1.06
   3   0   6   -0.01    1.09
   3   0   7   27.94    2.17
   3   0   8   35.15    2.68
   3   0   9    3.62    1.75
   3   0  10    7.38    1.90
  -3  -1   7  135.14    3.07
  -3  -1   6  196.96    4.42
  -3  -1   4 1076.07   12.20
  -3  -1   3   27.67    1.85
   3   1  -2  728.11    9.38
   3   1  -1 1486.38   15.14
   3   1   0  341.84    6.54
   3   1   1   50.10    2.77
   3   1   2   -0.16    1.15
   3   1   3  108.25    4.06
   3   1   4    3.97    1.08
   3   1   5   23.64    2.24
   3   1   6    7.69    1.66
   3   1   7   22.15    2.42
   3   1   8    4.35    1.80
   3   1   9    5.00    2.42
   3   1  10   -0.05    2.76
   3   2  -7   49.30    2.05
   3   2  -6  590.28    7.22
   3   2  -5  561.23    7.63
   3   2  -4   -0.14    1.14
   3   2  -3    2.33    1.19
   3   2  -2  829.04   10.61
   3   2  -1  223.06    5.44
   3   2   0   57.74    3.01
   3   2   1    3.21    1.42
   3   2   2   15.99    1.82
   3   2   3  116.24    4.45
   3   2   4   11.32    1.72
   3   2   5   32.65    2.84
   3   2   6    5.04    1.90
   3   2   7    6.56    2.13
   3   2   8   36.73    3.76
   3   2   9    8.45    4.02
   3   2  10    1.80    4.47
   3   3  -8   -0.09    2.31
   3   3  -7  386.65    6.91
   3   3  -6  440.45    7.17
   3   3  -5   44.74    2.44
   3   3  -4   26.97    2.09
   3   3  -3  112.37    3.98
   3   3  -2   49.11    2.98
   3   3  -1   73.84    3.42
   3   3   0   28.78    2.62
   3   3   1  180.94    5.58
   3   3   2   13.02    2.15
   3   3   3   31.66    2.98
   3   3   4   22.38    2.49
   3   3   5   11.20    2.66
   3   3   6    2.60    2.49
   3   3   7    3.59    2.96
   3   3   8   76.52    6.30
   3   3   9    7.53    4.35
   3   3  10   -1.98    5.89
   3   4  -8   20.42    2.89
   3   4  -8   19.70    2.87
   3   4  -7   50.95    4.52
   3   4  -6    0.33    2.60
   3   4  -5    6.57    2.15
   3   4  -4  101.78    4.34
   3   4  -3   29.27    2.82
   3   4  -2    4.40    1.59
   3   4  -1   22.15    2.44
   3   4   0   11.46    2.08
   3   4   1    5.29    1.81
   3   4   2    3.28    1.76
   3   4   3   -0.92    2.30
   3   4   4  125.20    6.06
   3   4   5    6.27    2.86
   3   4   6   13.97    4.33
   3   4   7   94.34    6.74
   3   4   8   18.36    5.66
   3   4   9   32.17    7.03
   3   4  10   -2.58    5.25
   3   5  -8   60.09    4.39
   3   5  -7   -0.06    3.28
   3   5  -6  217.76    8.09
   3   5  -5    4.32    3.56
   3   5  -4   96.54    5.57
   3   5  -3   17.74    3.63
   3   5  -2   28.39    3.45
   3   5  -1   50.56    4.56
   3   5   0   94.04    5.80
   3   5   1  101.48    6.04
   3   5   2  120.42    7.00
   3   5   3    0.25    3.97
   3   5   4   15.00    3.76
   3   5   5   41.82    5.97
   3   5   6   62.16    7.32
   3   5   7   56.60    7.83
   3   5   8   36.66    7.19
   3   5   9   -2.61    5.32
   3   5  10   12.98    6.08
   3   6  -8   63.45    4.67
   3   6  -7   25.94    4.09
   3   6  -6    4.11    3.66
   3   6  -5    1.90    2.86
   3   6  -4   38.32    5.73
   3   6  -3   73.65    6.70
   3   6  -2  121.40    7.79
   3   6  -1   73.54    6.34
   3   6   0   46.98    5.83
   3   6   1   31.11    5.44
   3   6   2  104.47    7.51
   3   6   3    5.17    4.37
   3   6   4   17.87    5.03
   3   6   5  132.08   10.23
   3   6   6   13.29    6.60
   3   6   7    1.62    4.31
   3   6   8   -0.37    5.78
   3   6   9    0.00    5.42
   3   6  10   10.27    5.82
   3   7  -8    6.53    3.71
   3   7  -7    6.22    3.82
   3   7  -6  135.21    7.38
   3   7  -5   23.44    5.24
   3   7  -4   -1.28    4.60
   3   7  -3  111.71    8.17
   3   7  -2   75.37    7.59
   3   7  -1   46.36    5.78
   3   7   0   16.91    6.22
   3   7   1  187.69   11.11
   3   7   2  177.66   10.06
   3   7   3   14.51    6.87
   3   7   4   -3.80    6.03
   3   7   5    4.64    4.60
   3   7   6    8.24    6.51
   3   7   7    0.65    4.18
   3   7   8    3.98    4.16
   3   7   9   10.01    4.76
   3   7  10   15.08    6.09
   3   8  -8    0.98    3.27
   3   8  -7   -0.91    4.01
   3   8  -6   58.41    6.39
   3   8  -5   53.95    6.40
   3   8  -4   17.92    5.35
   3   8  -3   12.66    4.14
   3   8  -2    7.66    4.21
   3   8  -1   26.18    5.38
   3   8   0   44.70    6.29
   3   8   1   82.93    7.74
   3   8   2   85.54    8.04
   3   8   3   13.78    5.29
   3   8   4   27.08    7.50
   3   8   5    8.33    6.36
   3   8   6   16.68    5.31
   3   8   7    6.32    5.96
   3   8   8   -1.07    5.51
   3   8   9    4.10    5.40
   3   8  10    5.66    5.46
   3   9  -8   22.33    4.48
   3   9  -7   29.04    5.39
   3   9  -6   40.81    6.46
   3   9  -5   30.63    5.22
   3   9  -4   18.02    4.90
   3   9  -3   78.84    8.04
   3   9  -2    0.57    5.75
   3   9  -1   42.30    6.16
   3   9   0   32.81    7.05
   3   9   1   48.29    7.69
   3   9   2   87.28    8.19
   3   9   3    4.57    6.47
   3   9   4  127.53   10.86
   3   9   5   -6.24    5.84
   3   9   6    2.61    6.17
   3   9   7   23.16    5.72
   3   9   8   16.48    6.27
   3   9   9    9.02    5.75
   3   9  10    6.02    4.86
   3  10  -8   37.94    5.28
   3  10  -7  154.89    8.65
   3  10  -6  200.78   10.52
   3  10  -5   22.83    5.20
   3  10  -4   11.20    6.27
   3  10  -3   35.83    6.14
   3  10  -2    9.59    4.95
   3  10  -1   15.48    7.15
   3  10   0    9.97    5.33
   3  10   1    1.52    4.81
   3  10   2    6.38    7.03
   3  10   3   49.91    7.15
   3  10   5   29.29    7.17
   3  10   6   10.59    6.15
   3  10   7   14.96    5.02
   3  10   8   10.62    5.65
   3  10   9   -1.44    2.84
   3  10  10   -0.60    2.55
   3  11  -8   45.66    5.50
   3  11  -7   -2.50    4.07
   3  11  -6   10.01    4.06
   3  11  -5   16.27    4.62
   3  11  -4   -1.33    5.79
   3  11  -3    1.19    4.52
   3  11  -2   -0.66    6.41
   3  11  -1    7.68    5.09
   3  11   0    7.25    6.68
   3  11   1    9.76    6.87
   3  11   2   15.01    6.92
   3  11   3   29.47    6.35
   3  11   4    6.96    6.23
   3  11   5   12.08    6.26
   3  11   6    4.12    4.99
   3  11   7    0.65    4.12
   3  11   8   18.02    5.09
   3  11   9    2.83    3.55
   3  11  10    0.30    3.13
   3  12  -8    2.71    3.53
   3  12  -7    0.47    3.80
   3  12  -6   16.17    5.25
   3  12  -5   -1.17    4.71
   3  12  -4    0.27    3.73
   3  12  -3   -1.55    3.84
   3  12  -2   -1.28    3.99
   3  12  -1    3.97    5.97
   3  12   0   -1.12    5.94
   3  12   1    0.95    6.06
   3  12   2    2.13    5.83
   3  12   3    5.08    4.15
   3  12   4   13.84    5.73
   3  12   5    6.43    4.56
   3  12   6    2.87    3.63
   3  12   7    0.08    3.12
   3  12   8   -1.55    1.79
   3  12   9   23.96    5.09
   3  12  10    2.93    2.67
   3  13  -8   -0.18    3.78
   3  13  -7    8.83    4.21
   3  13  -6    0.99    4.13
   3  13  -5    7.23    3.75
   3  13  -4   23.68    6.03
   3  13  -3   20.42    6.27
   3  13  -2    9.85    4.47
   3  13  -1   18.08    6.28
   3  13   0    1.94    3.92
   3  13   1    3.12    4.09
   3  13   2   12.05    5.84
   3  13   3    5.29    3.88
   3  13   4    3.08    4.07
   3  13   5    0.47    2.42
   3  13   6    1.87    2.37
   3  13   7    0.51    2.41
   3  13   8    0.14    2.16
   3  13   9    0.55    1.46
   3  14  -8    2.53    3.09
   3  14  -7   14.57    4.75
   3  14  -6   13.70    4.05
   3  14  -5   20.85    5.34
   3  14  -4   15.81    5.34
   3  14  -3    7.68    5.10
   3  14  -2    9.51    5.60
   3  14  -1    5.71    4.09
   3  14   0    1.15    3.66
   3  14   1    8.72    4.35
   3  14   2    2.65    3.55
   3  14   3    0.24    3.83
   3  14   4    1.63    2.58
   3  14   5   -0.09    1.78
   3  14   6    0.52    2.04
   3  14   7    0.22    1.35
   3  14   8    0.66    1.76
   3  15  -8    4.00    3.20
   3  15  -7    6.69    3.70
   3  15  -6   26.63    5.68
   3  15  -5   18.40    4.62
   3  15  -4    9.95    4.61
   3  15  -3   20.41    4.72
   3  15  -2   -0.43    3.21
   3  15  -1    0.86    3.25
   3  15   0    0.25    4.50
   3  15   1    4.96    4.46
   3  15   2    2.66    3.03
   3  15   3    1.30    2.48
   3  15   4    0.65    1.71
   3  15   5   -0.84    1.70
   3  15   6    0.85    1.82
   3  16  -8    6.35    3.42
   3  16  -7    6.91    3.66
   3  16  -6   10.64    5.03
   3  16  -5    5.67    4.00
   3  16  -4    3.45    3.79
   3  16  -3    3.45    4.63
   3  16  -2    2.90    4.40
   3  16  -1    5.10    4.71
   3  16   0    0.11    3.16
   3  16   1    3.65    3.25
   3  16   2    0.45    3.50
   3  16   3    1.84    2.25
   3  17  -8   11.56    4.65
   3  17  -7    7.95    3.63
   3  17  -6   14.51    5.51
   3  17  -5    8.46    5.17
   3  17  -4    7.34    5.36
   3  17  -3    0.61    4.88
   3  17  -2    9.59    4.58
   3  17  -1    3.20    4.00
   3  17   0    1.19    4.80
   3  18  -8    9.73    4.84
   3  18  -7    7.25    3.96
   3  18  -6    9.10    4.96
   3  18  -5    6.47    4.94
  -4  18  -2    3.37    3.44
  -4  18  -3    1.50    3.39
  -4  18  -4    4.08    3.71
  -4  18  -5    3.64    4.86
  -4  18  -6    6.42    3.53
  -4  18  -7    8.93    3.84
  -4  18  -8   19.89    4.95
  -4  17   3    0.26    2.15
  -4  17   2    3.32    3.00
  -4  17   1    3.98    3.55
  -4  17   0    1.67    2.87
  -4  17  -1    7.53    4.45
  -4  17  -2    2.21    4.06
  -4  17  -3   15.32    5.05
  -4  17  -4   11.26    4.85
  -4  17  -5    1.31    3.24
  -4  17  -6   11.16    4.62
  -4  17  -7    2.81    3.89
  -4  17  -8    6.53    3.91
  -4  16   6    1.07    1.55
  -4  16   5    2.42    2.11
  -4  16   4    1.02    2.15
  -4  16   3    1.28    2.63
  -4  16   2    1.83    3.23
  -4  16   1    8.26    4.13
  -4  16   0    3.94    2.95
  -4  16  -1    4.01    3.25
  -4  16  -2   -0.04    3.66
  -4  16  -3    1.30    3.45
  -4  16  -4    4.46    3.48
  -4  16  -5   16.78    5.22
  -4  16  -6    2.23    3.89
  -4  16  -7    6.42    3.83
  -4  16  -8    7.09    3.34
  -4  16  -9   12.37    4.16
  -4  15   8    2.99    2.32
  -4  15   7    4.07    2.54
  -4  15   6    0.01    1.83
  -4  15   5    1.42    2.20
  -4  15   4    4.10    2.88
  -4  15   3    1.72    2.89
  -4  15   2    1.84    3.38
  -4  15   1    0.61    2.59
  -4  15   0    8.51    4.40
  -4  15  -1   -1.86    2.39
  -4  15  -2    0.05    2.80
  -4  15  -3   10.68    4.20
  -4  15  -4   28.78    5.46
  -4  15  -5   10.70    4.83
  -4  15  -6    2.46    3.69
  -4  15  -7    3.66    3.62
  -4  15  -8   -0.69    3.28
  -4  15  -9    6.36    3.61
  -4  14   9    2.98    2.52
  -4  14   8    1.19    2.31
  -4  14   7    1.59    1.83
  -4  14   6    1.76    2.61
  -4  14   5    1.45    2.07
  -4  14   4    6.24    3.36
  -4  14   3    4.90    3.62
  -4  14   2    0.08    2.54
  -4  14   1   -0.88    3.60
  -4  14   0    2.04    3.02
  -4  14  -1   10.31    3.62
  -4  14  -2   17.12    4.20
  -4  14  -3   19.60    4.17
  -4  14  -4   28.84    5.26
  -4  14  -5    9.03    4.29
  -4  14  -6    6.03    3.18
  -4  14  -7   12.31    3.99
  -4  14  -8    0.39    2.37
  -4  14  -9    3.18    3.54
  -4  13   9   -0.24    1.82
  -4  13   8    1.35    2.00
  -4  13   7    3.72    3.07
  -4  13   6   14.76    4.29
  -4  13   5   14.27    4.26
  -4  13   4    7.26    3.33
  -4  13   3    0.67    2.71
  -4  13   2    0.94    3.49
  -4  13   1    1.26    2.86
  -4  13   0    5.34    4.13
  -4  13  -1   17.67    5.00
  -4  13  -2   16.37    3.91
  -4  13  -3   -0.14    3.06
  -4  13  -4    0.63    2.73
  -4  13  -5    4.76    3.07
  -4  13  -6    8.47    3.82
  -4  13  -7    4.81    3.55
  -4  13  -8   11.51    4.03
  -4  13  -9    3.65    3.50
  -4  12   9    3.11    3.00
  -4  12   8    3.96    3.18
  -4  12   7   10.47    3.87
  -4  12   6   26.70    5.40
  -4  12   5   18.80    4.38
  -4  12   4    4.97    3.07
  -4  12   3    1.52    2.68
  -4  12   2    1.05    2.71
  -4  12   1   -0.48    2.64
  -4  12   0    0.56    3.82
  -4  12  -1    2.67    3.81
  -4  12  -2    0.81    2.48
  -4  12  -3    4.45    3.35
  -4  12  -4    9.38    4.00
  -4  12  -5   10.62    3.36
  -4  12  -6   10.56    4.00
  -4  12  -7    8.60    3.85
  -4  12  -8    1.24    2.39
  -4  12  -9    1.16    2.63
  -4  11   9    2.88    3.23
  -4  11   8    8.31    3.74
  -4  11   7   16.07    4.59
  -4  11   6   14.01    3.93
  -4  11   5    2.45    3.51
  -4  11   4   -1.47    3.41
  -4  11   3    3.94    2.98
  -4  11   2   -2.31    2.53
  -4  11   1    7.89    3.43
  -4  11   0   37.15    5.14
  -4  11  -1   19.08    3.86
  -4  11  -2    1.87    3.35
  -4  11  -3    4.66    3.56
  -4  11  -4    1.49    3.81
  -4  11  -5   51.98    6.04
  -4  11  -6    0.50    3.12
  -4  11  -7    2.34    3.21
  -4  11  -8   17.12    4.03
  -4  11  -9   -1.55    2.66
  -4  10   9    4.56    3.14
  -4  10   8    9.46    3.74
  -4  10   7   16.65    4.49
  -4  10   6    2.22    2.67
  -4  10   5    1.98    3.43
  -4  10   4   17.89    4.78
  -4  10   3   -0.74    2.68
  -4  10   2   12.11    4.50
  -4  10   1   -3.41    3.44
  -4  10   0   13.04    4.25
  -4  10  -1   30.27    4.27
  -4  10  -2   33.86    4.83
  -4  10  -3    5.39    3.02
  -4  10  -4   51.45    6.06
  -4  10  -5   33.18    4.46
  -4  10  -6    5.12    3.36
  -4  10  -7   10.12    3.13
  -4  10  -8   55.60    5.57
  -4  10  -9   13.40    3.96
  -4   9   9    5.25    3.25
  -4   9   8    2.38    3.10
  -4   9   7    7.69    3.53
  -4   9   6   12.49    4.17
  -4   9   5   56.44    6.08
  -4   9   4    1.11    2.56
  -4   9   3    0.67    3.53
  -4   9   2   10.72    3.27
  -4   9   1    5.85    2.79
  -4   9   0   35.52    4.88
  -4   9  -1   42.24    4.61
  -4   9  -2    1.95    2.50
  -4   9  -3   82.67    6.90
  -4   9  -4  487.94   14.43
  -4   9  -5  186.83    9.19
  -4   9  -6  126.56    7.82
  -4   9  -7   92.94    6.54
  -4   9  -8   23.83    3.86
  -4   9  -9   17.61    3.92
  -4   8   9    3.72    2.92
  -4   8   8  104.03    7.86
  -4   8   7   18.94    4.46
  -4   8   6    2.30    2.58
  -4   8   5   39.31    4.98
  -4   8   4   47.60    5.22
  -4   8   3   53.72    5.84
  -4   8   2   36.10    4.92
  -4   8   1   16.08    3.68
  -4   8   0   61.01    5.02
  -4   8  -1    2.81    2.37
  -4   8  -2   28.98    4.48
  -4   8  -3  659.99   15.97
  -4   8  -4  298.12   10.91
  -4   8  -5   29.17    4.30
  -4   8  -6    3.66    2.65
  -4   8  -7    3.13    2.76
  -4   8  -8   18.17    3.39
  -4   8  -9   -0.42    2.13
  -4   7   9   23.16    3.89
  -4   7   8   43.32    5.20
  -4   7   7   27.67    4.60
  -4   7   6   16.77    3.88
  -4   7   5   75.53    6.22
  -4   7   4   48.64    5.25
  -4   7   3   30.45    4.17
  -4   7   2   15.03    3.26
  -4   7   1   -0.26    1.81
  -4   7   0    0.66    2.52
  -4   7  -1    7.49    2.45
  -4   7  -2    1.55    1.88
  -4   7  -3   42.13    4.15
  -4   7  -4   25.16    3.81
  -4   7  -5   -0.33    1.65
  -4   7  -6   72.32    5.72
  -4   7  -7   24.87    3.56
  -4   7  -8   39.80    3.98
  -4   7  -9   -0.27    1.67
  -4   6   9   28.55    3.95
  -4   6   8    8.34    2.99
  -4   6   7   50.10    4.74
  -4   6   6  105.16    6.33
  -4   6   5    3.29    2.53
  -4   6   4   90.48    5.56
  -4   6   3   33.26    3.70
  -4   6   2  114.09    6.47
  -4   6   1   99.02    6.02
  -4   6   0    0.02    1.59
  -4   6  -1   -1.19    1.60
  -4   6  -2   24.21    3.23
  -4   6  -3   98.49    5.77
  -4   6  -4  149.21    7.10
  -4   6  -5   34.47    4.09
  -4   6  -6   49.42    4.36
  -4   6  -7   21.23    3.00
  -4   6  -8   23.16    2.93
  -4   6  -9    3.69    1.71
  -4   5   9    0.64    2.51
  -4   5   8   33.26    4.11
  -4   5   7  159.77    7.48
  -4   5   6   71.89    5.28
  -4   5   5   56.66    4.61
  -4   5   4   -0.57    2.21
  -4   5   3    3.09    2.51
  -4   5   2   89.46    5.44
  -4   5   1   11.40    2.69
  -4   5   0   64.37    4.48
  -4   5  -1  253.73    8.87
  -4   5  -2   27.48    3.06
  -4   5  -3  153.86    7.30
  -4   5  -4   38.41    3.61
  -4   5  -5  247.15    8.60
  -4   5  -6   33.05    3.21
  -4   5  -7   88.76    4.95
  -4   5  -8   44.39    3.48
  -4   5  -9   25.66    2.79
  -4   4   9   11.37    2.45
  -4   4   8   23.94    3.13
  -4   4   7   51.29    4.18
  -4   4   6  194.06    7.50
  -4   4   5   72.43    4.65
  -4   4   4   17.84    2.82
  -4   4   3   39.60    3.47
  -4   4   2   12.27    2.29
  -4   4   1   98.17    5.38
  -4   4   0   11.51    2.13
  -4   4  -1    6.23    2.35
  -4   4  -2   31.89    3.22
  -4   4  -3   27.91    3.05
  -4   4  -4   99.89    4.95
  -4   4  -5   79.23    4.54
  -4   4  -6  412.18    9.72
  -4   4  -7  190.70    6.57
  -4   4  -8   62.22    3.56
  -4   4  -9   11.50    1.85
  -4   3   9   49.02    3.94
  -4   3   8   91.02    4.89
  -4   3   7   92.93    5.10
  -4   3   6   89.34    4.81
  -4   3   5   45.10    3.63
  -4   3   4  247.13    7.86
  -4   3   3    7.34    2.09
  -4   3   2   96.01    4.90
  -4   3   1   88.26    4.93
  -4   3   0    8.15    1.91
  -4   3  -1   23.04    2.69
  -4   3  -2  131.65    5.42
  -4   3  -3 2146.24   24.32
  -4   3  -4  138.67    5.49
  -4   3  -5    1.24    1.10
  -4   3  -6  218.86    6.44
  -4   3  -7   12.60    1.84
  -4   3  -8   -0.64    1.61
   4  -3  10    2.43    1.14
  -4   2   9   63.89    4.06
  -4   2   8   55.68    3.81
  -4   2   7   14.68    2.44
  -4   2   6   -1.11    1.41
  -4   2   5    2.51    1.69
  -4   2   4   13.09    2.21
  -4   2   3   39.61    3.24
  -4   2   2   22.57    2.45
  -4   2   1   34.83    3.10
  -4   2   0  482.44    9.69
  -4   2  -1    4.22    1.89
  -4   2  -2   42.33    3.21
  -4   2  -3  105.95    4.80
  -4   2  -4   -0.56    1.31
  -4   2  -5   86.71    3.90
  -4   2  -6   53.74    3.35
  -4   2  -7   74.80    3.63
   4  -2   8   20.75    2.20
   4  -2   9   30.51    2.45
   4  -2  10    0.10    1.30
  -4   1   9    0.41    1.37
  -4   1   8   30.67    2.50
  -4   1   7   48.39    3.02
  -4   1   6    6.37    1.56
  -4   1   5   49.24    3.02
  -4   1   4  381.76    7.87
  -4   1   3   74.01    3.74
  -4   1   2    2.79    1.19
  -4   1   1   42.02    3.01
  -4   1   0   23.24    2.24
  -4   1  -1   22.43    2.57
  -4   1  -2  544.35   10.04
  -4   1  -3  874.17   12.52
  -4   1  -4  531.32   10.57
  -4   1  -5    6.95    1.85
   4  -1   6    1.00    1.16
   4  -1   7   19.59    2.16
   4  -1   8   18.51    1.98
   4  -1   9   -0.69    1.08
   4  -1  10   20.80    2.21
  -4   0   7   57.06    2.82
  -4   0   6  134.89    4.31
  -4   0   5  693.52   10.58
  -4   0   4  409.03    8.31
  -4   0   3   54.83    3.07
  -4   0   2   10.38    1.71
  -4   0   1   30.15    2.47
  -4   0   0  341.33    7.39
  -4   0  -1  610.52   10.73
  -4   0  -2  445.25    8.79
   4   0   3   40.83    2.72
   4   0   4  103.35    4.38
   4   0   5    6.19    1.66
   4   0   6    2.79    1.29
   4   0   7    6.32    1.55
   4   0   8    5.26    1.42
   4   0   9    9.10    2.10
   4   0  10    0.40    1.84
  -4  -1   8   10.87    1.37
  -4  -1   7    1.16    1.45
  -4  -1   6  463.44    8.59
  -4  -1   5  547.60    9.29
  -4  -1   4  256.89    6.69
  -4  -1   3    2.16    1.33
  -4  -1   2   18.15    1.96
   4   1  -1   77.63    3.63
   4   1   0    4.82    1.67
   4   1   1    3.37    1.60
   4   1   2   52.19    3.14
   4   1   3    3.89    1.42
   4   1   4    8.51    1.53
   4   1   5   39.33    2.76
   4   1   6    7.96    1.47
   4   1   7    0.20    1.42
   4   1   8    8.62    2.07
   4   1   9   12.62    2.25
   4   1  10    2.95    1.97
   4   2  -8   41.73    2.22
   4   2  -7  470.12    7.36
   4   2  -6  280.61    5.71
   4   2  -5  233.31    5.49
   4   2  -4    3.30    1.20
   4   2  -3   71.71    3.31
   4   2  -2  253.29    6.08
   4   2  -1    6.28    1.29
   4   2   0   -0.11    0.96
   4   2   1  129.27    4.70
   4   2   2  108.26    4.48
   4   2   3   17.05    1.88
   4   2   4   22.78    2.55
   4   2   5  181.37    6.33
   4   2   6    0.03    1.68
   4   2   7   21.95    2.75
   4   2   8   52.44    3.99
   4   2   9   15.16    2.87
   4   2  10   10.02    3.04
   4   3  -8  246.61    5.23
   4   3  -7  175.37    4.70
   4   3  -6  127.62    4.28
   4   3  -5   29.67    2.33
   4   3  -4  796.53   11.27
   4   3  -3    0.81    0.96
   4   3  -2   22.16    2.08
   4   3  -1   11.92    1.77
   4   3   0   41.47    2.94
   4   3   1   90.86    4.42
   4   3   2    9.03    2.08
   4   3   3    1.77    1.88
   4   3   4  378.68    9.17
   4   3   5  130.61    5.83
   4   3   6   68.81    4.46
   4   3   7   78.86    5.13
   4   3   8   44.95    4.39
   4   3   9   15.70    3.78
   4   3  10   -1.70    3.83
   4   4  -8   85.30    4.61
   4   4  -7   -0.14    1.87
   4   4  -6   15.15    2.29
   4   4  -5    0.56    1.55
   4   4  -4   15.33    2.19
   4   4  -3    2.27    1.65
   4   4  -2   86.89    4.25
   4   4  -1   41.27    3.23
   4   4   0    3.67    1.47
   4   4   1    0.62    1.34
   4   4   2   30.58    3.25
   4   4   3  385.80    9.74
   4   4   4  281.34    8.70
   4   4   5  156.22    7.01
   4   4   6   44.33    4.45
   4   4   7    6.68    3.56
   4   4   8   12.12    3.72
   4   4   9    2.75    4.18
   4   4  10   -3.25    4.51
   4   5  -8   73.44    6.11
   4   5  -7  160.97    6.92
   4   5  -6    1.77    3.04
   4   5  -5  208.40    6.81
   4   5  -4  162.00    6.12
   4   5  -3   57.53    3.80
   4   5  -2   16.00    2.84
   4   5  -1    2.29    2.28
   4   5   0   74.16    4.52
   4   5   1   10.72    2.94
   4   5   2    8.33    2.84
   4   5   3   71.61    4.92
   4   5   4   41.16    4.66
   4   5   5   33.47    5.09
   4   5   6    1.09    4.14
   4   5   7    4.29    4.65
   4   5   8    0.34    3.86
   4   5   9    0.47    5.61
   4   5  10    0.99    5.62
   4   6  -8   14.53    4.72
   4   6  -7   23.75    4.93
   4   6  -6   14.21    4.02
   4   6  -5  142.50    7.27
   4   6  -4  444.34   12.11
   4   6  -3   11.60    3.17
   4   6  -2   30.08    4.36
   4   6  -1   33.06    4.04
   4   6   0    1.32    2.55
   4   6   1    2.11    3.54
   4   6   2   22.43    4.75
   4   6   3   31.16    5.52
   4   6   4   72.45    6.30
   4   6   5    9.79    5.15
   4   6   6    4.12    4.26
   4   6   7   12.29    5.12
   4   6   8    6.38    6.26
   4   6   9   -2.74    5.47
   4   6  10    5.00    5.77
   4   7  -8   -2.10    4.25
   4   7  -7    1.12    4.24
   4   7  -6    1.46    4.83
   4   7  -5  239.65   10.43
   4   7  -4   42.47    5.49
   4   7  -3    4.86    3.75
   4   7  -2   28.85    4.66
   4   7  -1   13.44    4.91
   4   7   0   34.99    5.80
   4   7   1   49.65    5.99
   4   7   2    9.09    5.61
   4   7   3   82.12    8.51
   4   7   4    5.74    6.32
   4   7   5    3.57    4.93
   4   7   6    7.28    6.76
   4   7   7   45.37    7.88
   4   7   8   -0.09    5.47
   4   7   9    7.57    5.95
   4   7  10   -6.07    4.50
   4   8  -8    7.83    4.68
   4   8  -7    4.06    4.48
   4   8  -6   27.47    4.91
   4   8  -5  149.65    9.44
   4   8  -4   13.62    4.61
   4   8  -3   28.78    6.78
   4   8  -2   56.09    6.73
   4   8  -1   58.62    8.20
   4   8   0   43.35    8.04
   4   8   1   14.93    7.02
   4   8   2   11.20    5.38
   4   8   3   23.47    5.95
   4   8   4   26.76    6.02
   4   8   5    6.50    4.89
   4   8   6   31.35    7.34
   4   8   7    4.30    5.94
   4   8   8    6.55    4.24
   4   8   9    1.99    4.08
   4   8  10   -4.75    4.96
   4   9  -8   33.50    5.88
   4   9  -7   12.20    5.56
   4   9  -6   20.65    5.83
   4   9  -5    5.37    4.15
   4   9  -4  114.08    9.37
   4   9  -3   21.08    5.42
   4   9  -2   95.76    9.30
   4   9  -1   14.41    5.29
   4   9   0    5.17    4.94
   4   9   1    9.88    5.21
   4   9   2   50.38    8.39
   4   9   3   88.79    8.76
   4   9   4   36.78    6.67
   4   9   5    0.21    4.23
   4   9   6   12.09    5.92
   4   9   7    8.91    5.66
   4   9   8   -1.03    5.26
   4   9   9    1.55    5.05
   4   9  10   -1.88    4.73
   4  10  -8   27.96    5.82
   4  10  -7   51.52    7.28
   4  10  -6   23.35    6.48
   4  10  -5   21.99    6.90
   4  10  -4    7.13    4.81
   4  10  -3    2.15    4.57
   4  10  -2    0.42    4.25
   4  10  -1   21.05    5.59
   4  10   0   33.15    7.76
   4  10   1    4.56    4.66
   4  10   2    1.47    4.48
   4  10   3   66.93    8.67
   4  10   4   -1.93    5.60
   4  10   5    3.12    5.77
   4  10   6   -1.47    5.32
   4  10   7    3.79    3.91
   4  10   8   -0.83    4.55
   4  10   9    0.11    4.72
   4  10  10   -0.17    4.30
   4  11  -8    7.35    4.56
   4  11  -7    1.81    4.95
   4  11  -6    7.54    5.93
   4  11  -5   -2.59    5.77
   4  11  -4   23.75    7.15
   4  11  -3   18.80    7.26
   4  11  -2   17.48    6.96
   4  11  -1   21.20    7.53
   4  11   0    4.49    4.93
   4  11   1    0.52    4.58
   4  11   2    0.27    6.30
   4  11   3    6.60    4.90
   4  11   4    4.23    4.53
   4  11   5    3.62    4.24
   4  11   6   -0.89    3.51
   4  11   7    1.71    4.61
   4  11   8   -0.96    3.90
   4  11   9    3.63    3.89
   4  11  10    0.81    3.48
   4  12  -8    5.65    4.26
   4  12  -7    4.01    4.82
   4  12  -6    5.63    5.16
   4  12  -5    1.05    3.99
   4  12  -4   10.07    6.57
   4  12  -3    1.57    6.15
   4  12  -2   15.94    5.56
   4  12  -1   23.72    7.31
   4  12   0    2.21    6.26
   4  12   1    3.11    6.14
   4  12   2   16.83    5.68
   4  12   3   20.34    6.96
   4  12   4    8.93    4.68
   4  12   5    1.15    3.70
   4  12   6   -0.35    2.91
   4  12   7    2.79    2.70
   4  12   8    0.81    3.03
   4  12   9    1.89    2.97
   4  12  10    1.73    2.12
   4  13  -8    9.70    4.37
   4  13  -7    2.82    3.35
   4  13  -6    5.48    4.94
   4  13  -5   31.76    6.54
   4  13  -4   24.70    6.64
   4  13  -3    4.81    6.10
   4  13  -2    2.02    4.28
   4  13  -1   -1.24    6.07
   4  13   0    3.64    6.47
   4  13   1   17.89    7.14
   4  13   2    8.53    4.79
   4  13   3    9.53    5.87
   4  13   4    1.20    3.09
   4  13   5    1.33    2.55
   4  13   6   -0.53    2.17
   4  13   7    0.01    1.79
   4  13   8   -0.21    2.16
   4  13   9    0.02    1.42
   4  14  -8   12.78    4.36
   4  14  -7   11.09    4.61
   4  14  -6   12.73    4.17
   4  14  -5   18.42    5.86
   4  14  -4    7.26    5.27
   4  14  -3    1.36    5.16
   4  14  -2    1.41    3.89
   4  14  -1    0.87    5.42
   4  14   0    2.05    5.39
   4  14   1   13.38    5.91
   4  14   2    6.64    4.31
   4  14   3    2.02    4.05
   4  14   4    2.48    2.57
   4  14   5    1.44    2.77
   4  14   6    0.32    2.08
   4  14   7    0.82    1.57
   4  15  -8   13.58    4.56
   4  15  -7   14.11    4.15
   4  15  -6   25.82    5.58
   4  15  -5   10.23    4.20
   4  15  -4    1.09    3.42
   4  15  -3    1.38    5.09
   4  15  -2   -2.19    3.38
   4  15  -1    0.21    5.14
   4  15   0    4.01    5.26
   4  15   1    6.41    5.38
   4  15   2    1.39    4.38
   4  15   3    0.24    2.52
   4  15   4    0.44    2.52
   4  15   5    1.38    2.14
   4  16  -8   18.16    5.45
   4  16  -7    8.89    4.68
   4  16  -6    4.13    3.46
   4  16  -5    5.33    4.42
   4  16  -4    0.32    4.17
   4  16  -3    2.49    3.49
   4  16  -2    7.41    5.20
   4  16  -1    2.68    3.72
   4  16   0    6.84    3.97
   4  16   1    2.95    3.50
   4  16   2    3.30    3.89
   4  17  -8   14.91    5.13
   4  17  -7   13.37    5.30
   4  17  -6   11.03    5.15
   4  17  -5    7.24    5.10
   4  17  -4    6.80    5.02
   4  17  -3    8.29    4.93
   4  17  -2    2.98    3.58
   4  17  -1    0.13    3.26
  -5  18  -2    7.01    3.57
  -5  18  -3    2.97    3.39
  -5  18  -4    5.39    4.80
  -5  18  -5    4.21    4.37
  -5  18  -6    8.10    3.96
  -5  18  -7    6.82    3.74
  -5  18  -8    3.65    3.34
  -5  17   3    2.29    2.15
  -5  17   2    1.47    2.84
  -5  17   1    2.29    3.45
  -5  17   0    8.80    4.12
  -5  17  -1    7.51    5.06
  -5  17  -2    1.90    4.58
  -5  17  -3    5.75    4.79
  -5  17  -4    2.50    3.05
  -5  17  -5    3.87    4.14
  -5  17  -6    2.77    3.37
  -5  17  -7    0.98    3.07
  -5  17  -8   -0.68    3.65
  -5  17  -9   13.83    4.30
  -5  16   6    1.03    1.45
  -5  16   5    0.98    1.86
  -5  16   4   -0.24    2.01
  -5  16   3    4.11    2.76
  -5  16   2    9.35    3.86
  -5  16   1    3.27    3.14
  -5  16   0    2.95    4.03
  -5  16  -1    0.28    3.01
  -5  16  -2    0.87    3.50
  -5  16  -3    1.16    2.98
  -5  16  -4    2.65    3.96
  -5  16  -5   11.38    3.95
  -5  16  -6    4.39    3.41
  -5  16  -7    3.08    2.71
  -5  16  -8    3.61    3.85
  -5  16  -9    7.45    3.79
  -5  15   7    0.89    1.89
  -5  15   6    3.29    2.32
  -5  15   5    1.38    1.67
  -5  15   4   -0.26    1.71
  -5  15   3    1.16    2.20
  -5  15   2    4.06    2.78
  -5  15   1    3.46    3.68
  -5  15   0    3.27    3.15
  -5  15  -1    0.58    3.13
  -5  15  -2   16.68    4.68
  -5  15  -3   12.38    4.13
  -5  15  -4   17.36    5.03
  -5  15  -5    4.23    3.91
  -5  15  -6    2.72    3.76
  -5  15  -7    3.44    3.61
  -5  15  -8    2.43    3.90
  -5  15  -9    1.54    2.37
  -5  14   9    2.88    2.59
  -5  14   8    2.44    2.48
  -5  14   7    2.67    2.32
  -5  14   6    0.37    1.70
  -5  14   5    2.95    2.60
  -5  14   4    1.10    2.27
  -5  14   3    1.02    2.65
  -5  14   2    3.72    3.19
  -5  14   1    3.50    2.87
  -5  14   0    4.42    3.31
  -5  14  -1   11.54    4.66
  -5  14  -2   15.35    4.42
  -5  14  -3   13.68    3.97
  -5  14  -4    0.79    2.76
  -5  14  -5   16.76    4.64
  -5  14  -6   13.01    3.71
  -5  14  -7    1.09    3.52
  -5  14  -8   -0.24    3.25
  -5  14  -9    5.86    3.35
  -5  13   9    4.52    3.13
  -5  13   8    1.80    2.55
  -5  13   7    4.42    2.47
  -5  13   6    8.12    3.16
  -5  13   5    0.27    1.87
  -5  13   4   -0.70    2.00
  -5  13   3   -1.82    1.97
  -5  13   2    0.43    2.95
  -5  13   1    1.15    2.74
  -5  13   0    8.72    3.69
  -5  13  -1   10.42    3.94
  -5  13  -2    0.42    2.86
  -5  13  -3   -0.70    3.40
  -5  13  -4    3.92    3.89
  -5  13  -5   -1.51    3.20
  -5  13  -6    9.16    3.35
  -5  13  -7    0.73    3.41
  -5  13  -8    4.07    3.33
  -5  13  -9    1.16    2.65
  -5  12   9    4.97    3.25
  -5  12   8    2.17    2.68
  -5  12   7    4.40    2.63
  -5  12   6   27.71    4.99
  -5  12   5    6.85    2.92
  -5  12   4   -0.76    1.97
  -5  12   3    9.61    3.20
  -5  12   2    1.41    3.03
  -5  12   1    2.10    2.68
  -5  12   0    1.18    2.72
  -5  12  -1   12.12    4.65
  -5  12  -2   19.80    4.99
  -5  12  -3   14.18    4.40
  -5  12  -4    5.80    3.70
  -5  12  -5   23.37    5.00
  -5  12  -6   23.08    4.96
  -5  12  -7    1.19    3.23
  -5  12  -8    3.56    3.21
  -5  12  -9    9.45    4.03
  -5  11   9    3.29    3.21
  -5  11   8    4.70    3.07
  -5  11   7    4.60    2.69
  -5  11   6    4.66    3.16
  -5  11   5    4.72    3.08
  -5  11   4    8.30    3.48
  -5  11   3   10.68    3.77
  -5  11   2   -1.84    2.22
  -5  11   1   10.15    3.56
  -5  11   0    2.91    2.95
  -5  11  -1    6.45    3.38
  -5  11  -2   -2.20    3.21
  -5  11  -3    8.34    3.96
  -5  11  -4   34.26    5.02
  -5  11  -5  196.20   10.85
  -5  11  -6   40.29    5.74
  -5  11  -7   58.45    6.09
  -5  11  -8   24.03    4.37
  -5  11  -9    7.71    3.39
  -5  10   9    4.18    2.69
  -5  10   8    6.53    2.97
  -5  10   7   20.70    4.41
  -5  10   6   -0.17    2.12
  -5  10   5    7.40    3.32
  -5  10   4    0.24    2.31
  -5  10   3    9.90    3.34
  -5  10   2    0.45    2.62
  -5  10   1   -0.14    3.33
  -5  10   0    0.26    2.63
  -5  10  -1    1.42    3.37
  -5  10  -2   29.79    4.38
  -5  10  -3   63.44    6.43
  -5  10  -4  653.01   18.42
  -5  10  -5  197.76   10.51
  -5  10  -6   31.26    4.33
  -5  10  -7   40.30    5.50
  -5  10  -8    3.97    3.23
  -5  10  -9   -1.97    2.75
  -5   9   9    1.62    3.08
  -5   9   8    0.54    2.58
  -5   9   7    2.85    2.44
  -5   9   6    7.47    3.25
  -5   9   5    2.57    3.21
  -5   9   4   32.24    4.85
  -5   9   3   84.73    7.28
  -5   9   2   36.41    5.04
  -5   9   1    4.67    2.83
  -5   9   0   38.17    5.32
  -5   9  -1  102.67    7.07
  -5   9  -2   20.87    3.78
  -5   9  -3  166.84    9.19
  -5   9  -4  475.52   15.35
  -5   9  -5   56.44    5.84
  -5   9  -6    1.34    2.54
  -5   9  -7    3.94    2.41
  -5   9  -8    7.99    3.40
  -5   9  -9    7.33    3.12
  -5   8   9    2.30    2.84
  -5   8   8    9.33    3.09
  -5   8   7    4.21    3.45
  -5   8   6   20.97    4.10
  -5   8   5  142.39    8.88
  -5   8   4  156.36    9.34
  -5   8   3   11.19    3.18
  -5   8   2    0.71    2.11
  -5   8   1    2.62    2.28
  -5   8   0   20.50    3.54
  -5   8  -1   38.24    4.75
  -5   8  -2  108.08    7.08
  -5   8  -3  300.37   11.65
  -5   8  -4   -2.66    1.82
  -5   8  -5   53.55    5.72
  -5   8  -6   63.94    5.53
  -5   8  -7   26.04    4.18
  -5   8  -8    2.38    2.60
  -5   8  -9    4.40    2.35
  -5   7   9    1.31    2.67
  -5   7   8    6.25    3.23
  -5   7   7   45.80    5.42
  -5   7   6   26.79    3.97
  -5   7   5   40.95    4.62
  -5   7   4   71.35    6.23
  -5   7   3   15.75    3.61
  -5   7   2   -2.89    2.41
  -5   7   1    4.33    2.27
  -5   7   0    0.84    1.92
  -5   7  -1    2.66    2.20
  -5   7  -2   16.20    3.65
  -5   7  -3   12.33    2.82
  -5   7  -4    3.16    2.40
  -5   7  -5    3.70    2.23
  -5   7  -6   48.66    4.99
  -5   7  -7   21.47    3.14
  -5   7  -8   11.63    2.79
  -5   7  -9   -0.73    1.86
  -5   6   9    3.64    2.56
  -5   6   8   88.41    6.35
  -5   6   7   30.13    4.14
  -5   6   6   10.04    3.10
  -5   6   5   80.81    5.70
  -5   6   4   89.24    6.05
  -5   6   3   32.79    4.11
  -5   6   2   48.85    4.50
  -5   6   1    1.22    2.49
  -5   6   0   13.89    2.87
  -5   6  -1   21.67    3.60
  -5   6  -2   37.55    4.37
  -5   6  -3   12.53    2.87
  -5   6  -4   15.28    3.35
  -5   6  -5  145.49    7.39
  -5   6  -6  190.21    8.13
  -5   6  -7   54.68    4.54
  -5   6  -8    4.02    2.11
  -5   6  -9    4.29    1.75
  -5   5   9   56.29    4.99
  -5   5   8   86.52    5.92
  -5   5   7   34.82    4.08
  -5   5   6    2.84    2.41
  -5   5   5   30.45    3.56
  -5   5   4   84.02    5.65
  -5   5   3   72.96    5.21
  -5   5   2   -2.80    2.23
  -5   5   1   13.60    3.03
  -5   5   0   48.80    4.35
  -5   5  -1   75.30    5.51
  -5   5  -2   34.84    4.07
  -5   5  -3    4.77    2.69
  -5   5  -4  633.66   14.63
  -5   5  -5  344.03   10.09
  -5   5  -6  130.66    6.62
  -5   5  -7   68.43    4.61
  -5   5  -8    2.89    2.00
  -5   5  -9    0.60    1.35
  -5   4   9   48.95    4.24
  -5   4   8   16.78    2.98
  -5   4   7   22.51    3.24
  -5   4   6   10.25    2.65
  -5   4   5   20.28    3.11
  -5   4   4   52.23    4.26
  -5   4   3  119.48    6.06
  -5   4   2   -0.44    2.18
  -5   4   1   12.08    2.52
  -5   4   0  107.12    5.89
  -5   4  -1  221.48    8.47
  -5   4  -2   10.32    2.29
  -5   4  -3    4.90    1.79
  -5   4  -4  414.30   11.25
  -5   4  -5   92.10    5.30
  -5   4  -6   48.95    3.74
  -5   4  -7    1.12    1.71
  -5   4  -8    6.62    1.81
  -5   4  -9    1.03    1.40
  -5   3   9    4.79    2.46
  -5   3   8   28.12    3.36
  -5   3   7   19.94    3.04
  -5   3   6  111.44    6.03
  -5   3   5   35.72    3.72
  -5   3   4    0.70    2.02
  -5   3   3  319.43    9.56
  -5   3   2   53.86    4.30
  -5   3   1   28.03    3.38
  -5   3   0   50.59    4.10
  -5   3  -1  201.58    7.16
  -5   3  -2    2.71    1.64
  -5   3  -3   11.78    2.51
  -5   3  -4   26.24    3.02
  -5   3  -5    9.72    2.48
  -5   3  -6    0.18    1.71
  -5   3  -7   -0.19    1.43
  -5   3  -8    4.35    2.02
   5  -3  10    2.02    1.29
  -5   2   9    9.94    2.25
  -5   2   8    8.86    2.05
  -5   2   7   -1.98    1.64
  -5   2   6   -0.07    1.58
  -5   2   5   62.76    4.14
  -5   2   4   40.87    3.27
  -5   2   3   24.07    2.53
  -5   2   2  156.17    6.01
  -5   2   1   65.97    4.34
  -5   2   0   97.78    4.93
  -5   2  -1    1.43    1.83
  -5   2  -2   11.54    2.15
  -5   2  -3    8.36    1.82
  -5   2  -4   13.34    2.11
  -5   2  -5  453.30    9.88
  -5   2  -6  180.81    6.61
  -5   2  -7   18.89    2.37
   5  -2   8   92.85    4.59
   5  -2   9    4.38    1.48
   5  -2  10    1.45    1.21
  -5   1   8   29.82    2.72
  -5   1   7    2.45    1.54
  -5   1   6   48.84    3.37
  -5   1   5  256.28    7.37
  -5   1   4  112.38    5.02
  -5   1   3   22.50    2.33
  -5   1   2   -0.41    1.35
  -5   1   1  206.05    6.93
  -5   1   0   17.38    2.24
  -5   1  -1   31.14    2.98
  -5   1  -2  927.02   14.15
  -5   1  -3  346.82    8.84
  -5   1  -4   20.58    2.85
   5  -1   6  119.27    5.06
   5  -1   7   76.36    4.03
   5  -1   8    6.72    1.80
   5  -1   9    8.37    1.75
   5  -1  10   15.14    2.06
  -5   0   9    0.96    1.15
  -5   0   8   12.60    1.73
  -5   0   7   25.60    2.33
  -5   0   6  453.59    9.20
  -5   0   5  149.25    5.15
  -5   0   4   48.93    3.12
  -5   0   3  121.21    4.93
  -5   0   2   45.77    3.19
  -5   0   1   87.27    4.13
  -5   0   0    0.67    1.15
  -5   0  -1   23.56    3.03
  -5   0  -2   55.89    3.48
   5   0   3    4.60    1.79
   5   0   4   23.47    2.69
   5   0   5  151.13    5.76
   5   0   6    0.22    1.49
   5   0   7    5.22    1.70
   5   0   8   12.94    2.07
   5   0   9   -1.06    1.16
   5   0  10    1.08    1.52
  -5  -1   8    4.86    1.69
  -5  -1   7  256.27    6.92
  -5  -1   6   11.16    2.46
  -5  -1   5  753.42   13.08
  -5  -1   4   21.19    2.75
  -5  -1   3  907.02   13.74
  -5  -1   2   49.10    3.33
   5   1  -1  153.73    5.44
   5   1   0    0.35    1.55
   5   1   1  110.29    4.82
   5   1   2   -0.60    1.12
   5   1   3   12.03    1.90
   5   1   4   21.52    2.52
   5   1   5  115.15    4.95
   5   1   6    4.12    1.73
   5   1   7   32.53    2.87
   5   1   8    8.61    2.10
   5   1   9    1.84    1.75
   5   1  10    1.98    1.63
   5   2  -8  144.88    4.43
   5   2  -7   67.41    3.47
   5   2  -6   15.34    1.99
   5   2  -5  193.03    5.71
   5   2  -4  283.69    7.09
   5   2  -3  376.71    8.56
   5   2  -2   22.59    2.55
   5   2  -1   32.80    2.59
   5   2   0  140.46    5.25
   5   2   1   44.47    3.12
   5   2   2    0.25    1.13
   5   2   3  111.56    5.04
   5   2   4  248.06    7.29
   5   2   5   99.72    4.86
   5   2   6   79.47    4.67
   5   2   7    3.09    1.52
   5   2   8    1.28    1.81
   5   2   9   -0.11    1.90
   5   2  10    0.54    1.99
   5   3  -8   20.51    2.25
   5   3  -7   98.24    3.84
   5   3  -6   84.47    3.73
   5   3  -5  138.36    4.94
   5   3  -4  300.27    7.26
   5   3  -3   66.64    3.54
   5   3  -2   45.44    3.21
   5   3  -1  306.00    7.80
   5   3   0  392.17    8.95
   5   3   1  173.37    5.95
   5   3   2    5.89    1.62
   5   3   3    1.66    1.43
   5   3   4  326.59    9.12
   5   3   5   72.83    4.37
   5   3   6   25.10    2.82
   5   3   7   -0.03    1.99
   5   3   8   -0.80    1.97
   5   3   9   -2.95    2.23
   5   3  10    1.07    2.72
   5   4  -8   -1.25    1.70
   5   4  -7    2.58    1.76
   5   4  -6    1.83    1.59
   5   4  -5   17.85    2.40
   5   4  -4   28.22    2.83
   5   4  -3    0.67    1.32
   5   4  -2   44.42    3.27
   5   4  -1   11.16    2.32
   5   4   0   -0.19    1.76
   5   4   1    8.52    2.33
   5   4   2    1.60    1.37
   5   4   3   18.09    2.80
   5   4   4  139.75    6.38
   5   4   5    3.17    1.81
   5   4   6    0.76    2.34
   5   4   7    1.24    2.55
   5   4   8   -1.09    2.89
   5   4   9    1.78    3.49
   5   4  10    4.81    4.27
   5   5  -8   24.12    3.38
   5   5  -7   22.86    3.20
   5   5  -6   39.67    3.42
   5   5  -5  175.64    6.26
   5   5  -4   77.20    4.20
   5   5  -3  111.31    5.31
   5   5  -2   29.43    2.92
   5   5  -1    4.53    1.75
   5   5   0    5.30    1.83
   5   5   1    1.05    2.16
   5   5   2   -0.64    1.55
   5   5   3   33.19    3.51
   5   5   4    7.77    2.42
   5   5   5    3.84    2.29
   5   5   6   12.17    3.07
   5   5   7    5.50    3.16
   5   5   8    7.18    4.56
   5   5   9    1.71    4.46
   5   5  10   -2.52    4.70
   5   6  -8    4.53    3.58
   5   6  -7    1.98    3.39
   5   6  -6  119.12    6.23
   5   6  -5   95.21    5.54
   5   6  -4  130.31    5.98
   5   6  -3   22.94    3.46
   5   6  -2    1.25    1.82
   5   6  -1   10.19    2.51
   5   6   0    7.99    2.34
   5   6   1    4.31    2.26
   5   6   2   78.07    5.39
   5   6   3   36.40    4.20
   5   6   4   10.86    3.95
   5   6   5   -0.96    2.90
   5   6   6   16.79    4.26
   5   6   7   17.50    4.51
   5   6   8    1.03    3.85
   5   6   9    3.46    5.87
   5   6  10   -3.34    3.70
   5   7  -8   28.13    5.76
   5   7  -7   31.65    6.93
   5   7  -6  153.03    8.30
   5   7  -5   36.20    5.38
   5   7  -4    1.53    4.16
   5   7  -3    0.28    3.79
   5   7  -2    3.08    3.13
   5   7  -1   38.66    5.18
   5   7   0    1.36    3.14
   5   7   1    8.25    4.67
   5   7   2    5.93    3.74
   5   7   3    5.72    3.72
   5   7   4   17.14    5.57
   5   7   5   41.46    6.12
   5   7   6   27.61    6.82
   5   7   7   -3.44    5.83
   5   7   8   -0.11    5.68
   5   7   9   -6.56    5.14
   5   7  10   -7.96    4.54
   5   8  -8    7.62    5.16
   5   8  -7   76.91    7.58
   5   8  -6  104.33    8.85
   5   8  -5   37.40    6.92
   5   8  -4    6.37    5.71
   5   8  -3    4.97    5.23
   5   8  -2    5.44    4.34
   5   8  -1    2.61    4.12
   5   8   0   12.13    4.85
   5   8   1   15.13    5.95
   5   8   2   14.76    5.34
   5   8   3   14.47    5.55
   5   8   4   21.91    6.06
   5   8   5    4.86    4.82
   5   8   6    4.89    6.35
   5   8   7   -1.72    5.59
   5   8   8    2.01    5.60
   5   8   9   -3.79    5.20
   5   8  10   -7.10    4.38
   5   9  -8   63.58    7.10
   5   9  -7   42.78    7.12
   5   9  -6   32.20    6.81
   5   9  -5   55.43    7.97
   5   9  -4   37.16    6.31
   5   9  -3   10.88    5.13
   5   9  -2   51.72    8.58
   5   9  -1   39.31    8.44
   5   9   0   13.86    7.48
   5   9   1    2.77    5.19
   5   9   2   11.13    7.37
   5   9   3    4.77    4.93
   5   9   4    2.63    4.67
   5   9   5    0.40    4.26
   5   9   6    6.74    5.96
   5   9   7    0.69    3.84
   5   9   8   -0.62    3.27
   5   9   9   -4.81    4.20
   5   9  10   -0.91    4.44
   5  10  -8   64.32    7.64
   5  10  -7   42.50    7.09
   5  10  -6   10.01    5.78
   5  10  -5   56.46    8.43
   5  10  -4   79.11    9.19
   5  10  -3  114.96   10.24
   5  10  -2   18.89    5.82
   5  10  -1    5.60    6.76
   5  10   0   11.86    7.07
   5  10   1    6.35    5.22
   5  10   2    5.46    6.60
   5  10   3   11.45    5.39
   5  10   4   -0.89    4.29
   5  10   5   -0.34    3.95
   5  10   6   -0.93    3.28
   5  10   7   -2.91    4.26
   5  10   8    0.23    4.60
   5  10   9    1.29    3.11
   5  10  10   -2.14    2.78
   5  11  -8   -2.24    3.44
   5  11  -7    2.07    5.37
   5  11  -6   38.55    7.29
   5  11  -5    3.84    6.03
   5  11  -4   10.04    4.89
   5  11  -3   16.60    6.80
   5  11  -2    7.92    6.56
   5  11  -1    7.04    6.61
   5  11   0   -3.59    6.12
   5  11   1   -1.33    6.12
   5  11   2   19.93    5.48
   5  11   3   -5.41    5.15
   5  11   4   -2.71    5.17
   5  11   5    0.64    5.03
   5  11   6    4.65    4.85
   5  11   7   -0.56    2.88
   5  11   8   -2.81    3.65
   5  11   9   21.98    5.84
   5  11  10   -0.02    3.62
   5  12  -8    2.11    3.57
   5  12  -7    6.85    5.78
   5  12  -6    7.12    4.55
   5  12  -5    3.87    5.96
   5  12  -4    3.19    6.33
   5  12  -3    3.09    6.39
   5  12  -2    2.94    4.70
   5  12  -1    3.98    4.86
   5  12   0   -0.22    4.66
   5  12   1    1.30    4.74
   5  12   2   33.11    7.94
   5  12   3    2.64    4.46
   5  12   4   -4.02    3.41
   5  12   5    0.85    3.28
   5  12   6    3.17    3.34
   5  12   7   -2.54    3.64
   5  12   8    2.35    3.74
   5  12   9    1.01    3.06
   5  13  -8    3.59    4.64
   5  13  -7   -0.25    5.01
   5  13  -6   10.03    6.00
   5  13  -5   13.86    5.35
   5  13  -4    5.59    4.93
   5  13  -3    1.05    4.59
   5  13  -2    6.11    6.62
   5  13  -1    7.16    6.69
   5  13   0    1.31    4.61
   5  13   1    6.54    6.50
   5  13   2    0.78    4.43
   5  13   3    5.10    5.58
   5  13   4   -1.18    3.28
   5  13   5    0.27    2.88
   5  13   6   -1.11    2.25
   5  13   7    0.34    1.94
   5  13   8    1.70    2.34
   5  14  -8    5.08    4.77
   5  14  -7   11.56    5.33
   5  14  -6    9.77    4.37
   5  14  -5    4.62    4.10
   5  14  -4    2.05    4.15
   5  14  -3   -0.64    4.19
   5  14  -2   -2.60    6.10
   5  14  -1   14.42    7.12
   5  14   0   12.20    7.03
   5  14   1   -0.05    6.15
   5  14   2    5.89    4.44
   5  14   3    3.93    5.00
   5  14   4    2.97    2.93
   5  14   5    1.06    2.20
   5  14   6   -0.96    1.39
   5  15  -8    5.23    3.23
   5  15  -7    8.23    4.81
   5  15  -6    4.33    3.81
   5  15  -5    5.91    5.20
   5  15  -4   25.84    5.70
   5  15  -3    6.33    4.35
   5  15  -2    9.70    6.09
   5  15  -1    6.45    5.92
   5  15   0   11.03    6.02
   5  15   1    3.01    5.25
   5  15   2    5.18    4.02
   5  15   3    1.59    3.82
   5  15   4   -0.59    1.75
   5  16  -8    7.91    4.50
   5  16  -7    2.41    3.10
   5  16  -6    6.54    4.86
   5  16  -5    5.65    5.05
   5  16  -4    1.93    5.11
   5  16  -3   -0.83    3.61
   5  16  -2    7.88    6.09
   5  16  -1    9.66    6.01
   5  16   0   34.34    7.49
   5  16   1    2.69    5.14
   5  17  -7   10.13    5.16
   5  17  -6    5.38    4.65
   5  17  -5    7.66    4.85
   5  17  -4    6.78    4.96
   5  17  -3    0.92    4.72
  -6  18  -5   11.25    4.96
  -6  18  -6   18.32    5.32
  -6  18  -7    8.49    3.82
  -6  17   2    2.55    2.77
  -6  17   1    8.05    3.93
  -6  17   0    1.46    2.88
  -6  17  -1   10.14    4.00
  -6  17  -2    7.02    4.61
  -6  17  -3    6.66    4.68
  -6  17  -4    7.32    3.66
  -6  17  -5   20.35    5.59
  -6  17  -6   11.81    4.90
  -6  17  -7    6.08    4.15
  -6  17  -8    8.19    3.98
  -6  17  -9    7.21    4.31
  -6  16   5    0.92    1.60
  -6  16   4    4.07    2.77
  -6  16   3    8.40    3.46
  -6  16   2    3.30    2.65
  -6  16   1    1.87    2.63
  -6  16   0    4.07    4.08
  -6  16  -1   12.45    4.76
  -6  16  -2   17.67    5.21
  -6  16  -3   -0.50    3.79
  -6  16  -4    8.63    3.68
  -6  16  -5   13.35    4.89
  -6  16  -6    3.24    4.21
  -6  16  -7    3.64    3.95
  -6  16  -8    7.32    3.34
  -6  16  -9    9.64    4.58
  -6  15   7    2.25    2.11
  -6  15   6    2.71    2.09
  -6  15   5    1.46    1.98
  -6  15   4   -0.31    2.13
  -6  15   3    0.96    2.76
  -6  15   2    2.22    3.12
  -6  15   1   -1.40    2.48
  -6  15   0    1.07    3.53
  -6  15  -1    8.95    4.29
  -6  15  -2   20.91    5.42
  -6  15  -3    2.15    3.14
  -6  15  -4   41.36    6.73
  -6  15  -5   -0.20    2.64
  -6  15  -6    5.57    3.68
  -6  15  -7   15.76    4.68
  -6  15  -8   12.82    4.39
  -6  15  -9    6.96    4.27
  -6  14   9    1.80    2.01
  -6  14   8    2.49    2.35
  -6  14   7    1.13    1.66
  -6  14   6    3.41    2.65
  -6  14   5    3.29    2.26
  -6  14   4    4.09    2.45
  -6  14   3    5.04    2.82
  -6  14   2    1.88    3.38
  -6  14   1    6.01    3.21
  -6  14   0   28.63    5.72
  -6  14  -1    3.15    3.91
  -6  14  -2    2.92    3.02
  -6  14  -3   -2.29    2.63
  -6  14  -4    5.91    3.43
  -6  14  -5    1.70    3.64
  -6  14  -6    7.14    3.37
  -6  14  -7    9.50    3.94
  -6  14  -8    2.38    2.99
  -6  14  -9    2.50    2.90
  -6  13   9    4.99    3.03
  -6  13   8    4.39    2.76
  -6  13   7    4.10    2.93
  -6  13   6    6.00    3.16
  -6  13   5   -0.14    1.72
  -6  13   4    0.80    2.06
  -6  13   3   -0.91    1.93
  -6  13   2    0.92    3.30
  -6  13   1    6.62    3.23
  -6  13   0   16.33    4.16
  -6  13  -1    1.46    2.78
  -6  13  -2    3.71    3.86
  -6  13  -3    4.68    3.10
  -6  13  -4   14.28    4.66
  -6  13  -5   -0.79    2.53
  -6  13  -6    2.24    2.63
  -6  13  -7   14.35    4.20
  -6  13  -8   10.26    4.36
  -6  13  -9    2.09    3.32
  -6  12   9    3.15    3.04
  -6  12   8    7.32    3.53
  -6  12   7    1.95    2.28
  -6  12   6    6.17    3.38
  -6  12   5    4.64    3.33
  -6  12   4    7.20    3.74
  -6  12   3    1.67    3.24
  -6  12   2    0.03    2.41
  -6  12   1   24.11    5.11
  -6  12   0   -0.74    3.22
  -6  12  -1    0.25    2.43
  -6  12  -2    2.84    2.86
  -6  12  -3    2.80    2.81
  -6  12  -4   32.23    5.28
  -6  12  -5  138.93    9.92
  -6  12  -6    5.96    2.92
  -6  12  -7   14.24    4.51
  -6  12  -8    9.23    4.11
  -6  12  -9   -1.17    3.02
  -6  11   9    4.80    3.07
  -6  11   8    0.97    2.03
  -6  11   7    2.29    3.22
  -6  11   6    2.10    2.22
  -6  11   5    0.20    2.08
  -6  11   4    3.41    2.66
  -6  11   3    1.41    2.42
  -6  11   2    6.92    3.05
  -6  11   1    1.88    3.48
  -6  11   0    5.22    3.75
  -6  11  -1  100.70    8.13
  -6  11  -2  113.53    8.79
  -6  11  -3   10.70    4.14
  -6  11  -4  112.98    8.96
  -6  11  -5   52.96    5.87
  -6  11  -6    1.17    2.83
  -6  11  -7    6.44    3.07
  -6  11  -8    3.24    3.29
  -6  11  -9    5.48    3.35
  -6  10   9    3.38    2.85
  -6  10   8    3.30    2.80
  -6  10   7    0.83    2.03
  -6  10   6   -1.14    2.95
  -6  10   5    0.09    2.92
  -6  10   4    3.57    2.53
  -6  10   3   21.61    4.10
  -6  10   2   36.04    5.10
  -6  10   1    2.42    2.80
  -6  10   0    2.20    2.72
  -6  10  -1   10.15    4.13
  -6  10  -2    6.30    3.79
  -6  10  -3   11.40    4.33
  -6  10  -4  105.41    7.76
  -6  10  -5   -2.23    3.26
  -6  10  -6    3.21    3.71
  -6  10  -7   12.03    3.29
  -6  10  -8    5.04    3.46
  -6  10  -9   -1.30    2.61
  -6   9   9    0.21    2.70
  -6   9   8    2.16    2.72
  -6   9   7   -1.59    2.44
  -6   9   6    7.65    2.84
  -6   9   5    0.59    2.29
  -6   9   4   17.82    3.72
  -6   9   3   75.93    6.69
  -6   9   2   80.70    7.08
  -6   9   1    2.64    3.26
  -6   9   0   28.59    4.47
  -6   9  -1   -1.01    2.37
  -6   9  -2    2.05    2.61
  -6   9  -3   28.25    4.28
  -6   9  -4   49.46    5.94
  -6   9  -5    4.54    3.85
  -6   9  -6   17.53    3.67
  -6   9  -7   33.92    5.12
  -6   9  -8   27.36    4.47
  -6   9  -9    4.59    2.58
  -6   8   9    1.76    2.75
  -6   8   8    3.70    3.05
  -6   8   7   16.46    3.52
  -6   8   6   25.55    4.47
  -6   8   5   78.10    6.63
  -6   8   4   30.97    4.45
  -6   8   3    2.51    2.38
  -6   8   2    5.76    2.75
  -6   8   1    5.80    2.64
  -6   8   0   11.86    3.73
  -6   8  -1   53.93    5.89
  -6   8  -2   81.73    6.40
  -6   8  -3   53.86    6.08
  -6   8  -4   24.40    4.91
  -6   8  -5   49.08    5.65
  -6   8  -6   23.86    4.44
  -6   8  -7   17.57    3.70
  -6   8  -8   -0.65    2.36
  -6   8  -9    0.78    2.40
  -6   7   9   -0.43    2.47
  -6   7   8   24.38    4.20
  -6   7   7    5.97    3.24
  -6   7   6   37.54    5.00
  -6   7   5   23.77    4.35
  -6   7   4   10.08    2.98
  -6   7   3    0.89    2.84
  -6   7   2   26.01    3.98
  -6   7   1    4.15    2.37
  -6   7   0   54.22    5.03
  -6   7  -1    0.93    2.13
  -6   7  -2    1.46    2.42
  -6   7  -3   -3.75    2.67
  -6   7  -4   24.63    3.95
  -6   7  -5   -1.56    2.65
  -6   7  -6    2.34    2.67
  -6   7  -7   40.83    4.53
  -6   7  -8    6.00    2.17
  -6   7  -9    2.64    2.18
  -6   6   9    4.96    2.64
  -6   6   8   71.76    6.25
  -6   6   7   21.69    4.04
  -6   6   6   13.48    3.53
  -6   6   5    6.36    3.09
  -6   6   4   24.41    4.09
  -6   6   3    2.94    2.60
  -6   6   2    7.55    2.89
  -6   6   1   11.81    3.30
  -6   6   0   14.36    3.59
  -6   6  -1   -0.07    1.87
  -6   6  -2  145.83    8.07
  -6   6  -3   54.44    5.07
  -6   6  -4  176.13    8.68
  -6   6  -5   89.27    5.80
  -6   6  -6   13.03    3.25
  -6   6  -7   20.08    3.35
  -6   6  -8    4.95    2.18
  -6   6  -9    0.58    2.17
  -6   5   9   30.86    3.99
  -6   5   8   16.78    3.35
  -6   5   7   21.47    3.53
  -6   5   6    0.21    2.23
  -6   5   5    2.19    2.00
  -6   5   4   29.37    3.98
  -6   5   3    9.85    2.73
  -6   5   2    3.98    2.97
  -6   5   1    4.41    2.77
  -6   5   0    4.75    2.22
  -6   5  -1    1.04    2.53
  -6   5  -2   -2.53    2.24
  -6   5  -3   53.68    4.48
  -6   5  -4  125.65    6.83
  -6   5  -5  165.78    8.07
  -6   5  -6   32.21    3.81
  -6   5  -7    0.33    1.88
  -6   5  -8    1.15    1.89
  -6   5  -9    4.50    1.87
  -6   5 -10   -0.19    1.49
  -6   4   9   13.66    3.02
  -6   4   8   13.38    2.97
  -6   4   7   -0.01    2.19
  -6   4   6   -1.43    1.39
  -6   4   5   -2.86    2.04
  -6   4   4   62.83    5.16
  -6   4   3  190.15    8.22
  -6   4   2  113.84    6.63
  -6   4   1   92.89    5.88
  -6   4   0   69.34    5.31
  -6   4  -1   25.79    3.48
  -6   4  -2    8.60    2.57
  -6   4  -3  113.51    6.58
  -6   4  -4  106.34    6.00
  -6   4  -5   47.06    4.15
  -6   4  -6   -0.29    1.54
  -6   4  -7   -0.83    1.66
  -6   4  -8    1.60    1.61
  -6   4  -9   11.46    2.47
  -6   4 -10    0.24    1.49
  -6   3   9    6.34    2.36
  -6   3   8    2.56    2.05
  -6   3   7   12.08    2.70
  -6   3   6   66.53    4.95
  -6   3   5   24.85    3.41
  -6   3   4  117.93    6.38
  -6   3   3   42.68    4.12
  -6   3   2   -0.15    1.33
  -6   3   1  169.20    7.10
  -6   3   0  195.84    8.16
  -6   3  -1   98.38    5.92
  -6   3  -2  118.37    6.04
  -6   3  -3  640.53   13.60
  -6   3  -4   37.88    4.30
  -6   3  -5    3.04    1.74
  -6   3  -6    8.45    2.24
  -6   3  -7   -1.51    1.68
  -6   3  -8    2.73    2.36
   6  -3  10   10.70    2.20
  -6   2   9   -0.12    1.70
  -6   2   8   -1.81    1.41
  -6   2   7   11.13    2.18
  -6   2   6   38.98    3.47
  -6   2   5   36.64    3.53
  -6   2   4   29.54    3.38
  -6   2   3   18.20    2.62
  -6   2   2  114.79    5.73
  -6   2   1   -0.85    1.86
  -6   2   0   59.07    4.24
  -6   2  -1    2.69    2.36
  -6   2  -2  159.62    6.81
  -6   2  -3   63.70    4.56
  -6   2  -4  241.42    8.09
  -6   2  -5  103.46    5.45
  -6   2  -6    0.82    2.43
  -6   2  -7   83.26    5.15
   6  -2   8   53.38    3.79
   6  -2   9   -2.07    1.17
   6  -2  10    0.24    1.29
  -6   1   9    2.78    1.62
  -6   1   8   -1.19    1.42
  -6   1   7   22.43    2.54
  -6   1   5   54.95    3.73
  -6   1   4    8.33    2.00
  -6   1   3   30.08    3.29
  -6   1   2    1.31    2.15
  -6   1   1    1.73    1.35
  -6   1   0   63.22    4.36
  -6   1  -1  170.25    6.81
  -6   1  -2  237.99    7.94
  -6   1  -3   34.67    3.72
  -6   1  -4   33.75    3.69
  -6   1  -5  151.11    6.58
   6  -1   6  247.78    7.96
   6  -1   7   68.42    4.16
   6  -1   8    1.73    1.75
   6  -1   9   11.34    2.01
   6  -1  10    6.15    1.71
  -6   0   8   13.28    2.14
  -6   0   6   35.71    3.04
  -6   0   5   25.10    2.78
  -6   0   4   11.40    1.87
  -6   0   3   53.09    3.68
  -6   0   2   -1.19    1.56
  -6   0   1   40.45    3.54
  -6   0   0   35.57    3.42
  -6   0  -1    1.02    2.61
  -6   0  -2   13.31    2.77
   6   0   3   -3.99    1.72
   6   0   4  103.24    5.34
   6   0   5    3.92    1.99
   6   0   6   24.59    3.08
   6   0   7   29.85    2.79
   6   0   8   15.04    2.39
   6   0   9   -0.52    1.35
   6   0  10   -0.83    1.36
  -6  -1   7   15.62    2.49
  -6  -1   6  121.96    5.65
  -6  -1   5   69.55    4.53
  -6  -1   4  122.85    5.83
  -6  -1   3  115.78    5.06
  -6  -1   2   72.96    4.60
   6   1  -1   56.02    3.78
   6   1   0   -1.16    1.28
   6   1   1   59.20    4.23
   6   1   2   34.12    3.05
   6   1   3   17.37    2.50
   6   1   4   -1.50    1.07
   6   1   5    7.76    1.82
   6   1   6   10.74    2.33
   6   1   7   20.13    2.63
   6   1   8    3.32    1.79
   6   1   9    0.39    1.64
   6   1  10    1.48    1.70
   6   2  -8   59.70    3.60
   6   2  -7    0.70    1.28
   6   2  -6  109.37    4.74
   6   2  -5    3.36    1.70
   6   2  -4  228.10    7.02
   6   2  -3   26.66    2.69
   6   2  -2   15.89    2.26
   6   2  -1   69.20    4.25
   6   2   0   21.55    2.43
   6   2   1    1.24    1.28
   6   2   2    6.45    1.70
   6   2   3    7.42    2.15
   6   2   4   19.20    2.43
   6   2   5   19.76    2.71
   6   2   6    6.03    2.01
   6   2   7    0.79    1.32
   6   2   8    3.12    1.99
   6   2   9    2.23    1.83
   6   2  10   -1.09    1.84
   6   3  -8   47.72    3.27
   6   3  -7   33.45    2.78
   6   3  -6    6.73    2.09
   6   3  -5  210.69    6.69
   6   3  -4   55.37    3.76
   6   3  -3   70.60    4.01
   6   3  -2   20.42    2.73
   6   3  -1   34.31    3.25
   6   3   0   12.95    2.07
   6   3   1    4.33    1.86
   6   3   2    9.34    1.76
   6   3   3    2.53    1.45
   6   3   4  100.24    5.46
   6   3   5   10.74    2.21
   6   3   6    0.15    1.98
   6   3   7    1.75    2.05
   6   3   8   18.56    3.09
   6   3   9   11.13    2.70
   6   3  10    2.05    2.43
   6   4  -8   16.08    2.32
   6   4  -7    2.81    1.73
   6   4  -6    4.52    1.88
   6   4  -5   73.54    4.27
   6   4  -4    0.24    1.32
   6   4  -3  148.72    5.96
   6   4  -2   18.40    2.46
   6   4  -1   10.01    2.05
   6   4   0   31.11    3.06
   6   4   1    5.64    1.84
   6   4   2    5.95    2.27
   6   4   3   71.02    4.86
   6   4   4    3.83    2.19
   6   4   5    0.98    2.03
   6   4   6    8.15    2.68
   6   4   7    1.19    2.41
   6   4   8   -0.03    1.81
   6   4   9    5.06    2.87
   6   4  10    0.86    2.96
   6   5  -8    1.34    1.88
   6   5  -7   18.81    2.70
   6   5  -6  170.85    6.41
   6   5  -5   60.02    4.13
   6   5  -4   24.65    2.96
   6   5  -3    1.40    1.40
   6   5  -2    2.02    1.44
   6   5  -1   20.55    2.98
   6   5   0    7.00    1.95
   6   5   1   -0.06    1.45
   6   5   2   40.74    3.72
   6   5   3   21.87    2.96
   6   5   4    3.10    2.42
   6   5   5    0.64    2.44
   6   5   6   -1.22    2.67
   6   5   7    8.15    3.32
   6   5   8    0.24    2.36
   6   5   9   10.29    4.24
   6   5  10   -2.09    4.07
   6   6  -8   19.03    3.35
   6   6  -7   12.38    2.99
   6   6  -6   28.85    3.62
   6   6  -5   40.13    3.99
   6   6  -4    0.50    2.33
   6   6  -3    3.31    1.93
   6   6  -2    9.36    2.77
   6   6  -1    0.03    1.71
   6   6   0   21.49    3.43
   6   6   1   29.29    3.55
   6   6   2   34.96    3.92
   6   6   3   -2.09    2.85
   6   6   4    1.05    2.26
   6   6   5   22.33    4.23
   6   6   6    8.21    3.91
   6   6   7   10.05    4.49
   6   6   8    2.77    4.22
   6   6   9   -1.25    3.31
   6   6  10   -5.77    4.84
   6   7  -8   15.06    4.61
   6   7  -7   94.27    7.00
   6   7  -6   27.96    4.08
   6   7  -5   13.62    3.75
   6   7  -4    3.22    3.14
   6   7  -3    2.57    2.41
   6   7  -2    2.67    3.20
   6   7  -1    1.57    3.20
   6   7   0   32.31    4.05
   6   7   1   22.02    4.29
   6   7   2    1.33    3.63
   6   7   3    1.58    3.78
   6   7   4   34.72    5.24
   6   7   5   20.52    5.49
   6   7   6    7.37    3.79
   6   7   7    1.09    3.73
   6   7   8   -1.44    3.80
   6   7   9   -6.67    5.32
   6   7  10    0.32    5.44
   6   8  -8   87.99    9.25
   6   8  -7  174.51   10.25
   6   8  -6   81.63    7.39
   6   8  -5   46.57    5.47
   6   8  -4   11.45    4.01
   6   8  -3   24.15    5.62
   6   8  -2    8.10    3.90
   6   8  -1   60.43    6.22
   6   8   0   17.32    4.46
   6   8   1    2.26    4.98
   6   8   2    8.46    5.41
   6   8   3   13.29    5.61
   6   8   4   40.11    6.70
   6   8   5    5.78    4.41
   6   8   6   -6.53    5.15
   6   8   7    2.48    4.28
   6   8   8   -2.69    3.61
   6   8   9   19.81    5.11
   6   8  10   -4.00    4.69
   6   9  -8    9.85    5.81
   6   9  -7    4.50    6.10
   6   9  -6   14.98    6.81
   6   9  -5  162.83   10.45
   6   9  -4  103.75    9.38
   6   9  -3  129.12    9.41
   6   9  -2  122.43    9.49
   6   9  -1   27.17    6.69
   6   9   0    5.69    4.89
   6   9   1    5.23    4.74
   6   9   2    0.38    4.73
   6   9   3   19.51    7.03
   6   9   4    0.31    4.59
   6   9   5    2.76    4.54
   6   9   6   -5.69    5.12
   6   9   7    5.65    4.22
   6   9   8   -5.15    4.28
   6   9   9   -7.54    3.93
   6   9  10   -4.11    3.89
   6  10  -8   -6.50    4.89
   6  10  -7   -3.90    5.50
   6  10  -6   79.53    8.84
   6  10  -5  156.42   11.23
   6  10  -4   59.79    7.37
   6  10  -3    3.66    7.01
   6  10  -2   15.62    5.72
   6  10  -1   14.32    5.82
   6  10   0    0.30    4.88
   6  10   1   22.08    7.90
   6  10   2    3.80    4.94
   6  10   3   14.32    5.29
   6  10   4    1.55    5.86
   6  10   5    2.63    4.08
   6  10   6   -2.01    4.67
   6  10   7   -2.50    4.23
   6  10   8   12.63    4.93
   6  10   9   -0.78    3.84
   6  10  10   -2.60    3.82
   6  11  -8   -5.32    4.90
   6  11  -7   -2.05    5.32
   6  11  -6   -2.44    5.58
   6  11  -5   -2.89    5.95
   6  11  -4   -2.89    6.01
   6  11  -3   -1.71    6.33
   6  11  -2    1.75    4.81
   6  11  -1    0.67    4.72
   6  11   0   -0.65    4.58
   6  11   1   -6.90    6.04
   6  11   2   11.87    5.64
   6  11   3    0.26    5.97
   6  11   4    7.94    5.78
   6  11   5   -0.55    4.66
   6  11   6   -4.09    3.49
   6  11   7   -3.89    3.51
   6  11   8   -0.35    3.66
   6  11   9    0.47    3.59
   6  11  10   -1.08    3.46
   6  12  -8   -2.49    5.25
   6  12  -7    1.66    5.91
   6  12  -6    7.40    4.89
   6  12  -5    2.35    4.62
   6  12  -4   11.37    5.07
   6  12  -3    6.52    6.25
   6  12  -2    5.97    4.78
   6  12  -1    5.05    6.79
   6  12   0   -0.58    4.49
   6  12   1   10.53    5.09
   6  12   2    6.59    6.09
   6  12   3   -1.53    3.72
   6  12   4    2.48    3.89
   6  12   5   -2.50    2.82
   6  12   6    0.72    2.80
   6  12   7   -0.41    3.43
   6  12   8    1.72    2.87
   6  12   9   -0.36    3.04
   6  13  -8    8.90    5.82
   6  13  -7    4.28    4.52
   6  13  -6    8.10    6.44
   6  13  -5   -0.23    6.10
   6  13  -4    7.33    6.72
   6  13  -3    3.37    5.05
   6  13  -2   11.63    7.09
   6  13  -1    1.13    4.97
   6  13   0    3.49    6.72
   6  13   1    5.90    6.65
   6  13   2   -4.32    4.04
   6  13   3   -4.42    5.02
   6  13   4    1.40    4.24
   6  13   5   -0.24    3.73
   6  13   6    1.47    3.50
   6  13   7    2.12    3.21
   6  14  -8    6.38    5.00
   6  14  -7    1.11    3.81
   6  14  -6   10.40    6.38
   6  14  -5   -4.19    6.11
   6  14  -4   -2.94    5.97
   6  14  -3    4.20    5.14
   6  14  -2   14.60    7.10
   6  14  -1   13.92    7.18
   6  14   0    4.75    6.72
   6  14   1   -1.78    4.45
   6  14   2   -0.82    4.02
   6  14   3    0.71    3.91
   6  14   4   -3.31    3.66
   6  14   5    0.70    3.43
   6  15  -8    6.96    5.15
   6  15  -6    3.37    5.29
   6  15  -5    2.50    5.58
   6  15  -4    9.14    4.79
   6  15  -3    1.72    6.14
   6  15  -2    2.88    4.67
   6  15  -1   -2.56    6.37
   6  15   0   -1.73    6.42
   6  15   1   -1.49    4.23
   6  15   2    1.10    5.45
   6  15   3   -0.65    2.83
   6  16  -7    7.23    5.17
   6  16  -6    3.92    5.28
   6  16  -5   -2.54    5.17
   6  16  -4    4.78    4.39
   6  16  -3    2.56    5.70
   6  16  -2   -0.68    4.05
   6  16  -1    4.42    5.90
   6  17  -7    7.62    4.73
   6  17  -6    8.93    5.26
   6  17  -5   11.58    5.58
  -7  17   0    2.13    3.96
  -7  17  -1    3.53    3.52
  -7  17  -2    5.41    3.62
  -7  17  -3    4.04    3.80
  -7  17  -4   15.13    5.39
  -7  17  -5   10.20    4.98
  -7  17  -6    8.43    4.51
  -7  17  -7   11.53    4.63
  -7  17  -8   11.65    5.12
  -7  17  -9   13.71    5.02
  -7  16   5    2.12    1.90
  -7  16   4    4.23    2.48
  -7  16   3   -0.73    1.48
  -7  16   2    1.29    2.27
  -7  16   1    2.80    3.41
  -7  16   0    4.48    3.19
  -7  16  -1    6.87    3.80
  -7  16  -2    1.10    3.11
  -7  16  -3    2.80    3.23
  -7  16  -4    5.91    4.91
  -7  16  -5    0.84    2.91
  -7  16  -6    3.69    3.27
  -7  16  -7    5.49    3.76
  -7  16  -8    9.77    4.96
  -7  16  -9   12.19    4.54
  -7  15   7    2.99    2.07
  -7  15   6    1.10    1.72
  -7  15   5    4.49    2.58
  -7  15   4    2.27    2.23
  -7  15   3    1.12    2.32
  -7  15   2    1.02    2.36
  -7  15   1    1.86    3.33
  -7  15   0    1.37    2.74
  -7  15  -1    3.73    3.43
  -7  15  -2   -0.34    2.91
  -7  15  -3   -1.57    3.79
  -7  15  -4    1.40    2.90
  -7  15  -5    6.72    4.03
  -7  15  -6   20.30    5.23
  -7  15  -7   24.33    5.40
  -7  15  -8   11.92    4.98
  -7  15  -9    4.91    3.07
  -7  14   8    0.73    1.65
  -7  14   7    2.57    2.28
  -7  14   6    1.81    2.03
  -7  14   5    3.80    2.71
  -7  14   4    7.51    3.28
  -7  14   3    0.70    1.94
  -7  14   2   11.57    3.83
  -7  14   1   18.29    4.95
  -7  14   0    1.28    3.55
  -7  14  -1   -1.16    3.58
  -7  14  -2    0.43    3.68
  -7  14  -3   -0.06    2.82
  -7  14  -4    0.49    3.69
  -7  14  -5   15.04    4.66
  -7  14  -6   15.78    4.80
  -7  14  -7    5.67    3.68
  -7  14  -8    2.91    3.96
  -7  14  -9    3.39    3.94
  -7  13   9    1.08    2.00
  -7  13   8    3.40    2.67
  -7  13   7    3.40    2.81
  -7  13   6    0.62    1.89
  -7  13   5    0.62    1.88
  -7  13   4    1.91    2.18
  -7  13   3    0.47    2.07
  -7  13   2   34.47    5.88
  -7  13   1    3.00    2.85
  -7  13   0    0.62    2.70
  -7  13  -1    1.59    2.96
  -7  13  -2    9.08    4.51
  -7  13  -3   11.31    3.96
  -7  13  -4    0.95    2.47
  -7  13  -5    0.86    2.81
  -7  13  -6    6.90    3.70
  -7  13  -7   11.27    4.45
  -7  13  -8    3.76    3.67
  -7  13  -9    2.75    3.66
  -7  12   9    4.27    2.89
  -7  12   8    4.67    3.06
  -7  12   7   20.60    4.52
  -7  12   6    0.08    2.60
  -7  12   5    2.80    2.90
  -7  12   4    0.88    2.74
  -7  12   3   -0.93    2.93
  -7  12   2    4.18    2.77
  -7  12   1   -0.66    2.55
  -7  12   0   17.56    4.33
  -7  12  -1    1.18    2.84
  -7  12  -2    5.65    3.98
  -7  12  -3   15.78    4.64
  -7  12  -4   -0.13    3.49
  -7  12  -5   10.28    4.51
  -7  12  -6    9.54    3.65
  -7  12  -7    6.04    3.87
  -7  12  -8    5.30    3.94
  -7  12  -9   -0.64    2.22
  -7  11   9    0.99    2.08
  -7  11   8    2.11    2.90
  -7  11   7    4.38    2.99
  -7  11   6    5.21    3.22
  -7  11   5    0.58    2.04
  -7  11   4    1.01    2.88
  -7  11   3    0.90    3.13
  -7  11   2   13.17    4.35
  -7  11   1    9.73    3.53
  -7  11   0    2.56    2.78
  -7  11  -1    1.51    3.69
  -7  11  -2   -1.47    2.16
  -7  11  -3    4.51    2.95
  -7  11  -4    6.58    3.43
  -7  11  -5    5.24    4.40
  -7  11  -6    0.64    3.36
  -7  11  -7    4.56    2.92
  -7  11  -8    4.93    3.72
  -7  11  -9    6.60    2.70
  -7  10   9    0.68    2.19
  -7  10   8    2.91    2.87
  -7  10   7    1.16    2.70
  -7  10   6   -0.40    2.77
  -7  10   5   25.34    4.79
  -7  10   4   -0.40    2.82
  -7  10   3   -0.10    2.37
  -7  10   2  135.47    9.53
  -7  10   1  172.41   10.67
  -7  10   0   13.07    3.87
  -7  10  -1   26.07    5.17
  -7  10  -2    0.88    2.58
  -7  10  -3   27.16    5.51
  -7  10  -4   69.95    7.65
  -7  10  -5    3.82    2.74
  -7  10  -6   -1.86    2.33
  -7  10  -7    0.23    3.27
  -7  10  -8   15.49    4.07
  -7  10  -9   11.28    3.40
  -7   9   9    0.49    2.80
  -7   9   8    3.18    2.99
  -7   9   7    2.79    2.97
  -7   9   6    4.66    2.59
  -7   9   5   53.73    6.11
  -7   9   4   64.69    6.86
  -7   9   3   83.28    7.43
  -7   9   2    8.78    3.36
  -7   9   1    4.08    2.82
  -7   9   0   73.20    6.58
  -7   9  -1  177.81   10.35
  -7   9  -2    3.88    3.05
  -7   9  -3   85.21    7.50
  -7   9  -4    1.99    3.74
  -7   9  -5   -3.48    3.26
  -7   9  -6    8.71    3.77
  -7   9  -7    9.31    2.89
  -7   9  -8    7.69    3.07
  -7   9  -9   15.76    3.72
  -7   9 -10    3.82    2.64
  -7   8   9    2.13    2.41
  -7   8   8    6.34    3.10
  -7   8   7   14.75    3.77
  -7   8   6   20.04    3.85
  -7   8   5   17.55    4.20
  -7   8   4    1.80    3.16
  -7   8   3   31.62    4.95
  -7   8   2   55.47    5.96
  -7   8   1    3.27    3.17
  -7   8   0   28.86    4.71
  -7   8  -1   72.12    6.89
  -7   8  -2   98.47    7.54
  -7   8  -3    2.15    3.45
  -7   8  -4   59.70    6.58
  -7   8  -5   40.60    5.56
  -7   8  -6   -2.28    2.57
  -7   8  -7   15.57    3.76
  -7   8  -8    0.95    2.70
  -7   8  -9    0.97    2.34
  -7   8 -10   -0.74    2.03
  -7   7   9    0.63    1.90
  -7   7   8   19.05    3.78
  -7   7   7    7.93    2.66
  -7   7   6   26.56    4.37
  -7   7   5    1.12    2.15
  -7   7   4    2.00    2.90
  -7   7   3   -2.92    2.77
  -7   7   2    4.17    3.20
  -7   7   1    7.48    3.02
  -7   7   0    0.84    3.08
  -7   7  -1   -0.15    2.08
  -7   7  -2   42.50    5.10
  -7   7  -3   28.00    4.29
  -7   7  -4   -3.96    2.71
  -7   7  -5   15.03    3.15
  -7   7  -6    6.26    3.25
  -7   7  -7    0.56    2.68
  -7   7  -8    0.79    2.40
  -7   7  -9   10.63    2.70
  -7   7 -10    0.28    2.08
  -7   6   9    8.58    3.29
  -7   6   8   37.24    5.00
  -7   6   7   42.49    5.36
  -7   6   6    8.70    3.39
  -7   6   5    3.22    3.16
  -7   6   4    6.20    3.42
  -7   6   3   13.38    3.80
  -7   6   2   -0.15    2.80
  -7   6   1   38.23    4.57
  -7   6   0    1.46    2.23
  -7   6  -1   10.47    3.53
  -7   6  -2   33.60    4.33
  -7   6  -3   47.69    4.71
  -7   6  -4   58.62    5.34
  -7   6  -5   16.99    3.81
  -7   6  -6   23.07    3.52
  -7   6  -7   -1.40    2.09
  -7   6  -8    0.17    2.50
  -7   6  -9    0.49    1.85
  -7   6 -10    1.50    1.92
  -7   5   9    6.74    2.71
  -7   5   8    0.60    2.41
  -7   5   7   -2.40    2.29
  -7   5   6   10.71    3.08
  -7   5   5   34.50    4.50
  -7   5   4   57.98    5.24
  -7   5   3  164.94    8.55
  -7   5   2    9.44    3.29
  -7   5   1    2.93    2.17
  -7   5   0   45.61    4.96
  -7   5  -1    7.24    2.34
  -7   5  -2    5.53    2.68
  -7   5  -3   98.30    6.89
  -7   5  -4  171.82    8.47
  -7   5  -5    1.44    2.56
  -7   5  -6    8.47    2.83
  -7   5  -7    2.29    2.54
  -7   5  -8    1.32    1.60
  -7   5  -9    1.13    1.87
  -7   5 -10   -0.57    1.84
  -7   4   9    1.13    2.26
  -7   4   8   -1.33    2.18
  -7   4   7   19.83    3.55
  -7   4   6   23.37    3.73
  -7   4   5   31.38    4.12
  -7   4   3   68.47    5.26
  -7   4   2    2.19    2.46
  -7   4   1   29.71    3.78
  -7   4   0   19.05    3.42
  -7   4  -1   99.36    6.48
  -7   4  -2   -0.68    1.79
  -7   4  -3  149.16    7.73
  -7   4  -4   25.09    3.62
  -7   4  -5   -2.68    2.42
  -7   4  -6    2.12    2.14
  -7   4  -7    3.52    2.27
  -7   4  -8   11.91    2.69
  -7   4  -9    8.17    2.93
  -7   4 -10    1.17    1.98
  -7   3   9    3.64    1.98
  -7   3   8   -1.21    1.99
  -7   3   7    2.10    1.84
  -7   3   6   -0.15    1.80
  -7   3   5   18.00    3.01
  -7   3   4   55.82    4.67
  -7   3   3  102.69    6.21
  -7   3   2   93.74    6.14
  -7   3   1    1.77    2.33
  -7   3   0    0.66    1.65
  -7   3  -1    1.87    2.28
  -7   3  -2  324.08   10.65
  -7   3  -3  216.29    9.13
  -7   3  -4   14.04    2.96
  -7   3  -5   -0.53    1.45
  -7   3  -6    6.31    2.04
  -7   3  -7    0.52    2.29
  -7   3  -8    0.15    2.02
   7  -3   9    0.29    1.62
   7  -3  10    3.46    1.78
  -7   2   9    0.89    1.70
  -7   2   8    0.27    2.05
  -7   2   7    1.50    1.80
  -7   2   6   -1.40    1.72
  -7   2   5   67.88    4.84
  -7   2   4   24.67    3.37
  -7   2   3   36.22    3.90
  -7   2   2   29.53    3.50
  -7   2   1   36.09    3.84
  -7   2   0   25.04    3.49
  -7   2  -1   23.84    3.67
  -7   2  -2  235.98    8.93
  -7   2  -3   63.31    4.58
  -7   2  -4    9.30    2.37
  -7   2  -5    3.80    2.22
  -7   2  -6   43.22    4.60
   7  -2   8   62.77    4.51
   7  -2   9    8.83    2.09
   7  -2  10   -0.88    1.42
  -7   1   9   -0.26    2.02
  -7   1   8    4.48    1.96
  -7   1   7    4.53    2.02
  -7   1   6   21.61    3.04
  -7   1   5   43.51    4.14
  -7   1   4   37.14    3.93
  -7   1   3    0.01    2.12
  -7   1   2  307.03    9.53
  -7   1   1  126.65    6.56
  -7   1   0   39.58    4.03
  -7   1  -1   64.48    4.60
  -7   1  -2   71.76    5.03
  -7   1  -3    0.12    1.95
  -7   1  -4  159.37    7.33
   7  -1   6   59.95    4.43
   7  -1   7    0.50    1.92
   7  -1   8   -0.15    1.77
   7  -1   9    3.57    1.68
   7  -1  10   15.17    2.35
  -7   0   9    2.02    1.69
  -7   0   8   -0.71    1.28
  -7   0   7    4.74    1.92
  -7   0   6    0.98    1.51
  -7   0   5   -1.56    1.49
  -7   0   4    4.33    1.67
  -7   0   3   24.06    2.91
  -7   0   2  143.30    6.66
  -7   0   1  253.81    8.99
  -7   0   0    5.63    3.00
  -7   0  -1   67.36    4.83
  -7   0  -2   12.11    3.28
   7   0   3   13.98    2.47
   7   0   4   -1.96    1.38
   7   0   5   67.01    4.75
   7   0   6    9.49    2.52
   7   0   7   -1.57    1.50
   7   0   8    5.73    1.99
   7   0   9    4.12    1.78
   7   0  10    0.12    1.36
  -7  -1   8   13.29    2.62
  -7  -1   7   36.52    3.32
  -7  -1   6    0.90    1.73
  -7  -1   5    0.18    1.82
  -7  -1   4  101.20    5.16
  -7  -1   3   -0.13    1.64
  -7  -1   2  189.29    7.69
   7   1  -1  166.77    7.04
   7   1   0  158.58    6.94
   7   1   1   -0.47    2.01
   7   1   2    2.26    1.58
   7   1   3    6.54    2.38
   7   1   4    0.62    1.41
   7   1   5   53.30    3.99
   7   1   6   29.25    3.06
   7   1   7   12.61    2.50
   7   1   8    5.10    1.89
   7   1   9    3.08    1.51
   7   1  10   14.62    2.54
   7   2  -8   -0.29    1.82
   7   2  -7   11.38    2.19
   7   2  -6   16.69    2.59
   7   2  -5   37.79    3.53
   7   2  -4  354.44    9.74
   7   2  -3    0.52    1.93
   7   2  -2   94.11    5.34
   7   2  -1   15.16    2.86
   7   2   0    1.06    1.53
   7   2   1   59.26    4.07
   7   2   2    2.60    1.57
   7   2   3   12.43    2.31
   7   2   4   33.71    3.59
   7   2   5    4.33    1.62
   7   2   6    3.19    1.50
   7   2   7   33.53    3.55
   7   2   8   12.17    2.37
   7   2   9    5.40    1.80
   7   2  10    4.88    2.06
   7   3  -8   15.97    2.39
   7   3  -7   50.87    3.71
   7   3  -6    0.82    1.83
   7   3  -5  587.42   12.13
   7   3  -4    3.19    1.63
   7   3  -3   43.22    3.54
   7   3  -2   17.31    2.52
   7   3  -1  109.38    5.47
   7   3   0    0.53    1.47
   7   3   1    8.71    2.40
   7   3   2    0.72    1.82
   7   3   3   64.50    4.19
   7   3   4    0.54    1.89
   7   3   5    3.44    2.16
   7   3   6    4.94    2.34
   7   3   7    3.59    1.77
   7   3   8   37.83    3.87
   7   3   9   -0.34    1.91
   7   3  10    0.41    1.92
   7   4  -8   38.58    3.64
   7   4  -7   16.73    2.53
   7   4  -6   17.81    2.57
   7   4  -5   47.87    3.62
   7   4  -4    7.40    2.09
   7   4  -3    0.21    1.70
   7   4  -2    5.53    2.01
   7   4  -1   26.58    3.11
   7   4   0   11.38    2.60
   7   4   1   79.77    5.00
   7   4   2   42.00    3.79
   7   4   3   72.34    4.90
   7   4   4   -1.72    1.39
   7   4   5    5.35    1.90
   7   4   6   -0.24    1.44
   7   4   7    2.25    2.36
   7   4   8    4.79    2.46
   7   4   9    2.99    1.90
   7   4  10    3.41    2.70
   7   5  -8   -1.61    1.73
   7   5  -7    5.62    2.19
   7   5  -6   44.52    3.89
   7   5  -5   23.93    3.25
   7   5  -4    0.34    1.54
   7   5  -3   27.93    3.11
   7   5  -2   97.04    5.42
   7   5  -1    6.44    2.61
   7   5   0   23.16    3.04
   7   5   1   24.53    3.10
   7   5   2  113.66    6.28
   7   5   3    6.71    2.15
   7   5   4    4.13    2.49
   7   5   5    8.17    2.80
   7   5   6    0.79    2.36
   7   5   7    3.74    2.17
   7   5   8    3.46    2.88
   7   5   9   -0.90    2.63
   7   5  10   -2.42    3.45
   7   6  -8    4.73    2.65
   7   6  -7   75.65    5.00
   7   6  -6   24.88    3.40
   7   6  -5    9.82    2.79
   7   6  -4   21.31    3.33
   7   6  -3   44.69    4.27
   7   6  -2   70.53    5.13
   7   6  -1    5.24    2.16
   7   6   0    5.37    2.79
   7   6   1    7.28    2.29
   7   6   2   40.03    4.38
   7   6   3    1.00    2.53
   7   6   4   12.34    2.92
   7   6   5   18.08    3.25
   7   6   6   13.21    3.57
   7   6   7    2.11    3.11
   7   6   8   -1.20    2.66
   7   6   9   -4.83    3.76
   7   6  10    2.82    4.28
   7   7  -8    9.33    3.61
   7   7  -7   33.09    4.42
   7   7  -6   18.43    3.73
   7   7  -5    6.26    3.23
   7   7  -4   92.76    5.76
   7   7  -3   34.61    4.45
   7   7  -2   33.92    4.46
   7   7  -1    2.59    3.25
   7   7   0    0.44    2.33
   7   7   1    3.47    2.47
   7   7   2    3.93    3.40
   7   7   3   11.51    3.21
   7   7   4    1.70    2.56
   7   7   5    4.06    3.63
   7   7   6   -3.21    3.63
   7   7   7   11.04    4.72
   7   7   8   -2.13    4.15
   7   7   9   27.60    6.34
   7   7  10    0.74    4.98
   7   8  -8   -1.74    4.44
   7   8  -7   -1.24    4.22
   7   8  -6    0.62    4.34
   7   8  -5  129.40    7.81
   7   8  -4   50.84    5.76
   7   8  -3    4.23    3.14
   7   8  -2   12.42    4.24
   7   8  -1    0.53    2.99
   7   8   0    2.70    3.03
   7   8   1    2.44    4.03
   7   8   2   -0.10    4.19
   7   8   3    7.29    4.71
   7   8   4    0.73    3.33
   7   8   5    0.37    3.18
   7   8   6    1.57    4.35
   7   8   7    0.62    4.94
   7   8   8   -0.90    4.83
   7   8   9   -5.49    4.45
   7   8  10   -6.43    4.34
   7   9  -8   -7.16    5.41
   7   9  -7   -4.24    5.26
   7   9  -6   10.49    5.76
   7   9  -5    7.38    4.24
   7   9  -4    8.67    5.49
   7   9  -3   42.38    6.84
   7   9  -2    0.10    4.96
   7   9  -1   10.15    5.49
   7   9   0   22.50    5.01
   7   9   1    4.01    5.21
   7   9   2   -4.22    3.47
   7   9   3    7.03    4.48
   7   9   4    1.32    4.21
   7   9   5   -4.37    5.23
   7   9   6   -2.96    4.74
   7   9   7    2.49    5.07
   7   9   8   -0.07    3.13
   7   9   9   -3.10    2.77
   7   9  10   -3.44    4.14
   7  10  -8   -3.28    5.48
   7  10  -7   -0.56    6.11
   7  10  -6   16.67    7.14
   7  10  -5   -7.91    6.17
   7  10  -4    1.19    6.49
   7  10  -3    2.78    5.00
   7  10  -2   39.74    6.97
   7  10  -1   14.38    5.73
   7  10   0    2.40    4.94
   7  10   1   -8.79    6.09
   7  10   2    6.66    5.22
   7  10   3   11.99    5.46
   7  10   4   -1.82    4.12
   7  10   5   -1.76    3.44
   7  10   6   -5.48    4.07
   7  10   7   -0.57    3.06
   7  10   8   -4.47    3.43
   7  10   9   -3.94    3.38
   7  10  10   -2.73    3.19
   7  11  -8   -2.25    5.57
   7  11  -7   -7.44    5.96
   7  11  -6   -2.64    4.42
   7  11  -5   -5.75    6.18
   7  11  -4    2.85    4.70
   7  11  -3    1.15    6.87
   7  11  -2   -0.44    4.62
   7  11  -1   -1.45    4.73
   7  11   0   -1.64    4.72
   7  11   1   -9.95    6.28
   7  11   2    3.48    4.83
   7  11   3   -2.21    4.15
   7  11   4   -2.14    3.65
   7  11   5   -1.24    3.20
   7  11   6   -2.15    3.98
   7  11   7   -0.44    3.61
   7  11   8   -2.56    3.04
   7  11   9   -1.89    2.27
   7  12  -8   -2.24    5.48
   7  12  -7    0.04    5.86
   7  12  -6   -4.65    5.65
   7  12  -5   -0.02    6.59
   7  12  -4   -0.01    4.84
   7  12  -3   -6.38    6.21
   7  12  -2    5.22    5.38
   7  12  -1    7.64    5.58
   7  12   0   -0.60    5.02
   7  12   1    5.43    6.87
   7  12   2   -2.29    4.40
   7  12   3   -3.99    5.31
   7  12   4   -2.93    4.27
   7  12   5    0.55    3.74
   7  12   6    0.70    3.34
   7  12   7   -0.54    2.31
   7  12   8   -0.38    2.78
   7  13  -8    0.51    5.77
   7  13  -7   -1.98    6.23
   7  13  -6    0.23    6.21
   7  13  -5    9.17    6.62
   7  13  -4    2.96    6.26
   7  13  -3    7.25    5.12
   7  13  -2   13.74    7.16
   7  13  -1   -0.98    6.09
   7  13   0    4.15    6.51
   7  13   1    2.97    4.87
   7  13   2   -4.15    5.41
   7  13   3   -2.58    3.48
   7  13   4    0.49    3.18
   7  13   5    1.42    2.88
   7  13   6   -1.54    1.89
   7  14  -8    1.78    5.88
   7  14  -7    2.01    4.53
   7  14  -6   -1.22    5.87
   7  14  -5   -8.74    5.93
   7  14  -4   11.99    5.59
   7  14  -3   20.42    7.83
   7  14  -2    4.79    5.32
   7  14  -1   -5.87    4.64
   7  14   0   -3.13    4.61
   7  14   1   -7.12    6.11
   7  14   2   -4.19    3.87
   7  14   3    1.30    4.79
   7  14   4   -1.64    3.49
   7  15  -7   -2.39    3.73
   7  15  -6    0.66    6.30
   7  15  -5    1.61    4.65
   7  15  -4    1.20    4.77
   7  15  -3    0.88    6.64
   7  15  -2   -7.70    6.36
   7  15  -1   -1.11    6.87
   7  15   0   30.23    8.36
   7  15   1   -1.34    6.36
   7  16  -7    3.86    4.27
   7  16  -6    1.59    4.17
   7  16  -5    6.55    4.65
   7  16  -4    3.31    6.23
   7  16  -3    7.61    6.61
  -8  17  -2    8.40    3.89
  -8  17  -3    1.81    3.13
  -8  17  -4    7.97    4.70
  -8  17  -5    8.73    4.21
  -8  17  -6    7.53    5.42
  -8  17  -7   10.39    5.25
  -8  17  -8   14.79    5.26
  -8  16   3    0.06    1.58
  -8  16   2    2.44    2.68
  -8  16   1    1.78    3.32
  -8  16   0    2.37    4.08
  -8  16  -1    2.92    3.48
  -8  16  -2    0.54    2.74
  -8  16  -3    4.81    4.26
  -8  16  -4    3.58    4.15
  -8  16  -5    3.07    4.71
  -8  16  -6   -0.01    3.42
  -8  16  -7    1.04    3.08
  -8  16  -8    8.74    4.60
  -8  16  -9    9.70    4.77
  -8  15   6    2.15    2.46
  -8  15   5    0.41    1.46
  -8  15   4    0.75    1.67
  -8  15   3    0.20    1.65
  -8  15   2    2.34    3.39
  -8  15   1    1.43    2.83
  -8  15   0    3.43    3.91
  -8  15  -1    5.87    4.41
  -8  15  -2    6.87    4.27
  -8  15  -3    0.10    2.97
  -8  15  -4    7.46    4.36
  -8  15  -5   10.62    4.80
  -8  15  -6   16.44    4.73
  -8  15  -7   14.39    5.00
  -8  15  -8    8.10    4.34
  -8  15  -9    3.20    4.06
  -8  14   8    3.01    2.54
  -8  14   7    0.42    1.59
  -8  14   5    1.51    2.26
  -8  14   4    1.71    2.53
  -8  14   3    8.26    3.61
  -8  14   2    2.49    2.61
  -8  14   1    2.65    3.55
  -8  14   0   -1.17    2.46
  -8  14  -1    1.66    2.66
  -8  14  -2   69.43    8.23
  -8  14  -3    2.05    3.87
  -8  14  -5    7.56    3.99
  -8  14  -6    9.18    4.47
  -8  14  -7    1.92    4.11
  -8  14  -8    6.13    3.54
  -8  14  -9    0.10    2.60
  -8  13   9    6.44    3.05
  -8  13   8    2.94    2.77
  -8  13   7    1.20    2.67
  -8  13   6    1.98    2.11
  -8  13   5    0.54    2.54
  -8  13   4    1.92    2.58
  -8  13   3   10.81    3.71
  -8  13   2    5.23    3.63
  -8  13   1    0.52    2.53
  -8  13   0    1.45    2.49
  -8  13  -1    1.51    2.65
  -8  13  -2   -0.04    3.65
  -8  13  -3    7.25    3.90
  -8  13  -4    1.97    4.22
  -8  13  -5    2.61    4.24
  -8  13  -6    5.71    3.22
  -8  13  -7    4.54    4.05
  -8  13  -8    3.65    2.93
  -8  13  -9    1.67    2.73
  -8  12   9    5.09    2.75
  -8  12   8    6.58    3.12
  -8  12   7    1.47    2.87
  -8  12   6    1.84    2.62
  -8  12   5    0.51    2.92
  -8  12   4   18.66    4.73
  -8  12   3   36.11    5.68
  -8  12   2   15.31    4.76
  -8  12   1   -0.76    2.30
  -8  12   0    7.22    3.32
  -8  12  -1    3.08    3.67
  -8  12  -2    3.70    3.73
  -8  12  -3   -0.72    3.78
  -8  12  -4   16.47    5.27
  -8  12  -5   24.92    5.46
  -8  12  -6    8.69    4.21
  -8  12  -7    6.36    4.00
  -8  12  -8   12.56    4.28
  -8  12  -9   13.34    4.00
  -8  11   9    3.52    2.21
  -8  11   8    5.08    2.86
  -8  11   7    3.79    2.77
  -8  11   6    2.31    2.77
  -8  11   5   24.51    5.03
  -8  11   4   28.59    5.42
  -8  11   3   29.03    4.87
  -8  11   2    4.42    3.49
  -8  11   1   34.23    5.66
  -8  11   0    2.13    3.45
  -8  11  -1    7.07    3.55
  -8  11  -2    8.51    4.46
  -8  11  -3    8.95    4.50
  -8  11  -4    8.89    4.13
  -8  11  -5    3.23    3.59
  -8  11  -6    3.56    3.89
  -8  11  -7    7.89    3.30
  -8  11  -8   13.48    3.51
  -8  11  -9   13.83    4.11
  -8  10   9    8.00    3.30
  -8  10   8    4.98    2.87
  -8  10   7    0.97    1.94
  -8  10   6   13.54    3.49
  -8  10   5   13.01    3.39
  -8  10   4    1.04    1.93
  -8  10   3   16.28    4.19
  -8  10   2    5.53    3.64
  -8  10   1   10.42    4.51
  -8  10   0   45.71    6.54
  -8  10  -1   43.72    6.25
  -8  10  -2   33.38    6.03
  -8  10  -3   53.79    6.77
  -8  10  -4   -1.27    2.63
  -8  10  -5    3.25    4.00
  -8  10  -6    1.43    2.57
  -8  10  -7    4.59    2.60
  -8  10  -8   36.56    5.29
  -8  10  -9   14.40    3.52
  -8  10 -10    2.67    2.70
  -8   9   9    3.76    2.55
  -8   9   8    2.63    2.85
  -8   9   7   -0.25    2.12
  -8   9   6   -2.16    2.48
  -8   9   5    2.80    2.52
  -8   9   4   -0.47    2.21
  -8   9   3    1.14    3.13
  -8   9   2   11.65    4.54
  -8   9   1  398.25   16.63
  -8   9   0  291.82   13.97
  -8   9  -1   -0.19    3.64
  -8   9  -2   -2.97    3.27
  -8   9  -3   92.90    8.29
  -8   9  -4    2.06    2.78
  -8   9  -5   13.92    4.22
  -8   9  -6    9.58    3.66
  -8   9  -7   16.07    4.03
  -8   9  -8   20.57    4.34
  -8   9  -9    0.35    2.11
  -8   9 -10    7.31    2.49
  -8   8   9    3.73    2.88
  -8   8   8    6.80    3.27
  -8   8   7   -1.44    2.62
  -8   8   6    6.50    2.96
  -8   8   5    7.39    3.59
  -8   8   4   20.67    4.66
  -8   8   3   29.78    5.49
  -8   8   2   17.62    4.86
  -8   8   1  155.07   10.23
  -8   8   0  146.55    9.44
  -8   8  -1    0.38    2.68
  -8   8  -2    9.16    3.36
  -8   8  -3    3.93    2.75
  -8   8  -4   59.17    6.56
  -8   8  -5    8.57    3.57
  -8   8  -6    3.40    3.30
  -8   8  -7   13.24    3.28
  -8   8  -8    0.23    2.61
  -8   8  -9   -0.77    2.47
  -8   8 -10    2.33    2.81
  -8   7   9    3.88    2.76
  -8   7   8   13.33    3.68
  -8   7   7    1.00    2.12
  -8   7   6   15.31    3.45
  -8   7   5    2.48    3.06
  -8   7   4   12.28    3.39
  -8   7   3   40.31    5.55
  -8   7   2   42.84    5.63
  -8   7   1    9.13    3.24
  -8   7   0   48.01    6.06
  -8   7  -1   -0.84    3.21
  -8   7  -2    2.80    2.55
  -8   7  -3    0.62    2.15
  -8   7  -4   11.93    3.33
  -8   7  -5   -1.50    2.33
  -8   7  -6   -1.87    2.71
  -8   7  -7   -2.51    2.53
  -8   7  -8    1.91    2.61
  -8   7  -9    7.08    3.26
  -8   7 -10    1.40    2.25
  -8   6   9   13.41    3.40
  -8   6   8   -0.17    1.89
  -8   6   7   -0.15    2.61
  -8   6   6    6.78    3.18
  -8   6   5   13.29    3.33
  -8   6   4   24.54    4.57
  -8   6   3  136.99    8.85
  -8   6   2    0.08    2.10
  -8   6   1    4.59    2.52
  -8   6   0    1.96    2.29
  -8   6  -1   -0.72    1.89
  -8   6  -2   44.82    5.17
  -8   6  -3   14.11    3.46
  -8   6  -4    4.62    2.63
  -8   6  -5   13.07    3.21
  -8   6  -6    5.56    2.92
  -8   6  -7   -0.39    2.92
  -8   6  -8    4.19    2.11
  -8   6  -9    3.01    2.50
  -8   6 -10    1.73    2.18
  -8   5   9    2.12    2.51
  -8   5   8    6.48    2.96
  -8   5   7   -0.05    1.79
  -8   5   6    0.04    1.85
  -8   5   5   -0.42    2.64
  -8   5   4   42.02    5.06
  -8   5   3   47.62    5.25
  -8   5   2   -0.49    2.39
  -8   5   1    2.10    2.00
  -8   5   0    4.26    2.38
  -8   5  -1    5.74    3.22
  -8   5  -2   23.47    3.78
  -8   5  -3   26.32    4.34
  -8   5  -4    7.51    3.23
  -8   5  -5    4.98    2.60
  -8   5  -6    1.59    2.87
  -8   5  -7   36.63    4.34
  -8   5  -8   24.74    3.39
  -8   5  -9   -0.14    2.21
  -8   5 -10    3.76    2.92
  -8   4   9    2.60    2.13
  -8   4   8    0.33    2.01
  -8   4   7   -2.32    1.96
  -8   4   6   20.16    3.37
  -8   4   5    4.21    2.00
  -8   4   4   61.33    5.23
  -8   4   3   15.91    3.18
  -8   4   2    2.82    2.76
  -8   4   1  178.44    8.93
  -8   4   0   69.16    5.68
  -8   4  -1    2.42    2.82
  -8   4  -2   10.87    2.65
  -8   4  -3   54.74    5.27
  -8   4  -4    7.82    2.72
  -8   4  -5   -0.02    1.77
  -8   4  -6    4.52    2.78
  -8   4  -7   35.44    4.29
  -8   4  -8    2.71    2.53
  -8   4  -9   -1.73    2.41
  -8   3   9    2.81    2.14
  -8   3   8    1.08    2.06
  -8   3   7    2.94    2.35
  -8   3   6   16.92    3.26
  -8   3   5    8.32    2.88
  -8   3   4    0.75    1.73
  -8   3   3   -0.29    2.42
  -8   3   2   32.86    3.88
  -8   3   1   47.06    4.78
  -8   3   0   -3.26    2.10
  -8   3  -1   15.00    3.36
  -8   3  -2   97.57    7.15
  -8   3  -3   49.40    4.91
  -8   3  -4    3.39    2.92
  -8   3  -5    2.76    2.03
  -8   3  -6    0.44    2.54
  -8   3  -7   12.54    3.39
  -8   3  -8    7.84    2.72
   8  -3   9    6.06    2.25
   8  -3  10    2.53    1.91
  -8   2   9    0.81    2.10
  -8   2   8    1.35    1.87
  -8   2   7   -0.27    1.66
  -8   2   6    3.37    1.68
  -8   2   5   16.14    2.88
  -8   2   4   14.62    3.03
  -8   2   3   10.88    3.08
  -8   2   2   44.96    4.72
  -8   2   1  238.21    9.56
  -8   2   0   27.39    3.47
  -8   2  -1   14.11    2.92
  -8   2  -2    6.61    2.31
  -8   2  -3   -3.48    2.29
  -8   2  -4   -1.29    2.65
  -8   2  -5    8.86    3.68
  -8   2  -6   55.46    4.70
   8  -2   7  108.02    6.42
   8  -2   8   30.98    3.57
   8  -2   9    7.89    2.06
   8  -2  10    0.37    1.60
  -8   1   8   -0.68    1.49
  -8   1   7    0.22    1.58
  -8   1   6    1.67    1.76
  -8   1   5    3.12    2.12
  -8   1   4    8.69    2.59
  -8   1   3   91.98    6.09
  -8   1   2   97.54    5.93
  -8   1   1  181.09    8.07
  -8   1   0   -1.08    2.19
  -8   1  -1   48.53    4.58
  -8   1  -2    5.01    2.52
  -8   1  -3   90.82    6.69
  -8   1  -4  100.36    6.45
   8  -1   5   31.04    3.88
   8  -1   6   23.80    3.51
   8  -1   7    1.61    2.18
   8  -1   8   67.66    5.18
   8  -1   9    2.23    1.84
   8  -1  10    1.32    1.67
  -8   0   9    0.80    1.77
  -8   0   8   -0.23    1.65
  -8   0   7   10.38    2.28
  -8   0   6    1.15    1.81
  -8   0   5    0.63    1.56
  -8   0   4   25.93    3.50
  -8   0   3  183.95    8.18
  -8   0   2  229.60    9.55
  -8   0   1    3.67    3.29
  -8   0   0   64.29    5.87
  -8   0  -1    3.59    2.62
   8   0   3   24.19    3.36
   8   0   4   16.49    2.93
   8   0   5   15.07    2.96
   8   0   6   -1.81    2.06
   8   0   7   38.92    3.91
   8   0   8   45.92    4.19
   8   0   9    1.64    1.78
   8   0  10   10.79    2.13
  -8  -1   7   -0.13    1.97
  -8  -1   6   37.81    3.70
  -8  -1   5   35.70    3.76
  -8  -1   4  224.18    8.98
  -8  -1   3   35.42    3.96
   8   1  -2   88.68    5.47
   8   1  -1    1.32    2.35
   8   1   0   -0.31    1.60
   8   1   1   68.41    5.10
   8   1   2    1.85    1.73
   8   1   3    5.21    2.68
   8   1   4   12.09    2.37
   8   1   5   22.00    3.19
   8   1   6   16.56    3.03
   8   1   7   44.89    4.16
   8   1   8   -0.99    1.68
   8   1   9    7.36    2.15
   8   1  10    1.29    1.80
   8   2  -8  129.33    6.07
   8   2  -7   59.31    4.33
   8   2  -6    0.43    1.95
   8   2  -5   71.71    4.94
   8   2  -4   71.18    4.76
   8   2  -3    0.56    2.13
   8   2  -2    2.06    1.78
   8   2  -1   62.39    5.02
   8   2   0   36.77    3.79
   8   2   1    0.71    2.27
   8   2   2    3.03    1.76
   8   2   3    4.74    2.42
   8   2   4    8.54    2.62
   8   2   5    0.41    1.43
   8   2   6   30.07    3.50
   8   2   7    1.61    2.09
   8   2   8    5.20    2.32
   8   2   9   -0.86    1.79
   8   2  10    1.66    1.83
   8   3  -8   18.49    2.82
   8   3  -7   31.07    3.40
   8   3  -6    6.06    2.21
   8   3  -5   18.79    2.62
   8   3  -4   87.12    5.13
   8   3  -3   21.45    3.14
   8   3  -2    3.01    1.76
   8   3  -1   50.73    4.23
   8   3   0    1.03    1.63
   8   3   1   71.78    5.21
   8   3   2   12.55    2.47
   8   3   3   50.66    4.04
   8   3   4   -0.12    1.38
   8   3   5    0.32    1.58
   8   3   6   24.55    3.50
   8   3   7   29.69    3.71
   8   3   8    1.93    1.89
   8   3   9    1.05    1.78
   8   3  10   -0.59    1.78
   8   4  -8    0.49    2.25
   8   4  -7   58.27    4.07
   8   4  -6    6.20    2.20
   8   4  -5    2.04    2.08
   8   4  -4   39.26    3.83
   8   4  -3    3.96    2.17
   8   4  -2   10.30    2.18
   8   4  -1   60.82    4.29
   8   4   0   81.64    5.11
   8   4   1   18.00    2.83
   8   4   2    6.28    2.67
   8   4   3   20.38    3.01
   8   4   4   -0.86    1.60
   8   4   5   10.54    2.42
   8   4   6   18.75    3.23
   8   4   7    9.07    2.56
   8   4   8    6.00    1.98
   8   4   9   -0.61    1.92
   8   4  10   -1.79    2.01
   8   5  -8   21.33    3.19
   8   5  -7   -0.73    2.09
   8   5  -6    2.79    2.33
   8   5  -5    0.01    1.54
   8   5  -4   25.09    3.58
   8   5  -3   18.34    3.32
   8   5  -2   18.01    2.90
   8   5  -1   29.87    3.93
   8   5   0   48.25    4.32
   8   5   1    0.63    2.40
   8   5   2   48.60    4.76
   8   5   3    8.73    2.30
   8   5   4   -2.38    2.09
   8   5   5   -1.88    2.11
   8   5   6    9.20    2.86
   8   5   7    0.71    2.14
   8   5   8   -0.76    1.62
   8   5   9    3.70    2.79
   8   5  10   -2.99    2.72
   8   6  -8   12.59    2.91
   8   6  -7   12.08    2.95
   8   6  -6   21.49    3.37
   8   6  -5    0.22    2.29
   8   6  -4   22.66    3.07
   8   6  -3   33.35    3.62
   8   6  -2    4.67    2.20
   8   6  -1   39.11    4.42
   8   6   0    9.20    2.50
   8   6   1   27.08    3.54
   8   6   2   10.09    2.57
   8   6   3   -1.09    2.39
   8   6   4   -0.65    1.75
   8   6   5    1.36    2.60
   8   6   6    1.01    2.60
   8   6   7    0.26    2.63
   8   6   8    2.69    2.98
   8   6   9   14.65    3.72
   8   6  10    0.48    3.82
   8   7  -8    0.24    2.80
   8   7  -7    3.62    2.94
   8   7  -6    2.63    2.89
   8   7  -5   -1.82    2.62
   8   7  -4    6.55    2.46
   8   7  -3   54.83    4.95
   8   7  -2   16.27    3.12
   8   7  -1    4.19    2.36
   8   7   0   11.64    3.38
   8   7   1    9.81    3.39
   8   7   2   -0.58    2.95
   8   7   3   -0.09    2.88
   8   7   4    2.01    2.37
   8   7   5    2.42    3.12
   8   7   6    0.24    2.30
   8   7   7   -2.18    2.52
   8   7   8   -0.35    2.53
   8   7   9   -0.76    2.65
   8   7  10   -7.14    3.81
   8   8  -8   31.87    5.54
   8   8  -7   16.24    4.34
   8   8  -6   -1.07    2.32
   8   8  -5   11.05    3.17
   8   8  -4    0.30    3.25
   8   8  -3    3.11    2.68
   8   8  -2    1.77    2.57
   8   8  -1    0.48    2.39
   8   8   0    5.06    3.70
   8   8   1    7.43    3.83
   8   8   2    6.22    3.03
   8   8   3    7.41    3.20
   8   8   4    8.65    4.34
   8   8   5    2.77    3.19
   8   8   6   -2.19    3.64
   8   8   7   -0.04    2.70
   8   8   8   -1.25    2.90
   8   8   9   -2.32    2.97
   8   8  10   -4.73    3.96
   8   9  -8    1.49    5.28
   8   9  -7   -1.10    4.79
   8   9  -6   14.20    4.37
   8   9  -5    1.11    3.50
   8   9  -4    2.85    4.88
   8   9  -3    2.91    3.62
   8   9  -2    2.50    3.67
   8   9  -1   33.80    5.41
   8   9   0   46.01    6.84
   8   9   1    2.19    3.67
   8   9   2   -2.38    4.60
   8   9   3   -3.35    4.41
   8   9   4   -0.54    3.43
   8   9   5   -1.46    3.26
   8   9   6   -7.08    3.72
   8   9   7   -1.65    2.92
   8   9   8   -0.74    3.06
   8   9   9   -4.30    3.39
   8   9  10   -2.51    2.52
   8  10  -8  -13.82    5.55
   8  10  -7   -3.21    4.58
   8  10  -6   -2.91    6.00
   8  10  -5   -4.98    5.34
   8  10  -4   -2.61    4.02
   8  10  -3    0.88    5.40
   8  10  -2    4.75    5.80
   8  10  -1   15.30    6.28
   8  10   0   -7.36    4.93
   8  10   1   -0.94    4.24
   8  10   2    6.56    4.90
   8  10   3   11.65    5.27
   8  10   4   -2.47    3.85
   8  10   5   -5.94    3.11
   8  10   6   -4.38    4.02
   8  10   7   -2.00    2.55
   8  10   8   -2.06    3.49
   8  10   9   -2.21    3.16
   8  11  -8  -12.30    5.66
   8  11  -7    6.12    5.18
   8  11  -6  -13.55    6.17
   8  11  -5   -5.24    4.74
   8  11  -4   -4.79    4.71
   8  11  -3    1.04    6.73
   8  11  -2   -5.44    6.87
   8  11  -1   -2.91    7.00
   8  11   0   -2.25    5.11
   8  11   1   -5.96    4.56
   8  11   2   -3.37    4.52
   8  11   3   -9.74    5.16
   8  11   4   -4.44    4.60
   8  11   5   -1.42    3.09
   8  11   6   -2.29    2.43
   8  11   7   -1.52    3.21
   8  11   8   -1.40    2.82
   8  12  -8  -10.18    5.49
   8  12  -7   -4.17    4.38
   8  12  -6   -8.43    6.02
   8  12  -5   -6.28    6.45
   8  12  -4   -2.41    4.74
   8  12  -3   -2.56    6.98
   8  12  -2    7.48    7.63
   8  12  -1   -2.51    6.96
   8  12   0   -4.88    6.61
   8  12   1   -1.32    4.86
   8  12   2   -4.00    5.80
   8  12   3   -1.10    5.42
   8  12   4   -3.99    4.22
   8  12   5   -3.26    3.57
   8  12   6   -1.25    3.05
   8  12   7   -0.60    1.89
   8  13  -7   -7.66    5.73
   8  13  -6   -5.97    5.88
   8  13  -5   -4.44    6.40
   8  13  -4    4.60    5.05
   8  13  -3   -6.47    6.79
   8  13  -2   -9.49    6.71
   8  13  -1   -3.25    4.73
   8  13   0  -16.47    6.31
   8  13   1   -3.13    4.45
   8  13   2   -6.50    5.52
   8  13   3   -2.05    3.48
   8  13   4   -0.76    2.91
   8  13   5   -0.33    2.35
   8  14  -6   -5.80    4.39
   8  14  -5   -4.39    4.50
   8  14  -4    0.52    6.66
   8  14  -3    1.76    5.26
   8  14  -2   -5.04    6.20
   8  14  -1   -6.64    6.33
   8  14   0   -5.73    4.74
   8  14   1   -4.52    6.41
   8  14   2   -4.38    5.42
   8  15  -7    3.61    6.66
   8  15  -6    2.27    6.66
   8  15  -5    7.53    7.18
   8  15  -4    0.41    6.80
   8  15  -3   -7.43    6.75
   8  15  -2    1.21    4.94
   8  15  -1   -2.09    4.78
   8  16  -6    6.63    6.71
   8  16  -5    3.52    6.76
  -9  16   1    2.24    2.60
  -9  16   0    8.99    4.26
  -9  16  -1    5.98    4.85
  -9  16  -2   11.40    5.40
  -9  16  -3   23.29    7.11
  -9  16  -4    5.06    3.88
  -9  16  -5    2.92    4.78
  -9  16  -6    6.30    4.63
  -9  16  -7    7.39    5.08
  -9  16  -8   12.74    4.99
  -9  16  -9    2.73    3.37
  -9  15   5    3.75    2.65
  -9  15   4    2.78    2.51
  -9  15   3    0.61    2.41
  -9  15   2    1.21    2.14
  -9  15   1    3.99    3.50
  -9  15   0    1.26    2.94
  -9  15  -1    2.42    3.83
  -9  15  -2    3.48    3.66
  -9  15  -3    3.46    4.77
  -9  15  -4   12.65    5.39
  -9  15  -5    9.11    4.89
  -9  15  -6    7.70    5.00
  -9  15  -7    9.96    5.15
  -9  15  -8    6.55    4.54
  -9  15  -9   22.00    5.32
  -9  14   7    4.26    2.51
  -9  14   6    1.63    1.75
  -9  14   5    2.19    2.19
  -9  14   4    6.65    3.04
  -9  14   3    1.32    1.97
  -9  14   2    5.63    3.20
  -9  14   1    5.77    3.26
  -9  14   0    2.97    3.74
  -9  14  -1    4.57    4.59
  -9  14  -2    4.15    3.88
  -9  14  -3    2.03    3.22
  -9  14  -4    2.54    3.19
  -9  14  -5    5.72    4.57
  -9  14  -6    3.34    4.39
  -9  14  -7    5.16    3.61
  -9  14  -8   13.23    4.97
  -9  14  -9    9.05    3.99
  -9  13   8    3.26    2.60
  -9  13   7    2.00    2.53
  -9  13   6    4.19    2.55
  -9  13   5    4.68    2.73
  -9  13   4    8.58    3.38
  -9  13   3    3.00    2.84
  -9  13   2    1.85    2.47
  -9  13   1    3.65    3.11
  -9  13   0    1.16    3.76
  -9  13  -1    2.12    3.29
  -9  13  -2    6.31    3.75
  -9  13  -3    2.70    4.21
  -9  13  -4    2.74    3.99
  -9  13  -5    0.26    2.91
  -9  13  -6   -0.16    3.95
  -9  13  -7    4.45    4.11
  -9  13  -8   10.74    4.37
  -9  13  -9    4.34    3.40
  -9  12   8    5.55    3.10
  -9  12   7    9.23    3.69
  -9  12   6    6.47    3.23
  -9  12   5    5.97    3.05
  -9  12   4   10.75    3.85
  -9  12   3    2.26    2.90
  -9  12   2    5.02    3.71
  -9  12   1    7.51    3.79
  -9  12   0    2.86    3.29
  -9  12  -1    1.06    2.89
  -9  12  -2    9.35    4.54
  -9  12  -3    0.89    2.76
  -9  12  -4   -2.16    2.77
  -9  12  -5    0.00    2.80
  -9  12  -6    1.23    3.94
  -9  12  -7   10.79    3.70
  -9  12  -8    8.27    3.71
  -9  12  -9    4.82    3.82
  -9  12 -10    3.17    2.64
  -9  11   9    4.35    2.76
  -9  11   8    3.35    3.24
  -9  11   7    3.04    3.07
  -9  11   6    2.16    2.95
  -9  11   5    1.59    2.93
  -9  11   4    4.97    3.40
  -9  11   3    4.73    3.00
  -9  11   2   46.45    6.74
  -9  11   1   17.05    5.13
  -9  11   0   -0.27    3.76
  -9  11  -1    1.87    2.93
  -9  11  -2   -0.98    3.42
  -9  11  -3    3.17    3.02
  -9  11  -4    3.50    3.16
  -9  11  -5    4.94    4.11
  -9  11  -6    5.12    3.03
  -9  11  -7   15.20    4.31
  -9  11  -8    7.04    3.90
  -9  11  -9    6.22    3.85
  -9  11 -10    4.11    3.38
  -9  10   9   10.00    3.69
  -9  10   8   12.22    4.24
  -9  10   7    4.64    3.27
  -9  10   6    0.94    2.28
  -9  10   5   -0.95    2.16
  -9  10   4    3.65    3.56
  -9  10   3    7.58    3.29
  -9  10   2   20.93    5.28
  -9  10   1    1.62    3.66
  -9  10   0   32.23    5.36
  -9  10  -1   18.02    4.31
  -9  10  -2    4.06    3.16
  -9  10  -3   24.36    5.43
  -9  10  -4    6.67    3.31
  -9  10  -5   -0.06    2.33
  -9  10  -6   15.91    3.89
  -9  10  -7   33.55    5.60
  -9  10  -8    2.76    3.56
  -9  10  -9    0.90    2.36
  -9  10 -10    6.04    3.08
  -9   9   9    7.83    3.21
  -9   9   8    3.18    2.95
  -9   9   7   -1.13    2.81
  -9   9   6    1.85    2.15
  -9   9   5    1.90    2.83
  -9   9   4    1.27    2.83
  -9   9   3    6.45    2.95
  -9   9   2  131.83    9.59
  -9   9   1  139.84    9.95
  -9   9   0   21.73    5.28
  -9   9  -1   35.19    5.53
  -9   9  -2    0.51    3.50
  -9   9  -3    6.94    4.02
  -9   9  -4    1.18    2.44
  -9   9  -5    7.57    3.86
  -9   9  -6   17.52    4.68
  -9   9  -7    9.96    3.28
  -9   9  -8    0.76    3.23
  -9   9  -9   12.14    3.74
  -9   9 -10    5.40    3.48
  -9   8   9    3.42    2.90
  -9   8   8    4.67    2.96
  -9   8   7    2.05    2.82
  -9   8   6   10.04    3.67
  -9   8   5    6.34    2.76
  -9   8   4    9.25    3.73
  -9   8   3   15.61    3.89
  -9   8   2   81.62    7.65
  -9   8   1   56.14    6.61
  -9   8   0   26.62    5.70
  -9   8  -1   29.53    4.97
  -9   8  -2   28.07    4.62
  -9   8  -3    3.82    2.67
  -9   8  -4    6.46    3.67
  -9   8  -5    4.05    3.51
  -9   8  -6    0.42    2.45
  -9   8  -7    2.68    3.13
  -9   8  -8   -1.04    2.82
  -9   8  -9   17.76    4.66
  -9   8 -10    1.18    1.92
  -9   7   9    2.38    2.89
  -9   7   8    0.51    2.62
  -9   7   7    2.99    2.84
  -9   7   6    1.71    2.91
  -9   7   5   -0.51    2.06
  -9   7   4   15.95    4.24
  -9   7   3   11.25    3.34
  -9   7   2   37.42    5.13
  -9   7   1  135.22    9.35
  -9   7   0   58.37    6.10
  -9   7  -1   20.80    3.96
  -9   7  -2   -0.25    2.37
  -9   7  -3    2.99    2.78
  -9   7  -4    9.52    3.95
  -9   7  -5   -0.27    3.06
  -9   7  -6   -3.12    2.47
  -9   7  -7   -2.32    2.71
  -9   7  -8   23.92    4.75
  -9   7  -9   30.68    4.44
  -9   7 -10   16.03    3.70
  -9   6   9    8.23    3.08
  -9   6   8    5.20    2.90
  -9   6   7    4.93    2.98
  -9   6   6   -1.54    2.47
  -9   6   5   11.04    3.57
  -9   6   4   39.15    5.29
  -9   6   3    7.11    2.76
  -9   6   2    2.88    3.02
  -9   6   1   12.67    3.71
  -9   6   0   24.79    4.67
  -9   6  -1   58.83    6.16
  -9   6  -2   10.68    3.95
  -9   6  -3    4.48    2.64
  -9   6  -4   -2.34    2.95
  -9   6  -5    7.06    3.30
  -9   6  -6    2.01    3.44
  -9   6  -7    9.72    3.60
  -9   6  -8   41.00    5.21
  -9   6  -9   14.17    3.06
  -9   6 -10    9.87    3.17
  -9   5   9   -0.37    2.04
  -9   5   8    1.48    2.31
  -9   5   7   -0.16    2.21
  -9   5   6    9.50    2.61
  -9   5   5    0.19    2.41
  -9   5   4   23.46    3.85
  -9   5   3    0.33    2.08
  -9   5   2    1.05    2.31
  -9   5   1   18.83    4.22
  -9   5   0   22.36    3.97
  -9   5  -1  132.19    8.39
  -9   5  -2   13.83    3.94
  -9   5  -3    4.01    2.53
  -9   5  -4   -0.83    3.16
  -9   5  -5    0.19    3.47
  -9   5  -6    0.97    2.72
  -9   5  -7   11.95    2.96
  -9   5  -8    1.84    2.52
  -9   5  -9   21.94    4.04
  -9   5 -10    1.24    2.79
  -9   4   9    2.90    2.36
  -9   4   8    0.23    2.22
  -9   4   7    6.51    2.32
  -9   4   6   -0.49    1.63
  -9   4   5    7.87    3.07
  -9   4   4   13.98    3.15
  -9   4   3    0.97    2.04
  -9   4   2   21.88    4.01
  -9   4   1   43.93    4.83
  -9   4   0  144.15    8.50
  -9   4  -1   12.09    3.21
  -9   4  -2   22.97    4.35
  -9   4  -3    0.71    3.32
  -9   4  -4   22.06    4.06
  -9   4  -5   -0.82    2.99
  -9   4  -6   11.18    3.38
  -9   4  -7   -1.34    1.90
  -9   4  -8   -0.21    3.00
  -9   4  -9   -1.64    1.56
   9  -4  10    0.33    1.93
  -9   3   8    2.86    2.29
  -9   3   7    8.91    2.82
  -9   3   6   -1.17    1.38
  -9   3   5    5.71    2.71
  -9   3   4    7.18    2.26
  -9   3   3    1.16    1.92
  -9   3   2    2.66    2.74
  -9   3   1   21.04    3.94
  -9   3   0   32.09    4.44
  -9   3  -1   31.40    4.16
  -9   3  -2   68.66    6.00
  -9   3  -3    3.39    3.29
  -9   3  -4   10.18    3.41
  -9   3  -5    5.28    3.18
  -9   3  -6    1.73    3.15
  -9   3  -7   12.47    4.08
   9  -3   9   -2.14    1.90
   9  -3  10    2.66    2.00
  -9   2   8    8.29    2.75
  -9   2   7   -0.50    2.29
  -9   2   6    1.32    2.56
  -9   2   5    6.45    2.32
  -9   2   4    1.14    2.64
  -9   2   3    3.27    2.81
  -9   2   2   40.03    4.36
  -9   2   1  247.39   10.40
  -9   2   0    4.50    2.38
  -9   2  -1   72.65    6.00
  -9   2  -2   -0.69    2.84
  -9   2  -3   20.32    3.68
  -9   2  -4   42.73    5.39
  -9   2  -5    5.76    3.62
  -9   2  -6    9.90    3.66
   9  -2   7   34.73    4.40
   9  -2   8   28.36    3.77
   9  -2   9   39.62    4.17
   9  -2  10   13.89    2.75
  -9   1   8    1.79    1.98
  -9   1   7    7.69    2.59
  -9   1   6    3.10    2.30
  -9   1   5   25.53    3.37
  -9   1   4   24.22    3.77
  -9   1   3   58.37    5.15
  -9   1   2   58.08    5.06
  -9   1   1   14.39    3.55
  -9   1   0    2.10    2.18
  -9   1  -1    7.28    2.91
  -9   1  -2   34.58    5.20
  -9   1  -3    3.77    3.11
  -9   1  -4   -2.86    1.92
   9  -1   5   13.19    3.28
   9  -1   6   37.88    4.62
   9  -1   7   38.40    4.38
   9  -1   8   39.73    4.14
   9  -1   9    6.37    2.30
   9  -1  10    1.81    1.33
  -9   0   8   -1.25    1.74
  -9   0   7   24.67    3.54
  -9   0   6    0.00    2.18
  -9   0   5    2.25    2.44
  -9   0   4   78.00    6.00
  -9   0   3   30.78    4.32
  -9   0   2   21.47    4.14
  -9   0   1   -2.11    3.08
  -9   0   0   -0.42    1.83
  -9   0  -1    1.29    2.24
   9   0   2    3.22    2.35
   9   0   3   12.56    2.97
   9   0   4   11.04    3.30
   9   0   5    3.78    2.14
   9   0   6    0.22    1.75
   9   0   7    8.53    2.24
   9   0   8   -0.61    1.44
   9   0   9    2.39    1.92
   9   0  10   -0.55    1.42
   9   1  -8    7.98    2.57
   9   1  -3   -0.73    2.47
   9   1  -2   13.09    3.46
   9   1  -1    3.33    2.92
   9   1   0   12.22    3.02
   9   1   1    1.78    1.95
   9   1   2   41.62    4.62
   9   1   3   10.81    3.25
   9   1   4    3.23    1.97
   9   1   5   -1.06    2.12
   9   1   6    6.02    2.13
   9   1   7    5.62    2.36
   9   1   8   -2.06    1.51
   9   1   9   -1.44    1.41
   9   1  10   -0.42    1.19
   9   2  -8    3.03    2.16
   9   2  -7    3.13    2.31
   9   2  -6   17.67    3.17
   9   2  -5   30.28    3.48
   9   2  -4    7.88    2.78
   9   2  -3    5.22    2.16
   9   2  -2   92.64    6.23
   9   2  -1  127.61    7.39
   9   2   0   14.22    3.00
   9   2   1   -0.53    2.39
   9   2   2    0.32    1.77
   9   2   3   20.56    3.20
   9   2   4    1.24    1.71
   9   2   5   -1.41    2.03
   9   2   6    9.21    2.17
   9   2   7    4.41    2.10
   9   2   8    2.75    2.14
   9   2   9    2.76    1.98
   9   2  10    0.12    1.69
   9   3  -8    2.04    2.13
   9   3  -7   59.88    4.64
   9   3  -6   20.55    3.23
   9   3  -5    1.63    2.31
   9   3  -4    1.09    2.27
   9   3  -3   12.48    2.60
   9   3  -2    5.54    2.74
   9   3  -1   10.49    3.16
   9   3   0   11.18    3.14
   9   3   1    3.07    2.06
   9   3   2    5.57    2.79
   9   3   3    2.59    1.82
   9   3   4   -0.11    1.45
   9   3   5   17.02    3.15
   9   3   6    6.94    2.62
   9   3   7    3.54    1.85
   9   3   8   -2.49    1.81
   9   3   9    0.35    1.84
   9   3  10   -0.22    1.83
   9   4  -8   11.79    2.54
   9   4  -7   10.32    2.70
   9   4  -6   46.52    3.98
   9   4  -5    7.90    2.63
   9   4  -4   -0.79    2.19
   9   4  -3   21.02    3.49
   9   4  -2    6.07    2.19
   9   4  -1  113.79    6.17
   9   4   0   60.20    4.62
   9   4   1    3.07    1.89
   9   4   2    5.40    2.66
   9   4   3    3.11    2.01
   9   4   4   -0.70    1.63
   9   4   5    9.48    2.39
   9   4   6    0.10    1.55
   9   4   7    0.11    1.46
   9   4   8    2.00    2.12
   9   4   9   -1.31    1.86
   9   4  10   -1.54    1.83
   9   5  -8   55.88    4.68
   9   5  -7    1.62    2.34
   9   5  -6    1.72    1.81
   9   5  -5    1.44    2.46
   9   5  -4    2.69    1.94
   9   5  -3    9.94    2.63
   9   5  -2  104.23    6.53
   9   5  -1  132.09    7.07
   9   5   0    2.75    2.17
   9   5   1   -1.35    1.76
   9   5   2    2.52    2.02
   9   5   3    2.92    2.58
   9   5   4    2.43    1.84
   9   5   5    3.00    1.86
   9   5   6   11.60    2.57
   9   5   7   -1.59    1.36
   9   5   8    0.79    2.20
   9   5   9   -0.65    2.04
   9   5  10    1.12    2.58
   9   6  -8    2.49    2.31
   9   6  -7   -3.10    2.15
   9   6  -6    1.49    2.37
   9   6  -5    2.20    2.51
   9   6  -4    3.97    2.12
   9   6  -3   10.94    2.65
   9   6  -2   41.11    4.64
   9   6  -1   21.12    3.29
   9   6   0   -0.93    2.49
   9   6   1    3.03    2.63
   9   6   2    9.28    3.10
   9   6   3    4.70    2.26
   9   6   4   13.05    3.38
   9   6   5    8.68    2.51
   9   6   6   -0.35    1.72
   9   6   7    3.41    2.61
   9   6   8    2.48    2.03
   9   6   9    0.26    1.94
   9   6  10   -3.82    2.75
   9   7  -8    1.81    2.63
   9   7  -7   14.75    3.32
   9   7  -6    0.41    1.86
   9   7  -5    0.29    2.62
   9   7  -4   39.26    4.08
   9   7  -3   16.43    3.60
   9   7  -2    0.88    2.06
   9   7  -1   -0.16    1.87
   9   7   0   -0.72    1.95
   9   7   1    8.66    3.21
   9   7   2    9.06    3.28
   9   7   3    3.57    2.46
   9   7   4   -0.14    1.99
   9   7   5   -1.04    2.43
   9   7   6    1.04    2.75
   9   7   7   -0.16    1.95
   9   7   8    0.80    2.26
   9   7   9   -4.46    2.87
   9   7  10   -3.81    2.87
   9   8  -8   -3.95    3.11
   9   8  -7   16.38    4.02
   9   8  -6   24.79    4.35
   9   8  -5   -0.97    3.03
   9   8  -4    3.17    2.54
   9   8  -3    1.86    2.43
   9   8  -2    0.57    2.28
   9   8  -1    0.24    2.27
   9   8   0    6.83    3.69
   9   8   1   23.66    4.56
   9   8   2   29.85    4.89
   9   8   3   -1.27    3.16
   9   8   4   -1.50    3.05
   9   8   5   -1.10    2.50
   9   8   6   -2.66    3.05
   9   8   7   -3.77    2.81
   9   8   8   -1.18    3.25
   9   8   9   -2.45    3.45
   9   8  10   -8.17    3.12
   9   9  -8    9.12    3.95
   9   9  -7   26.82    5.86
   9   9  -6   29.50    5.76
   9   9  -5   -1.40    3.82
   9   9  -4   -1.34    2.80
   9   9  -3   -3.92    3.44
   9   9  -2    5.35    4.07
   9   9  -1   18.43    4.26
   9   9   0   11.69    4.70
   9   9   1    3.62    3.65
   9   9   2    1.88    3.42
   9   9   3   14.20    5.07
   9   9   4   -0.56    2.96
   9   9   5   -0.01    2.70
   9   9   6   -0.96    3.26
   9   9   7   -2.69    3.42
   9   9   8   -2.21    2.56
   9   9   9   -1.19    2.52
   9  10  -8  -13.66    5.58
   9  10  -7   35.06    6.32
   9  10  -6   11.04    4.81
   9  10  -5   -3.88    3.66
   9  10  -4   -2.22    5.03
   9  10  -3   -1.09    5.15
   9  10  -2    2.89    3.98
   9  10  -1    0.20    5.32
   9  10   0   -6.15    4.99
   9  10   1   -4.76    3.46
   9  10   2    3.16    4.22
   9  10   3   -2.45    3.69
   9  10   4   -2.61    3.39
   9  10   5   -3.53    2.71
   9  10   6   -4.57    3.34
   9  10   7   -3.67    2.12
   9  10   8   -4.04    2.68
   9  11  -7    5.61    7.47
   9  11  -6   -5.90    6.67
   9  11  -5   -9.16    6.55
   9  11  -4   -7.74    6.00
   9  11  -3  -13.09    5.98
   9  11  -2  -12.50    6.08
   9  11  -1   -9.31    6.24
   9  11   0   -7.35    4.46
   9  11   1   -2.06    6.79
   9  11   2   -4.27    4.53
   9  11   3   -3.93    4.13
   9  11   4   -1.98    3.32
   9  11   5   -4.81    2.28
   9  11   6   -4.46    3.24
   9  11   7   -2.63    2.68
   9  12  -7  -10.83    6.59
   9  12  -6   -7.93    6.66
   9  12  -5  -12.68    6.53
   9  12  -4   -4.63    4.82
   9  12  -3  -12.34    6.91
   9  12  -2   -6.59    7.35
   9  12  -1   -5.64    7.20
   9  12   0   -8.10    7.08
   9  12   1   -2.16    4.75
   9  12   2   -8.83    5.75
   9  12   3   -6.74    5.13
   9  12   4   -5.18    3.89
   9  12   5   -2.66    3.15
   9  13  -7   -4.13    6.43
   9  13  -6   -8.83    4.37
   9  13  -5   -8.84    6.91
   9  13  -4  -11.00    6.79
   9  13  -3   -7.56    6.74
   9  13  -2   -1.72    5.08
   9  13  -1   -3.29    4.91
   9  13   0   -9.04    6.87
   9  13   1   -6.22    4.92
   9  13   2   -6.69    6.05
   9  13   3   -3.04    3.51
   9  14  -7   -8.49    6.18
   9  14  -6   -2.37    6.49
   9  14  -5    2.08    5.16
   9  14  -4   -1.39    6.74
   9  14  -3   -4.22    4.85
   9  14  -2   -7.87    6.72
   9  14  -1    7.52    5.58
   9  14   0   -6.69    4.61
   9  15  -7    0.76    5.20
   9  15  -6   -6.14    4.44
   9  15  -5   -3.94    7.11
   9  15  -4   -5.09    7.00
 -10  16  -3    1.48    4.35
 -10  16  -4    2.26    3.48
 -10  16  -5   11.24    5.32
 -10  16  -6   12.50    5.42
 -10  16  -7    8.38    5.02
 -10  15   4    4.38    3.20
 -10  15   3    3.12    3.00
 -10  15   2    3.20    2.63
 -10  15   1    5.22    3.89
 -10  15   0    3.83    4.30
 -10  15  -1    1.00    3.20
 -10  15  -2    6.80    4.76
 -10  15  -3    3.67    4.78
 -10  15  -4    4.85    3.92
 -10  15  -5   -2.07    4.53
 -10  15  -6   -1.01    4.65
 -10  15  -7    8.07    5.01
 -10  15  -8   16.72    5.25
 -10  15  -9   16.75    5.22
 -10  14   6    0.52    2.65
 -10  14   5    2.28    2.19
 -10  14   4    1.36    2.08
 -10  14   3    3.22    3.13
 -10  14   2    3.07    3.27
 -10  14   1    3.48    3.84
 -10  14   0   -2.61    2.31
 -10  14  -1    3.36    3.34
 -10  14  -2    0.22    4.45
 -10  14  -3    1.47    4.58
 -10  14  -4    2.72    3.45
 -10  14  -5    1.40    3.20
 -10  14  -6   -0.91    3.10
 -10  14  -7    3.21    3.14
 -10  14  -8    2.25    3.97
 -10  14  -9    6.15    4.26
 -10  13   8    0.91    2.44
 -10  13   7    2.53    2.64
 -10  13   6    1.17    2.24
 -10  13   5   -0.25    1.73
 -10  13   4    0.25    1.90
 -10  13   3    0.45    2.77
 -10  13   2    1.27    3.08
 -10  13   1    4.28    3.61
 -10  13   0    2.88    2.99
 -10  13  -1    3.55    4.31
 -10  13  -2    5.26    4.40
 -10  13  -3    2.69    3.44
 -10  13  -4    2.04    4.44
 -10  13  -5    2.84    4.45
 -10  13  -6    6.27    4.70
 -10  13  -7    1.91    2.84
 -10  13  -8    3.06    3.83
 -10  12   8    2.66    2.87
 -10  12   7    3.36    2.69
 -10  12   6   -0.04    1.76
 -10  12   5    1.21    2.03
 -10  12   4   -1.08    1.73
 -10  12   3    0.27    2.80
 -10  12   2   -0.22    2.26
 -10  12   1    4.85    3.68
 -10  12   0    9.85    4.47
 -10  12  -1    6.54    3.74
 -10  12  -2   -1.41    2.87
 -10  12  -3   -0.98    2.80
 -10  12  -4    6.26    4.58
 -10  12  -5   -1.22    3.77
 -10  12  -6    3.81    2.87
 -10  12  -7   12.05    4.46
 -10  12  -8    3.21    3.23
 -10  12  -9    1.40    3.55
 -10  12 -10    3.88    3.66
 -10  11   8    3.54    2.27
 -10  11   7    1.24    2.80
 -10  11   6    3.91    3.11
 -10  11   5    2.56    2.80
 -10  11   4    1.35    2.69
 -10  11   3    2.53    2.43
 -10  11   2    0.67    3.26
 -10  11   1   -2.20    3.26
 -10  11   0   -1.36    3.58
 -10  11  -1    3.12    3.20
 -10  11  -2    1.60    2.92
 -10  11  -3    9.75    3.85
 -10  11  -4    3.07    2.85
 -10  11  -5   -2.17    2.44
 -10  11  -6    6.45    4.14
 -10  11  -7    7.82    3.65
 -10  11  -8    0.91    3.67
 -10  11  -9    0.59    3.44
 -10  11 -10    6.17    3.29
 -10  10   8    4.57    2.92
 -10  10   7    1.79    2.85
 -10  10   6    3.99    2.56
 -10  10   5    1.77    2.14
 -10  10   4    4.27    3.28
 -10  10   3    0.14    2.27
 -10  10   2   -0.21    3.36
 -10  10   1    1.22    3.74
 -10  10   0   44.30    6.82
 -10  10  -1   26.08    5.05
 -10  10  -2    3.74    3.93
 -10  10  -3    0.09    3.42
 -10  10  -4    2.37    3.53
 -10  10  -5    1.80    3.60
 -10  10  -6    6.31    3.46
 -10  10  -7    7.94    4.09
 -10  10  -8    5.84    3.94
 -10  10  -9    2.33    3.36
 -10  10 -10   17.28    4.63
 -10   9   8    2.20    2.86
 -10   9   7   18.56    4.60
 -10   9   6    0.24    2.90
 -10   9   5    2.97    3.17
 -10   9   4   -1.15    2.76
 -10   9   3   18.88    4.67
 -10   9   2   17.94    4.31
 -10   9   1   15.48    4.05
 -10   9   0    5.90    4.15
 -10   9  -1   37.30    5.43
 -10   9  -2    0.11    3.36
 -10   9  -3    7.15    3.90
 -10   9  -4    4.33    3.76
 -10   9  -5   15.27    3.99
 -10   9  -6   12.62    4.48
 -10   9  -7    1.49    3.57
 -10   9  -8    9.42    3.77
 -10   9  -9   28.38    5.45
 -10   9 -10    3.36    2.34
 -10   8   8    2.65    2.95
 -10   8   7    6.31    2.66
 -10   8   6    0.96    2.03
 -10   8   5    3.42    2.55
 -10   8   4   23.73    4.74
 -10   8   3   19.13    4.19
 -10   8   2   -0.09    2.49
 -10   8   1   -2.43    2.14
 -10   8   0   17.95    4.70
 -10   8  -1    4.86    2.88
 -10   8  -2    6.19    3.23
 -10   8  -3    7.35    3.52
 -10   8  -4    2.03    2.74
 -10   8  -5    0.95    3.44
 -10   8  -6    0.50    2.28
 -10   8  -7    2.06    2.57
 -10   8  -8   16.99    5.02
 -10   8  -9   17.37    4.27
 -10   8 -10    1.79    3.16
 -10   7   9    4.64    2.22
 -10   7   8    2.65    2.67
 -10   7   7    2.39    2.09
 -10   7   6    7.71    2.79
 -10   7   5   10.76    3.52
 -10   7   4   17.37    4.11
 -10   7   3   48.67    5.98
 -10   7   2   10.41    3.85
 -10   7   1   13.43    4.25
 -10   7   0   63.05    6.80
 -10   7  -1   27.21    5.47
 -10   7  -2    1.63    3.61
 -10   7  -3   -1.24    3.23
 -10   7  -4    5.46    3.01
 -10   7  -5    7.85    3.67
 -10   7  -6    2.75    3.61
 -10   7  -7   -0.14    3.42
 -10   7  -8   50.65    6.01
 -10   7  -9    8.99    3.06
 -10   7 -10    8.45    3.30
 -10   6   8    2.04    2.03
 -10   6   7   -0.06    2.29
 -10   6   6    5.62    2.78
 -10   6   5   10.13    3.03
 -10   6   4   -1.35    2.61
 -10   6   3    1.02    2.98
 -10   6   2    1.34    3.58
 -10   6   1   42.22    6.17
 -10   6   0   44.35    5.79
 -10   6  -1    5.27    3.09
 -10   6  -2    1.15    2.59
 -10   6  -3    3.46    2.43
 -10   6  -4   -0.19    3.15
 -10   6  -5    2.31    2.99
 -10   6  -6   -0.48    2.21
 -10   6  -7    5.76    2.86
 -10   6  -8   25.86    4.68
 -10   6  -9   10.03    3.74
 -10   6 -10   -2.58    2.86
 -10   5   8    0.21    2.37
 -10   5   7   -0.41    1.68
 -10   5   6   -0.18    1.68
 -10   5   5    4.00    2.98
 -10   5   4    5.23    2.63
 -10   5   3    4.83    3.34
 -10   5   2    3.03    2.49
 -10   5   1   60.42    6.12
 -10   5   0  173.65    9.63
 -10   5  -1   29.39    4.97
 -10   5  -2    5.59    3.60
 -10   5  -3   -0.08    2.78
 -10   5  -4    9.97    4.09
 -10   5  -5    3.15    2.55
 -10   5  -6   -1.07    2.10
 -10   5  -7    9.23    3.03
 -10   5  -8   18.17    4.25
 -10   5  -9    1.99    4.02
 -10   5 -10   -1.56    2.61
 -10   4   8    9.16    2.99
 -10   4   7    8.11    2.91
 -10   4   6    1.73    1.95
 -10   4   5    8.70    3.26
 -10   4   4    1.52    2.03
 -10   4   3   15.01    3.80
 -10   4   2   35.10    4.58
 -10   4   1   23.46    4.10
 -10   4   0  168.57   10.47
 -10   4  -1   -1.52    2.48
 -10   4  -2   21.00    3.94
 -10   4  -3    2.57    2.58
 -10   4  -4    3.51    3.60
 -10   4  -5    3.29    3.16
 -10   4  -6    0.10    2.19
 -10   4  -7   -0.09    3.34
 -10   4  -8   -1.82    3.11
 -10   4  -9   -1.03    2.28
  10  -4  10    0.86    1.55
 -10   3   8    6.18    2.82
 -10   3   7    1.86    2.41
 -10   3   6    0.31    2.39
 -10   3   5    7.92    3.11
 -10   3   4   27.13    4.74
 -10   3   3   24.31    4.74
 -10   3   2   19.12    4.49
 -10   3   1   16.45    3.46
 -10   3   0   16.28    4.18
 -10   3  -1   23.69    4.82
 -10   3  -2   -1.62    3.09
 -10   3  -3   24.74    4.52
 -10   3  -4    0.22    2.53
 -10   3  -5   -0.63    2.54
 -10   3  -6   -1.82    3.79
 -10   3  -7   -1.57    2.85
  10  -3   8    1.84    2.51
  10  -3   9    1.53    1.77
  10  -3  10    8.54    2.57
 -10   2   8   -0.48    1.83
 -10   2   7    3.46    2.32
 -10   2   6    1.35    2.19
 -10   2   5    0.69    2.26
 -10   2   4    0.67    2.57
 -10   2   3   53.90    5.39
 -10   2   2   70.53    6.48
 -10   2   1   53.39    5.23
 -10   2   0   14.92    3.98
 -10   2  -1   28.65    4.39
 -10   2  -2    3.91    2.79
 -10   2  -3   28.49    5.23
 -10   2  -4   50.18    6.24
 -10   2  -5    5.21    3.44
  10  -2   6   -2.45    1.77
  10  -2   7    0.54    1.81
  10  -2   8    6.23    2.22
  10  -2   9    9.39    2.77
  10  -2  10   10.65    2.67
 -10   1   8   -0.64    1.85
 -10   1   7    1.31    1.70
 -10   1   6    1.51    1.75
 -10   1   5   15.25    3.29
 -10   1   4   26.38    4.05
 -10   1   3   80.19    6.51
 -10   1   2   39.42    5.05
 -10   1   1    5.36    2.78
 -10   1   0   12.02    4.27
 -10   1  -1    8.18    3.74
 -10   1  -2    6.15    2.89
 -10   1  -3   32.56    5.47
  10  -1   4    9.72    3.58
  10  -1   5   -0.26    1.92
  10  -1   6    5.31    2.32
  10  -1   7   -0.55    2.18
  10  -1   8   21.04    3.72
  10  -1   9    1.79    1.88
  10  -1  10    3.20    2.05
  10  -1  11   -0.40    1.58
 -10   0   8    4.43    2.98
 -10   0   7   26.50    4.33
 -10   0   6    1.08    2.81
 -10   0   5   45.23    5.46
 -10   0   4  119.16    8.84
 -10   0   3  113.61    8.17
 -10   0   2    1.60    2.24
 -10   0   1   32.40    4.78
 -10   0   0   31.70    4.73
  10   0   1   25.63    4.63
  10   0   2   58.50    5.65
  10   0   3   94.53    7.31
  10   0   4   33.37    4.82
  10   0   5   -1.30    1.75
  10   0   6   28.66    4.34
  10   0   7    8.59    2.65
  10   0   8    6.04    2.11
  10   0   9   -0.45    1.30
  10   0  10   -0.01    1.57
  10   0  11    0.54    1.66
  10   1  -8    0.14    2.71
  10   1  -7   94.75    6.31
  10   1  -6   47.76    4.61
  10   1  -5   31.97    3.97
  10   1  -4    5.92    3.05
  10   1  -3    3.03    2.40
  10   1  -2   41.29    5.02
  10   1  -1   66.40    5.92
  10   1   0   84.65    6.59
  10   1   1   51.70    5.63
  10   1   2   17.59    3.95
  10   1   3    0.30    2.93
  10   1   4    2.10    2.79
  10   1   5    1.80    2.37
  10   1   6    3.41    2.00
  10   1   7    6.43    2.60
  10   1   8   -1.31    1.73
  10   1   9    2.47    1.84
  10   1  10   -2.00    1.57
  10   1  11    0.50    1.67
  10   2  -8   30.72    3.99
  10   2  -7   -1.17    2.30
  10   2  -6    1.19    1.97
  10   2  -5    8.23    3.07
  10   2  -4    4.43    2.30
  10   2  -3   17.73    3.81
  10   2  -2   60.14    5.45
  10   2  -1   19.89    3.72
  10   2   0    0.58    3.23
  10   2   1    1.19    1.98
  10   2   2    8.31    3.12
  10   2   3    0.34    1.89
  10   2   4    0.19    1.72
  10   2   5    1.86    2.38
  10   2   6   13.67    3.04
  10   2   7    1.05    1.54
  10   2   8    4.50    2.20
  10   2   9   -0.12    1.91
  10   2  10    0.79    1.90
  10   3  -8    3.88    2.52
  10   3  -7   40.90    4.31
  10   3  -6   33.54    4.12
  10   3  -5    1.30    2.52
  10   3  -4    5.40    2.70
  10   3  -3   -0.76    1.83
  10   3  -2   15.55    3.50
  10   3  -1    9.84    3.40
  10   3   0   23.20    4.15
  10   3   1    3.11    2.22
  10   3   2    6.27    3.03
  10   3   3    2.10    1.83
  10   3   4    0.59    2.24
  10   3   5    6.88    2.48
  10   3   6    0.41    1.52
  10   3   7    3.06    2.28
  10   3   8   -2.25    1.72
  10   3   9   10.34    2.58
  10   3  10    1.48    1.45
  10   3  11    0.74    1.39
  10   4  -8    1.11    2.09
  10   4  -7   -0.60    2.11
  10   4  -6   64.11    5.20
  10   4  -5    8.47    2.40
  10   4  -4    8.34    2.50
  10   4  -3   20.28    3.62
  10   4  -2   20.59    3.84
  10   4  -1   46.30    4.90
  10   4   0    1.17    2.47
  10   4   1    3.61    2.54
  10   4   2    0.23    1.91
  10   4   3    5.44    2.82
  10   4   4    3.07    2.08
  10   4   5    1.89    1.84
  10   4   6    2.20    1.80
  10   4   7   -0.84    1.32
  10   4   8   -1.11    1.62
  10   4   9   -0.69    1.15
  10   4  10   -0.32    1.70
  10   5  -8    6.31    2.73
  10   5  -7   22.21    3.63
  10   5  -6   -0.88    2.34
  10   5  -5   12.00    3.18
  10   5  -4    7.50    2.47
  10   5  -3   34.81    4.03
  10   5  -2    9.24    3.21
  10   5  -1   15.27    3.11
  10   5   0   16.26    3.19
  10   5   1    2.08    2.06
  10   5   2    9.69    3.30
  10   5   3   15.37    3.59
  10   5   4    3.18    2.01
  10   5   5    2.47    1.85
  10   5   6    0.48    1.59
  10   5   7    0.43    1.48
  10   5   8    0.12    1.32
  10   5   9   -0.01    1.88
  10   5  10    0.35    1.51
  10   6  -8    3.44    2.54
  10   6  -7   -1.45    2.34
  10   6  -6    8.04    2.99
  10   6  -5    1.57    2.07
  10   6  -4    4.46    2.27
  10   6  -3    2.81    2.11
  10   6  -2    3.95    2.35
  10   6  -1   -0.14    2.77
  10   6   0   31.73    4.45
  10   6   1    8.89    3.16
  10   6   2    7.48    3.13
  10   6   3    2.02    2.57
  10   6   4   -1.48    1.54
  10   6   5    0.60    1.75
  10   6   6    3.11    2.35
  10   6   7    3.39    2.36
  10   6   8    2.67    2.26
  10   6   9   -0.17    2.10
  10   6  10   -1.01    1.72
  10   7  -8    5.67    2.90
  10   7  -7    3.54    2.80
  10   7  -6    6.52    3.05
  10   7  -5    8.38    3.08
  10   7  -4   12.51    3.43
  10   7  -3    3.02    2.92
  10   7  -2    1.53    2.83
  10   7  -1   16.56    3.19
  10   7   0    7.55    3.45
  10   7   1   -3.45    2.62
  10   7   2   -1.62    2.72
  10   7   3   -1.19    2.46
  10   7   4    0.72    2.05
  10   7   5    1.58    2.60
  10   7   6    3.73    2.12
  10   7   7    5.60    2.70
  10   7   8   -0.84    2.20
  10   7   9   -2.70    2.26
  10   7  10   -1.65    1.87
  10   8  -8    8.67    3.55
  10   8  -7   -2.64    3.10
  10   8  -6    2.34    3.33
  10   8  -5   10.83    3.60
  10   8  -4   -1.80    2.97
  10   8  -3   -0.68    2.96
  10   8  -2    1.95    3.33
  10   8  -1    0.33    3.02
  10   8   0    9.02    3.03
  10   8   1   11.71    3.39
  10   8   2    0.68    2.31
  10   8   3    6.37    2.85
  10   8   4    0.22    2.14
  10   8   5    1.20    2.71
  10   8   6   -1.27    1.85
  10   8   7    0.05    2.11
  10   8   8   -2.24    2.46
  10   8   9   -3.39    2.36
  10   9  -7   -0.85    4.15
  10   9  -6   -7.10    3.58
  10   9  -5   -3.09    3.55
  10   9  -4   -1.01    2.61
  10   9  -3    3.48    3.00
  10   9  -2    8.98    3.45
  10   9  -1    8.33    4.40
  10   9   0    3.68    3.22
  10   9   1   -5.09    3.60
  10   9   2   -3.80    3.69
  10   9   3   -2.80    3.65
  10   9   4   -5.97    3.23
  10   9   5   -2.29    3.01
  10   9   6   -3.21    2.68
  10   9   7   -0.48    2.27
  10   9   8   -2.74    2.66
  10  10  -7  -10.62    4.83
  10  10  -6    2.72    3.98
  10  10  -5    1.18    3.81
  10  10  -4   -4.95    4.77
  10  10  -3   -7.27    4.77
  10  10  -2   -6.13    4.81
  10  10  -1   -1.08    5.09
  10  10   0    7.88    4.38
  10  10   1   -1.73    5.10
  10  10   2   -4.90    4.84
  10  10   3   -7.81    4.07
  10  10   4   -4.84    3.47
  10  10   5   -4.24    3.01
  10  10   6   -2.30    2.31
  10  10   7   -3.94    2.62
  10  11  -7   -7.31    4.80
  10  11  -6   -6.68    4.38
  10  11  -5   -5.01    6.01
  10  11  -4   -2.26    4.47
  10  11  -3   -6.10    5.56
  10  11  -2    4.83    6.24
  10  11  -1   -3.55    4.57
  10  11   0   -3.65    4.42
  10  11   1   -3.49    5.66
  10  11   2  -14.88    5.37
  10  11   3   -2.46    5.75
  10  11   4   -1.60    4.72
  10  11   5   -4.37    3.58
  10  11   6   -3.02    2.65
  10  12  -6  -16.93    6.81
  10  12  -5   -8.40    7.55
  10  12  -4   -8.84    5.06
  10  12  -3   -8.57    7.38
  10  12  -2    7.85    8.25
  10  12  -1  -10.39    7.07
  10  12   0  -11.63    5.01
  10  12   1  -14.78    6.91
  10  12   2   -3.34    4.74
  10  12   3   -0.59    4.21
  10  13  -7   -7.66    4.98
  10  13  -6   -4.89    5.10
  10  13  -5  -15.18    6.94
  10  13  -4  -10.38    7.50
  10  13  -3   -7.12    7.67
  10  13  -2  -12.52    7.45
  10  13  -1   12.97    8.90
  10  13   0  -10.89    4.95
  10  14  -7  -16.83    6.17
  10  14  -6  -12.64    6.57
  10  14  -5   -6.45    4.98
  10  14  -4  -14.39    7.27
  10  14  -3  -11.07    7.20
 -11  15   0    1.87    3.94
 -11  15  -1    5.67    4.83
 -11  15  -2    6.01    5.40
 -11  15  -3    3.04    4.77
 -11  15  -4    6.17    3.98
 -11  15  -5    4.33    4.98
 -11  15  -6   10.22    5.24
 -11  15  -7    7.89    4.49
 -11  15  -8   11.99    4.88
 -11  14   5    3.56    2.62
 -11  14   4    2.45    2.74
 -11  14   3    1.10    2.53
 -11  14   2    0.03    2.08
 -11  14   1    0.45    3.17
 -11  14   0    5.75    4.27
 -11  14  -1   19.64    5.92
 -11  14  -2    9.70    5.49
 -11  14  -3    4.45    3.87
 -11  14  -4    8.10    5.19
 -11  14  -5    2.52    3.38
 -11  14  -6    2.46    3.41
 -11  14  -7    4.65    3.70
 -11  14  -8   -1.52    4.51
 -11  14  -9   14.63    4.67
 -11  13   7   -0.71    2.16
 -11  13   6    1.83    2.64
 -11  13   5    5.56    3.02
 -11  13   4   -0.34    2.28
 -11  13   3    1.18    2.55
 -11  13   2    3.62    2.61
 -11  13   1   -0.46    2.50
 -11  13   0   10.22    4.74
 -11  13  -1   17.71    5.42
 -11  13  -2    7.44    4.09
 -11  13  -3    3.81    4.73
 -11  13  -4    3.07    3.15
 -11  13  -5    3.09    3.17
 -11  13  -6    5.69    3.69
 -11  13  -7    3.93    3.69
 -11  13  -8    9.68    4.52
 -11  13  -9    1.48    2.98
 -11  12   8    5.64    3.01
 -11  12   7    1.68    2.67
 -11  12   6    0.49    2.45
 -11  12   5    1.31    2.43
 -11  12   4    1.99    2.72
 -11  12   3   -0.71    1.93
 -11  12   2    3.03    3.41
 -11  12   1   15.32    4.96
 -11  12   0    4.50    3.32
 -11  12  -1    3.94    4.57
 -11  12  -2    8.29    4.70
 -11  12  -3    2.67    3.12
 -11  12  -4    5.04    3.26
 -11  12  -5   -0.69    2.96
 -11  12  -6   17.17    4.96
 -11  12  -7   11.36    4.72
 -11  12  -8    0.07    3.92
 -11  12  -9    0.98    3.97
 -11  12 -10    4.65    3.79
 -11  11   8    4.42    2.95
 -11  11   7    4.52    2.99
 -11  11   6    2.66    2.37
 -11  11   5   35.70    6.07
 -11  11   4    2.72    2.88
 -11  11   3    3.56    3.26
 -11  11   2    5.74    3.62
 -11  11   1   -0.28    2.23
 -11  11   0    3.92    3.21
 -11  11  -1   -0.66    3.75
 -11  11  -2    8.05    3.53
 -11  11  -3    8.32    4.38
 -11  11  -4    2.22    3.15
 -11  11  -5    4.76    3.44
 -11  11  -6   19.50    5.18
 -11  11  -7    1.83    3.91
 -11  11  -8    1.14    3.82
 -11  11 -10    7.89    4.40
 -11  10   8    5.91    3.25
 -11  10   7    1.66    2.08
 -11  10   6    2.50    2.11
 -11  10   5   -0.78    1.56
 -11  10   4    1.80    2.22
 -11  10   3    3.34    3.20
 -11  10   2   13.05    4.37
 -11  10   1    9.01    4.35
 -11  10   0   46.81    6.81
 -11  10  -1    2.34    3.57
 -11  10  -2    4.96    3.11
 -11  10  -3   10.07    3.91
 -11  10  -4   14.51    4.45
 -11  10  -5    8.98    3.69
 -11  10  -6    0.38    3.81
 -11  10  -7    0.37    3.73
 -11  10  -8    2.08    3.57
 -11  10  -9   15.05    5.16
 -11  10 -10   12.22    4.29
 -11   9   8    2.84    2.79
 -11   9   7   -0.38    2.57
 -11   9   6    0.25    2.62
 -11   9   5    2.62    2.93
 -11   9   4    5.92    3.36
 -11   9   3    1.62    2.19
 -11   9   2    3.94    2.73
 -11   9   1    8.22    3.15
 -11   9   0    3.05    2.79
 -11   9  -1   23.73    5.24
 -11   9  -2    1.80    3.01
 -11   9  -3    8.66    3.60
 -11   9  -4   -0.53    2.58
 -11   9  -5    0.36    2.67
 -11   9  -6    0.30    3.44
 -11   9  -7    2.54    2.81
 -11   9  -8    7.97    3.68
 -11   9  -9    6.46    2.98
 -11   9 -10    0.06    3.13
 -11   8   8    0.48    2.43
 -11   8   7   20.74    4.02
 -11   8   6    5.14    2.45
 -11   8   5   10.89    3.15
 -11   8   4    6.86    3.18
 -11   8   3    0.99    2.22
 -11   8   2    4.78    2.85
 -11   8   1    3.16    2.85
 -11   8   0    0.97    2.82
 -11   8  -1    7.63    4.24
 -11   8  -2    2.16    2.87
 -11   8  -3    4.83    3.28
 -11   8  -4   -2.00    2.37
 -11   8  -5   -3.44    3.05
 -11   8  -6    2.09    3.14
 -11   8  -7    0.41    3.73
 -11   8  -8   -0.60    3.19
 -11   8  -9    2.37    3.23
 -11   8 -10    0.95    3.05
 -11   7   8    2.51    2.72
 -11   7   7    1.75    2.25
 -11   7   6   16.56    3.79
 -11   7   5   10.88    3.28
 -11   7   4   10.89    3.59
 -11   7   3    4.63    3.53
 -11   7   2    2.97    2.85
 -11   7   1    4.21    3.76
 -11   7   0    0.22    3.52
 -11   7  -1   -0.15    2.45
 -11   7  -2    1.38    2.72
 -11   7  -3    9.84    3.35
 -11   7  -4   -2.18    2.37
 -11   7  -5    2.79    4.14
 -11   7  -6    4.75    3.02
 -11   7  -7   -2.13    3.36
 -11   7  -8   11.95    4.35
 -11   7  -9   -1.27    2.38
 -11   7 -10    1.14    3.48
 -11   6   8    3.39    2.76
 -11   6   7   11.96    3.72
 -11   6   6    7.10    3.34
 -11   6   5   -0.79    1.96
 -11   6   4   -2.10    2.54
 -11   6   3    5.24    2.87
 -11   6   2   13.66    3.81
 -11   6   1   27.16    4.80
 -11   6   0    1.46    3.62
 -11   6  -1    0.85    2.37
 -11   6  -2   14.86    4.03
 -11   6  -3    5.00    3.45
 -11   6  -4   -1.44    2.49
 -11   6  -5   12.71    4.39
 -11   6  -6    6.21    3.76
 -11   6  -7    4.25    2.74
 -11   6  -8    5.20    2.96
 -11   6  -9    0.32    3.23
 -11   6 -10   -2.56    3.93
 -11   5   8    1.98    2.05
 -11   5   7    2.92    2.72
 -11   5   6    1.19    2.56
 -11   5   5    0.64    2.05
 -11   5   4    0.36    2.82
 -11   5   3    6.04    2.60
 -11   5   2   29.36    4.41
 -11   5   1   27.09    4.98
 -11   5   0    0.87    2.98
 -11   5  -1   23.08    5.52
 -11   5  -2    4.11    4.14
 -11   5  -3    2.16    3.43
 -11   5  -4   12.36    3.66
 -11   5  -5   -1.13    2.40
 -11   5  -6    4.17    2.85
 -11   5  -7   11.46    4.05
 -11   5  -8    0.82    3.76
 -11   5  -9   -0.10    3.51
 -11   4   8    1.64    2.31
 -11   4   7    0.25    2.29
 -11   4   6   -0.89    2.26
 -11   4   5    5.44    2.94
 -11   4   4    8.92    3.17
 -11   4   3    1.70    2.74
 -11   4   2   12.20    3.91
 -11   4   1    5.64    3.35
 -11   4   0    4.86    4.12
 -11   4  -1   53.94    6.38
 -11   4  -2    7.10    3.17
 -11   4  -3   11.33    4.20
 -11   4  -4   -0.31    3.25
 -11   4  -5    1.55    2.80
 -11   4  -6   20.85    4.86
 -11   4  -7    0.65    4.34
 -11   4  -8   -4.64    3.07
  11  -4   9    0.61    2.40
  11  -4  10    1.50    2.27
 -11   3   8    1.16    2.26
 -11   3   7    0.08    2.42
 -11   3   6    3.54    2.71
 -11   3   5    1.69    2.54
 -11   3   4   28.02    4.54
 -11   3   3   37.16    4.83
 -11   3   2   29.34    4.70
 -11   3   1   43.23    6.03
 -11   3   0   -1.00    2.48
 -11   3  -1   -8.11    3.14
 -11   3  -2    4.84    3.73
 -11   3  -3   13.53    4.43
 -11   3  -4   -0.93    3.54
 -11   3  -5   34.72    6.15
 -11   3  -6    0.12    3.27
  11  -3   8   -0.31    1.72
  11  -3   9    7.37    2.98
  11  -3  10    9.92    2.83
  11  -3  11    2.07    1.52
 -11   2   8    1.09    2.23
 -11   2   7    7.58    2.47
 -11   2   6   -0.73    1.52
 -11   2   5    2.58    2.69
 -11   2   4   58.68    6.08
 -11   2   3   91.69    7.29
 -11   2   2   83.52    7.10
 -11   2   1    1.66    2.73
 -11   2   0    0.72    2.82
 -11   2  -1  119.60    8.99
 -11   2  -2   53.16    6.89
 -11   2  -3   -0.36    4.57
 -11   2  -4   29.61    4.70
  11  -2   6   -1.64    2.51
  11  -2   7   -0.81    2.63
  11  -2   8   28.07    4.29
  11  -2   9   19.93    3.75
  11  -2  10    9.26    2.63
  11  -2  11    1.99    1.95
 -11   1   8    3.96    2.56
 -11   1   7    6.09    2.39
 -11   1   6   -0.35    1.73
 -11   1   5    1.29    2.08
 -11   1   4   12.10    3.74
 -11   1   3   14.75    4.24
 -11   1   2    0.69    2.94
 -11   1   1  141.55   10.23
 -11   1   0   91.40    8.45
 -11   1  -1  155.30   10.55
 -11   1  -2   49.60    6.28
  11  -1   3    3.06    2.58
  11  -1   4   -0.48    2.27
  11  -1   5    0.81    3.03
  11  -1   6   -0.52    1.77
  11  -1   7   14.61    3.64
  11  -1   8    5.77    2.73
  11  -1   9   -0.10    2.01
  11  -1  10    1.51    2.02
  11  -1  11    5.98    2.21
 -11   0   8    1.13    2.33
 -11   0   7   -0.95    2.41
 -11   0   6    0.65    1.79
 -11   0   5    7.74    3.28
 -11   0   4    1.80    2.99
 -11   0   3   10.99    3.81
 -11   0   2  119.16    8.72
  11   0   0   40.04    5.63
  11   0   1   23.44    4.27
  11   0   2   12.29    3.63
  11   0   3   13.76    4.06
  11   0   4   30.92    4.87
  11   0   5   13.03    3.31
  11   0   6    2.58    2.55
  11   0   7   17.65    3.41
  11   0   8    2.01    2.40
  11   0   9    2.12    2.15
  11   0  10   -0.49    1.55
  11   0  11    0.92    1.74
  11   1  -8   40.55    4.71
  11   1  -7   73.53    6.07
  11   1  -6    5.82    3.03
  11   1  -5    0.69    2.85
  11   1  -4    3.54    2.56
  11   1  -3   -1.41    3.00
  11   1  -2    6.23    3.04
  11   1  -1   12.92    3.55
  11   1   0   17.08    4.25
  11   1   1    3.66    2.68
  11   1   2    0.89    3.19
  11   1   3   22.22    3.96
  11   1   4   13.60    3.10
  11   1   5    0.68    1.85
  11   1   6   14.73    3.41
  11   1   7    5.54    2.26
  11   1   8    0.24    1.88
  11   1   9    0.70    1.66
  11   1  10    1.13    1.40
  11   2  -8   36.65    4.52
  11   2  -7   -0.12    2.71
  11   2  -6    1.14    1.93
  11   2  -5    8.36    3.11
  11   2  -4   -0.83    2.00
  11   2  -3    2.10    3.10
  11   2  -2    9.61    3.22
  11   2  -1   18.88    3.75
  11   2   0    1.09    2.19
  11   2   1   16.39    3.84
  11   2   2    1.06    2.18
  11   2   3    2.87    3.03
  11   2   4    1.14    2.84
  11   2   5    3.53    2.57
  11   2   6    4.58    2.52
  11   2   7    0.58    1.50
  11   2   8    0.91    1.86
  11   2   9   -1.69    1.08
  11   2  10    0.36    1.62
  11   2  11    1.31    1.72
  11   3  -8   -0.62    2.44
  11   3  -7   -0.17    2.55
  11   3  -6    6.07    2.28
  11   3  -5    0.81    1.97
  11   3  -4    1.94    2.07
  11   3  -3    5.59    2.95
  11   3  -2   11.67    3.02
  11   3  -1   15.71    3.33
  11   3   0    3.50    2.32
  11   3   1    2.82    2.31
  11   3   2   -0.76    2.79
  11   3   3   10.68    2.77
  11   3   4    7.21    2.88
  11   3   5    2.64    2.29
  11   3   6    2.98    2.28
  11   3   7   -0.46    1.38
  11   3   8   -0.20    1.69
  11   3   9    0.79    1.60
  11   3  10   -0.81    1.39
  11   4  -8    7.35    2.74
  11   4  -7    0.14    2.47
  11   4  -6    4.20    2.74
  11   4  -5   14.64    2.97
  11   4  -4    0.82    1.93
  11   4  -3    5.87    2.37
  11   4  -2    2.02    2.87
  11   4  -1   -0.98    2.54
  11   4   0    1.74    2.66
  11   4   1    8.38    3.05
  11   4   2    9.90    3.22
  11   4   3    9.28    2.87
  11   4   4    5.14    2.33
  11   4   5    2.08    2.46
  11   4   6    0.04    2.10
  11   4   7   -0.47    1.69
  11   4   8    0.15    1.57
  11   4   9   -1.09    1.61
  11   4  10    1.19    1.69
  11   5  -8   -0.61    2.45
  11   5  -7    0.16    2.49
  11   5  -6    4.07    2.30
  11   5  -5    4.43    2.84
  11   5  -4    3.48    2.79
  11   5  -3    6.35    2.95
  11   5  -2    4.10    2.42
  11   5  -1    5.31    2.52
  11   5   0   14.35    3.68
  11   5   1    8.79    3.38
  11   5   2    0.91    2.18
  11   5   3   -0.84    1.78
  11   5   4    1.65    2.68
  11   5   5    0.26    2.07
  11   5   6   -1.24    1.22
  11   5   7    0.33    1.30
  11   5   8    0.91    1.74
  11   5   9   -0.19    1.70
  11   5  10   -0.70    1.13
  11   6  -8    5.14    2.82
  11   6  -7    4.06    3.02
  11   6  -6   13.00    3.46
  11   6  -5   13.04    3.56
  11   6  -4    1.58    2.05
  11   6  -3    3.06    2.35
  11   6  -2   12.62    3.66
  11   6  -1    9.83    2.90
  11   6   0    2.37    2.95
  11   6   1   -2.24    2.56
  11   6   2    1.95    2.87
  11   6   3   -1.02    1.76
  11   6   4   -0.90    2.31
  11   6   5   -1.36    1.46
  11   6   6    2.73    2.15
  11   6   7    0.70    1.79
  11   6   8   -0.32    1.71
  11   6   9   -0.60    1.78
  11   6  10   -0.69    1.37
  11   7  -8    0.33    2.76
  11   7  -7   -0.56    2.72
  11   7  -6   14.59    3.13
  11   7  -5   24.73    4.14
  11   7  -4   10.07    3.43
  11   7  -3   10.96    3.48
  11   7  -2    0.84    2.88
  11   7  -1    7.16    2.71
  11   7   0   -0.52    2.86
  11   7   1   -2.83    2.88
  11   7   2   -0.08    2.81
  11   7   3   -1.64    2.54
  11   7   4   -1.09    1.76
  11   7   5    1.57    2.44
  11   7   6    1.32    1.70
  11   7   7   -1.10    1.71
  11   7   8   -2.08    1.67
  11   7   9   -2.14    1.94
  11   8  -7   -1.29    3.15
  11   8  -6   11.47    3.24
  11   8  -5    4.66    3.27
  11   8  -4   -0.94    2.10
  11   8  -3    0.86    2.26
  11   8  -2    8.62    3.66
  11   8  -1   12.06    3.88
  11   8   0    3.28    2.64
  11   8   1   -1.79    2.34
  11   8   2   -0.94    2.29
  11   8   3    0.11    2.16
  11   8   4    0.55    2.01
  11   8   5    2.06    2.65
  11   8   6    0.47    1.71
  11   8   7   -1.12    2.13
  11   8   8   -0.26    2.31
  11   9  -7   -1.13    3.76
  11   9  -6   -1.65    3.60
  11   9  -5    0.03    2.53
  11   9  -4    0.36    3.44
  11   9  -3    4.17    3.85
  11   9  -2    7.27    3.26
  11   9  -1   -1.47    2.60
  11   9   0   43.01    5.93
  11   9   1    2.94    4.15
  11   9   2    0.56    2.87
  11   9   3   -3.03    2.30
  11   9   4   -5.26    2.72
  11   9   5   -0.65    2.88
  11   9   6   -1.47    1.89
  11   9   7   -1.72    2.19
  11  10  -7   -7.19    3.52
  11  10  -6   -5.03    4.95
  11  10  -5   -5.14    4.59
  11  10  -4   -1.57    4.72
  11  10  -3   -0.48    3.61
  11  10  -2   -1.44    3.58
  11  10  -1   -4.53    4.91
  11  10   0   -2.38    3.83
  11  10   1   -8.54    4.63
  11  10   2   -5.03    3.29
  11  10   3   -1.27    3.20
  11  10   4   -2.72    3.55
  11  10   5   -2.91    2.84
  11  10   6   -1.07    2.01
  11  11  -7   -4.45    6.46
  11  11  -6  -15.73    5.50
  11  11  -5  -11.68    5.52
  11  11  -4  -13.32    5.23
  11  11  -3   -7.17    5.80
  11  11  -2   -4.05    6.12
  11  11  -1  -14.29    5.49
  11  11   0   -0.57    4.57
  11  11   1  -13.02    5.49
  11  11   2   -6.34    4.02
  11  11   3   -7.50    3.63
  11  11   4   -3.60    2.95
  11  12  -7  -11.23    7.67
  11  12  -6  -16.35    7.38
  11  12  -5   -6.51    5.53
  11  12  -3   -3.26    5.65
  11  12  -2   -4.43    5.53
  11  12  -1    0.33    8.31
  11  12   0  -17.02    6.98
  11  13  -6  -17.18    7.34
  11  13  -5  -18.12    7.40
  11  13  -4  -13.75    7.66
  11  13  -3  -11.74    5.14
  11  13  -2   -0.16    5.81
 -12  14   1    2.93    2.82
 -12  14   0   15.65    5.10
 -12  14  -1    6.83    4.98
 -12  14  -2   40.45    7.71
 -12  14  -3    2.83    3.41
 -12  14  -4    3.38    4.45
 -12  14  -5    7.76    4.39
 -12  14  -6    2.61    4.16
 -12  14  -7    5.11    3.51
 -12  14  -8    9.85    5.12
 -12  13   5    3.39    2.94
 -12  13   4    0.78    2.67
 -12  13   3    0.44    1.90
 -12  13   2    2.87    3.02
 -12  13   1    0.23    2.28
 -12  13   0    5.62    3.42
 -12  13  -1    4.98    3.34
 -12  13  -2    3.17    3.38
 -12  13  -3    1.19    4.20
 -12  13  -4    3.13    3.77
 -12  13  -5    6.98    4.07
 -12  13  -6    5.97    3.53
 -12  13  -7    5.19    3.94
 -12  13  -8    8.14    4.85
 -12  13  -9   11.01    5.02
 -12  12   7    5.74    3.01
 -12  12   6    1.41    1.97
 -12  12   5    3.54    2.40
 -12  12   4    0.80    1.79
 -12  12   3    0.63    2.51
 -12  12   2    1.45    2.19
 -12  12   1   -1.07    3.12
 -12  12   0    5.43    4.00
 -12  12  -1   -0.52    3.69
 -12  12  -2    9.96    3.92
 -12  12  -3    8.96    4.87
 -12  12  -4    2.58    3.65
 -12  12  -5   -1.09    2.92
 -12  12  -6    2.21    3.52
 -12  12  -7    0.58    3.01
 -12  12  -8    6.67    4.41
 -12  12  -9    6.02    4.08
 -12  12 -10    1.97    3.61
 -12  11   8    1.23    2.44
 -12  11   7    2.36    2.53
 -12  11   6    0.39    2.54
 -12  11   5    2.32    2.75
 -12  11   4    0.80    2.39
 -12  11   3    0.05    1.80
 -12  11   2    2.87    2.78
 -12  11   1   -1.28    2.96
 -12  11   0   -0.89    3.40
 -12  11  -1    1.21    3.81
 -12  11  -2    1.94    3.35
 -12  11  -3   -1.74    4.31
 -12  11  -4    4.65    4.47
 -12  11  -5    2.25    3.22
 -12  11  -6    8.94    4.77
 -12  11  -7    1.60    4.03
 -12  11  -8   -1.26    2.87
 -12  11  -9    5.69    3.70
 -12  11 -10   14.95    4.68
 -12  10   8    0.66    1.90
 -12  10   7    0.84    2.53
 -12  10   6   -1.11    2.28
 -12  10   5    1.75    2.51
 -12  10   4    2.38    2.14
 -12  10   3    2.91    2.65
 -12  10   2    1.76    2.14
 -12  10   1   -1.56    2.85
 -12  10   0    2.23    2.99
 -12  10  -1    4.74    3.61
 -12  10  -2    7.85    4.93
 -12  10  -3   17.01    4.72
 -12  10  -4    8.48    3.83
 -12  10  -5    1.04    2.93
 -12  10  -6    2.31    2.75
 -12  10  -7    0.45    3.93
 -12  10  -8    2.62    3.40
 -12  10  -9   10.51    3.68
 -12  10 -10    6.67    3.91
 -12   9   8    1.85    2.53
 -12   9   7    1.94    2.08
 -12   9   6    3.87    2.66
 -12   9   5    4.48    2.36
 -12   9   4    0.78    2.03
 -12   9   3    4.00    3.04
 -12   9   2    3.06    3.35
 -12   9   1    3.44    3.75
 -12   9   0   28.64    5.95
 -12   9  -1   25.72    5.79
 -12   9  -2   -0.52    2.90
 -12   9  -3    8.03    3.61
 -12   9  -4    3.16    2.94
 -12   9  -5    3.43    3.15
 -12   9  -6   -4.20    2.73
 -12   9  -7    0.95    4.57
 -12   9  -8    8.63    4.35
 -12   9  -9    2.80    3.89
 -12   9 -10    0.89    3.54
 -12   8   8    2.49    2.83
 -12   8   7    2.35    2.93
 -12   8   6    8.11    3.59
 -12   8   5    8.14    3.64
 -12   8   4    4.79    2.79
 -12   8   3    0.39    2.96
 -12   8   2    0.35    3.08
 -12   8   1    0.93    2.62
 -12   8   0   34.43    6.24
 -12   8  -1    4.15    3.07
 -12   8  -2    3.89    4.11
 -12   8  -3    1.44    2.49
 -12   8  -4    2.72    3.19
 -12   8  -5    1.85    4.51
 -12   8  -6    2.69    4.37
 -12   8  -7   -0.93    2.47
 -12   8  -8    6.49    3.44
 -12   8  -9    0.59    3.49
 -12   8 -10   -2.76    2.46
 -12   7   8    1.89    2.16
 -12   7   7   10.01    3.65
 -12   7   6    8.69    3.40
 -12   7   5    5.46    3.20
 -12   7   4    0.34    2.15
 -12   7   3    0.42    3.00
 -12   7   2    0.67    3.18
 -12   7   1   47.46    6.61
 -12   7   0   15.61    3.98
 -12   7  -1    4.16    2.81
 -12   7  -2    1.96    3.03
 -12   7  -3   -1.60    3.96
 -12   7  -4    4.36    3.35
 -12   7  -5    6.36    3.28
 -12   7  -6    1.96    3.80
 -12   7  -7    3.76    2.98
 -12   7  -8    2.82    3.48
 -12   7  -9    2.94    3.95
 -12   7 -10   -0.74    3.72
 -12   6   8    6.10    3.10
 -12   6   7    5.29    2.53
 -12   6   6   -0.10    1.87
 -12   6   5    3.93    2.93
 -12   6   4    4.56    3.13
 -12   6   3   -0.42    2.71
 -12   6   2   -0.68    2.00
 -12   6   1    0.23    2.36
 -12   6   0   -3.10    3.14
 -12   6  -1    0.51    3.17
 -12   6  -2    4.16    3.40
 -12   6  -3    2.72    3.95
 -12   6  -4   25.31    5.33
 -12   6  -5   14.53    4.33
 -12   6  -6    0.76    3.65
 -12   6  -7    6.88    3.45
 -12   6  -8    1.11    2.82
 -12   6  -9    2.83    4.79
 -12   6 -10   -3.45    3.17
 -12   5   8    2.42    2.59
 -12   5   7    0.12    1.76
 -12   5   6   -0.08    1.92
 -12   5   5    0.28    2.05
 -12   5   4   -0.57    2.59
 -12   5   3   -1.62    3.06
 -12   5   2   17.18    4.87
 -12   5   1   -3.03    3.49
 -12   5   0    1.13    3.83
 -12   5  -1    0.80    2.48
 -12   5  -2    7.33    3.45
 -12   5  -3   14.92    4.18
 -12   5  -4   14.04    3.95
 -12   5  -5    2.15    3.08
 -12   5  -6    3.76    4.12
 -12   5  -7    6.46    4.54
 -12   5  -8   -1.19    3.15
 -12   5  -9    1.73    3.08
  12  -5  10    3.13    2.32
 -12   4   8    0.60    2.73
 -12   4   7    1.08    2.85
 -12   4   6    0.79    2.91
 -12   4   5    0.04    3.02
 -12   4   4    7.87    3.00
 -12   4   3    9.05    3.02
 -12   4   2   16.51    4.33
 -12   4   1   -1.97    2.27
 -12   4   0    2.69    2.93
 -12   4  -1   -0.51    3.62
 -12   4  -2    7.91    4.03
 -12   4  -3   -0.38    3.76
 -12   4  -4   10.20    4.55
 -12   4  -5   12.14    4.51
 -12   4  -6    3.05    4.02
 -12   4  -7   -1.30    3.45
  12  -4   9   -0.20    1.58
  12  -4  10    0.38    2.30
 -12   3   8   -0.45    2.30
 -12   3   7    2.22    2.65
 -12   3   6    2.18    2.04
 -12   3   5   11.29    3.71
 -12   3   4   12.44    3.42
 -12   3   3   12.75    4.04
 -12   3   2    0.13    3.21
 -12   3   1   -0.99    3.36
 -12   3   0   24.02    4.76
 -12   3  -1    2.18    3.70
 -12   3  -2    1.09    2.84
 -12   3  -3   19.95    5.02
 -12   3  -4   16.24    5.25
 -12   3  -5    5.21    4.29
 -12   3  -6    1.59    3.13
  12  -3   7   -2.33    1.65
  12  -3   8    1.50    2.02
  12  -3   9    3.72    2.38
  12  -3  10    4.70    2.42
  12  -3  11   -0.53    1.30
 -12   2   8    1.65    2.40
 -12   2   7    0.09    2.35
 -12   2   6   -0.55    2.47
 -12   2   5   -2.50    2.34
 -12   2   4    1.52    2.36
 -12   2   3    2.34    3.07
 -12   2   2    0.60    3.26
 -12   2   1   53.31    6.78
 -12   2   0  101.32    9.08
 -12   2  -1    8.10    4.94
 -12   2  -2    0.43    3.43
 -12   2  -3   -2.35    2.58
 -12   2  -4    4.45    3.50
  12  -2   5    0.00    2.13
  12  -2   6    3.04    2.86
  12  -2   7    9.77    2.93
  12  -2   8   10.97    3.15
  12  -2   9    5.14    2.56
  12  -2  10    1.81    1.96
  12  -2  11    5.49    2.30
 -12   1   8    7.94    3.42
 -12   1   7    0.36    2.70
 -12   1   6    4.22    3.13
 -12   1   5    2.45    3.08
 -12   1   4   -0.54    3.52
 -12   1   3    2.63    3.17
 -12   1   2   -2.33    4.04
 -12   1   1   18.27    4.28
 -12   1   0    5.42    3.27
 -12   1  -1   -2.98    3.86
  12  -1   2   12.45    3.78
  12  -1   3    5.17    3.04
  12  -1   4   -0.74    2.29
  12  -1   5    1.01    2.09
  12  -1   6    1.86    2.78
  12  -1   7    6.80    3.30
  12  -1   8    3.67    2.33
  12  -1   9    9.04    2.48
  12  -1  10    0.54    1.33
 -12   0   8    0.87    1.96
 -12   0   7    7.49    3.30
 -12   0   6   13.07    3.83
 -12   0   5   56.80    6.35
 -12   0   4   44.65    6.15
  12   0  -2    7.84    3.31
  12   0  -1    1.72    2.71
  12   0   0   -3.30    3.28
  12   0   1    9.59    3.50
  12   0   2   58.46    6.95
  12   0   3    9.61    3.29
  12   0   4    4.52    2.80
  12   0   5    0.50    2.08
  12   0   6    2.80    1.95
  12   0   7    9.44    2.98
  12   0   8   -0.38    1.36
  12   0   9    7.61    2.54
  12   0  10   -0.15    1.57
  12   0  11   -0.47    1.57
  12   1  -8   59.39    5.90
  12   1  -7   74.84    6.64
  12   1  -6   11.63    3.80
  12   1  -5    2.10    3.32
  12   1  -4   -1.05    3.34
  12   1  -3    1.90    2.54
  12   1  -2   12.35    4.22
  12   1  -1   -1.53    3.26
  12   1   0   16.71    4.37
  12   1   1    3.18    2.86
  12   1   2   73.80    7.49
  12   1   3   24.28    4.18
  12   1   4    0.17    2.06
  12   1   5    5.51    2.52
  12   1   6    5.61    2.40
  12   1   7    1.87    2.29
  12   1   8   -0.35    1.14
  12   1   9   -0.42    1.48
  12   1  10   -1.09    1.55
  12   1  11    0.92    1.25
  12   2  -8    5.60    2.41
  12   2  -7    8.08    3.54
  12   2  -6    1.95    2.40
  12   2  -5    4.91    2.79
  12   2  -4    0.21    2.44
  12   2  -3    4.80    3.63
  12   2  -2    9.19    3.19
  12   2  -1   -0.17    2.20
  12   2   0    3.24    2.50
  12   2   1    2.34    2.49
  12   2   2    4.94    3.30
  12   2   3    6.74    2.82
  12   2   4    1.92    2.23
  12   2   5    1.19    1.86
  12   2   6    5.62    2.10
  12   2   7    0.32    1.37
  12   2   8    0.13    1.74
  12   2   9    0.54    1.33
  12   2  10    2.66    1.90
  12   3  -8    1.81    2.68
  12   3  -7   -0.63    2.80
  12   3  -6    2.58    2.87
  12   3  -5   -0.32    2.74
  12   3  -4   -1.79    2.69
  12   3  -3    0.72    2.32
  12   3  -2    6.34    3.34
  12   3  -1   11.23    3.83
  12   3   0    4.20    3.39
  12   3   1   -0.42    2.99
  12   3   2   19.97    3.73
  12   3   3    7.29    2.66
  12   3   4    3.67    2.12
  12   3   5    1.04    2.11
  12   3   6    0.88    2.18
  12   3   7    1.23    1.81
  12   3   8    0.33    1.24
  12   3   9    1.42    1.73
  12   3  10   -0.14    1.04
  12   4  -7    6.32    3.09
  12   4  -6    0.07    2.78
  12   4  -5    5.52    2.46
  12   4  -4    7.25    2.68
  12   4  -3    0.05    2.91
  12   4  -2    4.40    2.34
  12   4  -1   16.05    3.91
  12   4   0    7.75    3.19
  12   4   1    9.38    3.21
  12   4   2   14.62    3.68
  12   4   3    4.06    2.43
  12   4   4    2.89    2.73
  12   4   5    0.59    2.43
  12   4   6   -0.69    1.89
  12   4   7   -2.03    1.51
  12   4   8    0.33    1.56
  12   4   9   -0.10    1.41
  12   4  10   -0.92    1.33
  12   5  -7    1.53    2.84
  12   5  -6   32.52    4.54
  12   5  -5   36.48    4.79
  12   5  -4   29.79    4.62
  12   5  -3    2.57    3.05
  12   5  -2    7.99    2.93
  12   5  -1   -4.05    2.58
  12   5   0    7.12    3.51
  12   5   1    4.40    3.45
  12   5   2    0.12    2.84
  12   5   3    7.05    2.62
  12   5   4   -0.66    2.42
  12   5   5   -1.82    1.29
  12   5   6   -0.71    1.56
  12   5   7    1.37    1.65
  12   5   8    0.30    1.56
  12   5   9    0.85    1.24
  12   5  10   -0.18    1.64
  12   6  -7   22.83    4.26
  12   6  -6   22.17    3.78
  12   6  -5   11.17    3.61
  12   6  -4   -1.43    2.91
  12   6  -3    2.61    3.08
  12   6  -2    1.38    2.18
  12   6  -1    5.23    3.46
  12   6   0    7.42    3.66
  12   6   1    0.47    2.11
  12   6   2   -1.33    1.75
  12   6   3   -1.69    2.44
  12   6   4    0.47    1.78
  12   6   5    1.42    2.24
  12   6   6    0.27    1.35
  12   6   7    0.33    1.31
  12   6   8    0.40    1.27
  12   6   9   -0.29    1.14
  12   7  -7    3.26    2.99
  12   7  -6    8.32    3.35
  12   7  -5    6.63    3.24
  12   7  -4    3.74    3.15
  12   7  -3   -2.21    2.80
  12   7  -2    3.77    2.47
  12   7  -1    5.10    3.36
  12   7   0    4.36    2.57
  12   7   1   -0.77    2.10
  12   7   2   -2.47    1.91
  12   7   3   -0.65    1.87
  12   7   4   -1.75    1.47
  12   7   5    1.81    2.23
  12   7   6    1.42    2.08
  12   7   7   -0.12    1.26
  12   7   8   -0.13    1.22
  12   8  -7    5.82    3.32
  12   8  -6    1.83    2.46
  12   8  -5   -3.05    2.90
  12   8  -4    0.42    3.09
  12   8  -3    5.13    3.51
  12   8  -2   31.32    5.04
  12   8  -1    0.54    2.39
  12   8   0   17.00    4.33
  12   8   1   -2.98    2.24
  12   8   2    5.71    2.98
  12   8   3    0.18    2.13
  12   8   4    0.41    2.63
  12   8   5   -0.40    1.67
  12   8   6   -1.10    1.93
  12   8   7   -0.19    1.48
  12   9  -7   -3.79    3.70
  12   9  -6   -2.08    3.50
  12   9  -5    4.73    3.09
  12   9  -4    0.26    3.70
  12   9  -3    1.58    3.72
  12   9  -2   -2.33    2.66
  12   9  -1   -1.08    3.77
  12   9   0    4.36    4.14
  12   9   1    3.97    4.29
  12   9   2   -0.89    3.83
  12   9   3   -3.92    3.14
  12   9   4   -0.61    2.93
  12   9   5   -1.83    2.36
  12  10  -7  -12.65    4.38
  12  10  -6   -5.91    3.49
  12  10  -5   -7.09    4.43
  12  10  -4    1.26    3.51
  12  10  -3   -6.12    3.12
  12  10  -2    0.26    3.59
  12  10  -1   -8.66    4.34
  12  10   0   -1.88    3.75
  12  10   1   -6.23    4.86
  12  10   2   -6.11    4.96
  12  10   3   -7.46    4.24
  12  11  -7   -9.69    4.20
  12  11  -6  -16.47    5.58
  12  11  -5  -16.36    5.50
  12  11  -4   -9.76    5.88
  12  11  -3   -6.04    4.18
  12  11  -2   -6.83    4.03
  12  11  -1    8.32    7.19
  12  11   0   -1.84    4.59
  12  11   1  -11.58    5.94
  12  12  -7   -9.12    5.57
  12  12  -6  -12.43    5.17
  12  12  -4   -7.32    7.63
  12  12  -3   -9.15    5.11
  12  12  -2  -10.43    5.16
 -13  13   3   -0.07    1.77
 -13  13   2    0.49    2.50
 -13  13   1    0.26    2.44
 -13  13   0   -0.07    2.25
 -13  13  -1    0.36    3.16
 -13  13  -2   -1.67    3.07
 -13  13  -3    9.66    5.55
 -13  13  -4    6.53    3.95
 -13  13  -5    4.55    5.15
 -13  13  -6    5.48    4.95
 -13  13  -7    6.27    4.93
 -13  12   6    1.35    2.12
 -13  12   5   -0.19    1.50
 -13  12   4    1.76    2.28
 -13  12   3    0.69    2.39
 -13  12   2    1.24    1.91
 -13  12   1    3.06    2.74
 -13  12   0    2.05    3.72
 -13  12  -1   -0.20    3.07
 -13  12  -2    2.22    3.94
 -13  12  -3    6.30    5.05
 -13  12  -4    0.84    3.81
 -13  12  -5    1.94    4.54
 -13  12  -6    4.46    4.71
 -13  12  -7    4.62    4.53
 -13  12  -8    4.73    4.20
 -13  12  -9   14.85    6.20
 -13  11   7    1.70    2.04
 -13  11   6    1.41    1.70
 -13  11   5    1.66    1.83
 -13  11   4   -0.92    1.51
 -13  11   3    2.39    2.60
 -13  11   2    0.49    2.04
 -13  11   1    0.03    3.12
 -13  11   0   -2.30    3.70
 -13  11  -1    0.42    3.02
 -13  11  -2    2.46    3.45
 -13  11  -3    2.50    4.67
 -13  11  -4    1.05    3.27
 -13  11  -5    8.91    3.93
 -13  11  -6    2.23    3.43
 -13  11  -7   12.97    5.51
 -13  11  -8    8.24    5.09
 -13  11  -9    8.24    4.56
 -13  11 -10    6.92    3.72
 -13  10   8    3.01    2.79
 -13  10   7    0.73    2.07
 -13  10   6    0.05    2.41
 -13  10   5    0.85    1.64
 -13  10   4    0.70    2.01
 -13  10   3   -1.10    2.51
 -13  10   2    1.37    2.43
 -13  10   1   -0.37    2.42
 -13  10   0    0.28    2.82
 -13  10  -1    2.37    3.20
 -13  10  -2   36.77    6.97
 -13  10  -3    3.67    3.61
 -13  10  -4    2.85    4.30
 -13  10  -5   -0.91    3.93
 -13  10  -6    1.46    4.54
 -13  10  -7    3.66    3.73
 -13  10  -8    4.28    4.50
 -13  10  -9    0.88    2.99
 -13  10 -10   -3.07    2.83
 -13   9   8    4.53    3.07
 -13   9   7    3.96    2.78
 -13   9   6    3.05    2.10
 -13   9   5    4.16    2.80
 -13   9   4    0.45    2.42
 -13   9   3    0.33    1.85
 -13   9   2    1.12    3.15
 -13   9   1   -0.51    3.32
 -13   9   0   18.12    5.14
 -13   9  -1    6.97    3.51
 -13   9  -2    3.63    2.99
 -13   9  -3    2.28    3.32
 -13   9  -4    8.47    4.73
 -13   9  -5   -0.74    4.60
 -13   9  -6    2.28    4.79
 -13   9  -7   -0.60    2.93
 -13   9  -8   -0.57    4.11
 -13   9  -9    4.71    4.01
 -13   9 -10    8.01    4.52
 -13   8   8    4.26    2.77
 -13   8   7    2.81    2.23
 -13   8   6    4.10    3.02
 -13   8   5    1.32    1.89
 -13   8   4   -0.91    2.41
 -13   8   3    4.83    3.03
 -13   8   2    1.14    3.06
 -13   8   1    5.57    3.82
 -13   8   0   12.78    4.47
 -13   8  -1    4.33    3.32
 -13   8  -2   -1.55    2.76
 -13   8  -3   -1.52    3.44
 -13   8  -4    2.71    3.57
 -13   8  -5   23.27    5.02
 -13   8  -6    0.23    2.78
 -13   8  -7    5.80    5.03
 -13   8  -8    1.35    2.98
 -13   8  -9    2.00    4.01
 -13   8 -10   -0.28    3.98
 -13   7   8    2.78    2.45
 -13   7   7    3.23    2.79
 -13   7   5   -0.39    1.68
 -13   7   4    3.08    2.83
 -13   7   3    2.71    2.12
 -13   7   2    1.44    2.86
 -13   7   1   17.63    4.56
 -13   7   0   -2.18    3.36
 -13   7  -1   -1.45    3.04
 -13   7  -2    4.53    4.70
 -13   7  -3    7.52    4.71
 -13   7  -4    3.13    3.08
 -13   7  -5    9.82    5.00
 -13   7  -6    1.45    4.15
 -13   7  -7    3.64    3.41
 -13   7  -8   -2.53    3.89
 -13   7  -9    1.22    4.64
 -13   7 -10    1.70    4.89
 -13   6   8    6.20    2.95
 -13   6   7    0.64    2.54
 -13   6   6    1.21    1.98
 -13   6   5   -0.93    2.48
 -13   6   4    2.76    2.81
 -13   6   3    2.60    3.12
 -13   6   2    2.75    3.10
 -13   6   1    3.10    3.26
 -13   6   0    5.07    4.63
 -13   6  -1   -0.83    3.91
 -13   6  -2    4.91    4.10
 -13   6  -3   11.56    4.32
 -13   6  -4   18.54    4.64
 -13   6  -5    4.78    3.31
 -13   6  -6   -0.23    4.02
 -13   6  -7    0.66    3.41
 -13   6  -8    2.45    5.10
 -13   6  -9   -0.57    2.75
 -13   6 -10    1.86    2.99
 -13   5   8    2.46    3.00
 -13   5   7    0.10    1.94
 -13   5   6   -0.42    1.92
 -13   5   5    1.04    2.06
 -13   5   4    2.44    3.04
 -13   5   3   -0.02    2.23
 -13   5   2    1.65    2.37
 -13   5   1    0.45    2.49
 -13   5   0   -1.52    2.57
 -13   5  -1   22.59    5.61
 -13   5  -2   12.78    4.15
 -13   5  -3   16.09    4.42
 -13   5  -4    3.72    3.55
 -13   5  -5   -2.62    2.82
 -13   5  -6    7.17    4.99
 -13   5  -7    2.98    5.57
 -13   5  -8   -3.91    3.71
  13  -5  10    0.25    1.85
 -13   4   8    0.07    2.41
 -13   4   7    3.41    2.65
 -13   4   6    3.45    2.27
 -13   4   5    2.03    2.64
 -13   4   4   -0.08    2.58
 -13   4   3   -0.97    2.95
 -13   4   2   -1.27    2.26
 -13   4   1   -2.01    2.23
 -13   4   0    0.00    3.62
 -13   4  -1   11.48    4.09
 -13   4  -2    3.48    4.35
 -13   4  -3    1.71    3.29
 -13   4  -4   -2.76    3.27
 -13   4  -5   -2.05    5.40
 -13   4  -6    3.55    4.35
 -13   4  -7    0.30    3.13
  13  -4   8    1.77    2.23
  13  -4   9   -0.09    1.51
  13  -4  10    0.38    1.52
 -13   3   8   -0.35    1.64
 -13   3   7    2.45    2.61
 -13   3   6   -0.36    2.29
 -13   3   5    3.05    2.77
 -13   3   4   -1.68    1.65
 -13   3   3   -2.11    2.59
 -13   3   2    3.41    3.30
 -13   3   1    1.30    3.46
 -13   3   0    0.04    2.73
 -13   3  -1    0.52    4.07
 -13   3  -2   17.25    5.39
 -13   3  -3   15.94    6.66
 -13   3  -4    0.96    4.27
 -13   3  -5   -5.79    4.25
  13  -3   6   -1.77    2.44
  13  -3   7   -0.61    1.51
  13  -3   8    4.57    2.59
  13  -3   9    2.42    2.27
  13  -3  10    1.80    2.21
 -13   2   8   -0.90    2.44
 -13   2   7    3.99    2.90
 -13   2   6   10.24    3.75
 -13   2   5    1.80    2.96
 -13   2   4    0.32    2.25
 -13   2   3    5.26    3.55
 -13   2   2    3.74    4.02
 -13   2   1   -0.58    4.07
 -13   2   0    1.40    5.00
 -13   2  -1    8.91    3.74
 -13   2  -2   10.29    4.92
 -13   2  -3   -2.69    2.94
  13  -2   4   -0.19    2.51
  13  -2   5    8.63    3.12
  13  -2   6    2.09    2.31
  13  -2   7    3.84    2.60
  13  -2   8    1.73    1.87
  13  -2   9    1.89    2.15
  13  -2  10    1.89    1.93
 -13   1   8    6.64    3.60
 -13   1   7   11.28    4.30
 -13   1   6   43.33    6.61
 -13   1   5   11.95    4.53
 -13   1   4   11.72    4.33
 -13   1   3   23.34    5.09
 -13   1   2   -1.24    2.22
 -13   1   1    0.52    2.91
  13  -1   1   -1.01    3.73
  13  -1   2   -1.05    2.63
  13  -1   3   -1.44    2.41
  13  -1   4   16.53    4.72
  13  -1   5    5.52    3.16
  13  -1   6    1.33    2.61
  13  -1   7   -0.15    1.56
  13  -1   8    3.43    2.32
  13  -1   9    0.10    1.38
  13  -1  10    0.90    1.84
  13   0  -7   34.52    5.16
  13   0  -6  108.53    8.40
  13   0  -5   18.13    4.62
  13   0  -4    0.35    2.64
  13   0  -3   33.01    5.59
  13   0  -2   16.21    4.11
  13   0  -1    9.39    3.61
  13   0   0   -0.04    2.72
  13   0   1    3.50    4.03
  13   0   2    5.63    3.27
  13   0   3    1.20    3.26
  13   0   4   13.97    4.38
  13   0   5    2.34    2.13
  13   0   6   10.22    3.32
  13   0   7    1.80    2.11
  13   0   8    0.95    1.52
  13   0   9    0.20    1.77
  13   0  10   -0.08    1.04
  13   0  11    0.80    1.33
  13   1  -7    5.12    3.34
  13   1  -6    3.20    2.59
  13   1  -5   13.06    3.44
  13   1  -4   22.19    4.20
  13   1  -3   26.23    5.19
  13   1  -2   -1.12    3.47
  13   1  -1    0.57    2.64
  13   1   0    0.06    2.49
  13   1   1   -0.53    3.70
  13   1   2   11.10    4.49
  13   1   3    6.16    3.50
  13   1   4    1.68    2.27
  13   1   5    2.61    2.36
  13   1   6    2.05    1.91
  13   1   7   -0.47    1.25
  13   1   8   -0.37    1.53
  13   1   9    0.69    1.50
  13   1  10    1.13    1.79
  13   2  -7    3.64    3.53
  13   2  -6   -1.86    3.42
  13   2  -5    1.30    2.62
  13   2  -4    2.89    3.78
  13   2  -3   17.30    4.75
  13   2  -2    1.83    3.38
  13   2  -1    0.11    2.31
  13   2   0    3.05    2.61
  13   2   1    3.20    2.75
  13   2   2    9.96    3.89
  13   2   3   -0.82    2.09
  13   2   4    1.73    2.92
  13   2   5    8.41    3.08
  13   2   6    1.64    1.95
  13   2   7    1.05    1.78
  13   2   8    2.01    1.78
  13   2   9    0.87    1.72
  13   2  10    1.46    1.69
  13   3  -7   -1.23    2.16
  13   3  -6    1.41    3.33
  13   3  -5    1.60    3.25
  13   3  -4    9.24    3.98
  13   3  -3   21.92    4.14
  13   3  -2    2.89    3.43
  13   3  -1    2.74    2.62
  13   3   0    2.11    2.68
  13   3   1    8.46    3.22
  13   3   2    6.09    3.49
  13   3   3   -0.62    1.81
  13   3   4   -0.45    2.23
  13   3   5    1.47    1.92
  13   3   6   -0.39    1.35
  13   3   7    1.05    1.39
  13   3   8   -0.91    0.96
  13   3   9    1.22    1.58
  13   3  10   -0.54    1.20
  13   4  -7   -2.22    2.88
  13   4  -6   12.48    3.89
  13   4  -5   11.58    3.76
  13   4  -4    5.12    3.48
  13   4  -3    4.76    2.62
  13   4  -2   -3.24    2.92
  13   4  -1    4.63    2.60
  13   4   0    9.34    2.93
  13   4   1    2.83    2.42
  13   4   2    4.46    2.61
  13   4   3   -0.82    2.80
  13   4   4    0.16    1.90
  13   4   5    0.29    2.26
  13   4   6    0.45    1.91
  13   4   7    1.20    1.71
  13   4   8   11.46    2.78
  13   4   9    0.68    1.38
  13   5  -7    6.54    3.41
  13   5  -6   13.39    3.30
  13   5  -5    7.32    3.42
  13   5  -4    0.33    3.11
  13   5  -3   -1.10    2.27
  13   5  -2    3.07    2.65
  13   5  -1   12.01    3.44
  13   5   0    7.00    3.65
  13   5   1   -0.66    3.21
  13   5   2   -2.04    2.89
  13   5   3    1.21    2.08
  13   5   4    1.16    2.64
  13   5   5   -0.48    1.32
  13   5   6    0.91    1.75
  13   5   7    1.86    1.78
  13   5   8    1.01    1.48
  13   6  -7    3.89    3.27
  13   6  -6    2.90    2.50
  13   6  -5   -5.19    2.87
  13   6  -4    2.02    3.26
  13   6  -3   -2.54    3.02
  13   6  -2    1.75    2.45
  13   6  -1   15.00    4.32
  13   6   0   25.61    4.41
  13   6   1   -0.25    2.32
  13   6   2    0.82    2.17
  13   6   3    0.66    2.74
  13   6   4    2.33    2.44
  13   6   5   -0.10    1.33
  13   6   6    0.48    1.29
  13   6   7   -0.03    1.35
  13   7  -7   -4.96    2.80
  13   7  -6   -1.98    2.96
  13   7  -5    0.90    3.23
  13   7  -4    4.18    3.22
  13   7  -3    3.35    3.26
  13   7  -2   10.95    3.87
  13   7  -1    4.35    2.75
  13   7   0    2.98    3.42
  13   7   1   -0.85    3.15
  13   7   2   -2.20    3.10
  13   7   3    1.78    3.08
  13   7   4   -0.45    1.65
  13   7   5    0.97    2.08
  13   7   6    0.47    1.34
  13   8  -7   -1.59    2.34
  13   8  -6    1.27    3.35
  13   8  -5    2.40    2.59
  13   8  -4    0.25    3.55
  13   8  -3    1.53    2.71
  13   8  -2    1.75    2.69
  13   8  -1   -1.48    3.38
  13   8   0   -0.87    2.41
  13   8   1    3.82    3.05
  13   8   2   14.02    4.30
  13   8   3    3.70    3.27
  13   8   4   -0.10    1.80
  13   8   5   -1.04    2.03
  13   9  -7   -3.22    3.79
  13   9  -6   -0.82    3.77
  13   9  -5   -3.38    3.79
  13   9  -4   -2.07    2.74
  13   9  -3    0.34    2.81
  13   9  -2   -1.63    3.89
  13   9  -1   -2.12    3.88
  13   9   0    0.17    2.91
  13   9   1   -0.35    3.08
  13   9   2   -4.98    3.68
  13   9   3   -4.37    3.06
  13  10  -7   -7.62    4.53
  13  10  -6   -3.37    3.31
  13  10  -5   -4.61    4.46
  13  10  -4   -6.09    4.37
  13  10  -3   -8.30    4.44
  13  10  -2   -6.94    4.55
  13  10  -1    3.43    5.14
  13  10   0  -10.93    4.68
  13  11  -6  -11.56    6.10
  13  11  -5   -8.36    6.02
  13  11  -3   -8.87    5.92
 -14  12   1    1.87    2.24
 -14  12   0    3.20    3.39
 -14  12  -1   -1.13    4.14
 -14  12  -2    2.63    3.81
 -14  12  -3    8.58    5.38
 -14  12  -4    0.63    4.86
 -14  11   5    1.97    1.92
 -14  11   4   -0.10    1.48
 -14  11   3    0.55    2.55
 -14  11   2   -0.75    1.69
 -14  11   1    1.18    3.17
 -14  11   0    0.74    3.37
 -14  11  -1   -0.70    3.84
 -14  11  -2    0.32    3.37
 -14  11  -3   13.71    5.47
 -14  11  -4    9.64    4.71
 -14  11  -5    1.23    4.70
 -14  11  -6    4.88    5.65
 -14  11  -7    3.43    5.25
 -14  11  -8    1.76    3.41
 -14  10   7    2.94    2.70
 -14  10   6    0.51    1.67
 -14  10   5    0.76    1.57
 -14  10   4    0.84    2.37
 -14  10   3   -0.31    2.07
 -14  10   2   -0.16    1.83
 -14  10   1    1.97    2.90
 -14  10   0    2.33    3.02
 -14  10  -1    6.04    3.32
 -14  10  -2    1.39    4.19
 -14  10  -3   -5.27    2.88
 -14  10  -4   -2.27    4.63
 -14  10  -5    8.54    5.84
 -14  10  -6    6.14    5.52
 -14  10  -7    2.43    4.51
 -14  10  -8    6.59    5.08
 -14  10  -9    6.83    4.91
 -14   9   7    4.03    2.77
 -14   9   6    3.27    2.61
 -14   9   5    2.01    2.72
 -14   9   4    0.02    2.44
 -14   9   3    2.01    2.45
 -14   9   2    2.77    2.78
 -14   9   1   -0.32    2.88
 -14   9   0    4.13    3.79
 -14   9  -1   -0.75    3.58
 -14   9  -2   -0.34    3.62
 -14   9  -3    7.08    5.63
 -14   9  -4   -0.14    4.95
 -14   9  -5    1.21    3.15
 -14   9  -6    6.13    3.94
 -14   9  -7   -1.91    4.56
 -14   9  -8   -4.72    3.94
 -14   9  -9    6.18    4.81
 -14   9 -10   -0.38    3.78
 -14   8   7    1.15    1.77
 -14   8   6    2.45    1.93
 -14   8   5    1.60    1.72
 -14   8   4    1.78    2.44
 -14   8   3    1.19    2.32
 -14   8   2    0.50    2.78
 -14   8   1    6.27    3.68
 -14   8   0    3.33    4.12
 -14   8  -1   -2.44    4.38
 -14   8  -2    0.16    3.64
 -14   8  -3    9.13    5.30
 -14   8  -4    2.65    4.17
 -14   8  -5    3.00    3.82
 -14   8  -6    2.40    4.62
 -14   8  -7    5.66    5.01
 -14   8  -8    2.55    3.58
 -14   8  -9    2.80    4.77
 -14   8 -10    7.14    6.61
 -14   7   8    3.59    2.91
 -14   7   7    3.65    2.75
 -14   7   6    1.32    2.50
 -14   7   5    1.02    2.26
 -14   7   4    3.25    3.00
 -14   7   3    0.34    2.03
 -14   7   2   -0.48    3.16
 -14   7   1    1.00    3.79
 -14   7   0   -0.30    3.88
 -14   7  -1    1.54    4.12
 -14   7  -2    2.52    3.04
 -14   7  -3    4.13    4.59
 -14   7  -4    4.32    5.19
 -14   7  -5   -2.58    4.01
 -14   7  -6    1.12    4.72
 -14   7  -7    7.29    4.17
 -14   7  -8    5.09    5.46
 -14   7  -9   -1.25    5.59
 -14   7 -10   -2.36    4.54
 -14   6   8    3.81    3.16
 -14   6   7   -0.25    2.46
 -14   6   6    1.32    1.98
 -14   6   5    2.22    2.93
 -14   6   4    1.86    2.64
 -14   6   3    1.55    2.20
 -14   6   2   -0.31    1.94
 -14   6   1    0.61    2.40
 -14   6   0    2.07    3.15
 -14   6  -1   -2.09    2.68
 -14   6  -2    2.28    4.34
 -14   6  -3   80.54    8.97
 -14   6  -4   11.43    4.53
 -14   6  -5   -0.93    3.29
 -14   6  -6    1.72    3.94
 -14   6  -7   -2.55    5.73
 -14   6  -8    0.66    3.22
 -14   6  -9   -3.34    4.60
  14  -6  10    1.35    1.89
 -14   5   8    1.44    2.59
 -14   5   7    0.74    2.34
 -14   5   6    1.54    2.47
 -14   5   5    0.41    1.94
 -14   5   4   -3.00    2.19
 -14   5   3    2.06    2.94
 -14   5   2   -1.96    2.86
 -14   5   1   -0.20    3.50
 -14   5   0   -1.79    3.48
 -14   5  -1    7.98    3.67
 -14   5  -2   18.08    5.45
 -14   5  -3   11.02    4.58
 -14   5  -4    2.82    3.82
 -14   5  -5    1.72    4.87
 -14   5  -6   -3.75    3.73
 -14   5  -7    3.63    3.44
  14  -5   9    0.71    1.58
  14  -5  10    1.40    2.07
 -14   4   8    0.77    1.76
 -14   4   7   -3.05    2.29
 -14   4   6   11.92    3.83
 -14   4   5    2.36    2.85
 -14   4   4   -1.22    1.83
 -14   4   3    1.49    2.74
 -14   4   2    0.18    2.90
 -14   4   1   -0.98    3.28
 -14   4   0   10.67    4.80
 -14   4  -1    0.57    3.17
 -14   4  -2   14.05    5.72
 -14   4  -3    7.22    4.84
 -14   4  -4    0.48    5.86
 -14   4  -5   -0.73    4.40
 -14   4  -6    0.88    3.50
  14  -4   7    0.80    1.62
  14  -4   8    2.39    2.31
  14  -4   9    0.70    1.61
  14  -4  10    0.83    1.88
 -14   3   8    1.11    2.65
 -14   3   7    2.24    2.76
 -14   3   6    8.59    3.39
 -14   3   5    4.21    2.62
 -14   3   4    1.51    2.90
 -14   3   3    0.82    2.32
 -14   3   2    0.64    3.21
 -14   3   1    1.52    3.78
 -14   3   0    4.82    4.70
 -14   3  -1   20.40    6.23
 -14   3  -2   12.31    6.64
 -14   3  -3   -1.39    3.15
 -14   3  -4   -0.95    3.51
  14  -3   5    1.62    2.93
  14  -3   6    4.06    2.62
  14  -3   7    2.45    1.99
  14  -3   8    2.28    2.14
  14  -3   9    1.31    1.79
  14  -3  10    1.51    1.92
 -14   2   8   16.81    4.95
 -14   2   7   17.27    4.91
 -14   2   6   11.16    4.35
 -14   2   5    2.11    3.43
 -14   2   4    1.35    3.76
 -14   2   3   -0.61    2.89
 -14   2   2   -1.87    2.74
 -14   2   1    0.24    2.77
 -14   2   0    0.31    2.98
 -14   2  -1    0.83    3.63
  14  -2   3    2.48    2.86
  14  -2   4    8.92    3.48
  14  -2   5    3.57    2.65
  14  -2   6    3.58    2.21
  14  -2   7    0.25    1.64
  14  -2   8    0.50    2.06
  14  -2   9    0.67    1.50
  14  -2  10    0.63    1.76
 -14   1   8    6.34    3.62
 -14   1   7    3.07    2.87
 -14   1   6    0.80    2.47
 -14   1   5   -1.05    2.13
 -14   1   4   -3.85    2.86
 -14   1   3   -0.87    3.48
  14  -1  -1   19.14    5.40
  14  -1   0    3.65    4.30
  14  -1   1    1.03    3.94
  14  -1   2    1.56    3.03
  14  -1   3   15.85    5.07
  14  -1   4   20.68    4.88
  14  -1   5    0.60    2.07
  14  -1   6    1.36    1.79
  14  -1   7    1.33    2.10
  14  -1   8   -0.41    1.54
  14  -1   9    0.53    1.87
  14  -1  10    0.69    1.71
  14   0  -7    2.60    2.70
  14   0  -6    2.51    3.62
  14   0  -5   21.66    4.94
  14   0  -4   16.35    4.24
  14   0  -3   55.10    7.10
  14   0  -2   31.58    5.51
  14   0  -1    7.01    3.71
  14   0   0    3.15    3.06
  14   0   1   -1.29    2.56
  14   0   2    0.70    3.56
  14   0   3   15.82    4.46
  14   0   4   15.40    4.49
  14   0   5    1.78    2.63
  14   0   6    0.02    2.01
  14   0   7   -0.28    1.92
  14   0   8   -0.52    1.30
  14   0   9   -1.02    1.44
  14   0  10   -0.05    1.29
  14   1  -7    5.36    2.85
  14   1  -6   40.38    5.68
  14   1  -5   47.70    6.18
  14   1  -4    2.34    2.93
  14   1  -3   14.34    4.74
  14   1  -2    1.39    3.01
  14   1  -1   15.29    5.06
  14   1   0    2.50    4.07
  14   1   1    1.07    4.12
  14   1   2    1.25    2.50
  14   1   3    5.44    3.59
  14   1   4    0.26    2.15
  14   1   5   -0.79    1.69
  14   1   6    1.36    1.72
  14   1   7    0.59    1.34
  14   1   8   42.18    4.90
  14   1   9   -0.13    1.48
  14   1  10    0.61    1.20
  14   2  -7    5.65    3.53
  14   2  -6    3.50    3.58
  14   2  -5   -1.51    3.47
  14   2  -4    1.20    3.68
  14   2  -3    0.70    2.62
  14   2  -2    3.15    3.75
  14   2  -1   -0.87    3.41
  14   2   0   -0.48    2.47
  14   2   1   -0.08    3.51
  14   2   2    1.50    3.52
  14   2   3    0.28    2.40
  14   2   4    4.80    3.24
  14   2   5    7.47    3.01
  14   2   6    0.32    1.40
  14   2   7    0.13    1.33
  14   2   8    1.66    1.68
  14   2   9    0.20    1.44
  14   3  -7    6.88    2.80
  14   3  -6    1.35    3.58
  14   3  -5    5.44    3.74
  14   3  -4   13.02    4.41
  14   3  -3   -0.95    2.33
  14   3  -2    1.00    3.61
  14   3  -1    0.86    2.77
  14   3   0    2.10    2.84
  14   3   1    8.08    3.16
  14   3   2   -0.52    2.28
  14   3   3    1.37    2.77
  14   3   4    2.26    2.13
  14   3   5    2.24    2.38
  14   3   6    2.48    2.18
  14   3   7    2.31    1.86
  14   3   8    1.24    1.59
  14   4  -7    3.32    3.21
  14   4  -6    3.64    3.40
  14   4  -5    4.68    3.43
  14   4  -4    4.33    3.40
  14   4  -3   -0.66    3.27
  14   4  -2   19.57    3.96
  14   4  -1    4.06    3.56
  14   4   1    1.91    3.40
  14   4   2   -1.82    3.17
  14   4   3    0.93    2.34
  14   4   4   -0.57    2.61
  14   4   5    0.51    1.52
  14   4   6    1.97    1.89
  14   4   7    0.52    1.52
  14   4   8    0.40    1.44
  14   5  -7    5.66    3.56
  14   5  -6    1.12    3.40
  14   5  -5   -0.95    2.51
  14   5  -4    3.10    2.77
  14   5  -3    3.40    3.48
  14   5  -2    4.16    3.76
  14   5  -1    3.89    2.98
  14   5   0    0.13    2.63
  14   5   1   -0.77    2.52
  14   5   2    2.19    2.74
  14   5   3    2.41    2.40
  14   5   4    1.94    2.75
  14   5   5   -1.14    1.09
  14   5   6    0.15    1.49
  14   5   7    0.21    1.42
  14   6  -7   -3.09    3.14
  14   6  -6    1.10    2.46
  14   6  -5    5.64    3.72
  14   6  -4   -3.20    3.29
  14   6  -3    4.17    2.86
  14   6  -2    4.58    2.89
  14   6  -1    5.90    3.92
  14   6   0    1.62    3.72
  14   6   1    0.32    2.55
  14   6   2    0.61    3.19
  14   6   3    0.86    2.86
  14   6   4    0.99    2.27
  14   6   5   -0.22    1.42
  14   7  -7    5.70    3.48
  14   7  -6    1.78    3.55
  14   7  -5   -1.93    3.23
  14   7  -4    1.31    2.55
  14   7  -3   -1.95    3.41
  14   7  -2   10.61    4.28
  14   7  -1    2.30    2.59
  14   7   0    3.50    3.65
  14   7   1    4.73    3.99
  14   7   2   -1.22    3.59
  14   7   3    0.82    3.12
  14   7   4    2.47    2.03
  14   8  -7   -2.24    3.29
  14   8  -6    7.01    3.13
  14   8  -5    8.13    4.18
  14   8  -4   -0.17    3.72
  14   8  -3    0.01    3.71
  14   8  -2    0.55    2.69
  14   8  -1   -0.92    3.87
  14   8   0    3.04    2.97
  14   8   1    7.45    4.31
  14   8   2    6.57    4.26
  14   9  -7   -0.99    2.92
  14   9  -6   -2.90    4.03
  14   9  -5   -2.28    2.80
  14   9  -4   -2.71    3.96
  14   9  -3   -6.68    3.91
  14   9  -2   -2.91    2.90
  14   9  -1   -4.68    4.14
  14  10  -6   -6.78    4.81
  14  10  -5   -4.95    3.35
  14  10  -4   -3.00    3.45
 -15  10   5    0.08    1.63
 -15  10   4    0.85    1.56
 -15  10   3    0.22    2.03
 -15  10   2   -0.32    1.43
 -15  10   1   -0.98    1.93
 -15  10   0    4.45    3.71
 -15  10  -1   -0.04    3.86
 -15  10  -2    0.63    4.03
 -15  10  -3    5.24    5.95
 -15  10  -4    2.98    4.07
 -15  10  -5   11.92    5.55
 -15   9   6    2.41    2.38
 -15   9   5    1.19    2.19
 -15   9   4   -0.47    2.15
 -15   9   3    0.56    1.75
 -15   9   2   -1.33    2.03
 -15   9   1    3.47    3.48
 -15   9   0    1.35    3.67
 -15   9  -1    2.37    4.93
 -15   9  -2   -1.01    5.08
 -15   9  -3    1.91    3.49
 -15   9  -4   29.66    7.01
 -15   9  -5   10.82    5.71
 -15   9  -6   -0.34    4.62
 -15   9  -7    0.39    4.66
 -15   8   7    1.22    2.18
 -15   8   6    1.20    2.53
 -15   8   5   -0.16    1.83
 -15   8   4   -0.69    1.77
 -15   8   3    2.43    2.93
 -15   8   2    0.12    2.37
 -15   8   1    4.01    2.90
 -15   8   0    6.85    3.63
 -15   8  -1    1.23    2.90
 -15   8  -2    1.19    4.35
 -15   8  -3   -0.56    3.53
 -15   8  -4    3.92    5.26
 -15   8  -5   -0.75    4.88
 -15   8  -6   -1.83    4.91
 -15   8  -7    1.15    5.04
 -15   8  -8   -1.29    5.07
 -15   7   7    1.92    2.74
 -15   7   6    1.17    2.78
 -15   7   5   -0.55    2.36
 -15   7   4    1.44    2.05
 -15   7   3    1.94    2.65
 -15   7   2   -1.67    1.55
 -15   7   1    2.23    2.36
 -15   7   0    0.11    2.63
 -15   7  -1    2.27    3.11
 -15   7  -2   11.71    5.67
 -15   7  -3    2.93    3.54
 -15   7  -4    4.89    4.83
 -15   7  -5    5.56    5.30
 -15   7  -6   -0.05    5.24
 -15   7  -7    2.12    5.82
 -15   7  -8    2.77    4.84
 -15   7  -9    3.72    5.23
 -15   6   7    1.07    1.89
 -15   6   6    4.98    2.85
 -15   6   5    1.27    2.11
 -15   6   4    0.44    1.78
 -15   6   3    2.08    2.80
 -15   6   2    5.52    3.42
 -15   6   1    2.90    2.83
 -15   6   0    0.73    2.65
 -15   6  -1    5.15    4.20
 -15   6  -2    7.91    4.26
 -15   6  -3    3.43    5.21
 -15   6  -4   -0.45    3.65
 -15   6  -5   -1.25    4.08
 -15   6  -6   -3.16    5.06
 -15   6  -7    3.64    4.12
 -15   6  -8    0.07    5.59
  15  -6   9   -0.18    1.53
 -15   5   7    2.72    2.75
 -15   5   6    2.11    2.68
 -15   5   5    1.22    2.84
 -15   5   4    1.35    2.71
 -15   5   3   -0.99    1.77
 -15   5   2    1.92    2.20
 -15   5   1    1.66    3.24
 -15   5   0    4.50    3.85
 -15   5  -1    3.95    3.85
 -15   5  -2    2.29    5.04
 -15   5  -3    2.54    4.38
 -15   5  -4    3.39    6.67
 -15   5  -5    6.93    6.59
 -15   5  -6   -0.91    5.22
  15  -5   8    1.61    1.88
  15  -5   9    0.17    1.34
 -15   4   7    3.19    2.31
 -15   4   6    1.46    2.18
 -15   4   5    2.48    2.36
 -15   4   4    0.14    2.53
 -15   4   3    0.88    2.28
 -15   4   2    1.60    3.09
 -15   4   1   -0.21    3.40
 -15   4   0    1.14    4.11
 -15   4  -1   -1.52    4.87
 -15   4  -2   -2.65    4.69
 -15   4  -3   -0.46    5.55
 -15   4  -4   -1.76    3.58
 -15   4  -5    1.68    3.96
  15  -4   6   -0.90    1.25
  15  -4   7    1.07    1.63
  15  -4   8    2.08    2.07
  15  -4   9   -0.07    1.44
 -15   3   7    2.19    2.86
 -15   3   6    1.16    2.88
 -15   3   5    0.14    2.33
 -15   3   4    1.09    2.92
 -15   3   3    3.42    3.47
 -15   3   2    1.05    3.74
 -15   3   1    2.26    4.68
 -15   3   0    4.03    5.18
 -15   3  -1   -1.14    4.33
 -15   3  -2    1.51    4.12
  15  -3   4    1.37    2.52
  15  -3   5    0.89    1.94
  15  -3   6    1.35    2.15
  15  -3   7    0.27    1.42
  15  -3   8    1.28    1.88
  15  -3   9    1.92    1.93
 -15   2   7   -0.75    1.90
 -15   2   6   -2.25    1.90
 -15   2   5    0.49    2.16
 -15   2   4    3.47    3.28
 -15   2   3    0.86    2.14
 -15   2   2   -0.41    3.22
 -15   2   1    1.45    3.90
  15  -2   1    1.43    4.14
  15  -2   2   -2.16    3.09
  15  -2   3    8.59    4.34
  15  -2   4    1.10    2.66
  15  -2   5    0.31    1.84
  15  -2   6    2.92    2.33
  15  -2   7   -0.35    1.38
  15  -2   8    0.17    1.10
  15  -2   9    1.73    1.70
  15  -1  -7    1.16    3.85
  15  -1  -6    3.57    4.16
  15  -1  -5    7.55    4.65
  15  -1  -4    6.92    4.50
  15  -1  -3    2.49    3.26
  15  -1  -2   76.44    8.64
  15  -1  -1    7.85    4.78
  15  -1   0   76.83    8.89
  15  -1   1    4.34    4.41
  15  -1   2    7.61    3.78
  15  -1   3    0.13    3.47
  15  -1   4    3.54    2.82
  15  -1   5    0.51    1.87
  15  -1   6   -0.31    1.99
  15  -1   7   -0.24    1.51
  15  -1   8   -0.05    1.21
  15  -1   9    0.29    1.67
  15   0  -7    5.39    4.11
  15   0  -6   11.46    3.85
  15   0  -5    8.80    3.83
  15   0  -4    5.26    3.41
  15   0  -3   21.47    5.60
  15   0  -2   27.10    5.23
  15   0  -1    2.23    3.31
  15   0   1    4.51    3.37
  15   0   2    2.85    3.51
  15   0   3   14.82    5.09
  15   0   4    0.69    2.10
  15   0   5    0.86    1.82
  15   0   6   -0.23    1.41
  15   0   7    0.40    1.25
  15   0   8    1.14    1.29
  15   1  -7   19.81    4.92
  15   1  -6   29.27    5.65
  15   1  -5    8.59    4.54
  15   1  -4   -2.34    3.93
  15   1  -3    0.69    3.11
  15   1  -2   23.86    5.99
  15   1  -1    3.82    4.59
  15   1   0    4.73    3.44
  15   1   1    1.05    2.95
  15   1   2   18.18    5.13
  15   1   3    3.55    3.07
  15   1   4    1.75    3.05
  15   1   5   -0.38    1.66
  15   1   6    0.64    1.36
  15   1   7   -0.35    0.95
  15   1   8   -0.25    1.09
  15   2  -7    4.13    3.72
  15   2  -6    6.79    3.26
  15   2  -5    2.29    2.84
  15   2  -4    2.59    2.93
  15   2  -3   -0.44    3.58
  15   2  -2   -0.49    2.85
  15   2  -1   -1.32    3.76
  15   2   0    8.97    4.72
  15   2   1   13.41    4.94
  15   2   2   16.24    4.28
  15   2   3    1.09    2.63
  15   2   4    2.75    2.91
  15   2   5    1.45    2.16
  15   2   6    1.13    1.39
  15   2   7    1.80    1.57
  15   3  -7    9.45    3.41
  15   3  -6    8.48    4.19
  15   3  -5    0.29    3.64
  15   3  -4    5.23    4.26
  15   3  -3    3.13    3.07
  15   3  -2    1.08    4.05
  15   3  -1   -1.66    2.67
  15   3   0    0.74    2.75
  15   3   1    1.43    2.75
  15   3   2   -0.32    2.32
  15   3   3    2.39    2.99
  15   3   4   -0.68    2.23
  15   3   5    2.21    2.31
  15   3   6    0.97    1.45
  15   3   7   -0.37    1.13
  15   4  -7    4.46    3.43
  15   4  -6   -1.77    3.29
  15   4  -5    2.06    2.44
  15   4  -4    4.65    2.76
  15   4  -3    4.17    3.79
  15   4  -2   -3.27    2.26
  15   4  -1    4.44    3.58
  15   4   0    4.91    2.88
  15   4   1    0.32    2.74
  15   4   2    0.82    3.61
  15   4   3    1.89    3.41
  15   4   4    1.73    1.97
  15   4   5    0.12    2.13
  15   5  -7    3.68    3.84
  15   5  -6    0.49    3.61
  15   5  -5   -1.61    3.44
  15   5  -4    8.36    4.11
  15   5  -3    7.66    3.48
  15   5  -2    0.68    3.92
  15   5  -1    3.61    3.12
  15   5   0    6.29    4.31
  15   5   1    2.53    4.08
  15   5   2   -3.90    3.40
  15   5   3    0.43    3.18
  15   5   4    0.85    1.95
  15   6  -7    2.44    3.75
  15   6  -6   -3.23    3.34
  15   6  -5    3.94    3.00
  15   6  -4    5.80    3.17
  15   6  -3    0.94    3.90
  15   6  -2    3.88    4.15
  15   6  -1    0.02    2.99
  15   6   0   -1.18    4.00
  15   6   1    0.37    3.77
  15   6   2    5.03    4.04
  15   7  -7   -1.08    3.54
  15   7  -6    1.26    3.51
  15   7  -5    1.22    3.78
  15   7  -4    1.43    3.77
  15   7  -3    0.64    3.82
  15   7  -2   -0.17    3.73
  15   7  -1    0.19    3.89
  15   7   0    5.09    3.33
  15   8  -7   -7.36    3.49
  15   8  -6   -0.99    2.84
  15   8  -5    1.34    3.99
  15   8  -4   -4.02    3.83
  15   8  -3   -0.13    4.06
  15   8  -2   -2.53    2.80
 -16   8   5    4.03    2.92
 -16   8   4    1.65    2.58
 -16   8   3    1.72    2.44
 -16   8   2    0.56    1.61
 -16   8   1    1.43    2.56
 -16   8   0    1.64    3.39
 -16   8  -1    4.72    4.54
 -16   8  -2    3.13    5.06
 -16   8  -3   -0.79    3.62
 -16   7   7    1.76    2.63
 -16   7   6    1.29    2.27
 -16   7   5    2.55    2.47
 -16   7   4    1.70    2.39
 -16   7   3    0.49    1.89
 -16   7   2   -0.63    2.52
 -16   7   1    0.34    2.94
 -16   7   0    2.60    3.85
 -16   7  -1    2.07    4.26
 -16   7  -2    5.09    5.06
 -16   7  -3    3.87    4.28
 -16   7  -4    1.92    5.29
 -16   7  -5    0.26    5.74
 -16   6   7    2.75    2.63
 -16   6   6    0.32    2.40
 -16   6   5   -0.06    2.56
 -16   6   4    0.74    2.39
 -16   6   3    1.03    1.89
 -16   6   2    2.05    2.72
 -16   6   1    0.79    3.18
 -16   6   0    4.00    3.83
 -16   6  -1    0.65    4.34
 -16   6  -2   -1.21    3.81
 -16   6  -3   -2.74    5.21
 -16   6  -4    0.05    5.00
 -16   6  -5    4.72    7.61
 -16   6  -6    8.45    6.10
 -16   5   7    4.20    2.87
 -16   5   6    0.85    2.65
 -16   5   5    1.56    2.63
 -16   5   4    3.39    2.46
 -16   5   3    4.69    3.28
 -16   5   2   -0.40    2.33
 -16   5   1    0.40    2.62
 -16   5   0    6.06    4.34
 -16   5  -1   -1.79    3.45
 -16   5  -2   -1.10    4.22
 -16   5  -3    4.33    7.33
 -16   5  -4   -2.89    3.82
 -16   5  -5    4.40    5.12
  16  -5   7    1.21    1.70
 -16   4   7   -1.00    2.14
 -16   4   6   -1.43    1.92
 -16   4   5    0.65    2.20
 -16   4   4    1.13    2.78
 -16   4   3   -0.22    2.16
 -16   4   2   -2.12    3.03
 -16   4   1    4.89    4.29
 -16   4   0    9.11    5.92
 -16   4  -1    0.94    5.40
 -16   4  -2    1.40    5.05
 -16   4  -3   -2.52    4.30
  16  -4   5    2.00    2.41
  16  -4   6    1.04    1.39
  16  -4   7    1.33    1.90
 -16   3   7    0.30    3.47
 -16   3   6    3.29    3.77
 -16   3   5    1.57    3.59
 -16   3   4    0.77    2.56
 -16   3   3   -0.25    3.19
 -16   3   2   -0.04    2.31
 -16   3   1    3.33    2.93
 -16   3   0    3.87    3.79
 -16   3  -1    1.72    3.70
  16  -3   2   -3.66    2.78
  16  -3   3    4.83    4.05
  16  -3   4   -0.90    2.78
  16  -3   5   -0.59    1.60
  16  -3   6    0.62    1.47
  16  -3   7    0.92    1.44
 -16   2   7   -2.11    2.78
 -16   2   6   -1.71    2.89
 -16   2   5    0.77    3.21
 -16   2   4    0.75    2.43
  16  -2  -2    0.86    3.88
  16  -2  -1    2.68    4.80
  16  -2   0   11.64    5.57
  16  -2   1    1.89    3.60
  16  -2   2    0.50    3.29
  16  -2   3    6.86    4.39
  16  -2   4    0.54    2.26
  16  -2   5   -1.58    2.03
  16  -2   6    0.79    2.00
  16  -2   7    0.56    1.81
  16  -1  -7    7.67    3.56
  16  -1  -6   10.17    4.74
  16  -1  -5   -1.13    4.14
  16  -1  -4    2.14    3.47
  16  -1  -3    8.85    5.24
  16  -1  -2   10.36    4.72
  16  -1  -1   10.98    5.42
  16  -1   0    7.44    5.34
  16  -1   1    5.58    3.92
  16  -1   2    4.82    3.93
  16  -1   3    4.36    4.13
  16  -1   4    0.29    2.25
  16  -1   5   -0.24    2.16
  16  -1   6   -0.60    1.64
  16  -1   7   -0.59    1.58
  16   0  -7    6.64    4.23
  16   0  -6   11.75    3.95
  16   0  -5    7.95    3.76
  16   0  -4    8.64    4.67
  16   0  -3    3.03    4.66
  16   0  -2    8.69    4.40
  16   0  -1    8.40    4.10
  16   0   0   15.39    5.67
  16   0   1    9.72    5.36
  16   0   2    3.56    3.45
  16   0   3    5.54    3.93
  16   0   4    1.32    2.18
  16   0   5    1.61    2.48
  16   0   6    0.77    1.91
  16   1  -7    9.79    4.71
  16   1  -6    9.22    4.77
  16   1  -5    4.60    4.61
  16   1  -4    6.97    4.87
  16   1  -3    9.14    5.31
  16   1  -2    5.23    3.84
  16   1  -1    3.44    3.28
  16   1   0    7.44    4.55
  16   1   1    2.75    3.44
  16   1   2    2.29    3.35
  16   1   3    0.41    3.72
  16   1   4    1.05    2.23
  16   1   5    0.89    2.30
  16   1   6   -0.73    1.14
  16   2  -7    9.77    4.23
  16   2  -6    8.91    4.19
  16   2  -5    5.45    4.29
  16   2  -4    3.43    4.11
  16   2  -3    1.20    3.31
  16   2  -2   -3.08    4.12
  16   2  -1    2.21    3.49
  16   2   0    0.16    3.02
  16   2   1    1.51    3.39
  16   2   2    4.83    3.57
  16   2   3    1.31    3.57
  16   2   4    2.04    2.61
  16   3  -7   11.61    4.44
  16   3  -6    0.34    2.87
  16   3  -5   -2.08    2.75
  16   3  -4    0.50    2.99
  16   3  -3    1.59    4.22
  16   3  -2    0.99    4.29
  16   3  -1   -0.79    4.17
  16   3   0    2.51    3.14
  16   3   1    5.13    3.22
  16   3   2   -0.04    2.57
  16   3   3    2.77    3.17
  16   4  -7    6.27    3.73
  16   4  -6   -0.53    3.21
  16   4  -5    3.04    2.67
  16   4  -4    7.64    3.83
  16   4  -3    1.83    3.66
  16   4  -2    3.65    3.18
  16   4  -1    8.08    4.52
  16   4   0   -0.44    2.99
  16   4   1   -0.54    3.05
  16   4   2    0.81    3.10
  16   5  -7    1.64    2.93
  16   5  -6   10.72    4.57
  16   5  -5   12.14    4.70
  16   5  -4   11.21    4.80
  16   5  -3   -1.06    4.33
  16   5  -2    2.50    3.35
  16   5  -1    1.67    4.41
  16   5   0    0.03    4.30
  16   6  -6   -1.48    2.89
  16   6  -5    4.25    4.44
  16   6  -4    2.21    4.32
  16   6  -3    1.65    4.28
  16   6  -2    0.27    3.18
 -17   6   4    1.71    1.79
 -17   6   3   -0.54    2.53
 -17   6   2    0.42    1.96
 -17   6   1    0.09    2.89
 -17   5   6    1.15    2.83
 -17   5   5   -0.33    2.67
 -17   5   4    0.77    2.11
 -17   5   3    1.29    2.94
 -17   5   2    1.59    2.79
 -17   5   1    6.07    4.15
 -17   5   0    3.47    5.05
 -17   5  -1    2.11    6.15
 -17   5  -2    1.76    3.93
 -17   4   6    1.11    2.78
 -17   4   5   -1.66    2.24
 -17   4   4    1.34    3.69
 -17   4   3    1.37    3.53
 -17   4   2    6.49    4.36
 -17   4   1    1.99    2.74
 -17   4   0    0.51    2.76
 -17   4  -1   -1.73    3.56
 -17   3   7   -0.35    2.50
 -17   3   6    0.73    2.76
 -17   3   5    0.11    2.92
 -17   3   4    0.26    2.21
 -17   3   3    1.63    3.33
 -17   3   2    2.73    2.82
  17  -3   0   -1.52    5.08
  17  -3   1    2.87    5.46
  17  -3   2    0.93    4.94
  17  -3   3    3.40    3.16
  17  -2  -7    0.63    4.87
  17  -2  -6    3.52    4.88
  17  -2  -5    4.59    4.90
  17  -2  -4    7.14    5.40
  17  -2  -3    1.38    4.09
  17  -2  -2    5.64    5.34
  17  -2  -1    5.87    4.42
  17  -2   0    1.07    3.96
  17  -2   1   -3.10    3.72
  17  -2   2   10.53    5.65
  17  -2   3    3.11    3.94
  17  -1  -7    7.12    5.28
  17  -1  -6    2.34    4.96
  17  -1  -5    9.19    5.29
  17  -1  -4    6.93    5.35
  17  -1  -3    3.64    5.53
  17  -1  -2    7.57    5.43
  17  -1  -1    5.98    4.35
  17  -1   0    4.68    4.14
  17  -1   1   11.11    4.98
  17  -1   2    1.51    3.84
  17   0  -7   11.23    5.46
  17   0  -6    4.47    3.66
  17   0  -5    3.64    3.62
  17   0  -4    8.02    5.23
  17   0  -3   -1.54    5.07
  17   0  -2    5.84    4.27
  17   0  -1   10.64    5.98
  17   0   0    8.70    5.72
  17   0   1    1.88    5.21
  17   0   2    1.81    4.41
  17   1  -7   12.12    5.04
  17   1  -6    4.60    3.48
  17   1  -5    2.82    3.24
  17   1  -4    2.77    3.23
  17   1  -3    3.27    4.95
  17   1  -2    1.50    3.62
  17   1  -1    0.81    4.68
  17   1   0    4.29    4.85
  17   2  -6    5.40    5.04
  17   2  -5   -0.49    3.38
  17   2  -4    4.81    5.09
  17   2  -3    3.20    5.16
  17   2  -2    5.33    3.81
  17   2  -1    0.92    4.71
  17   3  -6    6.65    4.67
  17   3  -5    1.77    4.49
  17   3  -4    4.93    4.57
  17   3  -3    7.07    4.89
  17   3  -2    4.81    3.61
   0   0  -2   19.03    1.30
   0   0  -3   34.90    2.21
   0   0  -4    1.24    2.17
   0   0  -5  176.44    6.12
   0   0  -6    6.04    2.26
   0   0  -7    2.17    1.66
   0   0  -8  213.53    7.87
   0   0  -9    0.56    2.62
   0   0 -10   39.45    4.99
   0   0 -11   99.50    7.47
   0   0 -12    8.41    3.13
   0   0 -13   10.10    3.18
   0   0 -14   10.67    3.43
   0   0 -15   12.22    4.64
   0   0 -16    2.80    4.40
   0   0 -17    7.73    4.31
   0   1 -19    1.85    4.39
   0   1 -18    0.99    3.17
   0   1 -17    0.60    3.25
   0   1 -16    0.97    3.00
   0   1 -15   20.88    4.32
   0   1 -14    0.50    2.62
   0   1 -13    1.80    3.99
   0   1 -12   33.74    5.40
   0   1 -11   -2.58    3.13
   0   1 -10    0.29    3.03
   0   1  -9  127.55    7.19
   0   1  -8  168.86    7.57
   0   1  -7    9.28    2.87
   0   1  -6   39.84    3.34
   0   1  -5   70.25    3.91
   0   1  -4  895.43   12.88
   0   1  -3 2284.92   20.96
   0   1  -2  128.40    3.37
   0  -1  -2  367.16    5.42
   0  -1  -3  490.02    7.52
   0  -1  -4    1.88    1.73
   0  -1  -5  222.60    6.47
   0  -1  -6   22.28    2.92
   0  -1  -7   17.41    3.07
   0  -1  -8    1.02    2.46
   0  -1  -9    1.48    2.65
   0  -1 -10   12.90    2.85
   0  -1 -11   20.63    3.97
   0  -1 -12    5.32    2.95
   0  -1 -13   11.40    4.11
   0  -1 -14    6.64    3.78
   0  -1 -15    2.25    3.55
   0  -1 -16    4.11    3.64
   0   2 -20    1.41    4.94
   0   2 -19    5.20    3.81
   0   2 -18    4.42    3.87
   0   2 -17    1.55    3.82
   0   2 -16    5.28    4.57
   0   2 -15   13.28    5.10
   0   2 -14   11.15    4.69
   0   2 -13    0.06    2.80
   0   2 -12    1.67    2.68
   0   2 -11   13.78    4.18
   0   2 -10   34.88    4.52
   0   2  -9  176.42    8.50
   0   2  -8  142.55    6.87
   0   2  -7    1.98    2.49
   0   2  -6   11.67    2.46
   0   2  -5   30.17    3.40
   0   2  -4   19.84    2.81
   0   2  -3   18.56    1.90
   0   2  -2   32.97    2.02
   0   2  -1  131.63    3.23
   0  -2  -3  697.29    8.86
   0  -2  -4   47.94    2.60
   0  -2  -5   -1.69    1.27
   0  -2  -6  334.47    8.32
   0  -2  -7  157.03    6.39
   0  -2  -8   15.19    2.89
   0  -2  -9   -2.45    2.25
   0  -2 -10   39.27    4.45
   0  -2 -11   48.98    5.06
   0  -2 -12   26.51    4.29
   0  -2 -13    0.88    2.82
   0  -2 -14    4.80    2.51
   0   3 -20   11.24    5.67
   0   3 -19    4.46    3.94
   0   3 -18   -0.44    3.14
   0   3 -17    0.58    4.47
   0   3 -16   41.64    7.17
   0   3 -15   17.96    5.27
   0   3 -14   -0.54    2.72
   0   3 -13   -0.36    3.93
   0   3 -12   86.68    7.79
   0   3 -11   18.40    4.11
   0   3 -10  137.89    8.14
   0   3  -9   99.49    6.37
   0   3  -8  274.29    9.56
   0   3  -7   10.80    2.62
   0   3  -6  186.44    7.40
   0   3  -5   17.74    2.87
   0   3  -4   -0.54    1.47
   0   3  -3   53.63    3.27
   0   3  -2   81.61    3.65
   0   3  -1   24.93    1.96
   0  -3  -2  491.03    6.67
   0  -3  -3  379.32    6.13
   0  -3  -4   -1.03    0.90
   0  -3  -5   31.03    2.65
   0  -3  -6    1.28    1.44
   0  -3  -7    6.94    2.22
   0  -3  -8    0.81    1.81
   0  -3  -9   12.68    2.73
   0  -3 -10   35.07    3.97
   0  -3 -11   51.40    4.96
   0  -3 -12    1.87    2.61
   0   4 -20    3.18    4.98
   0   4 -19   -2.07    4.30
   0   4 -18   -1.10    4.89
   0   4 -17    0.08    3.55
   0   4 -16    3.24    3.53
   0   4 -15   17.01    5.03
   0   4 -14    7.87    3.51
   0   4 -13    0.26    3.10
   0   4 -12  133.47    9.43
   0   4 -11   57.21    5.83
   0   4 -10   35.34    4.52
   0   4  -9   79.26    6.43
   0   4  -8    2.90    2.94
   0   4  -7    1.15    2.08
   0   4  -6   41.13    3.65
   0   4  -5   52.07    3.96
   0   4  -4  176.23    6.42
   0   4  -3   97.16    4.31
   0   4  -2   24.43    2.21
   0   4  -1    1.20    1.34
   0  -4  -3  379.26    6.43
   0  -4  -4   15.92    1.74
   0  -4  -5   11.14    1.71
   0  -4  -6   15.92    2.24
   0  -4  -7   17.41    2.50
   0  -4  -8   43.47    3.57
   0  -4  -9    3.15    2.14
   0  -4 -10   18.15    3.16
   0   5 -20    7.55    5.39
   0   5 -19    2.70    5.09
   0   5 -18    0.94    3.79
   0   5 -17   -1.49    4.13
   0   5 -16    0.64    4.06
   0   5 -15   -0.26    2.88
   0   5 -14    4.84    3.41
   0   5 -13   88.06    8.45
   0   5 -12   33.75    5.12
   0   5 -11   17.68    4.55
   0   5 -10   -0.25    3.46
   0   5  -9   26.36    3.96
   0   5  -8   85.53    5.86
   0   5  -7   71.64    5.34
   0   5  -6   22.98    3.02
   0   5  -5    0.48    1.73
   0   5  -4  106.42    5.14
   0   5  -3    7.79    2.37
   0   5  -2   31.51    2.82
   0   5  -1   50.89    2.91
   0  -5  -4   16.27    1.77
   0  -5  -5    0.01    1.20
   0  -5  -6   12.86    2.01
   0  -5  -7   -0.06    1.30
   0  -5  -8   14.42    2.23
   0   6 -20    9.63    5.61
   0   6 -19    2.85    5.26
   0   6 -18    0.51    3.54
   0   6 -17    2.05    4.38
   0   6 -16    5.86    4.69
   0   6 -15   -1.28    2.91
   0   6 -14    0.91    4.27
   0   6 -13   26.02    5.55
   0   6 -12   13.44    3.93
   0   6 -11   16.33    3.79
   0   6 -10    0.79    3.51
   0   6  -9   35.88    5.09
   0   6  -8   13.21    3.69
   0   6  -7  116.88    6.60
   0   6  -6    7.52    2.28
   0   6  -5   18.65    3.05
   0   6  -4   57.24    4.29
   0   6  -3   36.28    3.49
   0   6  -2   19.32    2.41
   0   6  -1  158.54    5.17
   0  -6  -5   20.51    2.11
   0   7 -20    3.36    5.35
   0   7 -19    1.18    5.08
   0   7 -18   -1.55    4.15
   0   7 -17   -0.47    3.07
   0   7 -16    3.14    4.65
   0   7 -15   -0.89    4.43
   0   7 -14   11.57    4.18
   0   7 -13   10.16    4.64
   0   7 -12   13.98    3.94
   0   7 -11   13.69    4.63
   0   7 -10   -0.81    2.49
   0   7  -9    2.54    2.77
   0   7  -8    2.52    2.39
   0   7  -7   35.39    3.96
   0   7  -6   32.54    4.35
   0   7  -5    0.70    2.06
   0   7  -4   13.50    2.97
   0   7  -3   20.14    3.00
   0   7  -2    3.31    2.38
   0   7  -1   39.24    3.30
   0   7   0  224.87    6.32
   0   8 -19    2.45    3.63
   0   8 -18    0.25    3.11
   0   8 -17    1.93    4.46
   0   8 -16   -0.10    3.21
   0   8 -15    0.57    3.22
   0   8 -14    2.25    3.99
   0   8 -13    8.86    3.70
   0   8 -12    6.53    4.38
   0   8 -11    0.99    2.85
   0   8 -10   -3.85    3.42
   0   8  -9   17.89    3.97
   0   8  -8    7.07    2.77
   0   8  -7   -0.38    1.96
   0   8  -6   16.33    3.17
   0   8  -5    7.94    3.19
   0   8  -4   -0.30    2.47
   0   8  -3   52.66    4.43
   0   8  -2   82.66    4.97
   0   8  -1  115.81    5.36
   0   8   0   32.60    2.73
   0   9 -19   40.78    6.74
   0   9 -18    3.11    4.68
   0   9 -17    0.91    4.47
   0   9 -16    1.98    3.51
   0   9 -15    4.32    3.55
   0   9 -14   -3.71    3.54
   0   9 -13    3.60    3.07
   0   9 -12   -4.98    3.58
   0   9 -11   10.09    3.60
   0   9 -10   35.07    5.83
   0   9  -9    7.25    3.12
   0   9  -8    4.91    3.48
   0   9  -7    9.44    3.49
   0   9  -6   -1.40    3.05
   0   9  -5    0.54    2.85
   0   9  -4   25.74    3.79
   0   9  -3   53.48    4.60
   0   9  -2  163.32    6.74
   0   9  -1   23.77    2.87
   0   9   0    5.05    2.07
   0   9   1    6.79    2.05
   0  10 -19   -1.35    3.99
   0  10 -18    1.46    4.45
   0  10 -17    3.06    4.65
   0  10 -16    0.85    3.11
   0  10 -15    2.64    3.24
   0  10 -14    6.24    4.27
   0  10 -13   -3.91    3.51
   0  10 -12    3.36    3.13
   0  10 -11   31.79    5.54
   0  10 -10    8.76    3.56
   0  10  -9    4.77    3.15
   0  10  -8   46.48    5.61
   0  10  -7   -0.08    3.16
   0  10  -6   -1.69    3.28
   0  10  -5   29.17    4.38
   0  10  -4   15.08    3.45
   0  10  -3   28.17    3.85
   0  10  -2   22.35    3.23
   0  10  -1   12.76    2.87
   0  11 -18    2.56    3.55
   0  11 -17    6.27    4.86
   0  11 -16    0.03    4.03
   0  11 -15    3.12    3.84
   0  11 -14   -1.24    2.47
   0  11 -13    1.02    2.88
   0  11 -12    1.06    3.66
   0  11 -11   56.33    6.76
   0  11 -10   29.31    5.06
   0  11  -9    7.33    4.15
   0  11  -8   56.47    6.14
   0  11  -7   63.38    5.58
   0  11  -6    3.89    3.56
   0  11  -5   14.36    3.97
   0  11  -4    2.48    2.84
   0  11  -3    6.27    3.40
   0  11  -2    9.83    2.98
   0  12 -18    4.75    4.74
   0  12 -17    2.68    3.66
   0  12 -16   -3.27    2.57
   0  12 -15   -1.16    2.59
   0  12 -14    0.47    2.74
   0  12 -13    7.83    4.33
   0  12 -12    3.90    3.90
   0  12 -11    9.63    4.27
   0  12 -10    7.11    4.38
   0  12  -9    3.41    2.89
   0  12  -8   50.89    5.50
   0  12  -7   28.28    4.60
   0  12  -6    0.39    3.13
   0  12  -5    0.34    3.21
   0  12  -4   -2.14    2.76
   0  13 -18   -0.28    3.33
   0  13 -17    1.12    3.74
   0  13 -16    3.20    3.58
   0  13 -15    1.01    2.81
   0  13 -14    1.87    2.81
   0  13 -13    0.93    2.80
   0  13 -12    2.60    3.68
   0  13 -11    8.11    4.15
   0  13 -10   21.82    5.43
   0  13  -9    2.42    3.64
   0  13  -8   20.00    4.42
   0  13  -7    0.71    3.14
   0  13  -6   -1.63    2.88
   0  14 -17   -1.84    3.21
   0  14 -16    0.64    3.24
   0  14 -15    0.58    2.76
   0  14 -14   -1.35    2.51
   0  14 -13   -0.33    2.56
   0  14 -12    0.60    3.60
   0  14 -11   -1.30    3.30
   0  14 -10    3.85    4.01
   0  14  -9   10.82    4.47
   0  14  -8    9.67    3.80
   0  15 -16    1.58    4.15
   0  15 -15   -2.44    3.74
   0  15 -14    0.05    3.67
   0  15 -13   -1.46    3.22
   0  15 -12    0.48    2.79
   0  15 -11    0.61    2.68
   0  15 -10   -1.41    3.49
   0  16 -15    0.21    3.27
   0  16 -14   -0.64    3.69
   0  16 -13   -0.06    3.83
   0  16 -12   -2.17    3.53
  -1  16 -13   -0.56    2.81
  -1  16 -14    1.51    4.14
  -1  16 -15    2.65    3.38
  -1  15 -11   -0.73    3.53
  -1  15 -12    0.32    3.46
  -1  15 -13   -0.21    3.41
  -1  15 -14   -0.44    2.89
  -1  15 -15    0.36    4.09
  -1  15 -16    0.43    3.98
  -1  14  -8   -0.55    3.22
  -1  14  -9    1.28    3.58
  -1  14 -10   -1.24    2.47
  -1  14 -11    1.99    3.50
  -1  14 -12    1.89    2.73
  -1  14 -13    1.14    2.77
  -1  14 -14    3.99    4.10
  -1  14 -15    0.52    4.16
  -1  14 -16   -1.50    2.71
  -1  14 -17   -0.24    2.90
  -1  13  -7   -0.72    3.21
  -1  13  -8    0.00    3.18
  -1  13  -9   41.13    5.97
  -1  13 -10   24.29    5.48
  -1  13 -11    0.26    2.60
  -1  13 -12    4.67    3.79
  -1  13 -13    2.89    3.67
  -1  13 -14   -2.51    3.37
  -1  13 -15   -0.07    3.06
  -1  13 -16    2.39    3.19
  -1  13 -17   -1.03    2.94
  -1  12  -5    1.74    2.80
  -1  12  -6   19.20    4.06
  -1  12  -7    4.76    3.77
  -1  12  -8   22.05    4.73
  -1  12  -9    5.83    3.08
  -1  12 -10    1.71    2.77
  -1  12 -11    2.67    2.83
  -1  12 -12   11.63    4.41
  -1  12 -13    9.06    4.26
  -1  12 -14   -2.46    3.49
  -1  12 -15    6.80    4.56
  -1  12 -16   -2.09    4.14
  -1  12 -17    1.80    2.93
  -1  12 -18    0.46    3.05
  -1  11  -3    2.89    2.37
  -1  11  -4    7.72    2.82
  -1  11  -5    1.18    2.70
  -1  11  -6    9.07    3.61
  -1  11  -7   43.30    5.07
  -1  11  -8    1.41    2.78
  -1  11  -9  134.21    8.92
  -1  11 -10   84.11    7.39
  -1  11 -11    9.60    3.63
  -1  11 -12   -0.06    2.59
  -1  11 -13    3.13    3.17
  -1  11 -14   -0.01    2.88
  -1  11 -15   -1.37    3.89
  -1  11 -16    0.48    2.92
  -1  11 -17    0.08    4.01
  -1  11 -18   -1.36    3.91
  -1  10  -2   14.71    3.30
  -1  10  -3   41.44    4.28
  -1  10  -4    8.59    2.77
  -1  10  -5    0.57    2.58
  -1  10  -6    3.20    2.36
  -1  10  -7    3.27    2.63
  -1  10  -8   11.55    3.45
  -1  10  -9  211.21   10.97
  -1  10 -10   77.65    7.74
  -1  10 -11   -0.99    3.47
  -1  10 -12    8.15    4.25
  -1  10 -13   -0.21    3.63
  -1  10 -14    3.08    4.35
  -1  10 -15    4.66    4.46
  -1  10 -16   15.21    5.17
  -1  10 -17    5.23    4.26
  -1  10 -18    2.57    3.90
  -1  10 -19    2.44    4.52
  -1   9   0   17.77    2.68
  -1   9  -1  106.91    5.02
  -1   9  -2  131.27    5.96
  -1   9  -3   34.39    3.78
  -1   9  -4   36.26    3.80
  -1   9  -5   -0.03    2.47
  -1   9  -6    4.13    3.10
  -1   9  -7    2.04    3.42
  -1   9  -8   -0.46    3.20
  -1   9  -9   24.68    4.44
  -1   9 -10   53.24    5.87
  -1   9 -11    3.06    3.13
  -1   9 -12    4.82    3.19
  -1   9 -13    0.62    3.87
  -1   9 -14    1.19    4.28
  -1   9 -15    1.99    4.25
  -1   9 -16   -2.01    3.74
  -1   9 -17    2.03    4.01
  -1   9 -18    4.52    4.51
  -1   9 -19    2.74    4.74
  -1   8   2    3.32    1.45
  -1   8   1   80.97    3.61
  -1   8   0   34.30    2.94
  -1   8  -1  377.85    8.55
  -1   8  -2  257.56    7.94
  -1   8  -3   45.33    3.96
  -1   8  -4   42.78    3.83
  -1   8  -5   13.69    3.12
  -1   8  -6    7.54    3.12
  -1   8  -8   11.69    3.80
  -1   8  -9    1.19    2.59
  -1   8 -10   24.24    4.34
  -1   8 -11   -0.83    2.79
  -1   8 -12   94.08    8.28
  -1   8 -13   19.88    5.50
  -1   8 -14    8.01    4.72
  -1   8 -15    9.07    4.66
  -1   8 -16    3.40    4.17
  -1   8 -17    2.22    4.18
  -1   8 -18   -0.06    4.41
  -1   8 -19    0.79    3.63
  -1   7   2  170.65    4.07
  -1   7   1  400.97    7.03
  -1   7   0  293.57    6.56
  -1   7  -1  832.58   12.45
  -1   7  -2    7.33    2.17
  -1   7  -3    1.94    2.01
  -1   7  -4   -0.09    2.06
  -1   7  -5   -1.41    2.17
  -1   7  -6    1.17    2.05
  -1   7  -7    1.08    2.92
  -1   7  -8   22.23    3.87
  -1   7  -9    1.10    2.37
  -1   7 -10    2.18    3.63
  -1   7 -11   19.55    4.95
  -1   7 -12   77.05    7.45
  -1   7 -13   22.59    4.85
  -1   7 -14    4.97    3.40
  -1   7 -15    0.25    2.93
  -1   7 -16    0.31    2.99
  -1   7 -17   35.45    6.27
  -1   7 -18   -0.94    4.67
  -1   7 -19    6.45    5.53
  -1   6   1   39.58    2.20
  -1   6   0  314.12    6.33
  -1   6  -1  146.42    4.80
  -1   6  -2    4.58    2.18
  -1   6  -3   18.22    2.46
  -1   6  -4    9.59    2.48
  -1   6  -5   12.66    2.63
  -1   6  -6   13.83    2.74
  -1   6  -7   62.63    5.38
  -1   6  -8    4.89    2.49
  -1   6  -9   74.07    6.02
  -1   6 -10   50.17    5.34
  -1   6 -11   32.47    5.65
  -1   6 -12    8.79    4.75
  -1   6 -13   25.59    4.88
  -1   6 -14    2.88    2.99
  -1   6 -15    4.13    3.32
  -1   6 -16    1.83    3.32
  -1   6 -17    6.82    4.11
  -1   6 -18    4.64    4.01
  -1   6 -19    1.63    3.47
  -1   6 -20    1.06    3.75
   1  -5  -7    0.15    1.51
   1  -5  -6    7.00    1.41
   1  -5  -5    0.72    1.11
   1  -5  -4  165.92    3.85
  -1   5   1  191.31    3.74
  -1   5   0  180.92    4.35
  -1   5  -1  229.90    5.56
  -1   5  -2  197.75    5.58
  -1   5  -3   73.84    3.91
  -1   5  -4    2.62    2.15
  -1   5  -5   41.02    3.93
  -1   5  -6    1.18    2.51
  -1   5  -7    4.13    2.22
  -1   5  -8    5.02    2.51
  -1   5  -9   86.86    6.67
  -1   5 -10    3.34    3.72
  -1   5 -11   23.46    5.22
  -1   5 -12   43.34    5.65
  -1   5 -13   17.11    4.18
  -1   5 -14    3.00    3.13
  -1   5 -15    5.74    3.56
  -1   5 -16   -2.42    3.42
  -1   5 -17   23.48    5.57
  -1   5 -18   -1.01    3.29
  -1   5 -19   -0.20    3.41
  -1   5 -20    1.64    4.40
   1  -4  -9   54.98    4.06
   1  -4  -8   27.61    2.99
   1  -4  -7   -1.97    1.54
   1  -4  -6   24.61    2.37
   1  -4  -5    1.59    1.33
   1  -4  -4   46.75    2.09
   1  -4  -3    1.76    0.83
  -1   4   0  138.60    3.37
  -1   4  -1   95.16    3.50
  -1   4  -2   85.12    3.56
  -1   4  -3  354.23    8.17
  -1   4  -4    1.75    2.18
  -1   4  -5   47.39    3.80
  -1   4  -6  173.63    7.25
  -1   4  -7   12.75    2.78
  -1   4  -8   12.16    2.92
  -1   4  -9   36.28    4.54
  -1   4 -10  143.36    8.88
  -1   4 -11   41.94    5.82
  -1   4 -12   19.81    4.94
  -1   4 -13   20.43    5.14
  -1   4 -14    2.53    4.23
  -1   4 -15   -1.45    4.34
  -1   4 -16   15.10    5.43
  -1   4 -17    9.47    4.98
  -1   4 -18   26.22    6.24
  -1   4 -19    7.29    5.61
  -1   4 -20    2.26    5.47
   1  -3 -11    5.32    2.66
   1  -3 -10   25.68    3.68
   1  -3  -9   43.13    4.05
   1  -3  -8   29.55    3.51
   1  -3  -7   61.48    3.90
   1  -3  -6   39.42    3.07
   1  -3  -5   46.56    2.68
   1  -3  -4   33.84    1.94
   1  -3  -3  247.80    4.15
  -1   3  -1   55.89    2.61
  -1   3  -2   51.43    2.90
  -1   3  -3  579.57   10.22
  -1   3  -4  298.42    7.80
  -1   3  -5   34.76    3.16
  -1   3  -6   14.57    2.61
  -1   3  -7    5.14    2.38
  -1   3  -8  215.75    8.99
  -1   3  -9  115.11    7.42
  -1   3 -10   51.45    5.68
  -1   3 -11    6.80    3.66
  -1   3 -12   56.99    6.45
  -1   3 -13   76.70    7.80
  -1   3 -14   10.39    4.01
  -1   3 -15   11.93    4.06
  -1   3 -16   18.96    4.50
  -1   3 -17    0.58    3.08
  -1   3 -18    1.51    3.64
  -1   3 -19    2.35    3.80
  -1   3 -20    6.67    4.21
   1  -2 -13    5.86    3.41
   1  -2 -12   22.69    4.12
   1  -2 -11    4.00    2.79
   1  -2 -10    3.84    2.76
   1  -2  -9   27.43    3.79
   1  -2  -8    4.38    2.77
   1  -2  -7  102.48    5.04
   1  -2  -6   -0.02    1.82
   1  -2  -5   21.18    2.18
   1  -2  -4    6.28    1.47
   1  -2  -3   -0.23    1.00
  -1   2  -1 4088.10   31.23
  -1   2  -2   66.84    2.94
  -1   2  -3   55.37    3.20
  -1   2  -4   13.02    2.30
  -1   2  -5    9.10    2.80
  -1   2  -6   35.68    3.41
  -1   2  -7   14.93    3.30
  -1   2  -8   38.48    3.90
  -1   2  -9   28.34    4.13
  -1   2 -10   -0.41    3.02
  -1   2 -11   -1.73    2.65
  -1   2 -12  163.81    9.78
  -1   2 -13   16.86    4.87
  -1   2 -14   -1.70    3.61
  -1   2 -15    0.74    2.83
  -1   2 -16   -0.20    3.32
  -1   2 -17   -1.03    3.20
  -1   2 -18    5.64    4.89
  -1   2 -19    2.34    4.39
  -1   2 -20    1.41    1.63
   1  -1 -15   14.13    4.59
   1  -1 -14   11.82    3.71
   1  -1 -13    3.97    3.39
   1  -1 -12   20.49    4.52
   1  -1 -11    5.49    2.72
   1  -1 -10    4.31    2.88
   1  -1  -9   28.37    3.66
   1  -1  -8  124.42    6.05
   1  -1  -7   62.21    4.45
   1  -1  -6    0.46    1.86
   1  -1  -5    5.30    1.91
   1  -1  -4  375.75    7.23
   1  -1  -3 2876.95   23.46
  -1   1  -1  237.79    4.10
  -1   1  -2  604.70    8.45
  -1   1  -3    1.65    1.63
  -1   1  -4  133.19    4.77
  -1   1  -5   29.15    2.75
  -1   1  -6   55.60    3.89
  -1   1  -7   92.93    5.34
  -1   1  -8   29.67    3.71
  -1   1  -9    1.45    3.10
  -1   1 -10    2.69    3.41
  -1   1 -11   83.28    6.50
  -1   1 -12   26.36    4.94
  -1   1 -13   16.27    4.32
  -1   1 -14    0.18    2.90
  -1   1 -15   -4.04    3.73
  -1   1 -16    1.26    4.20
  -1   1 -17    1.49    4.12
  -1   1 -19    0.94    1.17
   1   0 -17    0.95    4.25
   1   0 -16    9.89    4.01
   1   0 -15   10.47    3.57
   1   0 -14   -0.92    3.61
   1   0 -13   10.07    4.15
   1   0 -12    0.50    2.46
   1   0 -11    3.74    3.28
   1   0 -10   14.70    3.16
   1   0  -9    8.59    3.40
   1   0  -8   13.91    3.15
   1   0  -7   45.95    3.72
   1   0  -6   -1.40    2.09
   1   0  -5   48.98    3.64
   1   0  -4 2507.88   22.36
   1   0  -3  587.65    8.62
   1   0  -2  531.28    7.03
  -1   0  -1  318.22    4.93
  -1   0  -2  707.32    8.89
  -1   0  -3  680.26   10.16
  -1   0  -4  656.00   10.47
  -1   0  -5  116.71    4.76
  -1   0  -6    4.06    2.23
  -1   0  -7    4.15    1.84
  -1   0  -8  109.63    6.16
  -1   0  -9   32.74    4.11
  -1   0 -10  121.69    7.22
  -1   0 -11   50.37    5.52
  -1   0 -12   12.27    3.57
  -1   0 -13   19.65    4.82
  -1   0 -14    1.38    2.47
  -1   0 -15   -0.82    3.50
  -1   0 -16    2.30    3.07
  -1   0 -17   -0.75    0.99
  -1   0 -18    0.43    1.37
   1   1 -18    4.13    4.46
   1   1 -17    4.70    4.16
   1   1 -16    6.57    4.54
   1   1 -15    0.87    3.08
   1   1 -14    5.89    3.93
   1   1 -13    1.66    2.56
   1   1 -12   -0.43    3.62
   1   1 -11    5.82    3.00
   1   1 -10    0.18    2.44
   1   1  -9   32.12    3.88
   1   1  -8    9.09    3.29
   1   1  -7   14.49    2.61
   1   1  -6  118.15    5.51
   1   1  -5    6.91    2.31
   1   1  -4   51.56    3.65
   1   1  -3  129.67    4.26
   1   1  -2    7.16    1.36
  -1  -1  -1  274.33    4.76
  -1  -1  -2   15.69    1.59
  -1  -1  -3   31.39    2.28
  -1  -1  -4   -1.05    1.08
  -1  -1  -5   99.62    4.29
  -1  -1  -6  345.07    9.03
  -1  -1  -7    8.73    2.07
  -1  -1  -8   15.40    3.22
  -1  -1  -9    6.31    2.93
  -1  -1 -10   24.91    4.17
  -1  -1 -11   17.20    4.03
  -1  -1 -12   27.28    4.56
  -1  -1 -13    2.30    2.39
  -1  -1 -14    0.22    1.93
  -1  -1 -15   -0.06    1.99
  -1  -1 -16    2.64    2.43
   1   2 -20   11.03    5.48
   1   2 -19   10.07    4.76
   1   2 -18    1.78    3.22
   1   2 -17    2.22    4.51
   1   2 -16   -0.13    3.11
   1   2 -15    2.23    3.87
   1   2 -14   -2.38    2.45
   1   2 -13   -1.98    3.83
   1   2 -12   -0.54    3.78
   1   2 -11   10.09    3.25
   1   2 -10  113.42    6.96
   1   2  -9   91.47    6.45
   1   2  -8   24.02    3.37
   1   2  -7   11.34    2.55
   1   2  -6   86.12    4.80
   1   2  -5   71.37    4.60
   1   2  -4   98.43    4.84
   1   2  -3  364.59    7.61
   1   2  -2   11.59    1.66
  -1  -2  -1 2610.32   21.50
  -1  -2  -2   64.01    2.74
  -1  -2  -4  102.56    4.11
  -1  -2  -5    0.19    1.59
  -1  -2  -6   24.25    2.60
  -1  -2  -7   74.19    4.57
  -1  -2  -8   19.18    3.05
  -1  -2  -9   92.10    5.81
  -1  -2 -10   63.58    5.28
  -1  -2 -11   84.15    6.27
  -1  -2 -12    8.48    2.75
  -1  -2 -13    1.26    2.59
  -1  -2 -14    0.89    2.06
   1   3 -20    4.07    4.67
   1   3 -19    4.14    5.16
   1   3 -18    0.51    3.65
   1   3 -17   17.58    5.55
   1   3 -16   23.10    4.94
   1   3 -15   13.06    4.90
   1   3 -14   32.52    5.26
   1   3 -13    5.81    3.47
   1   3 -12  145.77    9.14
   1   3 -11   21.28    4.58
   1   3 -10   56.28    5.46
   1   3  -9   77.90    5.66
   1   3  -8   -1.34    1.98
   1   3  -7   65.52    4.54
   1   3  -6   88.71    5.20
   1   3  -5   79.25    4.81
   1   3  -4  388.81    9.11
   1   3  -3   57.53    3.39
   1   3  -2   -2.76    1.62
  -1  -3  -2  927.03   11.38
  -1  -3  -3    8.84    1.50
  -1  -3  -4   70.68    3.35
  -1  -3  -5   69.55    3.84
  -1  -3  -6   25.92    2.73
  -1  -3  -7    0.24    1.79
  -1  -3  -8    5.93    2.38
  -1  -3  -9   43.14    4.34
  -1  -3 -10  186.08    8.57
  -1  -3 -11   26.15    4.15
  -1  -3 -12    2.88    2.86
   1   4 -20    6.35    5.34
   1   4 -19    7.48    5.24
   1   4 -18    6.35    4.93
   1   4 -17    5.33    3.57
   1   4 -16   -0.50    4.25
   1   4 -15   25.45    5.02
   1   4 -14    2.69    3.31
   1   4 -13   14.40    4.76
   1   4 -12   49.43    6.15
   1   4 -11   59.79    6.50
   1   4 -10    3.72    2.69
   1   4  -9   29.25    4.13
   1   4  -8    1.67    2.11
   1   4  -7   90.22    5.40
   1   4  -6   10.94    2.57
   1   4  -5  120.50    6.06
   1   4  -4   72.97    4.22
   1   4  -3    8.06    1.96
   1   4  -2   71.84    3.82
  -1  -4  -3   31.72    2.30
  -1  -4  -4    9.71    1.72
  -1  -4  -5    9.43    1.85
  -1  -4  -6    7.01    1.79
  -1  -4  -7   18.18    2.45
  -1  -4  -8   10.76    2.43
  -1  -4  -9   15.84    2.99
  -1  -4 -10   54.79    5.25
   1   5 -20    0.97    4.23
   1   5 -19    3.72    5.12
   1   5 -18    1.71    3.34
   1   5 -17    2.21    4.58
   1   5 -16    0.07    3.18
   1   5 -15   -0.37    4.45
   1   5 -14    0.27    3.90
   1   5 -13   61.44    6.57
   1   5 -12   24.15    4.50
   1   5 -11    0.12    2.67
   1   5 -10    0.90    2.58
   1   5  -9    0.09    2.98
   1   5  -8  147.24    7.56
   1   5  -7   59.30    5.43
   1   5  -6    7.48    2.46
   1   5  -5   24.07    3.21
   1   5  -4   -1.29    2.06
   1   5  -3   38.26    3.46
   1   5  -2    3.13    1.75
  -1  -5  -4   36.90    2.65
  -1  -5  -5    8.72    1.91
  -1  -5  -6    1.32    1.39
  -1  -5  -7    1.64    1.66
  -1  -5  -8    6.56    2.07
   1   6 -20    1.06    4.25
   1   6 -19    8.15    5.12
   1   6 -18    0.18    3.33
   1   6 -17    0.12    4.74
   1   6 -16    4.88    4.04
   1   6 -15    0.70    4.03
   1   6 -14    8.66    4.44
   1   6 -13   30.26    5.03
   1   6 -12   36.20    5.33
   1   6 -11    1.49    2.83
   1   6 -10    3.01    2.77
   1   6  -9    3.88    3.30
   1   6  -8  150.02    7.62
   1   6  -7   38.54    4.37
   1   6  -6   77.19    5.63
   1   6  -5   81.39    5.49
   1   6  -4  153.86    6.56
   1   6  -3  158.30    6.47
   1   6  -2    5.97    1.55
  -1  -6  -5   50.14    3.45
  -1  -6  -6   -0.92    1.40
   1   7 -20    8.87    5.41
   1   7 -19   -0.19    3.20
   1   7 -18   -2.40    4.55
   1   7 -17    0.77    3.61
   1   7 -16    6.01    4.71
   1   7 -15   -1.43    3.84
   1   7 -14    6.15    3.48
   1   7 -13   13.49    4.95
   1   7 -12   14.88    4.69
   1   7 -11    7.55    4.42
   1   7 -10   41.31    5.43
   1   7  -9   47.47    4.83
   1   7  -8  162.27    8.40
   1   7  -7    7.59    2.95
   1   7  -6   30.78    4.38
   1   7  -5  185.97    8.19
   1   7  -4    5.07    2.08
   1   7  -3   58.20    4.52
   1   7  -2  169.24    6.22
   1   8 -19    6.78    5.26
   1   8 -18   -1.00    3.34
   1   8 -17    3.20    4.94
   1   8 -16   -1.37    3.07
   1   8 -15    5.75    4.48
   1   8 -14    2.35    3.12
   1   8 -13   -1.12    2.78
   1   8 -12    0.29    2.74
   1   8 -11    3.68    3.98
   1   8 -10   54.10    6.06
   1   8  -9   58.01    5.90
   1   8  -8   12.45    3.53
   1   8  -7    1.59    3.41
   1   8  -6    3.27    3.35
   1   8  -5    6.99    3.19
   1   8  -4   59.54    4.90
   1   8  -3   21.68    3.39
   1   8  -2  276.10    8.26
   1   8  -1   22.86    2.86
   1   9 -19    1.32    3.52
   1   9 -18    0.88    4.59
   1   9 -17   -0.14    4.38
   1   9 -16    0.29    3.02
   1   9 -15   -0.85    3.76
   1   9 -14    1.92    3.21
   1   9 -13    4.98    3.18
   1   9 -12    0.64    4.02
   1   9 -11   14.16    4.49
   1   9 -10   45.00    5.40
   1   9  -9   23.65    4.04
   1   9  -8   -1.49    3.68
   1   9  -7   -3.39    3.16
   1   9  -6    5.73    3.60
   1   9  -5   24.82    4.21
   1   9  -4    0.16    2.70
   1   9  -3   68.86    5.20
   1   9  -2   52.51    4.21
   1   9  -1    1.28    1.79
   1  10 -19    3.07    3.65
   1  10 -18    6.32    4.12
   1  10 -17    6.37    4.73
   1  10 -16    1.42    3.06
   1  10 -15   26.64    5.84
   1  10 -14    0.74    3.15
   1  10 -13    1.94    4.08
   1  10 -12   14.18    4.20
   1  10 -11    3.06    3.82
   1  10 -10   11.30    4.20
   1  10  -9   48.15    6.14
   1  10  -8   11.07    4.69
   1  10  -7   20.57    4.78
   1  10  -6   57.61    5.88
   1  10  -5  101.72    7.10
   1  10  -4   13.52    3.46
   1  10  -3    6.44    2.78
   1  10  -2    0.92    2.37
   1  10  -1    0.50    1.88
   1  10   0   10.43    2.35
   1  11 -18    8.54    4.37
   1  11 -17    2.92    3.41
   1  11 -16   -0.48    3.90
   1  11 -15    1.49    3.03
   1  11 -14    0.72    3.78
   1  11 -13    0.06    2.90
   1  11 -12   13.38    4.81
   1  11 -11    0.23    2.78
   1  11 -10    3.64    3.89
   1  11  -9    2.75    2.83
   1  11  -8   37.74    5.32
   1  11  -7   66.85    6.81
   1  11  -6   -1.20    2.24
   1  11  -5   18.04    4.25
   1  11  -4   -0.24    2.80
   1  11  -3    0.30    3.06
   1  11  -2   -0.73    2.76
   1  12 -18   -0.65    4.36
   1  12 -17   -0.22    3.94
   1  12 -16    0.98    3.13
   1  12 -15    0.39    3.88
   1  12 -14    7.20    4.40
   1  12 -13    1.13    2.96
   1  12 -12    0.80    3.82
   1  12 -11   -0.67    3.46
   1  12 -10   -0.91    2.70
   1  12  -9    5.86    3.75
   1  12  -8    6.65    4.31
   1  12  -7   47.41    6.15
   1  12  -6   -2.33    3.25
   1  12  -5    3.69    3.43
   1  12  -4    2.08    3.14
   1  13 -17    0.28    2.95
   1  13 -16   -0.78    3.04
   1  13 -15    2.40    4.30
   1  13 -14    6.05    4.35
   1  13 -13    1.62    3.79
   1  13 -12    4.86    3.43
   1  13 -11    1.54    3.74
   1  13 -10   -1.43    3.39
   1  13  -9    1.73    2.55
   1  13  -8   -2.96    3.51
   1  13  -7    7.02    4.16
   1  13  -6    6.02    3.74
   1  13  -5    6.97    3.60
   1  14 -17    0.44    2.98
   1  14 -16   -2.55    2.61
   1  14 -15   -1.30    2.76
   1  14 -14   -0.57    2.92
   1  14 -13    5.99    4.16
   1  14 -12   -3.18    3.61
   1  14 -11   17.86    5.00
   1  14 -10   12.11    4.33
   1  14  -9   49.27    6.26
   1  14  -8   -0.22    2.43
   1  14  -7   -6.63    3.29
   1  15 -16    2.61    4.13
   1  15 -15    1.11    3.99
   1  15 -14    1.51    4.26
   1  15 -13   -0.31    3.43
   1  15 -12   -3.57    3.49
   1  15 -11    3.66    4.25
   1  15 -10   15.47    4.64
   1  15  -9   13.97    4.54
   1  16 -15   -1.71    2.72
   1  16 -14   -3.16    2.55
   1  16 -13   -0.45    2.56
   1  16 -12   -0.59    3.58
   1  17 -14    0.47    2.83
  -2  16 -14   -2.87    2.40
  -2  16 -15    5.39    3.99
  -2  15 -11    3.95    4.34
  -2  15 -12   -1.06    3.91
  -2  15 -13    0.25    2.72
  -2  15 -14   29.01    6.17
  -2  15 -15    1.19    2.70
  -2  15 -16    2.97    3.86
  -2  14  -9   -1.46    3.38
  -2  14 -10    0.93    3.53
  -2  14 -11    3.87    3.15
  -2  14 -12   10.68    4.75
  -2  14 -13    0.29    3.59
  -2  14 -14    0.87    2.63
  -2  14 -15   -0.95    3.65
  -2  14 -16   -1.27    2.36
  -2  14 -17    4.08    3.94
  -2  13  -7    9.96    3.78
  -2  13  -8    3.95    3.44
  -2  13  -9    8.30    4.00
  -2  13 -10    2.74    3.76
  -2  13 -11   -1.43    3.43
  -2  13 -12    0.63    2.86
  -2  13 -13   -2.24    3.45
  -2  13 -14    1.67    2.83
  -2  13 -15    0.70    3.57
  -2  13 -16    2.41    3.85
  -2  13 -17    0.70    3.10
  -2  12  -5    0.37    3.49
  -2  12  -6   14.41    3.98
  -2  12  -7    4.64    3.29
  -2  12  -8   -2.30    3.10
  -2  12  -9   -3.22    3.05
  -2  12 -10    1.39    2.79
  -2  12 -11   23.91    5.34
  -2  12 -12   15.90    4.49
  -2  12 -13    8.22    4.62
  -2  12 -14    2.13    3.69
  -2  12 -15   -2.64    2.25
  -2  12 -16    0.83    3.71
  -2  12 -17   -0.02    2.73
  -2  12 -18    1.50    3.68
  -2  11  -4   22.67    3.72
  -2  11  -5   -0.95    2.83
  -2  11  -6   14.77    4.07
  -2  11  -7    2.87    3.41
  -2  11  -8  139.71    8.88
  -2  11  -9  182.95   10.44
  -2  11 -10   28.95    5.46
  -2  11 -11   13.85    4.63
  -2  11 -12   -2.42    3.77
  -2  11 -13    1.01    2.93
  -2  11 -14    0.15    3.52
  -2  11 -15    0.99    3.70
  -2  11 -16    1.67    2.99
  -2  11 -17    3.89    3.98
  -2  11 -18    3.32    4.41
  -2  10  -2    1.24    2.22
  -2  10  -3   12.36    3.16
  -2  10  -4   61.86    5.33
  -2  10  -5   86.02    6.21
  -2  10  -6    3.63    3.34
  -2  10  -7   16.22    3.44
  -2  10  -8  175.55    9.56
  -2  10  -9   19.86    4.18
  -2  10 -10    5.93    4.11
  -2  10 -11    1.57    4.02
  -2  10 -12   -2.39    2.69
  -2  10 -13   22.68    5.50
  -2  10 -14   23.92    5.54
  -2  10 -15    1.19    2.74
  -2  10 -16    5.24    3.34
  -2  10 -17    4.44    4.22
  -2  10 -18    4.34    4.83
  -2  10 -19    2.52    3.64
  -2   9  -3   66.87    4.71
  -2   9  -4   29.64    3.71
  -2   9  -5   27.61    4.00
  -2   9  -6   24.61    4.05
  -2   9  -7   24.35    4.24
  -2   9  -8   58.88    6.04
  -2   9  -9    7.95    3.28
  -2   9 -10   83.29    7.69
  -2   9 -11   29.75    5.24
  -2   9 -12   19.47    4.46
  -2   9 -13   38.85    6.34
  -2   9 -14   17.39    4.90
  -2   9 -15    8.27    3.77
  -2   9 -16    1.20    3.02
  -2   9 -17    1.97    4.36
  -2   9 -18    1.01    4.51
  -2   9 -19    8.05    5.24
  -2   8   1  167.04    4.17
  -2   8  -1  286.09    7.12
  -2   8  -2    1.96    2.13
  -2   8  -3   -1.51    2.26
  -2   8  -4   31.44    3.70
  -2   8  -5    1.05    2.58
  -2   8  -6   97.60    6.29
  -2   8  -7    5.04    3.12
  -2   8  -8    2.48    3.36
  -2   8  -9    2.58    2.88
  -2   8 -10  146.51    9.64
  -2   8 -11   39.82    5.63
  -2   8 -12   12.72    3.95
  -2   8 -13    0.46    2.62
  -2   8 -14    2.50    3.80
  -2   8 -15    1.00    2.86
  -2   8 -16    1.15    3.30
  -2   8 -17    0.51    3.40
  -2   8 -18    2.93    4.34
  -2   8 -19   12.68    5.44
  -2   7   1   81.29    2.64
  -2   7   0  177.65    4.82
  -2   7  -1   43.41    3.03
  -2   7  -2  250.21    7.29
  -2   7  -3   40.40    3.56
  -2   7  -4   -0.79    1.47
  -2   7  -5    2.50    2.40
  -2   7  -6   -0.18    2.57
  -2   7  -7    4.54    3.12
  -2   7  -8   -0.01    2.34
  -2   7  -9    2.89    3.68
  -2   7 -10   25.94    4.60
  -2   7 -11  139.97    9.08
  -2   7 -12    8.95    4.49
  -2   7 -13   -4.56    3.26
  -2   7 -14    2.36    3.10
  -2   7 -15    1.13    3.27
  -2   7 -16    2.21    4.48
  -2   7 -17    1.91    4.52
  -2   7 -18    0.73    4.18
  -2   7 -19    3.39    3.60
  -2   6   0    1.91    1.17
  -2   6  -1   60.65    3.16
  -2   6  -2  103.06    4.39
  -2   6  -3   82.48    4.37
  -2   6  -4   40.63    3.70
  -2   6  -5    3.04    2.45
  -2   6  -6   15.95    2.93
  -2   6  -7   48.37    5.08
  -2   6  -8   25.42    4.03
  -2   6  -9   76.30    6.81
  -2   6 -10   45.39    5.34
  -2   6 -11  121.63    8.04
  -2   6 -12    0.77    3.64
  -2   6 -13   -1.50    2.70
  -2   6 -14    0.63    3.08
  -2   6 -15    3.59    4.59
  -2   6 -16    1.01    4.33
  -2   6 -17    0.81    2.99
  -2   6 -18   -0.40    3.03
  -2   6 -19    3.94    4.14
  -2   5   0  237.19    4.70
  -2   5  -1  105.92    3.88
  -2   5  -2  368.81    7.87
  -2   5  -3  206.81    6.56
  -2   5  -4  107.03    5.25
  -2   5  -5  483.80   11.75
  -2   5  -6   65.78    4.96
  -2   5  -7    6.44    2.60
  -2   5  -8   12.65    3.76
  -2   5  -9   12.61    3.21
  -2   5 -10   28.22    4.76
  -2   5 -11   32.23    4.70
  -2   5 -12   41.19    5.97
  -2   5 -13   36.51    6.32
  -2   5 -14    5.15    3.69
  -2   5 -15    1.88    4.13
  -2   5 -16    2.92    4.22
  -2   5 -17    0.13    4.09
  -2   5 -18    1.38    3.79
  -2   5 -19    3.86    3.98
  -2   5 -20    9.77    5.47
   2  -4  -8    1.29    1.91
   2  -4  -7    5.36    1.73
   2  -4  -6   97.02    3.82
   2  -4  -5   42.00    2.22
   2  -4  -4   11.60    1.13
  -2   4   0   -0.42    1.01
  -2   4  -1  376.11    6.49
  -2   4  -2   55.01    3.21
  -2   4  -3  311.58    7.84
  -2   4  -4   90.97    4.66
  -2   4  -5    4.79    2.55
  -2   4  -6  150.87    7.02
  -2   4  -7   34.46    4.16
  -2   4  -8    6.05    3.18
  -2   4  -9   13.51    3.16
  -2   4 -10   14.03    3.46
  -2   4 -11    6.31    3.97
  -2   4 -12    2.39    3.13
  -2   4 -13  120.76    9.10
  -2   4 -14   14.63    4.96
  -2   4 -15   -0.46    2.66
  -2   4 -16   14.75    4.49
  -2   4 -17   13.49    5.57
  -2   4 -18    6.23    5.35
  -2   4 -19    1.26    3.56
  -2   4 -20    0.06    3.74
   2  -3 -10   10.53    2.79
   2  -3  -9   -0.16    2.17
   2  -3  -8   12.39    2.50
   2  -3  -7  102.93    4.66
   2  -3  -6  133.50    4.57
   2  -3  -5   29.68    2.12
   2  -3  -4    4.70    1.25
  -2   3   0   79.86    2.49
  -2   3  -1  642.08    8.60
  -2   3  -2   43.91    2.99
  -2   3  -3   12.05    2.36
  -2   3  -4   11.52    2.46
  -2   3  -5  111.65    5.19
  -2   3  -6   29.44    3.45
  -2   3  -7    8.86    2.45
  -2   3  -8   18.20    3.28
  -2   3  -9   -1.18    2.32
  -2   3 -10   -4.15    3.28
  -2   3 -11   22.81    4.30
  -2   3 -12   60.61    6.33
  -2   3 -13   23.46    5.22
  -2   3 -14   -0.39    3.73
  -2   3 -15    0.44    3.26
  -2   3 -16   -3.51    4.17
  -2   3 -17    0.32    3.09
  -2   3 -18    2.60    3.64
  -2   3 -19    1.09    4.80
  -2   3 -20    0.00    1.37
   2  -2 -12    6.30    3.51
   2  -2 -11    6.53    3.20
   2  -2 -10    8.00    2.76
   2  -2  -9   11.80    3.33
   2  -2  -8   17.43    3.26
   2  -2  -7   20.15    2.78
   2  -2  -6  126.94    4.85
   2  -2  -5    2.34    1.79
   2  -2  -4    6.02    1.53
   2  -2  -3  212.65    4.32
  -2   2   0    8.75    0.97
  -2   2  -1   57.16    2.55
  -2   2  -2  119.39    4.24
  -2   2  -3    1.69    1.45
  -2   2  -4   -0.80    1.46
  -2   2  -5   -1.35    1.47
  -2   2  -6   44.66    4.23
  -2   2  -7    0.80    1.99
  -2   2  -8   33.36    4.46
  -2   2  -9   20.32    3.49
  -2   2 -10    2.44    2.36
  -2   2 -11    0.99    3.23
  -2   2 -12   21.32    4.89
  -2   2 -13    0.31    2.94
  -2   2 -14    0.98    4.08
  -2   2 -15   -2.86    2.65
  -2   2 -16    7.36    4.55
  -2   2 -17    1.14    3.20
  -2   2 -18    0.30    1.14
  -2   2 -19    0.30    1.43
  -2   2 -20   -0.68    1.48
   2  -1 -14   -0.71    3.34
   2  -1 -13   18.98    4.23
   2  -1 -12    7.49    3.28
   2  -1 -11    1.06    2.89
   2  -1 -10   93.97    6.49
   2  -1  -9   39.04    4.29
   2  -1  -8    2.54    2.46
   2  -1  -7   -2.26    2.01
   2  -1  -6  386.26    8.92
   2  -1  -5   50.91    3.09
   2  -1  -4   51.61    2.98
   2  -1  -3   10.12    1.61
  -2   1   0  174.01    3.69
  -2   1  -1  657.97    8.87
  -2   1  -2 1902.93   18.72
  -2   1  -3    0.21    1.84
  -2   1  -4  525.39   10.45
  -2   1  -5  145.92    6.03
  -2   1  -6  217.91    7.79
  -2   1  -7    4.47    2.14
  -2   1  -8   35.52    3.92
  -2   1  -9   -1.06    2.62
  -2   1 -10    3.04    3.25
  -2   1 -11   64.10    6.63
  -2   1 -12   10.81    4.37
  -2   1 -13    5.56    3.84
  -2   1 -14    0.07    2.57
  -2   1 -15    3.05    3.91
  -2   1 -16    0.46    1.13
  -2   1 -17    0.76    1.25
  -2   1 -18   -0.16    1.01
  -2   1 -19    1.19    1.58
   2   0 -16    9.53    4.60
   2   0 -15    3.99    3.94
   2   0 -14    8.90    3.80
   2   0 -13    0.88    3.38
   2   0 -12    9.54    4.12
   2   0 -11    1.74    3.27
   2   0 -10    1.09    3.00
   2   0  -9  216.37    8.89
   2   0  -8   67.08    4.95
   2   0  -7  597.99   12.15
   2   0  -6  470.73    9.81
   2   0  -5   48.26    3.27
   2   0  -4  189.69    5.61
   2   0  -3  449.92    7.45
  -2   0   0  191.49    4.22
  -2   0  -1   86.38    3.07
  -2   0  -2 2070.92   19.85
  -2   0  -3   45.90    3.09
  -2   0  -4  255.42    6.86
  -2   0  -5    2.04    1.94
  -2   0  -6    2.59    2.04
  -2   0  -7   45.91    3.84
  -2   0  -8    2.17    2.62
  -2   0  -9   57.77    5.31
  -2   0 -10   19.45    3.43
  -2   0 -11    4.24    3.25
  -2   0 -12    8.05    3.65
  -2   0 -13   -0.59    1.77
  -2   0 -14    0.91    1.93
  -2   0 -15    0.32    1.44
  -2   0 -16    0.75    1.86
  -2   0 -17    2.59    2.20
  -2   0 -18   -0.65    1.75
   2   1 -18    5.69    4.64
   2   1 -17   11.31    4.82
   2   1 -16    1.77    3.06
   2   1 -15    1.43    3.62
   2   1 -14   14.99    4.73
   2   1 -13    1.50    3.93
   2   1 -12    0.89    3.49
   2   1 -11   21.26    3.79
   2   1 -10  113.62    7.29
   2   1  -9   92.51    6.26
   2   1  -8  131.83    6.56
   2   1  -7  361.46    9.58
   2   1  -6   14.81    3.01
   2   1  -5  373.65    9.00
   2   1  -4 1440.69   17.08
   2   1  -3 1112.40   13.39
  -2  -1  -1    0.76    1.32
  -2  -1  -2  696.62   10.36
  -2  -1  -3   20.83    2.12
  -2  -1  -4   55.18    3.37
  -2  -1  -5   60.43    3.87
  -2  -1  -6   88.99    5.01
  -2  -1  -7    4.45    1.91
  -2  -1  -8   25.52    3.51
  -2  -1  -9   -0.24    1.69
  -2  -1 -10   -1.48    1.74
  -2  -1 -11   19.59    3.82
  -2  -1 -12    3.19    2.27
  -2  -1 -13    2.74    2.34
  -2  -1 -14    5.70    2.68
  -2  -1 -15    4.60    2.51
  -2  -1 -16    6.23    3.16
  -2  -1 -17    3.32    2.90
   2   2 -19    6.34    5.04
   2   2 -18    2.41    3.58
   2   2 -17    2.20    3.97
   2   2 -16    2.59    3.90
   2   2 -15    7.96    4.55
   2   2 -14    5.81    3.56
   2   2 -13    1.41    3.71
   2   2 -12   37.73    5.41
   2   2 -11   37.08    4.81
   2   2 -10  120.49    7.58
   2   2  -9    5.93    3.11
   2   2  -8    0.04    1.79
   2   2  -7    1.34    2.17
   2   2  -6   88.44    4.95
   2   2  -5  230.02    7.26
   2   2  -4 1046.83   15.13
   2   2  -3   92.42    4.05
  -2  -2  -1   92.07    3.76
  -2  -2  -2  907.60   12.26
  -2  -2  -3   24.93    2.47
  -2  -2  -4  170.67    5.56
  -2  -2  -5  191.96    6.66
  -2  -2  -6    3.28    1.57
  -2  -2  -7   30.87    3.28
  -2  -2  -8   42.61    4.36
  -2  -2  -9   64.19    5.08
  -2  -2 -10   65.07    5.83
  -2  -2 -11   15.07    3.82
  -2  -2 -12    2.23    2.27
  -2  -2 -13    7.11    3.42
  -2  -2 -14    4.15    3.24
  -2  -2 -15   11.03    3.74
   2   3 -20    2.57    5.21
   2   3 -19    1.54    4.86
   2   3 -18    9.16    3.90
   2   3 -17   34.62    6.12
   2   3 -16   14.74    5.55
   2   3 -15   10.12    4.87
   2   3 -14   18.79    4.97
   2   3 -13   17.16    4.76
   2   3 -12   61.91    6.76
   2   3 -11    7.23    3.07
   2   3 -10    6.51    2.80
   2   3  -9    1.11    2.15
   2   3  -8   92.24    6.50
   2   3  -7   10.23    3.26
   2   3  -6   18.54    3.45
   2   3  -5  253.79    7.97
   2   3  -4   28.15    2.89
   2   3  -3    0.75    1.56
  -2  -3  -2  424.25    8.38
  -2  -3  -3    6.23    1.66
  -2  -3  -4   34.61    2.90
  -2  -3  -5   68.85    3.99
  -2  -3  -6    9.52    2.13
  -2  -3  -7    1.42    1.90
  -2  -3  -8   77.78    5.34
  -2  -3  -9   30.33    4.01
  -2  -3 -10    2.01    2.70
  -2  -3 -11    8.76    3.09
  -2  -3 -12   21.56    3.93
  -2  -3 -13    8.16    3.17
   2   4 -20    7.35    5.39
   2   4 -19    7.98    3.97
   2   4 -18    8.23    4.78
   2   4 -17    6.32    4.98
   2   4 -16   18.87    4.91
   2   4 -15   48.61    6.30
   2   4 -14    5.70    3.41
   2   4 -13   -0.29    2.84
   2   4 -12   39.34    5.71
   2   4 -11   41.43    5.21
   2   4 -10    1.75    3.19
   2   4  -9   20.30    4.08
   2   4  -8   65.87    5.37
   2   4  -7   -0.57    2.04
   2   4  -6  376.18   10.87
   2   4  -5    7.26    2.13
   2   4  -4   90.74    4.89
   2   4  -3   46.94    3.38
  -2  -4  -3   17.13    2.16
  -2  -4  -4    0.95    1.41
  -2  -4  -5   28.30    2.85
  -2  -4  -6   13.77    2.42
  -2  -4  -7   11.47    2.46
  -2  -4  -8   28.96    3.45
  -2  -4  -9   -2.09    2.02
  -2  -4 -10    6.58    2.60
  -2  -4 -11   12.56    3.11
   2   5 -20    4.83    5.17
   2   5 -19    2.80    3.60
   2   5 -18   12.25    4.55
   2   5 -17    9.04    5.31
   2   5 -16   26.30    5.91
   2   5 -15    3.12    4.22
   2   5 -14    0.05    3.95
   2   5 -13    5.99    4.26
   2   5 -12    1.87    4.06
   2   5 -11    3.05    2.80
   2   5 -10   -1.06    2.18
   2   5  -9   29.67    4.99
   2   5  -8   98.00    6.48
   2   5  -7  102.86    6.35
   2   5  -6    4.94    2.37
   2   5  -5  143.11    6.49
   2   5  -4  247.01    7.93
   2   5  -3   41.68    3.70
  -2  -5  -4   -0.83    1.37
  -2  -5  -5    6.50    2.15
  -2  -5  -6    2.82    1.74
  -2  -5  -7   33.34    3.39
  -2  -5  -8   14.85    2.76
  -2  -5  -9   13.73    3.04
   2   6 -20    8.85    5.40
   2   6 -19   -2.43    3.20
   2   6 -18   -0.26    3.62
   2   6 -17   11.31    5.46
   2   6 -16   25.69    6.03
   2   6 -15    3.59    3.22
   2   6 -14   15.98    4.42
   2   6 -13   -0.61    2.85
   2   6 -12    4.00    4.11
   2   6 -11    7.84    3.16
   2   6 -10   33.55    5.11
   2   6  -9   68.83    6.18
   2   6  -8  309.17   11.46
   2   6  -7   14.29    3.36
   2   6  -6   41.24    4.20
   2   6  -5    1.78    2.77
   2   6  -4    2.40    2.37
   2   6  -3   -0.61    1.97
  -2  -6  -5   10.40    2.14
  -2  -6  -6   42.11    3.48
  -2  -6  -7    2.67    1.89
   2   7 -20    3.47    5.08
   2   7 -19   -2.71    3.29
   2   7 -18   -1.51    4.83
   2   7 -17   11.56    4.45
   2   7 -16   -0.49    3.03
   2   7 -15    1.32    3.13
   2   7 -14   -1.80    3.72
   2   7 -13    4.28    3.29
   2   7 -12   -0.03    2.80
   2   7 -11    0.90    2.68
   2   7 -10    2.98    3.93
   2   7  -9   82.24    6.73
   2   7  -8   16.52    3.57
   2   7  -7    4.16    3.62
   2   7  -6  133.61    7.19
   2   7  -5   92.38    6.21
   2   7  -4   -0.37    1.72
   2   7  -3    5.04    1.87
   2   8 -19    2.68    5.36
   2   8 -18    2.40    3.73
   2   8 -16    1.47    3.25
   2   8 -15    3.76    3.75
   2   8 -14    2.44    3.21
   2   8 -13    0.99    3.15
   2   8 -12    1.69    2.90
   2   8 -11   -0.05    2.66
   2   8 -10    0.76    4.01
   2   8  -9   33.07    4.96
   2   8  -8    1.69    3.60
   2   8  -7    4.15    3.66
   2   8  -6   76.99    5.85
   2   8  -5   65.92    5.59
   2   8  -4    5.24    2.84
   2   8  -3   76.85    5.20
   2   9 -19    0.63    4.78
   2   9 -18    1.34    3.45
   2   9 -17    1.89    4.51
   2   9 -16   -1.67    4.00
   2   9 -15   -1.10    2.88
   2   9 -14    1.69    3.10
   2   9 -13    1.86    3.92
   2   9 -12    8.05    4.12
   2   9 -11   25.52    5.17
   2   9 -10   11.05    3.97
   2   9  -9   -0.30    2.94
   2   9  -8    2.39    3.74
   2   9  -7   33.96    5.31
   2   9  -6   58.13    5.86
   2   9  -5   42.36    4.93
   2   9  -4    9.63    3.35
   2   9  -3   57.48    4.66
   2   9  -2   45.98    4.31
   2  10 -19    0.24    4.60
   2  10 -18    2.31    3.37
   2  10 -17    4.79    4.30
   2  10 -16   -0.47    3.02
   2  10 -15   -1.44    3.67
   2  10 -14    2.14    4.22
   2  10 -13   12.88    4.13
   2  10 -12    4.75    3.26
   2  10 -11   -0.13    2.63
   2  10 -10   -0.33    3.03
   2  10  -9   -0.78    3.00
   2  10  -8   -0.86    3.90
   2  10  -7   33.05    4.95
   2  10  -6  219.68   10.42
   2  10  -5  140.51    8.12
   2  10  -4    3.33    3.18
   2  10  -3    0.10    2.42
   2  10  -2   -0.10    2.17
   2  11 -18    5.60    4.73
   2  11 -17   -0.64    2.97
   2  11 -16    1.91    4.40
   2  11 -15    3.64    3.33
   2  11 -14   26.52    6.02
   2  11 -13   10.29    4.44
   2  11 -12    2.06    3.11
   2  11 -11    0.53    2.61
   2  11 -10   -3.34    3.86
   2  11  -9   16.93    5.02
   2  11  -8  134.50    9.17
   2  11  -7    6.76    3.35
   2  11  -6   -3.17    3.27
   2  11  -5   -0.19    3.25
   2  11  -4   14.32    3.74
   2  11  -3    8.11    3.10
   2  11  -2    0.97    2.33
   2  11  -1    3.46    2.34
   2  12 -18   -1.42    2.96
   2  12 -17    3.36    4.37
   2  12 -16    1.30    3.11
   2  12 -15    5.53    4.13
   2  12 -14   -0.76    3.01
   2  12 -13    2.72    3.74
   2  12 -12    0.23    2.85
   2  12 -11   -1.71    3.44
   2  12 -10    3.65    3.23
   2  12  -9    2.25    3.26
   2  12  -8    5.77    3.18
   2  12  -7   -1.51    3.49
   2  12  -6    5.32    2.97
   2  12  -5   10.17    3.72
   2  12  -4   -0.78    2.80
   2  12  -3    0.69    3.25
   2  13 -17    1.40    4.31
   2  13 -16    0.18    3.18
   2  13 -15    1.89    3.83
   2  13 -14    3.48    4.36
   2  13 -13   -0.33    2.69
   2  13 -12   -1.68    3.47
   2  13 -11   -1.70    2.32
   2  13 -10   -0.89    3.95
   2  13  -9   12.78    4.31
   2  13  -8    4.43    4.01
   2  13  -7   10.50    4.31
   2  13  -6    3.89    3.75
   2  13  -5    1.03    3.23
   2  14 -17   -3.85    3.89
   2  14 -16    2.91    4.62
   2  14 -15    1.21    3.02
   2  14 -14   -0.42    3.75
   2  14 -13   -1.69    3.60
   2  14 -12    0.76    3.47
   2  14 -11   -0.87    2.50
   2  14 -10   19.02    5.13
   2  14  -9   -3.03    3.99
   2  14  -8   -0.60    3.82
   2  14  -7    3.68    3.73
   2  15 -16   -3.28    4.15
   2  15 -15    0.53    3.92
   2  15 -14    1.91    4.24
   2  15 -13   -0.80    4.02
   2  15 -12   -0.22    2.62
   2  15 -11   -0.83    2.54
   2  15 -10   -0.34    3.36
   2  15  -9   -6.24    3.61
   2  16 -15    0.40    4.10
   2  16 -14    0.15    4.09
   2  16 -13   -1.68    2.84
   2  16 -12    3.43    4.22
   2  16 -11    5.66    3.98
   2  17 -13   -2.29    3.96
  -3  16 -15    3.87    3.97
  -3  15 -12    4.66    3.10
  -3  15 -13    1.60    2.69
  -3  15 -14    2.21    2.85
  -3  15 -15    1.33    3.97
  -3  15 -16   -0.91    3.89
  -3  14 -10    4.31    3.85
  -3  14 -11    6.34    4.11
  -3  14 -12    7.77    4.10
  -3  14 -13    0.02    3.27
  -3  14 -14   -2.01    3.09
  -3  14 -15   -1.39    2.84
  -3  14 -16    7.11    4.43
  -3  14 -17    2.98    4.51
  -3  13  -8    1.43    3.53
  -3  13  -9    4.09    3.83
  -3  13 -10    0.25    3.55
  -3  13 -11   -2.07    3.31
  -3  13 -12    0.01    3.44
  -3  13 -13   17.49    4.76
  -3  13 -14   -1.82    3.04
  -3  13 -15   -1.46    2.61
  -3  13 -16   -0.93    3.91
  -3  13 -17    0.95    3.32
  -3  12  -7    0.33    3.28
  -3  12  -8   -2.08    3.24
  -3  12  -9    5.59    3.98
  -3  12 -10   15.21    4.66
  -3  12 -11   64.68    7.30
  -3  12 -12   12.11    4.44
  -3  12 -13    5.70    3.85
  -3  12 -14    5.12    3.25
  -3  12 -15    8.88    4.60
  -3  12 -16    2.04    3.08
  -3  12 -17    3.89    4.49
  -3  12 -18    0.16    3.13
  -3  11  -4   17.35    4.13
  -3  11  -5   29.43    4.96
  -3  11  -6   23.04    4.52
  -3  11  -7   26.44    4.91
  -3  11  -8   45.25    6.10
  -3  11  -9   14.49    4.60
  -3  11 -10   -1.71    3.45
  -3  11 -11    4.66    4.16
  -3  11 -12    9.38    3.39
  -3  11 -13   11.10    3.78
  -3  11 -14   11.46    4.43
  -3  11 -15    4.81    3.46
  -3  11 -16    5.00    4.40
  -3  11 -17    0.99    3.14
  -3  11 -18    6.56    4.72
  -3  10  -3   31.43    4.05
  -3  10  -4    4.34    2.96
  -3  10  -5   60.36    5.59
  -3  10  -6    4.73    3.49
  -3  10  -7   27.63    4.29
  -3  10  -8   -0.01    2.66
  -3  10  -9   48.40    5.72
  -3  10 -10   18.42    4.09
  -3  10 -11    7.00    3.23
  -3  10 -12    2.61    3.42
  -3  10 -13   19.59    4.82
  -3  10 -14    3.10    3.00
  -3  10 -15    1.57    3.79
  -3  10 -16   -0.08    3.00
  -3  10 -17    2.66    3.30
  -3  10 -18    3.16    4.06
  -3   9  -1    5.32    2.04
  -3   9  -2   41.91    3.68
  -3   9  -3   32.72    3.95
  -3   9  -4   33.34    4.44
  -3   9  -5   34.44    4.48
  -3   9  -6   13.75    3.83
  -3   9  -7   23.87    3.89
  -3   9  -8    1.03    2.58
  -3   9  -9   35.40    4.83
  -3   9 -10    5.69    3.05
  -3   9 -11    8.98    3.27
  -3   9 -12    1.36    3.39
  -3   9 -13    0.78    3.54
  -3   9 -14    5.28    3.57
  -3   9 -15    7.31    4.47
  -3   9 -16    0.07    2.68
  -3   9 -17    4.65    3.40
  -3   9 -18    5.23    4.24
  -3   9 -19    0.68    3.27
  -3   8   0   12.67    1.75
  -3   8  -1   28.20    2.75
  -3   8  -2    7.75    2.27
  -3   8  -3   31.74    3.62
  -3   8  -4   70.51    5.06
  -3   8  -5   71.73    5.47
  -3   8  -6    6.03    3.23
  -3   8  -7   47.83    5.39
  -3   8  -8    0.98    2.34
  -3   8  -9   18.85    3.68
  -3   8 -10    3.91    2.85
  -3   8 -11   16.32    4.62
  -3   8 -12   -0.45    3.46
  -3   8 -13   -0.22    2.93
  -3   8 -14    1.11    4.25
  -3   8 -15   -1.40    2.74
  -3   8 -16   -0.31    3.98
  -3   8 -17    1.08    2.82
  -3   8 -18    4.03    4.32
  -3   8 -19   10.23    5.48
  -3   7   0    6.28    1.65
  -3   7  -1  112.14    4.62
  -3   7  -2   33.96    2.88
  -3   7  -3   23.21    2.82
  -3   7  -4   23.24    3.20
  -3   7  -5   14.76    3.10
  -3   7  -6   20.52    3.70
  -3   7  -7   -0.97    1.88
  -3   7  -8    0.98    2.21
  -3   7  -9   78.88    6.53
  -3   7 -10   81.44    6.84
  -3   7 -11    2.11    3.07
  -3   7 -12    0.39    2.90
  -3   7 -13   -2.10    3.90
  -3   7 -14   -0.51    2.83
  -3   7 -15    8.51    4.64
  -3   7 -16    1.08    2.83
  -3   7 -17   -0.66    3.65
  -3   7 -18    9.43    5.26
  -3   7 -19    0.57    3.48
  -3   6   0   18.92    1.82
  -3   6  -1   14.32    1.92
  -3   6  -2   13.65    2.53
  -3   6  -3    9.38    2.22
  -3   6  -4   84.51    4.91
  -3   6  -5    7.16    2.57
  -3   6  -6   14.04    2.73
  -3   6  -7   62.18    5.00
  -3   6  -8    7.84    2.74
  -3   6  -9   70.59    6.26
  -3   6 -10   90.26    7.30
  -3   6 -11    7.69    3.63
  -3   6 -12   26.39    5.09
  -3   6 -13    1.63    3.93
  -3   6 -14    2.45    2.98
  -3   6 -15    1.54    3.78
  -3   6 -16    0.60    3.06
  -3   6 -17    4.22    4.81
  -3   6 -18    2.52    3.71
  -3   6 -19    2.74    4.94
  -3   5   0  133.70    3.88
  -3   5  -1   91.23    3.95
  -3   5  -2  312.99    7.55
  -3   5  -3  120.87    5.50
  -3   5  -4   57.53    4.30
  -3   5  -5   25.15    3.24
  -3   5  -6   16.00    3.38
  -3   5  -7   13.69    3.07
  -3   5  -8    2.16    3.19
  -3   5  -9    0.88    2.51
  -3   5 -10   14.43    3.79
  -3   5 -11    0.11    2.74
  -3   5 -12    2.23    4.00
  -3   5 -13   40.98    6.22
  -3   5 -14    2.45    2.97
  -3   5 -15    1.98    4.16
  -3   5 -16    4.40    3.68
  -3   5 -17   -0.22    4.51
  -3   5 -18    1.98    3.32
  -3   5 -19    1.29    4.68
   3  -4  -7   71.49    3.69
   3  -4  -6  128.13    4.09
   3  -4  -4  114.21    2.86
   3  -4  -4  114.15    2.87
  -3   4   1   40.69    1.56
  -3   4   0   60.18    2.62
  -3   4  -1  117.73    4.20
  -3   4  -2 1076.04   14.80
  -3   4  -3   25.10    2.83
  -3   4  -4   -0.11    1.42
  -3   4  -5    6.69    2.07
  -3   4  -6    8.61    2.50
  -3   4  -7   43.37    4.39
  -3   4  -8   81.42    6.38
  -3   4  -9   22.97    3.81
  -3   4 -10   37.82    4.70
  -3   4 -11   28.95    4.47
  -3   4 -12   37.29    5.29
  -3   4 -13   18.84    4.46
  -3   4 -14   20.59    5.46
  -3   4 -15    2.01    3.10
  -3   4 -16    5.70    4.68
  -3   4 -17    2.77    4.54
  -3   4 -18   -0.15    4.25
  -3   4 -19    1.39    1.44
   3  -3  -9    8.49    2.47
   3  -3  -8   16.52    3.14
   3  -3  -7   93.77    4.56
   3  -3  -6  109.63    4.47
   3  -3  -5    1.12    1.68
   3  -3  -4    5.26    1.52
   3  -3  -3  273.79    4.77
  -3   3   1   -0.24    0.71
  -3   3   0   38.19    2.23
  -3   3  -1   81.61    3.59
  -3   3  -2    9.46    2.02
  -3   3  -3    2.63    1.44
  -3   3  -4  159.81    6.43
  -3   3  -5   19.37    2.71
  -3   3  -6   40.93    4.09
  -3   3  -7  410.37   11.70
  -3   3  -8   46.76    4.57
  -3   3  -9   26.59    4.25
  -3   3 -10    2.07    2.53
  -3   3 -11    5.61    3.29
  -3   3 -12  124.85    9.14
  -3   3 -13    3.21    3.30
  -3   3 -14   -0.42    2.62
  -3   3 -15   -1.24    3.97
  -3   3 -16    2.03    3.28
  -3   3 -17    9.41    4.81
  -3   3 -18    0.40    1.08
  -3   3 -19    0.54    1.49
   3  -2 -12    1.02    2.77
   3  -2 -11    2.11    2.97
   3  -2 -10   -0.79    2.74
   3  -2  -9    5.08    2.62
   3  -2  -8   79.89    4.94
   3  -2  -7   19.97    2.74
   3  -2  -6  148.76    5.11
   3  -2  -5   81.15    3.89
   3  -2  -4   37.04    2.54
   3  -2  -3   76.45    2.80
  -3   2   0   97.94    3.44
  -3   2  -1    0.49    1.45
  -3   2  -1    0.59    1.45
  -3   2  -2   92.31    4.32
  -3   2  -3  187.61    6.22
  -3   2  -4  118.91    5.23
  -3   2  -5  216.46    7.61
  -3   2  -6  304.54    9.57
  -3   2  -7  188.09    8.44
  -3   2  -8   29.82    3.93
  -3   2  -9    4.08    3.31
  -3   2 -10    0.36    3.21
  -3   2 -11   20.92    4.78
  -3   2 -12   14.58    3.82
  -3   2 -13    2.20    2.87
  -3   2 -14   -2.11    3.59
  -3   2 -15    4.79    4.21
  -3   2 -16   -0.02    1.09
  -3   2 -17    0.67    1.03
  -3   2 -18   -0.37    1.31
  -3   2 -19    0.25    1.59
   3  -1 -14    3.35    3.13
   3  -1 -13    0.57    3.17
   3  -1 -12    9.01    3.89
   3  -1 -11   38.13    4.82
   3  -1 -10   37.70    4.40
   3  -1  -9  243.66    8.81
   3  -1  -8  266.61    8.90
   3  -1  -7  236.47    7.25
   3  -1  -6  439.67    9.74
   3  -1  -5   30.86    2.83
   3  -1  -4  179.77    5.25
  -3   1   0  177.67    4.73
  -3   1  -1  142.75    4.72
  -3   1  -2   51.29    3.10
  -3   1  -3  569.72   10.88
  -3   1  -4 1059.87   16.31
  -3   1  -5  413.17   10.14
  -3   1  -6   16.24    3.19
  -3   1  -7    4.26    2.05
  -3   1  -8    0.77    2.42
  -3   1  -9   17.69    3.73
  -3   1 -10    0.47    2.96
  -3   1 -11   39.38    4.96
  -3   1 -12    1.21    1.72
  -3   1 -13    0.74    2.03
  -3   1 -14    0.94    2.07
  -3   1 -15    2.09    2.10
  -3   1 -16   -0.18    1.13
  -3   1 -17    0.40    1.46
  -3   1 -18    0.15    1.60
  -3   1 -19    0.40    1.86
   3   0 -15    2.85    3.50
   3   0 -14    6.24    3.85
   3   0 -13   35.05    4.90
   3   0 -12   24.68    4.61
   3   0 -11   20.18    4.34
   3   0 -10   70.73    5.70
   3   0  -9  220.40    8.74
   3   0  -8   88.48    4.97
   3   0  -7    6.93    2.27
   3   0  -6  243.39    7.78
   3   0  -5  220.67    6.61
   3   0  -4 1068.72   13.41
  -3   0   0  594.37    9.04
  -3   0  -1  332.26    7.36
  -3   0  -2  228.79    6.43
  -3   0  -3  402.98    9.00
  -3   0  -4    4.57    1.69
  -3   0  -5    2.40    2.18
  -3   0  -6    1.78    1.81
  -3   0  -7   37.82    4.16
  -3   0  -8   44.81    4.52
  -3   0  -9    2.05    2.07
  -3   0 -10    8.91    2.80
  -3   0 -11   -1.54    2.54
  -3   0 -12    5.13    2.49
  -3   0 -13    1.35    2.61
  -3   0 -14    0.48    2.41
  -3   0 -15    0.04    2.47
  -3   0 -16    4.02    2.79
  -3   0 -17   -0.35    2.03
  -3   0 -18    1.82    1.70
  -3   0 -19    0.55    1.76
   3   1 -17   13.22    4.61
   3   1 -16    4.64    4.03
   3   1 -15   -4.66    3.58
   3   1 -14   -1.67    3.34
   3   1 -13   -1.30    3.32
   3   1 -12    1.65    3.60
   3   1 -11    5.53    3.60
   3   1 -10    2.48    2.43
   3   1  -9   21.22    3.59
   3   1  -8   70.99    5.51
   3   1  -7  180.00    7.11
   3   1  -6  240.96    7.74
   3   1  -5 1150.36   16.65
   3   1  -4 1068.78   14.62
  -3  -1  -1   48.01    3.14
  -3  -1  -2    0.56    1.28
  -3  -1  -3  106.65    4.76
  -3  -1  -4    3.80    1.47
  -3  -1  -5   21.97    2.71
  -3  -1  -6    6.65    2.02
  -3  -1  -7   35.84    4.03
  -3  -1  -8    4.14    2.27
  -3  -1  -9    5.73    2.46
  -3  -1 -10   -1.57    1.85
  -3  -1 -11    2.47    2.26
  -3  -1 -12   -1.99    1.81
  -3  -1 -13    3.87    3.20
  -3  -1 -14    6.08    3.43
  -3  -1 -15    7.26    3.31
  -3  -1 -16    0.87    2.57
  -3  -1 -17    1.78    2.44
   3   2 -19    6.01    4.80
   3   2 -18   11.77    3.88
   3   2 -17    3.70    3.15
   3   2 -16    3.12    3.30
   3   2 -15    4.09    3.27
   3   2 -14    1.02    3.73
   3   2 -13   -0.05    3.76
   3   2 -12   11.94    4.32
   3   2 -11   47.11    5.57
   3   2 -10   19.53    3.98
   3   2  -9   -1.74    3.00
   3   2  -8   35.19    4.33
   3   2  -7   50.47    4.85
   3   2  -6  648.83   13.24
   3   2  -5  576.02   11.66
   3   2  -4   -3.31    2.08
  -3  -2  -1    0.93    1.53
  -3  -2  -2   14.77    2.26
  -3  -2  -3  124.86    5.23
  -3  -2  -4   13.98    2.45
  -3  -2  -5   29.13    2.91
  -3  -2  -6    4.18    2.12
  -3  -2  -7    6.49    2.57
  -3  -2  -8   43.74    4.50
  -3  -2  -9   10.30    3.24
  -3  -2 -10    2.29    2.18
  -3  -2 -11   -1.76    2.56
  -3  -2 -12    7.49    3.25
  -3  -2 -13    4.18    3.02
  -3  -2 -14    5.85    3.29
  -3  -2 -15    0.61    2.75
   3   3 -20    7.09    5.20
   3   3 -19    2.54    3.44
   3   3 -18    6.59    3.64
   3   3 -17    9.06    4.03
   3   3 -16    0.40    3.07
   3   3 -15   18.10    4.34
   3   3 -14   49.47    6.61
   3   3 -13   30.28    4.81
   3   3 -12    0.47    3.79
   3   3 -11    3.04    3.40
   3   3 -10    2.80    3.36
   3   3  -9    1.37    3.14
   3   3  -8   -0.22    2.94
   3   3  -7  365.71   10.91
   3   3  -6  426.25   11.16
   3   3  -5   35.41    3.34
  -3  -3  -2   10.65    1.87
  -3  -3  -3   32.87    3.08
  -3  -3  -4   19.92    2.53
  -3  -3  -5    9.36    2.29
  -3  -3  -6    1.26    2.00
  -3  -3  -7    2.25    2.12
  -3  -3  -8   87.85    5.78
  -3  -3  -9    5.79    2.73
  -3  -3 -10   -1.88    2.24
  -3  -3 -11    5.20    2.24
  -3  -3 -12    3.90    3.02
  -3  -3 -13    0.80    2.03
  -3  -3 -14    5.19    2.96
   3   4 -20    9.94    4.96
   3   4 -19    5.25    4.98
   3   4 -18    5.43    5.14
   3   4 -17    0.55    4.30
   3   4 -16   36.65    6.36
   3   4 -15   10.67    4.70
   3   4 -14    9.75    3.72
   3   4 -13    3.24    4.09
   3   4 -12    4.03    2.94
   3   4 -11    1.82    2.49
   3   4 -10   18.26    3.80
   3   4  -9  108.63    7.21
   3   4  -8   35.91    4.88
   3   4  -7   45.94    4.32
   3   4  -6   -1.42    1.88
   3   4  -5    0.69    1.63
  -3  -4  -3   -1.90    1.63
  -3  -4  -4  169.61    6.65
  -3  -4  -5   12.80    2.46
  -3  -4  -6   15.73    2.73
  -3  -4  -7  120.84    6.28
  -3  -4  -8   19.82    3.03
  -3  -4  -9   39.27    4.50
  -3  -4 -10   -0.31    2.26
  -3  -4 -11   20.91    3.72
  -3  -4 -12    2.21    2.57
   3   5 -20   -1.76    3.24
   3   5 -19    0.56    4.74
   3   5 -18    4.77    5.22
   3   5 -17   -3.72    4.10
   3   5 -16   36.92    6.35
   3   5 -15    0.70    3.08
   3   5 -14   -0.70    2.86
   3   5 -13    1.12    3.75
   3   5 -12    4.62    3.02
   3   5 -11    0.97    2.53
   3   5 -10   -1.24    2.51
   3   5  -9    2.59    2.58
   3   5  -8   61.39    5.53
   3   5  -7   -1.52    2.09
   3   5  -6  203.01    8.49
   3   5  -5    0.01    1.74
   3   5  -4   88.07    5.14
  -3  -5  -4   16.97    2.68
  -3  -5  -5   26.74    3.13
  -3  -5  -6   68.81    4.79
  -3  -5  -7   55.13    4.54
  -3  -5  -8   34.22    4.03
  -3  -5  -9   -1.41    2.06
  -3  -5 -10   24.36    3.69
   3   6 -20    1.28    3.80
   3   6 -19   -2.29    4.87
   3   6 -18    2.11    5.00
   3   6 -17   14.12    5.44
   3   6 -16   18.57    5.70
   3   6 -15    0.54    3.97
   3   6 -14    5.29    3.47
   3   6 -13    0.09    2.74
   3   6 -12    1.31    3.60
   3   6 -11    1.98    4.09
   3   6 -10   27.57    4.55
   3   6  -9    3.04    3.65
   3   6  -8   69.59    5.96
   3   6  -7   28.56    4.04
   3   6  -6   -0.31    2.13
   3   6  -5    4.89    2.15
   3   6  -4   47.13    4.60
  -3  -6  -5  121.42    5.91
  -3  -6  -6    2.06    1.99
  -3  -6  -7    1.03    2.29
  -3  -6  -8   -0.32    1.91
   3   7 -20    5.00    5.59
   3   7 -19   -1.15    4.91
   3   7 -18    6.12    4.84
   3   7 -17    7.64    4.04
   3   7 -16   10.98    4.38
   3   7 -15    9.65    4.00
   3   7 -14   -3.41    2.90
   3   7 -13   -1.45    3.55
   3   7 -12    0.19    2.58
   3   7 -11    1.03    4.16
   3   7 -10   17.18    4.05
   3   7  -9   18.73    4.00
   3   7  -8    4.58    3.76
   3   7  -7    3.51    2.76
   3   7  -6  134.83    7.63
   3   7  -5   25.72    3.85
   3   7  -4    4.62    2.14
  -3  -7  -6   -2.30    1.82
   3   8 -19    3.66    4.95
   3   8 -18    8.55    5.25
   3   8 -17    7.58    5.05
   3   8 -16    9.99    4.78
   3   8 -15    4.07    3.48
   3   8 -14    5.37    3.55
   3   8 -13    4.04    3.83
   3   8 -12    3.35    4.09
   3   8 -11   10.31    4.08
   3   8 -10    3.23    3.17
   3   8  -9   22.96    5.23
   3   8  -8    0.70    3.66
   3   8  -7    1.05    2.53
   3   8  -6   64.03    6.19
   3   8  -5   54.02    5.11
   3   8  -4   12.46    3.30
   3   9 -19    0.46    3.28
   3   9 -18    4.53    4.71
   3   9 -17    2.58    4.71
   3   9 -16    3.33    3.36
   3   9 -15    1.00    3.19
   3   9 -14    4.44    3.50
   3   9 -13   -1.13    2.67
   3   9 -12    3.70    3.13
   3   9 -11    1.60    4.36
   3   9 -10   -1.59    2.96
   3   9  -9    7.16    4.68
   3   9  -8   28.94    5.39
   3   9  -7   35.45    5.32
   3   9  -6   50.61    5.78
   3   9  -5   28.68    4.16
   3   9  -4   20.39    3.69
   3   9  -3   91.13    6.39
   3  10 -19    2.01    4.46
   3  10 -18   -0.84    4.38
   3  10 -17    0.92    3.49
   3  10 -16    1.18    3.34
   3  10 -15   -2.68    4.12
   3  10 -14   14.90    4.89
   3  10 -13   22.81    5.14
   3  10 -12    1.31    4.27
   3  10 -11    1.30    4.35
   3  10 -10    6.12    3.47
   3  10  -9   15.18    4.98
   3  10  -8   16.74    4.20
   3  10  -7  187.42   10.37
   3  10  -6  195.12   10.14
   3  10  -5   23.83    4.64
   3  10  -4   15.19    3.62
   3  10  -3   34.95    4.44
   3  11 -18   -2.73    2.90
   3  11 -17   -1.39    4.19
   3  11 -16   11.96    5.16
   3  11 -15   49.86    7.24
   3  11 -14   15.57    5.00
   3  11 -13    7.90    4.26
   3  11 -12   -2.22    3.93
   3  11 -11   12.85    5.17
   3  11 -10   20.16    5.23
   3  11  -9   56.08    7.07
   3  11  -8   23.65    4.75
   3  11  -7   -2.73    3.71
   3  11  -6    3.14    2.81
   3  11  -5   11.02    4.15
   3  11  -4   -0.03    2.83
   3  11  -3    5.04    2.80
   3  11  -2    0.36    2.50
   3  12 -18   -1.56    4.29
   3  12 -17   -0.36    3.08
   3  12 -16   -2.40    3.85
   3  12 -15   -2.33    3.06
   3  12 -14   -0.86    3.61
   3  12 -13    0.14    3.58
   3  12 -12    5.60    3.36
   3  12 -11    0.35    3.34
   3  12 -10    0.33    2.93
   3  12  -9    9.89    3.89
   3  12  -8   -0.27    3.06
   3  12  -7   -0.61    2.59
   3  12  -6    0.53    3.38
   3  12  -5    2.04    3.22
   3  12  -4    1.24    2.93
   3  12  -3    0.82    2.56
   3  12  -2    3.07    2.51
   3  13 -17    0.68    3.29
   3  13 -16   -3.08    3.90
   3  13 -15   -0.30    3.20
   3  13 -14    2.17    3.80
   3  13 -13   -0.81    2.70
   3  13 -12    2.41    4.03
   3  13 -11   18.08    5.56
   3  13 -10    1.13    3.27
   3  13  -9   15.96    4.98
   3  13  -8    0.17    4.01
   3  13  -7   -0.25    3.63
   3  13  -6    0.00    3.40
   3  13  -5    7.89    3.71
   3  13  -4   15.96    4.17
   3  14 -17    2.22    3.46
   3  14 -16    1.73    3.61
   3  14 -15   -2.22    4.07
   3  14 -14   -1.14    2.66
   3  14 -13   -2.56    3.40
   3  14 -12    3.26    2.90
   3  14 -11   -1.68    4.14
   3  14 -10    1.58    3.18
   3  14  -9   -0.59    3.89
   3  14  -8   -1.13    3.65
   3  14  -7    8.17    4.49
   3  14  -6   16.00    4.59
   3  15 -16   -0.71    4.18
   3  15 -15    0.08    3.20
   3  15 -14   -1.63    3.61
   3  15 -13   -5.03    3.50
   3  15 -12   -0.27    2.58
   3  15 -11   -0.89    3.74
   3  15 -10   -0.77    4.36
   3  15  -9    0.48    2.97
   3  15  -8   -4.06    3.45
   3  16 -15   -0.72    4.20
   3  16 -14    2.15    4.19
   3  16 -13    0.83    3.87
   3  16 -12    2.36    3.85
   3  16 -11    0.80    3.64
   3  16 -10   -0.36    3.04
   3  17 -13   -0.27    3.49
  -4  15 -13    6.03    4.19
  -4  15 -14   -3.28    3.59
  -4  15 -15    5.02    4.08
  -4  14 -11   -0.18    2.93
  -4  14 -12    2.85    3.89
  -4  14 -13    5.66    4.09
  -4  14 -14    3.64    4.37
  -4  14 -15   -1.77    3.43
  -4  14 -16    5.12    4.38
  -4  13  -9   -0.39    2.91
  -4  13 -10   -1.59    3.42
  -4  13 -11    1.11    3.49
  -4  13 -12    9.66    4.50
  -4  13 -13   18.41    5.31
  -4  13 -14    1.29    3.93
  -4  13 -15    2.80    3.84
  -4  13 -16    2.68    2.90
  -4  13 -17    0.69    2.56
  -4  12  -7   -0.51    2.87
  -4  12  -8    0.12    3.08
  -4  12  -9    2.42    3.26
  -4  12 -10   10.34    4.28
  -4  12 -11    0.76    2.95
  -4  12 -12    5.38    4.00
  -4  12 -13   13.14    4.98
  -4  12 -14   17.41    5.17
  -4  12 -15    2.91    3.04
  -4  12 -16   -0.93    2.55
  -4  12 -17    2.60    3.98
  -4  11  -5   31.33    4.44
  -4  11  -6    1.20    2.89
  -4  11  -7   -2.25    2.87
  -4  11  -8   10.75    3.79
  -4  11  -9   -1.65    2.42
  -4  11 -10    0.39    3.37
  -4  11 -11   13.25    4.57
  -4  11 -12   12.59    4.72
  -4  11 -13    3.20    4.03
  -4  11 -14    1.01    3.74
  -4  11 -15   -0.68    3.37
  -4  11 -16   -0.43    2.43
  -4  11 -17   -1.56    2.51
  -4  11 -18    7.51    4.72
  -4  10  -3    5.24    2.66
  -4  10  -4   41.46    4.69
  -4  10  -5   26.99    4.16
  -4  10  -6    8.79    3.69
  -4  10  -7    6.03    2.92
  -4  10  -8   51.40    6.10
  -4  10  -9   12.02    4.34
  -4  10 -10    2.77    3.83
  -4  10 -11    8.56    3.66
  -4  10 -12    1.79    2.98
  -4  10 -13   -1.03    2.71
  -4  10 -14    3.75    3.05
  -4  10 -15   -0.22    3.39
  -4  10 -16   -1.10    3.41
  -4  10 -17    0.97    3.17
  -4  10 -18   -1.85    3.92
  -4   9  -2    3.75    2.31
  -4   9  -3   60.69    4.68
  -4   9  -4  454.08   12.75
  -4   9  -5  146.58    7.77
  -4   9  -6  111.11    7.37
  -4   9  -7   62.57    5.80
  -4   9  -8   15.28    3.79
  -4   9  -9   25.03    5.15
  -4   9 -10   -1.45    3.79
  -4   9 -11    7.53    3.54
  -4   9 -12    2.84    3.03
  -4   9 -13    2.70    2.99
  -4   9 -14    0.17    2.51
  -4   9 -15   -0.36    3.41
  -4   9 -16    1.89    3.56
  -4   9 -17   -1.15    3.18
  -4   9 -18    1.24    4.32
  -4   8   0   78.88    3.16
  -4   8  -1    3.00    1.82
  -4   8  -2   23.35    3.15
  -4   8  -3  582.83   12.61
  -4   8  -4  272.81    9.72
  -4   8  -5   30.16    4.29
  -4   8  -6    5.75    3.34
  -4   8  -7    3.72    3.45
  -4   8  -8   21.56    4.65
  -4   8  -9    0.22    2.71
  -4   8 -10   -2.40    3.58
  -4   8 -11    2.69    4.02
  -4   8 -12    4.44    3.96
  -4   8 -13    1.44    3.64
  -4   8 -14    1.91    3.52
  -4   8 -15    8.46    4.05
  -4   8 -16    3.61    3.59
  -4   8 -17    2.24    4.18
  -4   8 -18    0.88    3.07
  -4   7   1    0.85    0.65
  -4   7   0    1.95    1.35
  -4   7  -1    8.13    1.89
  -4   7  -2    1.33    1.71
  -4   7  -3   39.56    3.62
  -4   7  -4   23.38    3.37
  -4   7  -5    0.58    2.56
  -4   7  -6   67.57    5.83
  -4   7  -7   30.70    4.64
  -4   7  -8   49.26    5.73
  -4   7  -9   -2.91    3.30
  -4   7 -10    3.05    2.93
  -4   7 -11    3.81    2.93
  -4   7 -12    6.77    3.08
  -4   7 -13   -1.96    2.37
  -4   7 -14    9.03    3.82
  -4   7 -15    3.28    3.40
  -4   7 -16    0.45    3.98
  -4   7 -17   -0.38    2.98
  -4   7 -18   -3.06    4.00
  -4   7 -19    0.55    3.24
  -4   6   1   73.55    2.16
  -4   6   0   -0.16    1.13
  -4   6  -1   -0.87    1.56
  -4   6  -2   26.99    3.00
  -4   6  -3  105.45    5.58
  -4   6  -4  142.14    6.60
  -4   6  -5   28.00    3.35
  -4   6  -6   28.99    3.58
  -4   6  -7   24.76    4.15
  -4   6  -8   24.50    4.31
  -4   6  -9    8.01    3.63
  -4   6 -10    3.13    2.66
  -4   6 -11   18.48    4.14
  -4   6 -12    3.34    3.08
  -4   6 -13   -0.31    2.91
  -4   6 -14    2.78    3.17
  -4   6 -15    2.10    3.20
  -4   6 -16    1.20    4.05
  -4   6 -17    4.72    4.40
  -4   6 -18    1.33    3.31
  -4   6 -19   -0.11    1.21
  -4   5   1    6.89    1.07
  -4   5   0   62.53    2.88
  -4   5  -1  229.70    6.46
  -4   5  -2   27.28    2.85
  -4   5  -3  129.00    5.75
  -4   5  -4   31.21    3.32
  -4   5  -5  203.17    8.43
  -4   5  -6   21.73    3.46
  -4   5  -7   81.99    5.96
  -4   5  -8   40.65    4.70
  -4   5  -9   25.46    4.14
  -4   5 -10   -2.11    3.26
  -4   5 -11   -0.85    2.74
  -4   5 -12   10.84    3.83
  -4   5 -13    1.14    2.94
  -4   5 -14    2.47    3.04
  -4   5 -15    3.94    3.16
  -4   5 -16    1.50    4.03
  -4   5 -17   -2.80    3.79
  -4   5 -18    0.25    0.97
  -4   5 -19    0.44    1.53
   4  -4  -6  213.81    5.72
   4  -4  -5   73.60    2.97
  -4   4   1   68.08    2.51
  -4   4   0   11.58    1.70
  -4   4  -1    5.31    1.68
  -4   4  -2   30.24    2.75
  -4   4  -3   35.63    3.37
  -4   4  -4   93.00    5.12
  -4   4  -5   99.67    5.90
  -4   4  -6  400.92   11.80
  -4   4  -7  214.21    9.55
  -4   4  -8   83.78    6.34
  -4   4  -9   17.10    3.67
  -4   4 -10    1.39    3.55
  -4   4 -11    9.77    3.50
  -4   4 -12   42.54    6.33
  -4   4 -13    2.34    3.92
  -4   4 -14    4.00    3.88
  -4   4 -15    6.21    4.34
  -4   4 -16    0.33    1.25
  -4   4 -17   -0.27    0.82
  -4   4 -18    1.15    1.67
  -4   4 -19    1.95    1.97
   4  -3  -9   76.15    5.08
   4  -3  -8  111.16    5.54
   4  -3  -7  102.32    4.85
   4  -3  -6   96.65    4.41
   4  -3  -5   52.31    3.30
   4  -3  -4  273.23    5.75
  -4   3   0    8.56    1.59
  -4   3  -1   21.34    2.28
  -4   3  -2  139.12    5.44
  -4   3  -3 2150.48   25.16
  -4   3  -4  163.93    6.79
  -4   3  -5    0.41    1.74
  -4   3  -6  216.46    8.47
  -4   3  -7   14.27    3.00
  -4   3  -8   -1.42    2.55
  -4   3  -9    7.27    2.79
  -4   3 -10    5.90    3.57
  -4   3 -11   41.75    5.25
  -4   3 -12   25.46    5.33
  -4   3 -13    4.51    3.12
  -4   3 -14   -0.02    1.22
  -4   3 -15   -0.13    0.97
  -4   3 -16   -0.39    0.83
  -4   3 -17    2.37    2.08
  -4   3 -18    0.43    1.53
  -4   3 -19    0.79    1.45
   4  -2 -11   11.45    3.61
   4  -2 -10    9.68    3.11
   4  -2  -9   84.26    5.67
   4  -2  -8   62.45    4.50
   4  -2  -7   21.85    3.29
   4  -2  -6   -2.04    1.78
   4  -2  -5    5.69    1.93
   4  -2  -4   13.67    1.88
  -4   2   0  386.03    7.78
  -4   2  -1    5.73    1.83
  -4   2  -2   38.05    3.15
  -4   2  -3  101.25    4.93
  -4   2  -4    0.38    2.14
  -4   2  -5   99.45    5.87
  -4   2  -6   58.51    4.96
  -4   2  -7   83.40    5.62
  -4   2  -8   21.95    3.48
  -4   2  -9   39.09    4.55
  -4   2 -10    0.18    2.10
  -4   2 -11   52.37    5.57
  -4   2 -12    2.61    2.87
  -4   2 -13    3.81    2.20
  -4   2 -14    2.59    2.06
  -4   2 -15   -0.57    1.40
  -4   2 -16   -0.07    1.30
  -4   2 -17    0.71    1.32
  -4   2 -18   -0.09    1.51
  -4   2 -19    1.31    1.88
   4  -1 -13   16.95    4.10
   4  -1 -12    9.08    3.55
   4  -1 -11   -0.77    3.08
   4  -1 -10   25.44    4.21
   4  -1  -9   -0.57    2.37
   4  -1  -8   52.94    4.53
   4  -1  -7   68.00    4.53
   4  -1  -6    9.94    2.45
   4  -1  -5   57.51    3.48
  -4   1   0   21.26    2.27
  -4   1  -1   21.09    2.57
  -4   1  -2  526.85   10.78
  -4   1  -3  785.98   13.57
  -4   1  -4  583.74   12.48
  -4   1  -5    8.90    2.87
  -4   1  -6    0.35    1.79
  -4   1  -7   25.24    4.06
  -4   1  -8   31.81    4.52
  -4   1  -9   -0.87    2.01
  -4   1 -10   33.77    4.87
  -4   1 -11   38.34    5.41
  -4   1 -12    1.00    2.28
  -4   1 -13   35.79    5.46
  -4   1 -14    5.90    3.12
  -4   1 -15    0.05    1.74
  -4   1 -16   -0.01    1.50
  -4   1 -17    0.30    1.80
  -4   1 -18    0.66    1.63
  -4   1 -19    1.76    1.97
   4   0 -15    3.42    3.90
   4   0 -14    1.11    2.53
   4   0 -13    2.81    3.32
   4   0 -12   10.44    3.92
   4   0 -11   93.12    6.84
   4   0 -10    2.91    2.85
   4   0  -9    2.24    2.19
   4   0  -8   62.25    4.54
   4   0  -7   78.06    5.16
   4   0  -6  162.70    6.09
   4   0  -5  663.71   11.25
  -4   0   0  347.56    7.88
  -4   0  -1  584.56   11.10
  -4   0  -2  354.35    8.90
  -4   0  -3   40.84    3.43
  -4   0  -4   92.23    4.94
  -4   0  -5    3.93    1.92
  -4   0  -6   -1.49    1.54
  -4   0  -7    4.00    2.04
  -4   0  -8    8.68    2.67
  -4   0  -9   13.21    3.19
  -4   0 -10    4.27    3.36
  -4   0 -11    3.13    3.30
  -4   0 -12    8.50    3.58
  -4   0 -13    3.27    2.53
  -4   0 -14    7.61    3.65
  -4   0 -15    1.37    2.68
  -4   0 -16    3.94    2.64
  -4   0 -17    2.24    2.33
  -4   0 -18    1.78    1.90
  -4   0 -19    1.13    1.10
   4   1 -16    1.23    3.97
   4   1 -15    3.05    3.81
   4   1 -14    6.73    3.04
   4   1 -13   -2.57    3.15
   4   1 -12   14.42    4.41
   4   1 -11   11.22    3.11
   4   1 -10   35.24    4.59
   4   1  -9   21.19    3.44
   4   1  -8   14.83    2.93
   4   1  -7    0.51    2.62
   4   1  -6  475.21   11.26
   4   1  -5  646.56   12.21
  -4  -1  -1    3.18    1.86
  -4  -1  -2   48.47    3.43
  -4  -1  -3    3.80    1.61
  -4  -1  -4    9.14    2.08
  -4  -1  -5   48.76    4.11
  -4  -1  -6   12.73    2.90
  -4  -1  -7   -3.90    2.23
  -4  -1  -8   14.99    3.01
  -4  -1  -9   20.77    3.90
  -4  -1 -10    4.20    2.41
  -4  -1 -11    0.31    1.98
  -4  -1 -12   -2.05    1.73
  -4  -1 -13    4.46    2.54
  -4  -1 -14   21.59    4.49
  -4  -1 -15    5.06    2.86
  -4  -1 -16    0.75    1.81
  -4  -1 -17    2.27    1.83
   4   2 -18   10.36    4.77
   4   2 -17    1.69    3.40
   4   2 -16   -1.56    3.60
   4   2 -15   -2.40    3.51
   4   2 -14    6.60    4.03
   4   2 -13   22.77    4.22
   4   2 -12   22.27    4.01
   4   2 -11   45.73    5.27
   4   2 -10    1.27    3.57
   4   2  -9   65.06    5.67
   4   2  -8   41.81    4.26
   4   2  -7  482.07   12.14
   4   2  -6  275.79    8.67
   4   2  -5  204.65    7.12
  -4  -2  -1  131.51    5.25
  -4  -2  -2  103.66    4.88
  -4  -2  -3   30.36    3.20
  -4  -2  -4   25.11    2.99
  -4  -2  -5  203.95    7.99
  -4  -2  -6   -1.45    1.97
  -4  -2  -7   25.50    3.26
  -4  -2  -8   61.84    5.00
  -4  -2  -9   20.89    3.78
  -4  -2 -10   16.84    3.22
  -4  -2 -11   -0.21    2.62
  -4  -2 -12   21.45    4.15
  -4  -2 -13    8.40    3.37
  -4  -2 -14    1.66    2.76
  -4  -2 -15    0.96    2.55
  -4  -2 -16    1.59    1.92
   4   3 -20    6.18    4.65
   4   3 -19    3.30    4.54
   4   3 -18   -0.39    4.58
   4   3 -17   -0.59    3.03
   4   3 -16    9.08    4.31
   4   3 -15   57.22    7.14
   4   3 -14   33.92    5.76
   4   3 -13    2.63    2.89
   4   3 -12   33.59    4.57
   4   3 -11   26.90    5.01
   4   3 -10    8.21    2.99
   4   3  -9    2.03    2.42
   4   3  -8  268.25   10.07
   4   3  -7  186.53    8.24
   4   3  -6  117.17    5.99
   4   3  -5   25.09    3.08
  -4  -3  -2    9.67    1.92
  -4  -3  -3    2.77    2.06
  -4  -3  -4  384.90   10.32
  -4  -3  -5  142.90    6.88
  -4  -3  -6   59.43    4.49
  -4  -3  -7   96.22    6.21
  -4  -3  -8   49.14    4.93
  -4  -3  -9   25.48    3.66
  -4  -3 -10   -1.07    1.76
  -4  -3 -11    9.42    3.17
  -4  -3 -12   12.20    3.12
  -4  -3 -13    0.10    2.01
  -4  -3 -14   -0.08    2.49
   4   4 -20   -0.95    3.27
   4   4 -19   -2.16    3.43
   4   4 -18   -2.09    4.07
   4   4 -17    5.75    4.45
   4   4 -16   13.25    5.06
   4   4 -15    3.19    3.19
   4   4 -14   -1.03    3.89
   4   4 -13    1.52    3.50
   4   4 -12    1.59    3.68
   4   4 -11    2.04    3.80
   4   4 -10   -0.17    2.51
   4   4  -9    6.96    2.96
   4   4  -8   83.00    5.95
   4   4  -7   -1.46    2.13
   4   4  -6   11.77    2.54
   4   4  -5   -0.93    1.69
  -4  -4  -3  430.29   10.97
  -4  -4  -4  378.80   10.38
  -4  -4  -5  172.48    7.41
  -4  -4  -6   46.95    4.14
  -4  -4  -7    3.75    2.55
  -4  -4  -8   17.46    3.02
  -4  -4  -9    5.71    2.77
  -4  -4 -10    1.86    2.58
  -4  -4 -11   10.77    3.41
  -4  -4 -12    0.47    2.74
  -4  -4 -13    2.55    2.81
   4   5 -20   -0.07    5.07
   4   5 -19   -6.10    4.17
   4   5 -18    0.62    4.47
   4   5 -17   13.85    5.11
   4   5 -16   16.89    5.29
   4   5 -15    3.76    3.21
   4   5 -14   26.37    5.29
   4   5 -13    3.18    2.93
   4   5 -12    2.64    3.08
   4   5 -11   -1.37    2.67
   4   5 -10    4.92    3.90
   4   5  -9    0.45    2.64
   4   5  -8   74.97    5.91
   4   5  -7  177.15    8.84
   4   5  -6   -0.12    2.55
   4   5  -5  201.25    8.18
  -4  -5  -4   47.37    4.14
  -4  -5  -5   30.83    3.64
  -4  -5  -6   -2.43    2.00
  -4  -5  -7    1.28    2.22
  -4  -5  -8   -0.79    2.14
  -4  -5  -9    3.97    2.03
  -4  -5 -10    6.66    2.93
  -4  -5 -11    7.56    2.86
   4   6 -20    7.78    5.78
   4   6 -19    2.05    3.78
   4   6 -18    3.07    4.46
   4   6 -17   46.65    7.39
   4   6 -16    9.14    4.97
   4   6 -15    1.38    3.29
   4   6 -14   21.03    4.39
   4   6 -13    2.12    2.84
   4   6 -12   22.38    5.51
   4   6 -11    5.34    4.22
   4   6 -10    4.37    4.16
   4   6  -9    0.03    2.66
   4   6  -8    7.76    2.95
   4   6  -7   19.43    3.73
   4   6  -6   10.50    3.28
   4   6  -5  131.66    7.00
  -4  -6  -5    4.02    1.74
  -4  -6  -6   -0.22    2.18
  -4  -6  -7   13.65    3.02
  -4  -6  -8    4.57    2.61
  -4  -6  -9    3.63    2.42
   4   7 -20   -1.48    3.69
   4   7 -19    3.72    5.04
   4   7 -18    5.08    4.89
   4   7 -17    4.14    3.75
   4   7 -16   -1.83    2.98
   4   7 -15    0.87    3.14
   4   7 -14   -0.69    3.64
   4   7 -13    0.27    2.77
   4   7 -12   35.94    6.17
   4   7 -11   12.54    4.69
   4   7 -10    1.02    4.13
   4   7  -9   26.01    5.15
   4   7  -8    1.21    2.62
   4   7  -7    1.54    2.62
   4   7  -6   -1.53    2.02
   4   7  -5  227.84    9.52
  -4  -7  -7   48.45    4.56
   4   8 -19    3.13    3.77
   4   8 -18    8.04    4.20
   4   8 -17   -0.87    3.10
   4   8 -16    2.41    3.53
   4   8 -15    3.19    3.31
   4   8 -14    3.95    4.06
   4   8 -13    5.85    4.44
   4   8 -12   -0.11    2.98
   4   8 -11   -1.86    2.83
   4   8 -10   11.88    5.10
   4   8  -9    3.29    4.11
   4   8  -8    2.96    3.00
   4   8  -7    8.60    4.14
   4   8  -6   27.00    4.08
   4   8  -5  103.11    6.66
   4   9 -19    2.64    3.59
   4   9 -18    3.86    3.96
   4   9 -17   -0.10    3.31
   4   9 -16    1.95    3.46
   4   9 -15    0.63    3.09
   4   9 -14   -0.45    2.70
   4   9 -13   -1.37    3.01
   4   9 -12   -1.45    4.16
   4   9 -11    4.94    3.39
   4   9 -10    0.82    4.38
   4   9  -9   81.57    7.81
   4   9  -8   33.78    5.64
   4   9  -7    8.58    4.32
   4   9  -6   11.52    3.21
   4   9  -5    2.91    3.10
   4   9  -4  100.30    6.78
   4  10 -19   -0.48    3.22
   4  10 -18   -1.44    4.21
   4  10 -17   -1.65    4.41
   4  10 -16    2.81    4.42
   4  10 -15   16.15    5.09
   4  10 -14   11.39    4.81
   4  10 -13   -3.67    4.22
   4  10 -12    0.94    4.35
   4  10 -11   -3.21    2.83
   4  10 -10    1.29    4.42
   4  10  -9    8.80    3.79
   4  10  -8   22.05    5.15
   4  10  -7   60.61    6.88
   4  10  -6   28.17    5.16
   4  10  -5   12.71    3.80
   4  10  -4    5.23    3.38
   4  11 -18   -2.97    4.03
   4  11 -17   -0.76    3.12
   4  11 -16    2.20    4.58
   4  11 -15   -0.77    3.91
   4  11 -14    2.62    4.05
   4  11 -13    2.74    4.76
   4  11 -12    0.51    4.38
   4  11 -11    2.49    4.23
   4  11 -10    0.12    3.12
   4  11  -9    2.99    3.26
   4  11  -8    7.47    4.56
   4  11  -7   -0.72    3.46
   4  11  -6    4.28    3.17
   4  11  -5    1.62    3.28
   4  11  -4   23.98    4.46
   4  11  -3   19.22    4.27
   4  12 -17    2.27    3.51
   4  12 -16    1.67    3.31
   4  12 -15    1.49    4.11
   4  12 -14   -0.77    3.72
   4  12 -13   -1.77    3.16
   4  12 -12    2.28    3.52
   4  12 -11    0.15    3.08
   4  12 -10   -4.22    2.72
   4  12  -9    2.73    4.09
   4  12  -8    1.24    4.03
   4  12  -7    0.37    3.55
   4  12  -6    2.84    3.51
   4  12  -5    0.00    3.16
   4  12  -4    2.02    2.21
   4  12  -3    7.08    3.32
   4  13 -17    1.53    3.56
   4  13 -16    1.90    4.42
   4  13 -15   -3.00    3.87
   4  13 -14    0.60    2.81
   4  13 -13   -1.56    4.27
   4  13 -12    1.85    4.45
   4  13 -11    0.93    4.11
   4  13 -10    1.32    3.07
   4  13  -9    0.05    3.30
   4  13  -8   -2.95    2.58
   4  13  -7   -1.47    2.70
   4  13  -6    1.91    3.53
   4  13  -5   21.34    4.87
   4  13  -4   23.58    4.54
   4  13  -3    3.78    2.88
   4  14 -16    2.01    4.53
   4  14 -15   -0.16    2.77
   4  14 -14   -2.22    3.64
   4  14 -13    0.37    2.87
   4  14 -12    4.33    4.99
   4  14 -11    0.45    4.02
   4  14 -10    0.86    2.93
   4  14  -8    5.90    4.24
   4  14  -7    2.36    3.77
   4  14  -6    0.65    2.62
   4  14  -5   16.61    4.58
   4  15 -15   -5.36    3.44
   4  15 -14   -0.30    3.69
   4  15 -13    0.40    2.96
   4  15 -12    0.56    4.79
   4  15 -11   -0.51    3.37
   4  15 -10    0.33    4.14
   4  15  -9    1.11    3.13
   4  15  -8   -1.72    4.12
   4  15  -7   -0.67    3.61
   4  16 -14    1.65    4.05
   4  16 -13   -1.03    2.89
   4  16 -12   -3.52    3.97
   4  16 -11   -5.94    4.14
   4  16 -10    1.17    4.30
   4  17 -12   -3.17    3.80
  -5  15 -14    3.40    3.59
  -5  15 -15    5.66    4.07
  -5  14 -12    3.16    2.72
  -5  14 -13    3.66    3.56
  -5  14 -14    5.61    3.72
  -5  14 -15    2.77    2.93
  -5  14 -16    3.54    3.69
  -5  13  -9    1.94    3.43
  -5  13 -10    0.50    3.39
  -5  13 -11    1.50    3.42
  -5  13 -12    0.44    2.48
  -5  13 -13   -1.60    2.93
  -5  13 -14    1.26    3.42
  -5  13 -15    4.37    3.93
  -5  13 -16    2.06    3.30
  -5  13 -17    3.24    4.06
  -5  12  -8   -1.55    3.11
  -5  12  -9    5.88    3.79
  -5  12 -10   13.72    4.44
  -5  12 -11    2.94    3.61
  -5  12 -12    6.65    3.84
  -5  12 -13   22.55    4.70
  -5  12 -14    9.25    4.24
  -5  12 -15   -0.92    3.58
  -5  12 -16    1.80    3.99
  -5  12 -17    2.55    4.44
  -5  11  -6   27.56    4.42
  -5  11  -7   39.37    5.09
  -5  11  -8   19.50    4.42
  -5  11  -9    9.94    3.91
  -5  11 -10    1.95    3.38
  -5  11 -11    8.02    3.25
  -5  11 -12    1.60    3.41
  -5  11 -13    7.95    4.09
  -5  11 -14    2.73    2.77
  -5  11 -15    1.08    3.01
  -5  11 -16    0.00    2.85
  -5  11 -17    1.91    4.17
  -5  10  -4  553.42   14.99
  -5  10  -5  165.11    8.76
  -5  10  -6   31.28    4.43
  -5  10  -7   30.72    4.70
  -5  10  -8    1.84    3.34
  -5  10  -9   -0.32    3.14
  -5  10 -10    1.35    3.22
  -5  10 -11    7.24    3.22
  -5  10 -12    3.67    3.64
  -5  10 -13    0.98    2.55
  -5  10 -14    0.07    2.85
  -5  10 -15    2.18    3.20
  -5  10 -16    0.15    2.76
  -5  10 -17    4.23    3.38
  -5  10 -18    0.69    4.15
  -5   9  -2   21.16    3.20
  -5   9  -3  142.71    7.04
  -5   9  -4  411.77   12.56
  -5   9  -5   49.66    5.41
  -5   9  -6    4.04    3.12
  -5   9  -7    4.71    3.22
  -5   9  -8    9.78    3.78
  -5   9  -9    4.32    3.60
  -5   9 -10    1.66    3.39
  -5   9 -11    3.39    2.82
  -5   9 -12    5.86    3.88
  -5   9 -13   -2.15    2.54
  -5   9 -14    3.73    3.11
  -5   9 -15   -0.44    2.60
  -5   9 -16    2.63    2.97
  -5   9 -17    3.87    3.90
  -5   9 -18    0.84    3.65
  -5   8  -1   29.05    2.93
  -5   8  -2   91.90    5.41
  -5   8  -3  267.31    9.09
  -5   8  -4   -0.55    2.95
  -5   8  -5   46.51    5.08
  -5   8  -6   64.79    6.16
  -5   8  -7   26.10    4.77
  -5   8  -8    4.62    3.46
  -5   8  -9   -0.97    3.25
  -5   8 -10   -0.60    2.63
  -5   8 -11    4.26    3.12
  -5   8 -12    3.13    3.87
  -5   8 -13    1.56    4.10
  -5   8 -14   11.42    4.66
  -5   8 -16    2.29    3.84
  -5   8 -17   -0.74    3.57
  -5   8 -18    0.22    3.04
  -5   7   1    4.07    1.00
  -5   7   0    2.23    1.34
  -5   7  -1    3.16    2.04
  -5   7  -2   15.57    2.93
  -5   7  -3   11.45    2.67
  -5   7  -4    3.65    2.51
  -5   7  -5    5.25    2.93
  -5   7  -6   32.49    4.15
  -5   7  -7   22.41    3.84
  -5   7  -8   17.60    4.38
  -5   7  -9   -1.36    3.42
  -5   7 -10   -0.36    3.67
  -5   7 -11    5.56    3.11
  -5   7 -12    0.31    3.66
  -5   7 -13   18.73    4.46
  -5   7 -14   11.65    3.90
  -5   7 -15    1.41    2.89
  -5   7 -16    1.56    2.97
  -5   7 -17   -0.10    2.91
  -5   7 -18    0.20    1.90
  -5   6   1    1.03    0.86
  -5   6   0   18.06    1.94
  -5   6  -1   14.86    2.06
  -5   6  -2   27.35    3.28
  -5   6  -3   12.10    2.82
  -5   6  -4   14.67    3.13
  -5   6  -5  133.16    6.98
  -5   6  -7   37.00    4.36
  -5   6  -8    9.53    3.78
  -5   6  -9    3.15    3.62
  -5   6 -10   -1.10    3.45
  -5   6 -11    2.22    3.69
  -5   6 -12   -1.50    2.30
  -5   6 -13    3.46    2.96
  -5   6 -14    8.44    4.22
  -5   6 -15    5.49    4.22
  -5   6 -16    0.94    2.21
  -5   6 -17   -0.07    1.49
  -5   6 -18   -0.47    1.17
  -5   5   1   10.27    1.38
  -5   5   0   47.82    2.95
  -5   5  -1   60.01    3.58
  -5   5  -2   28.77    3.07
  -5   5  -3    4.32    2.47
  -5   5  -4  619.95   14.27
  -5   5  -5  340.89   10.75
  -5   5  -6  114.26    6.77
  -5   5  -7   55.19    5.10
  -5   5  -8    1.83    2.37
  -5   5  -9   -1.48    2.17
  -5   5 -10    2.42    3.52
  -5   5 -11   19.91    4.23
  -5   5 -12   -2.20    3.20
  -5   5 -13    9.02    3.52
  -5   5 -14    9.14    3.00
  -5   5 -15   -0.92    1.82
  -5   5 -16    0.88    2.04
  -5   5 -17    0.35    1.45
  -5   5 -18    0.96    1.48
   5  -4  -6   11.82    2.40
   5  -4  -5   20.22    2.30
   5  -4  -4   43.47    2.38
  -5   4   1    8.85    1.54
  -5   4   0   98.30    4.23
  -5   4  -1  242.96    7.24
  -5   4  -2   11.98    2.39
  -5   4  -3    6.17    2.44
  -5   4  -4  405.42   11.39
  -5   4  -5   68.47    5.20
  -5   4  -6   48.08    4.64
  -5   4  -7    3.54    2.23
  -5   4  -8    6.44    2.72
  -5   4  -9   -0.14    3.10
  -5   4 -10   34.82    5.27
  -5   4 -11    3.35    3.33
  -5   4 -12    1.69    2.26
  -5   4 -13    5.26    2.88
  -5   4 -14   -0.68    1.66
  -5   4 -15    1.59    1.98
  -5   4 -16    1.13    1.66
  -5   4 -17    0.07    1.28
  -5   4 -18    0.80    1.50
   5  -3  -8   28.43    3.25
   5  -3  -7   18.27    2.86
   5  -3  -6  118.23    4.94
   5  -3  -5   30.95    2.62
  -5   3   0   48.26    3.17
  -5   3  -1  229.33    6.95
  -5   3  -2    2.09    1.87
  -5   3  -3   11.09    2.77
  -5   3  -4   17.14    2.78
  -5   3  -5    7.25    2.61
  -5   3  -6   -3.01    2.67
  -5   3  -7   -0.15    2.08
  -5   3  -8    5.20    2.67
  -5   3  -9   14.16    3.90
  -5   3 -10    1.09    2.36
  -5   3 -11    5.48    3.68
  -5   3 -12    0.40    3.04
  -5   3 -13   -1.43    1.94
  -5   3 -14    0.45    2.54
  -5   3 -15    1.11    2.51
  -5   3 -16    2.78    2.34
  -5   3 -17    2.57    2.03
  -5   3 -18    1.02    1.87
   5  -2 -10    7.46    3.22
   5  -2  -9   15.50    3.19
   5  -2  -8   16.70    3.04
   5  -2  -7    0.15    1.98
   5  -2  -6    0.64    2.10
   5  -2  -5   64.80    3.49
  -5   2   0   96.73    4.37
  -5   2  -1    1.08    1.88
  -5   2  -2    8.48    2.46
  -5   2  -3    4.83    1.81
  -5   2  -4   15.77    3.17
  -5   2  -5  446.39   12.12
  -5   2  -6  213.78    9.31
  -5   2  -7   23.32    3.71
  -5   2  -8  128.12    8.19
  -5   2  -9    7.00    3.03
  -5   2 -10   -2.89    3.19
  -5   2 -11   22.84    5.08
  -5   2 -12   22.41    4.90
  -5   2 -13    6.08    2.96
  -5   2 -14    1.75    2.82
  -5   2 -15    4.34    2.91
  -5   2 -16    1.33    1.81
  -5   2 -17   -0.14    1.09
  -5   2 -18   -0.81    1.35
   5  -1 -12    5.17    3.11
   5  -1 -11   18.26    3.80
   5  -1 -10   18.81    3.37
   5  -1  -9   45.46    4.60
   5  -1  -8   14.35    3.13
   5  -1  -7   -0.13    2.11
   5  -1  -6   50.14    3.62
  -5   1   0   20.10    2.51
  -5   1  -1   26.40    2.76
  -5   1  -2  948.65   16.05
  -5   1  -3  316.45    9.48
  -5   1  -4   20.40    2.86
  -5   1  -5   -2.89    2.29
  -5   1  -6  127.11    7.05
  -5   1  -7   87.51    6.05
  -5   1  -8    9.66    3.58
  -5   1  -9   15.20    4.10
  -5   1 -10   23.71    4.32
  -5   1 -11    1.62    2.58
  -5   1 -12   39.47    5.38
  -5   1 -13   10.36    3.36
  -5   1 -14    2.09    2.90
  -5   1 -15    2.01    2.45
  -5   1 -16    1.56    1.71
  -5   1 -17   -0.77    1.10
  -5   1 -18    0.36    1.12
   5   0 -14    0.27    3.20
   5   0 -13   -2.82    2.76
   5   0 -12    6.90    3.49
   5   0 -11   12.27    3.46
   5   0 -10   79.64    6.25
   5   0  -9   -0.31    2.65
   5   0  -8   15.96    2.80
   5   0  -7   36.61    3.86
   5   0  -6  511.52   10.59
  -5   0   0    0.18    1.74
  -5   0  -1   16.86    2.68
  -5   0  -2   59.15    4.06
  -5   0  -3    5.60    1.88
  -5   0  -4   20.49    2.98
  -5   0  -5  139.50    6.71
  -5   0  -6    1.40    2.37
  -5   0  -7    3.03    2.16
  -5   0  -8   18.75    3.93
  -5   0  -9   -3.64    2.58
  -5   0 -10   -1.17    2.23
  -5   0 -11    8.58    3.51
  -5   0 -12   21.92    4.51
  -5   0 -13   11.53    3.60
  -5   0 -14   -2.09    1.66
  -5   0 -15    1.21    2.31
  -5   0 -16    4.34    2.70
  -5   0 -17    0.52    1.85
  -5   0 -18    1.74    1.78
   5   1 -16   -2.16    3.41
   5   1 -15    2.60    2.74
   5   1 -14   15.34    4.22
   5   1 -13   -0.71    2.55
   5   1 -12    2.61    3.19
   5   1 -11   20.56    3.72
   5   1 -10   40.28    4.90
   5   1  -9    9.55    2.95
   5   1  -8    8.53    3.08
   5   1  -7  299.40    9.56
   5   1  -6   10.09    2.13
  -5  -1  -1  102.36    5.15
  -5  -1  -2    0.04    1.44
  -5  -1  -3   13.62    2.38
  -5  -1  -4   26.63    3.22
  -5  -1  -5  119.83    6.43
  -5  -1  -6   -0.40    1.65
  -5  -1  -7   39.46    4.13
  -5  -1  -8    8.81    2.64
  -5  -1  -9    2.11    2.12
  -5  -1 -10    2.90    2.24
  -5  -1 -11   -1.39    2.64
  -5  -1 -12   11.94    3.68
  -5  -1 -13   20.54    4.44
  -5  -1 -14    0.44    2.59
  -5  -1 -15    0.82    2.42
  -5  -1 -16    1.02    2.23
  -5  -1 -17    1.65    2.06
  -5  -1 -18    0.91    1.77
   5   2 -17    0.61    2.81
   5   2 -16   -2.65    3.45
   5   2 -15    8.15    3.97
   5   2 -14   21.81    4.26
   5   2 -13   41.00    5.41
   5   2 -12   17.25    4.48
   5   2 -11   -0.03    3.63
   5   2 -10   26.34    4.65
   5   2  -9   32.31    4.58
   5   2  -8  137.20    6.89
   5   2  -7   67.18    5.05
   5   2  -6   10.95    2.42
  -5  -2  -1   56.69    4.57
  -5  -2  -2    0.10    1.57
  -5  -2  -3  105.29    5.80
  -5  -2  -4  231.70    8.52
  -5  -2  -5  121.75    6.72
  -5  -2  -6   77.88    5.41
  -5  -2  -7    2.34    2.65
  -5  -2  -8    0.03    2.49
  -5  -2  -9    3.45    2.73
  -5  -2 -10   -1.71    2.49
  -5  -2 -11    1.66    2.65
  -5  -2 -12   19.45    4.15
  -5  -2 -13    4.37    2.87
  -5  -2 -14    0.08    2.45
  -5  -2 -15    1.98    2.02
  -5  -2 -16    5.47    2.77
   5   3 -19    1.14    3.46
   5   3 -18    0.35    3.94
   5   3 -17    0.27    3.94
   5   3 -16    5.69    4.24
   5   3 -15   28.81    4.91
   5   3 -14   14.41    4.37
   5   3 -13   -1.99    3.19
   5   3 -12   80.22    6.88
   5   3 -11    5.99    3.83
   5   3 -10    1.20    3.56
   5   3  -9   24.88    3.79
   5   3  -8   26.48    4.22
   5   3  -7  101.68    5.99
   5   3  -6   81.09    5.56
  -5  -3  -2    4.12    1.79
  -5  -3  -3    5.92    2.13
  -5  -3  -4  364.08   11.22
  -5  -3  -5  110.98    6.42
  -5  -3  -6   33.22    4.21
  -5  -3  -7   -0.41    2.37
  -5  -3  -8   -0.79    2.57
  -5  -3  -9    0.06    1.91
  -5  -3 -10    3.28    2.28
  -5  -3 -11   11.40    3.56
  -5  -3 -12    5.50    3.04
  -5  -3 -13    4.15    2.87
  -5  -3 -14    1.83    2.70
  -5  -3 -15    2.41    2.25
   5   4 -20   15.45    6.03
   5   4 -19   -0.12    4.22
   5   4 -18    4.11    4.17
   5   4 -17   12.11    5.09
   5   4 -16   20.90    5.20
   5   4 -15    2.66    3.92
   5   4 -14    6.01    3.11
   5   4 -13    0.39    2.57
   5   4 -12    0.67    2.98
   5   4 -11    4.00    3.84
   5   4 -10    2.89    3.86
   5   4  -9    3.62    3.51
   5   4  -8    0.39    2.33
   5   4  -7    2.34    2.70
   5   4  -6    0.99    2.02
  -5  -4  -3   21.37    3.43
  -5  -4  -4  168.36    7.66
  -5  -4  -5    2.80    2.61
  -5  -4  -6   -1.53    2.30
  -5  -4  -7   -0.06    2.32
  -5  -4  -8    2.17    2.66
  -5  -4  -9    0.78    1.96
  -5  -4 -10    9.64    3.30
  -5  -4 -11    1.70    2.20
  -5  -4 -12    1.97    2.55
  -5  -4 -13    0.01    2.57
   5   5 -20    1.82    4.87
   5   5 -19    9.19    4.93
   5   5 -18    0.48    3.19
[truncated: 373,555 more chars]
